# Supplementary material for: Transcriptomic analysis of a psammophyte food crop, sand rice (Agriophyllum squarrosum) and identification of candidate genes essential for sand dune adaptation
Source: BMC Genomics. 2014 Oct 7;15(1):872. doi: 10.1186/1471-2164-15-872 (PMC4459065; doi:10.1186/1471-2164-15-872)
Supplement: Supplementary file 8 — Additional file 8: Summary of unigene annotations. Integrated function annotation and Nr species distribution, GO, COG, and KEGG annotations were shown. (XLSX 6 MB) [file 12864_2014_7070_MOESM8_ESM.xlsx]

## Sheet: Integrated Function annotation
GeneID	COG_class	COG_class_annotation	GO_annotation	KEGG_annotation	Swissprot_annotation	nr_annotation
comp27713_c0	--	--	Cellular Component: mitochondrion (GO:0005739);; Biological Process: meiosis (GO:0007126);; Biological Process: RNA modification (GO:0009451);; Cellular Component: intracellular membrane-bounded organelle (GO:0043231);; Cellular Component: cytoplasmic part (GO:0044444);; Biological Process: regulation of cellular process (GO:0050794);;	--	Pentatricopeptide repeat-containing protein At4g02750 OS=Arabidopsis thaliana GN=PCMP-H24 PE=3 SV=1	PREDICTED: pentatricopeptide repeat-containing protein At4g02750-like [Solanum lycopersicum]
comp23092_c0	[J]	Translation, ribosomal structure and biogenesis	Biological Process: reproduction (GO:0000003);; Biological Process: mitotic spindle elongation (GO:0000022);; Biological Process: nuclear-transcribed mRNA catabolic process, nonsense-mediated decay (GO:0000184);; Biological Process: nematode larval development (GO:0002119);; Molecular Function: RNA binding (GO:0003723);; Molecular Function: structural constituent of ribosome (GO:0003735);; Cellul…	K02883|1e-32|vcn:VOLCADRAFT_80103|rpl18	60S ribosomal protein L18-A OS=Schizosaccharomyces pombe (strain 972 / ATCC 24843) GN=rpl18a PE=1 SV=1	60S ribosomal protein L18 [Schizosaccharomyces pombe 972h-]
comp32967_c1	--	--	--	--	--	Ovate family protein 13, putative [Theobroma cacao]
comp37170_c0	[KL]	--	Molecular Function: nucleic acid binding (GO:0003676);; Molecular Function: binding (GO:0005488);; Cellular Component: nucleus (GO:0005634);; Biological Process: DNA metabolic process (GO:0006259);; Biological Process: response to DNA damage stimulus (GO:0006974);; Cellular Component: plasmodesma (GO:0009506);; Molecular Function: hydrolase activity (GO:0016787);; Biological Process: cellular mac…	--	F-box protein At3g54460 OS=Arabidopsis thaliana GN=At3g54460 PE=2 SV=1	PREDICTED: F-box protein At3g54460-like [Vitis vinifera]
comp314953_c0	--	--	Biological Process: negative regulation of transcription from RNA polymerase II promoter (GO:0000122);; Cellular Component: extracellular region (GO:0005576);; Cellular Component: nucleoplasm (GO:0005654);; Cellular Component: chromosome (GO:0005694);; Biological Process: DNA recombination (GO:0006310);; Biological Process: chemotaxis (GO:0006935);; Biological Process: defense response (GO:000695…	--	High mobility group protein 1 OS=Saccharomyces cerevisiae (strain ATCC 204508 / S288c) GN=HMO1 PE=1 SV=1	hypothetical protein SETTUDRAFT_162014 [Setosphaeria turcica Et28A]
comp80190_c0	--	--	Cellular Component: plastid (GO:0009536);; Cellular Component: membrane (GO:0016020);;	--	UPF0496 protein 1 OS=Oryza sativa subsp. japonica GN=Os03g0199100 PE=2 SV=1	AT14A, putative [Ricinus communis]
comp37801_c0	[R]	General function prediction only	Cellular Component: cytoplasm (GO:0005737);; Cellular Component: cytosol (GO:0005829);; Biological Process: response to stress (GO:0006950);; Molecular Function: O-methyltransferase activity (GO:0008171);; Biological Process: cellular amino acid biosynthetic process (GO:0008652);; Biological Process: anthocyanin-containing compound biosynthetic process (GO:0009718);; Biological Process: lignin bi…	K00588|2e-99|vvi:100250567|hypothetical protein LOC100250567	Flavonoid 3&apos;,5&apos;-methyltransferase OS=Vitis vinifera GN=FAOMT PE=1 SV=1	PREDICTED: putative caffeoyl-CoA O-methyltransferase At1g67980-like [Fragaria vesca subsp. vesca]
comp575119_c0	[J]	Translation, ribosomal structure and biogenesis	Biological Process: nuclear-transcribed mRNA catabolic process, nonsense-mediated decay (GO:0000184);; Biological Process: RNA methylation (GO:0001510);; Molecular Function: RNA binding (GO:0003723);; Molecular Function: structural constituent of ribosome (GO:0003735);; Cellular Component: nucleolus (GO:0005730);; Cellular Component: vacuolar membrane (GO:0005774);; Cellular Component: ribosome (…	K02915|3e-16|cme:CMP012C|60S ribosomal protein L34	60S ribosomal protein L34 OS=Homo sapiens GN=RPL34 PE=1 SV=3	50S ribosomal protein L34e [Pneumocystis murina B123]
comp15811_c0	--	--	Cellular Component: cytoskeleton (GO:0005856);; Cellular Component: plasma membrane (GO:0005886);; Molecular Function: cytoskeletal protein binding (GO:0008092);; Biological Process: cellular component organization (GO:0016043);; Biological Process: vesicle-mediated transport (GO:0016192);; Molecular Function: enzyme binding (GO:0019899);; Cellular Component: cytoplasmic part (GO:0044444);; Biolo…	--	Ankyrin-1 OS=Mus musculus GN=Ank1 PE=1 SV=2	hypothetical protein VITISV_011174 [Vitis vinifera]
comp19690_c0	[V]	Defense mechanisms	Cellular Component: plasma membrane (GO:0005886);; Biological Process: cellular amino acid metabolic process (GO:0006520);; Biological Process: iron ion transport (GO:0006826);; Biological Process: drug transmembrane transport (GO:0006855);; Biological Process: cellular iron ion homeostasis (GO:0006879);; Biological Process: defense response (GO:0006952);; Biological Process: cellular response to…	--	MATE efflux family protein 1 OS=Arabidopsis thaliana GN=MATE PE=2 SV=2	MATE efflux family protein isoform 1 [Theobroma cacao]
comp27533_c0	--	--	--	--	F-box protein SKIP24 OS=Arabidopsis thaliana GN=SKIP24 PE=1 SV=2	F-box family protein, putative isoform 1 [Theobroma cacao]
comp34777_c0	--	--	Cellular Component: nucleus (GO:0005634);; Cellular Component: nuclear pore (GO:0005643);; Cellular Component: cytosol (GO:0005829);; Biological Process: transport (GO:0006810);; Biological Process: response to stress (GO:0006950);; Biological Process: metabolic process (GO:0008152);; Biological Process: auxin metabolic process (GO:0009850);; Biological Process: regulation of flower development (…	K13495|4e-47|pop:POPTR_808453|hypothetical protein	Zeatin O-glucosyltransferase OS=Phaseolus lunatus GN=ZOG1 PE=2 SV=1	predicted protein [Populus trichocarpa]
comp26525_c0	--	--	Molecular Function: N-acetyltransferase activity (GO:0008080);;	--	Uncharacterized 24.1 kDa protein in LEF4-P33 intergenic region OS=Autographa californica nuclear polyhedrosis virus PE=4 SV=1	predicted protein [Populus trichocarpa]
comp311721_c0	[L]	Replication, recombination and repair	Molecular Function: RNA binding (GO:0003723);; Molecular Function: RNA-directed DNA polymerase activity (GO:0003964);; Molecular Function: aspartic-type endopeptidase activity (GO:0004190);; Cellular Component: nucleus (GO:0005634);; Biological Process: RNA-dependent DNA replication (GO:0006278);; Biological Process: proteolysis (GO:0006508);; Biological Process: defense response (GO:0006952);; B…	--	Transposon Ty3-I Gag-Pol polyprotein OS=Saccharomyces cerevisiae (strain ATCC 204508 / S288c) GN=TY3B-I PE=3 SV=2	hypothetical protein 11M19.5 [Arabidopsis halleri]
comp99816_c0	--	--	Molecular Function: nucleic acid binding (GO:0003676);; Cellular Component: mitochondrion (GO:0005739);; Cellular Component: plastid (GO:0009536);; Biological Process: DNA integration (GO:0015074);; Molecular Function: hydrolase activity (GO:0016787);; Biological Process: response to stimulus (GO:0050896);;	--	Uncharacterized mitochondrial protein AtMg00810 OS=Arabidopsis thaliana GN=AtMg00810 PE=4 SV=1	PREDICTED: uncharacterized protein LOC101261089 [Solanum lycopersicum]
comp38372_c0	--	--	Biological Process: transport (GO:0006810);; Biological Process: organelle organization (GO:0006996);; Cellular Component: intracellular membrane-bounded organelle (GO:0043231);; Cellular Component: cytoplasmic part (GO:0044444);;	--	Protein transport protein Sec16B OS=Oryctolagus cuniculus GN=SEC16B PE=2 SV=1	PREDICTED: uncharacterized protein LOC100251258 [Vitis vinifera]
comp284684_c0	[O]	Posttranslational modification, protein turnover, chaperones	Molecular Function: DNA binding (GO:0003677);; Molecular Function: DNA-directed DNA polymerase activity (GO:0003887);; Molecular Function: ubiquitin thiolesterase activity (GO:0004221);; Molecular Function: protein binding (GO:0005515);; Biological Process: transcription, DNA-dependent (GO:0006351);; Biological Process: ubiquitin-dependent protein catabolic process (GO:0006511);; Molecular Functi…	K11836|7e-15|cme:CMT098C|probable ubiquitin isopeptidase T	Ubiquitin carboxyl-terminal hydrolase 14 OS=Schizosaccharomyces pombe (strain 972 / ATCC 24843) GN=ubp14 PE=1 SV=2	hypothetical protein COCSADRAFT_188840 [Bipolaris sorokiniana ND90Pr]
comp576646_c0	--	--	Molecular Function: oxidoreductase activity (GO:0016491);;	--	--	hypothetical protein SETTUDRAFT_37386 [Setosphaeria turcica Et28A]
comp27907_c0	--	--	Molecular Function: binding (GO:0005488);; Biological Process: cellular process (GO:0009987);; Molecular Function: transferase activity (GO:0016740);; Molecular Function: hydrolase activity (GO:0016787);; Biological Process: macromolecule metabolic process (GO:0043170);; Biological Process: primary metabolic process (GO:0044238);; Molecular Function: metal ion binding (GO:0046872);;	--	Retrovirus-related Pol polyprotein from transposon TNT 1-94 OS=Nicotiana tabacum PE=2 SV=1	hypothetical protein VITISV_032906 [Vitis vinifera]
comp2029_c0	[GEPR]	--	Cellular Component: integral to membrane (GO:0016021);; Biological Process: transmembrane transport (GO:0055085);;	--	Uncharacterized transporter C569.05c OS=Schizosaccharomyces pombe (strain 972 / ATCC 24843) GN=SPCC569.05c PE=3 SV=1	hypothetical protein PTT_06743 [Pyrenophora teres f. teres 0-1]
comp27938_c1	[RTKL]	--	Biological Process: re-entry into mitotic cell cycle (GO:0000320);; Molecular Function: RNA polymerase II transcription factor binding (GO:0001085);; Biological Process: epithelial to mesenchymal transition (GO:0001837);; Biological Process: positive regulation of cell-matrix adhesion (GO:0001954);; Molecular Function: p53 binding (GO:0002039);; Biological Process: regulation of systemic arterial…	--	Protein kinase gsk3 OS=Schizosaccharomyces pombe (strain 972 / ATCC 24843) GN=gsk3 PE=1 SV=3	hypothetical protein COCSADRAFT_293625 [Bipolaris sorokiniana ND90Pr]
comp52959_c0	--	--	Molecular Function: catalytic activity (GO:0003824);;	--	Pentatricopeptide repeat-containing protein At2g15980 OS=Arabidopsis thaliana GN=At2g15980 PE=2 SV=1	Tetratricopeptide repeat (TPR)-like superfamily protein, putative isoform 1 [Theobroma cacao]
comp38889_c0	--	--	Cellular Component: cytoplasm (GO:0005737);; Cellular Component: plasma membrane (GO:0005886);; Biological Process: protein targeting to membrane (GO:0006612);; Biological Process: oligopeptide transport (GO:0006857);; Biological Process: nucleotide transport (GO:0006862);; Biological Process: ER to Golgi vesicle-mediated transport (GO:0006888);; Biological Process: cellular membrane fusion (GO:0…	--	Oligopeptide transporter 4 OS=Arabidopsis thaliana GN=OPT4 PE=2 SV=1	Oligopeptide transporter, putative [Ricinus communis]
comp36855_c2	--	--	Molecular Function: ubiquitin-protein ligase activity (GO:0004842);; Cellular Component: nucleus (GO:0005634);; Cellular Component: cytoplasm (GO:0005737);; Biological Process: ubiquitin-dependent protein catabolic process (GO:0006511);; Biological Process: transforming growth factor beta receptor signaling pathway (GO:0007179);; Molecular Function: zinc ion binding (GO:0008270);; Molecular Funct…	--	E3 ubiquitin ligase BIG BROTHER OS=Arabidopsis thaliana GN=BB PE=1 SV=1	PREDICTED: E3 ubiquitin ligase BIG BROTHER [Vitis vinifera]
comp29492_c0	--	--	Cellular Component: Golgi apparatus (GO:0005794);; Biological Process: protein glycosylation (GO:0006486);; Biological Process: sulfur compound metabolic process (GO:0006790);; Biological Process: plant-type cell wall biogenesis (GO:0009832);; Biological Process: secondary cell wall biogenesis (GO:0009834);; Biological Process: glucuronoxylan metabolic process (GO:0010413);; Biological Process: g…	--	Probable beta-1,4-xylosyltransferase IRX9H OS=Arabidopsis thaliana GN=IRX9H PE=1 SV=2	PREDICTED: probable beta-1,4-xylosyltransferase IRX9H-like [Glycine max]
comp41415_c0	[G]	Carbohydrate transport and metabolism	Molecular Function: phosphoglycerate mutase activity (GO:0004619);; Cellular Component: mitochondrial envelope (GO:0005740);; Cellular Component: cytosol (GO:0005829);; Cellular Component: plasma membrane (GO:0005886);; Biological Process: glycolysis (GO:0006096);; Biological Process: response to stress (GO:0006950);; Biological Process: response to cold (GO:0009409);; Cellular Component: plasmod…	K01834|0.0|vvi:100245007|putative 2,3-bisphosphoglycerate-independent phosphoglycerate mutase	2,3-bisphosphoglycerate-independent phosphoglycerate mutase OS=Mesembryanthemum crystallinum GN=PGM1 PE=1 SV=1	PREDICTED: 2,3-bisphosphoglycerate-independent phosphoglycerate mutase-like [Cucumis sativus]
comp38212_c1	[R]	General function prediction only	Molecular Function: metalloendopeptidase activity (GO:0004222);; Molecular Function: protein binding (GO:0005515);; Molecular Function: ATP binding (GO:0005524);; Cellular Component: mitochondrial outer membrane (GO:0005741);; Cellular Component: mitochondrial respiratory chain complex III (GO:0005750);; Cellular Component: mitochondrial intermembrane space (GO:0005758);; Cellular Component: mito…	K01412|0.0|vvi:100266273|hypothetical protein LOC100266273	Mitochondrial-processing peptidase subunit alpha OS=Solanum tuberosum GN=MPP PE=1 SV=1	PREDICTED: mitochondrial-processing peptidase subunit alpha [Vitis vinifera]
comp55717_c0	--	--	Biological Process: pentose-phosphate shunt (GO:0006098);; Cellular Component: chloroplast thylakoid lumen (GO:0009543);; Biological Process: photosystem II assembly (GO:0010207);;	--	Photosystem II D1 precursor processing protein PSB27-H2, chloroplastic OS=Arabidopsis thaliana GN=PSB27-2 PE=1 SV=1	hypothetical protein PRUPE_ppa012823mg [Prunus persica]
comp19903_c0	[C]	Energy production and conversion	Molecular Function: aldo-keto reductase (NADP) activity (GO:0004033);; Molecular Function: glutamate dehydrogenase [NAD(P)+] activity (GO:0004353);; Cellular Component: cytosol (GO:0005829);; Biological Process: cellular amino acid metabolic process (GO:0006520);; Biological Process: transport (GO:0006810);; Molecular Function: L-galactose dehydrogenase activity (GO:0010349);; Molecular Function:…	K00064|0.0|vvi:100263479|GDH	L-galactose dehydrogenase OS=Arabidopsis thaliana GN=LGALDH PE=1 SV=1	L-galactose dehydrogenase [Spinacia oleracea]
comp26964_c0	--	--	--	--	--	hypothetical protein PRUPE_ppa023818mg [Prunus persica]
comp30164_c0	[P]	Inorganic ion transport and metabolism	Biological Process: response to hypoxia (GO:0001666);; Cellular Component: extracellular region (GO:0005576);; Cellular Component: nucleus (GO:0005634);; Cellular Component: plasma membrane (GO:0005886);; Biological Process: protein targeting to membrane (GO:0006612);; Biological Process: nucleotide transport (GO:0006862);; Biological Process: ER to Golgi vesicle-mediated transport (GO:0006888);;…	--	Ammonium transporter 1 member 2 OS=Solanum lycopersicum GN=AMT1-2 PE=2 SV=1	AMT1;2 [Citrus trifoliata]
comp23640_c0	--	--	Biological Process: protein peptidyl-prolyl isomerization (GO:0000413);; Molecular Function: peptidyl-prolyl cis-trans isomerase activity (GO:0003755);; Cellular Component: cytoplasm (GO:0005737);; Biological Process: protein folding (GO:0006457);; Biological Process: response to oxidative stress (GO:0006979);;	--	--	PREDICTED: uncharacterized protein LOC100853434 [Vitis vinifera]
comp35425_c0	--	--	Molecular Function: binding (GO:0005488);; Biological Process: primary metabolic process (GO:0044238);; Biological Process: organic substance metabolic process (GO:0071704);;	--	--	hypothetical protein [Beta vulgaris]
comp31591_c0	--	--	--	--	--	SRF-type transcription factor RlmA [Coccidioides immitis RS]
comp189747_c0	--	--	--	--	--	hypothetical protein [Beta vulgaris]
comp610909_c0	[G]	Carbohydrate transport and metabolism	Cellular Component: extracellular region (GO:0005576);; Molecular Function: cellulose binding (GO:0030248);; Molecular Function: endo-1,4-beta-xylanase activity (GO:0031176);; Biological Process: D-xylose metabolic process (GO:0042732);; Biological Process: xylan catabolic process (GO:0045493);;	--	Endo-1,4-beta-xylanase F1 OS=Aspergillus oryzae (strain ATCC 42149 / RIB 40) GN=xynF1 PE=1 SV=1	endoxylanase [Alternaria alternata]
comp40993_c0	[OC]	--	Biological Process: gastrulation with mouth forming first (GO:0001703);; Biological Process: nematode larval development (GO:0002119);; Molecular Function: protein disulfide isomerase activity (GO:0003756);; Molecular Function: protein-glutamine gamma-glutamyltransferase activity (GO:0003810);; Molecular Function: dolichyl-diphosphooligosaccharide-protein glycotransferase activity (GO:0004579);; …	K09580|0.0|vvi:100246809|hypothetical protein LOC100246809	Protein disulfide isomerase-like 1-4 OS=Arabidopsis thaliana GN=PDIL1-4 PE=1 SV=1	PREDICTED: protein disulfide isomerase-like 1-4 isoform 1 [Vitis vinifera]
comp357878_c0	--	--	Biological Process: metabolic process (GO:0008152);;	--	--	mariner transposase [Beta vulgaris subsp. vulgaris]
comp36160_c0	--	--	Cellular Component: nucleus (GO:0005634);; Biological Process: proteolysis (GO:0006508);; Molecular Function: cysteine-type peptidase activity (GO:0008234);; Biological Process: response to wounding (GO:0009611);; Biological Process: response to bacterium (GO:0009617);; Biological Process: response to salt stress (GO:0009651);; Biological Process: ethylene biosynthetic process (GO:0009693);; Biol…	--	F-box protein At4g35930 OS=Arabidopsis thaliana GN=At4g35930 PE=2 SV=1	predicted protein [Populus trichocarpa]
comp128476_c0	--	--	Biological Process: intracellular protein transport (GO:0006886);; Biological Process: nucleocytoplasmic transport (GO:0006913);; Molecular Function: Ran GTPase binding (GO:0008536);; Molecular Function: protein transporter activity (GO:0008565);;	--	Importin subunit beta-1 OS=Saccharomyces cerevisiae (strain ATCC 204508 / S288c) GN=KAP95 PE=1 SV=1	hypothetical protein COCHEDRAFT_1210699 [Bipolaris maydis C5]
comp19613_c0	--	--	--	--	--	predicted protein [Populus trichocarpa]
comp28201_c0	[KAD]	--	Biological Process: G1/S transition of mitotic cell cycle (GO:0000082);; Biological Process: negative regulation of transcription from RNA polymerase II promoter (GO:0000122);; Biological Process: in utero embryonic development (GO:0001701);; Molecular Function: DNA binding (GO:0003677);; Molecular Function: chromatin binding (GO:0003682);; Molecular Function: sequence-specific DNA binding transc…	--	Myb-related protein 3R-1 OS=Arabidopsis thaliana GN=MYB3R-1 PE=2 SV=1	PREDICTED: myb-related protein 3R-1-like [Vitis vinifera]
comp808_c0	--	--	--	--	Protein kinase 4 (Fragment) OS=Dictyostelium discoideum GN=pkgD PE=3 SV=2	PREDICTED: proline-rich receptor-like protein kinase PERK7-like [Fragaria vesca subsp. vesca]
comp26086_c1	--	--	Molecular Function: purine nucleobase transmembrane transporter activity (GO:0005345);; Cellular Component: integral to plasma membrane (GO:0005887);; Biological Process: purine nucleobase transport (GO:0006863);; Cellular Component: chloroplast (GO:0009507);; Biological Process: cytokinin transport (GO:0010184);; Molecular Function: purine nucleoside transmembrane transporter activity (GO:001521…	--	Purine permease 3 OS=Arabidopsis thaliana GN=PUP3 PE=2 SV=1	PREDICTED: purine permease 3 [Vitis vinifera]
comp10619_c1	[C]	Energy production and conversion	Cellular Component: vacuolar proton-transporting V-type ATPase, V0 domain (GO:0000220);; Cellular Component: lysosome (GO:0005764);; Cellular Component: Golgi apparatus (GO:0005794);; Biological Process: ATP catabolic process (GO:0006200);; Biological Process: protein targeting to vacuole (GO:0006623);; Biological Process: cellular copper ion homeostasis (GO:0006878);; Biological Process: cellula…	K02155|9e-23|cre:CHLREDRAFT_134189|ATPvL1	V-type proton ATPase 16 kDa proteolipid subunit OS=Candida tropicalis GN=VMA3 PE=3 SV=1	putative vacuolar atp synthase 16 kda proteolipid subunit protein [Eutypa lata UCREL1]
comp27758_c0	--	--	Cellular Component: mitochondrion (GO:0005739);;	--	--	hypothetical protein MTR_1g045660 [Medicago truncatula]
comp157768_c0	[P]	Inorganic ion transport and metabolism	Cellular Component: nucleus (GO:0005634);; Cellular Component: late endosome (GO:0005770);; Cellular Component: endoplasmic reticulum (GO:0005783);; Biological Process: protein targeting to vacuole (GO:0006623);; Biological Process: regulation of pH (GO:0006885);; Biological Process: toxin catabolic process (GO:0009407);; Cellular Component: chloroplast (GO:0009507);; Biological Process: plant-ty…	--	Cation/H(+) antiporter 19 OS=Arabidopsis thaliana GN=CHX19 PE=2 SV=1	PREDICTED: cation/H(+) antiporter 18-like [Solanum lycopersicum]
comp39753_c1	--	--	Cellular Component: mitochondrion (GO:0005739);; Biological Process: post-embryonic development (GO:0009791);; Cellular Component: membrane (GO:0016020);; Biological Process: reproductive structure development (GO:0048608);;	--	Pentatricopeptide repeat-containing protein At1g08610 OS=Arabidopsis thaliana GN=At1g08610 PE=2 SV=1	Pentatricopeptide repeat superfamily protein, putative [Theobroma cacao]
comp188239_c0	--	--	--	--	--	PREDICTED: sarcoplasmic reticulum histidine-rich calcium-binding protein-like [Setaria italica]
comp34919_c0	[R]	General function prediction only	Cellular Component: chloroplast (GO:0009507);; Cellular Component: plastid chromosome (GO:0009508);;	--	--	PREDICTED: uncharacterized protein LOC101508085 isoform X1 [Cicer arietinum]
comp36669_c0	[R]	General function prediction only	Biological Process: metabolic process (GO:0008152);; Molecular Function: hydrolase activity (GO:0016787);; Biological Process: cellular metabolic process (GO:0044237);; Biological Process: primary metabolic process (GO:0044238);; Cellular Component: extracellular region part (GO:0044421);; Biological Process: organic substance metabolic process (GO:0071704);;	--	Phosphoglycolate phosphatase OS=Nitrosococcus oceani (strain ATCC 19707 / NCIMB 11848) GN=Noc_2493 PE=3 SV=1	hypothetical protein PTT_14913 [Pyrenophora teres f. teres 0-1]
comp31069_c0	--	--	Cellular Component: cell part (GO:0044464);;	--	Proline-rich receptor-like protein kinase PERK10 OS=Arabidopsis thaliana GN=PERK10 PE=1 SV=2	PREDICTED: uncharacterized LOC101217259 [Cucumis sativus]
comp259187_c0	--	--	--	--	--	hypothetical protein [Beta vulgaris subsp. vulgaris]
comp38961_c0	--	--	--	--	--	PREDICTED: LOW QUALITY PROTEIN: RNA polymerase II C-terminal domain phosphatase-like 3-like [Cucumis sativus]
comp1269_c0	[QR]	--	Cellular Component: cytoplasm (GO:0005737);; Molecular Function: O-methyltransferase activity (GO:0008171);; Biological Process: isoflavonoid phytoalexin biosynthetic process (GO:0009701);; Biological Process: flavonoid metabolic process (GO:0009812);; Biological Process: alkaloid biosynthetic process (GO:0009821);; Molecular Function: isoflavone 4'-O-methyltransferase activity (GO:0030746);; Mol…	--	5-pentadecatrienyl resorcinol O-methyltransferase OS=Sorghum bicolor GN=OMT3 PE=1 SV=1	putative O-methyltransferase [Elaeis guineensis]
comp34330_c0	[G]	Carbohydrate transport and metabolism	Molecular Function: protein binding (GO:0005515);; Cellular Component: mitochondrion (GO:0005739);; Cellular Component: vacuole (GO:0005773);; Cellular Component: plasma membrane (GO:0005886);; Biological Process: acetyl-CoA metabolic process (GO:0006084);; Biological Process: glycolysis (GO:0006096);; Biological Process: calcium ion transport (GO:0006816);; Biological Process: iron ion transport…	K09872|1e-69|ath:AT4G23400|PIP1	Probable aquaporin PIP1-5 OS=Arabidopsis thaliana GN=PIP1-5 PE=2 SV=2	PM28B protein [Spinacia oleracea]
comp1174_c1	--	--	Cellular Component: endosome (GO:0005768);; Cellular Component: trans-Golgi network (GO:0005802);; Biological Process: unidimensional cell growth (GO:0009826);; Biological Process: salicylic acid mediated signaling pathway (GO:0009863);; Biological Process: xyloglucan biosynthetic process (GO:0009969);; Biological Process: endomembrane system organization (GO:0010256);; Cellular Component: cytopl…	--	Xyloglucan galactosyltransferase KATAMARI1 OS=Arabidopsis thaliana GN=KAM1 PE=1 SV=1	hypothetical protein RCOM_0203350 [Ricinus communis]
comp419691_c0	--	--	Molecular Function: C-3 sterol dehydrogenase (C-4 sterol decarboxylase) activity (GO:0000252);; Molecular Function: 3-beta-hydroxy-delta5-steroid dehydrogenase activity (GO:0003854);; Molecular Function: steroid delta-isomerase activity (GO:0004769);; Molecular Function: binding (GO:0005488);; Cellular Component: endoplasmic reticulum membrane (GO:0005789);; Biological Process: ergosterol biosynt…	--	--	hypothetical protein SETTUDRAFT_168189 [Setosphaeria turcica Et28A]
comp39901_c1	[M]	Cell wall/membrane/envelope biogenesis	Cellular Component: mitochondrion (GO:0005739);; Cellular Component: plasma membrane (GO:0005886);; Biological Process: transport (GO:0006810);; Biological Process: response to osmotic stress (GO:0006970);; Molecular Function: mechanically-gated ion channel activity (GO:0008381);; Cellular Component: chloroplast envelope (GO:0009941);; Biological Process: cellular water homeostasis (GO:0009992);;…	--	Mechanosensitive ion channel protein 1, mitochondrial OS=Arabidopsis thaliana GN=MSL1 PE=2 SV=1	PREDICTED: uncharacterized protein LOC100261915 [Vitis vinifera]
comp355179_c0	--	--	--	--	--	YTH domain family protein [Medicago truncatula]
comp42022_c0	[MG]	--	Cellular Component: nucleus (GO:0005634);; Cellular Component: cytosol (GO:0005829);; Biological Process: lipid biosynthetic process (GO:0008610);; Biological Process: nucleotide-sugar biosynthetic process (GO:0009226);; Biological Process: carbohydrate biosynthetic process (GO:0016051);; Molecular Function: oxidoreductase activity (GO:0016491);; Molecular Function: transferase activity, transfer…	K12449|0.0|vvi:100262362|hypothetical protein LOC100262362	Bifunctional polymyxin resistance protein ArnA OS=Klebsiella pneumoniae subsp. pneumoniae (strain ATCC 700721 / MGH 78578) GN=arnA PE=3 SV=1	PREDICTED: bifunctional polymyxin resistance protein ArnA-like [Glycine max]
comp27334_c2	--	--	Molecular Function: protein binding (GO:0005515);; Cellular Component: nucleus (GO:0005634);; Cellular Component: endoplasmic reticulum (GO:0005783);; Cellular Component: plasma membrane (GO:0005886);; Cellular Component: plastid (GO:0009536);; Biological Process: response to salt stress (GO:0009651);; Biological Process: plant-type cell wall modification (GO:0009827);; Biological Process: pollen…	--	Ankyrin repeat-containing protein At3g12360 OS=Arabidopsis thaliana GN=At3g12360 PE=2 SV=1	ankyrin repeat-containing protein, putative [Ricinus communis]
comp108724_c0	--	--	--	--	--	hypothetical protein [Tuber melanosporum Mel28]
comp29931_c0	--	--	Biological Process: nuclear-transcribed mRNA catabolic process, nonsense-mediated decay (GO:0000184);; Biological Process: RNA methylation (GO:0001510);; Molecular Function: structural constituent of ribosome (GO:0003735);; Cellular Component: nucleolus (GO:0005730);; Cellular Component: ribosome (GO:0005840);; Cellular Component: plasma membrane (GO:0005886);; Biological Process: translation (GO…	K02891|4e-39|ppp:PHYPADRAFT_155267|hypothetical protein	60S ribosomal protein L22 OS=Schizosaccharomyces pombe (strain 972 / ATCC 24843) GN=rpl22 PE=1 SV=3	hypothetical protein SETTUDRAFT_163278 [Setosphaeria turcica Et28A]
comp29269_c1	--	--	Molecular Function: ATP binding (GO:0005524);; Cellular Component: plasma membrane (GO:0005886);; Molecular Function: microtubule-severing ATPase activity (GO:0008568);; Cellular Component: plastid (GO:0009536);;	--	Pachytene checkpoint protein 2 homolog OS=Arabidopsis thaliana GN=At4g24710 PE=2 SV=1	PREDICTED: pachytene checkpoint protein 2 homolog [Fragaria vesca subsp. vesca]
comp227_c0	--	--	Cellular Component: nuclear chromatin (GO:0000790);; Molecular Function: sequence-specific DNA binding transcription factor activity (GO:0003700);; Molecular Function: glutamate-cysteine ligase activity (GO:0004357);; Biological Process: regulation of transcription, DNA-dependent (GO:0006355);; Biological Process: regulation of transcription from RNA polymerase II promoter (GO:0006357);; Biologic…	--	GATA zinc finger domain-containing protein 10 OS=Dictyostelium discoideum GN=gtaJ PE=4 SV=1	hypothetical protein COCHEDRAFT_1105721 [Bipolaris maydis C5]
comp81593_c0	--	--	--	--	--	Golgin subfamily A member 4, putative [Theobroma cacao]
comp84743_c0	[RTKL]	--	Molecular Function: protein kinase activity (GO:0004672);; Molecular Function: protein binding (GO:0005515);; Biological Process: sodium ion transport (GO:0006814);; Biological Process: signal transduction (GO:0007165);; Biological Process: multicellular organismal development (GO:0007275);; Biological Process: oligosaccharide biosynthetic process (GO:0009312);; Biological Process: response to wa…	--	CBL-interacting serine/threonine-protein kinase 5 OS=Arabidopsis thaliana GN=CIPK5 PE=2 SV=1	predicted protein [Populus trichocarpa]
comp33157_c1	--	--	Molecular Function: chromatin binding (GO:0003682);; Cellular Component: nucleus (GO:0005634);; Cellular Component: cytoplasm (GO:0005737);; Cellular Component: plasma membrane (GO:0005886);; Biological Process: nucleotide-excision repair (GO:0006289);; Biological Process: nucleosome assembly (GO:0006334);; Biological Process: DNA mediated transformation (GO:0009294);; Molecular Function: cyclin …	K11279|0.0|vvi:100261732|hypothetical protein LOC100261732	Nucleosome assembly protein 1-like 1-A OS=Xenopus laevis GN=nap1l1-a PE=1 SV=1	PREDICTED: nucleosome assembly protein 1-like 1-like isoform 1 [Vitis vinifera]
comp20864_c0	--	--	Cellular Component: endoplasmic reticulum (GO:0005783);; Cellular Component: integral to plasma membrane (GO:0005887);; Biological Process: carbohydrate transport (GO:0008643);; Cellular Component: chloroplast (GO:0009507);; Cellular Component: cytoplasmic membrane-bounded vesicle (GO:0016023);; Molecular Function: sugar transmembrane transporter activity (GO:0051119);;	--	Bidirectional sugar transporter SWEET1 OS=Arabidopsis thaliana GN=SWEET1 PE=1 SV=1	predicted protein [Populus trichocarpa]
comp20710_c0	--	--	Molecular Function: nucleic acid binding (GO:0003676);; Biological Process: chromatin assembly or disassembly (GO:0006333);;	--	--	unnamed protein product [Vitis vinifera]
comp37126_c0	--	--	Cellular Component: nucleus (GO:0005634);;	--	--	hypothetical protein VITISV_011851 [Vitis vinifera]
comp22400_c0	--	--	Biological Process: N-terminal protein myristoylation (GO:0006499);; Biological Process: amino acid transport (GO:0006865);; Biological Process: response to water deprivation (GO:0009414);; Biological Process: response to wounding (GO:0009611);; Biological Process: gravitropism (GO:0009630);; Biological Process: response to ethylene stimulus (GO:0009723);; Biological Process: response to auxin st…	--	--	Trichome birefringence-like 18 isoform 1 [Theobroma cacao]
comp258373_c0	--	--	--	--	--	PREDICTED: uncharacterized protein LOC101253357 [Solanum lycopersicum]
comp73599_c0	--	--	Biological Process: endonucleolytic cleavage in ITS1 to separate SSU-rRNA from 5.8S rRNA and LSU-rRNA from tricistronic rRNA transcript (SSU-rRNA, 5.8S rRNA, LSU-rRNA) (GO:0000447);; Biological Process: endonucleolytic cleavage to generate mature 3'-end of SSU-rRNA from (SSU-rRNA, 5.8S rRNA, LSU-rRNA) (GO:0000461);; Molecular Function: structural constituent of ribosome (GO:0003735);; Cellular Co…	K02971|2e-25|sbi:SORBI_01g035580|hypothetical protein	40S ribosomal protein S21 OS=Schizosaccharomyces pombe (strain 972 / ATCC 24843) GN=rps21 PE=1 SV=2	40S ribosomal protein S21 [Schizosaccharomyces pombe 972h-]
comp36895_c1	[O]	Posttranslational modification, protein turnover, chaperones	Molecular Function: ATP binding (GO:0005524);; Cellular Component: mitochondrion (GO:0005739);; Cellular Component: endoplasmic reticulum (GO:0005783);; Cellular Component: endoplasmic reticulum lumen (GO:0005788);; Biological Process: DNA replication (GO:0006260);; Biological Process: protein folding (GO:0006457);; Molecular Function: zinc ion binding (GO:0008270);; Biological Process: response …	--	DnaJ homolog subfamily C member 25 homolog OS=Drosophila melanogaster GN=CG7872 PE=2 SV=1	Chaperone DnaJ-domain superfamily protein [Theobroma cacao]
comp19476_c0	--	--	Molecular Function: protein binding (GO:0005515);; Cellular Component: cytosol (GO:0005829);; Biological Process: metabolic process (GO:0008152);; Cellular Component: plasmodesma (GO:0009506);; Cellular Component: intracellular membrane-bounded organelle (GO:0043231);; Cellular Component: cytoplasmic part (GO:0044444);;	K12200|0.0|pop:POPTR_820653|hypothetical protein	ALG-2 interacting protein X OS=Dictyostelium discoideum GN=alxA PE=1 SV=1	Endosomal targeting BRO1-like domain-containing protein [Theobroma cacao]
comp49167_c0	--	--	Cellular Component: extracellular region (GO:0005576);; Cellular Component: mitochondrion (GO:0005739);; Cellular Component: Golgi apparatus (GO:0005794);; Cellular Component: cytosol (GO:0005829);; Cellular Component: plasma membrane (GO:0005886);; Molecular Function: cellulase activity (GO:0008810);; Cellular Component: plant-type cell wall (GO:0009505);; Cellular Component: plasmodesma (GO:000…	--	Endoglucanase OS=Phaseolus vulgaris PE=2 SV=2	endo-1,4-beta-glucanase, putative [Ricinus communis]
comp35470_c0	--	--	Biological Process: MAPK cascade (GO:0000165);; Molecular Function: sequence-specific DNA binding transcription factor activity (GO:0003700);; Molecular Function: calmodulin binding (GO:0005516);; Cellular Component: nucleus (GO:0005634);; Cellular Component: cytoplasm (GO:0005737);; Biological Process: regulation of transcription, DNA-dependent (GO:0006355);; Biological Process: protein targetin…	K14431|1e-146|vvi:100249156|hypothetical protein LOC100249156	Transcription factor TGA4 OS=Arabidopsis thaliana GN=TGA4 PE=1 SV=2	unnamed protein product [Vitis vinifera]
comp205136_c0	[GR]	--	Molecular Function: superoxide dismutase activity (GO:0004784);; Cellular Component: plant-type cell wall (GO:0009505);; Cellular Component: plasmodesma (GO:0009506);; Biological Process: glucuronoxylan metabolic process (GO:0010413);; Biological Process: plasmodesmata-mediated intercellular transport (GO:0010497);; Cellular Component: cytoplasmic membrane-bounded vesicle (GO:0016023);; Biologica…	--	Germin-like protein 1-1 OS=Oryza sativa subsp. japonica GN=GER4 PE=2 SV=1	germin-like protein 6a, partial [Genlisea aurea]
comp39117_c0	[O]	Posttranslational modification, protein turnover, chaperones	Biological Process: negative regulation of transcription from RNA polymerase II promoter (GO:0000122);; Biological Process: nuclear-transcribed mRNA catabolic process, nonsense-mediated decay (GO:0000184);; Biological Process: activation of MAPK activity (GO:0000187);; Biological Process: protein polyubiquitination (GO:0000209);; Biological Process: antigen processing and presentation of exogenou…	K02927|5e-43|cme:CMC045C|60S ribosomal protein L40, ubiquitin fusion protein	Ubiquitin OS=Oryctolagus cuniculus PE=1 SV=1	ubiquitin [Encephalitozoon cuniculi GB-M1]
comp45170_c0	--	--	--	--	--	conserved hypothetical protein [Ricinus communis]
comp44020_c0	--	--	--	--	--	predicted protein [Populus trichocarpa]
comp72317_c0	[R]	General function prediction only	Molecular Function: iron ion binding (GO:0005506);; Cellular Component: cytoplasm (GO:0005737);; Biological Process: fatty acid catabolic process (GO:0009062);; Biological Process: response to red or far red light (GO:0009639);; Biological Process: gibberellin biosynthetic process (GO:0009686);; Biological Process: response to gibberellin stimulus (GO:0009739);; Biological Process: flavonoid bios…	K05282|0.0|rcu:RCOM_1498120|gibberellin 20-oxidase, putative (EC:1.14.11.15)	Gibberellin 20 oxidase 1 OS=Arabidopsis thaliana GN=GA20OX1 PE=2 SV=2	GA20 oxidase [Beta vulgaris]
comp309297_c0	[J]	Translation, ribosomal structure and biogenesis	Molecular Function: translation initiation factor activity (GO:0003743);; Molecular Function: GTPase activity (GO:0003924);; Molecular Function: protein binding (GO:0005515);; Molecular Function: GTP binding (GO:0005525);; Cellular Component: mitochondrion (GO:0005739);; Cellular Component: cytosol (GO:0005829);; Biological Process: GTP catabolic process (GO:0006184);; Biological Process: regulat…	K03243|2e-30|vvi:100242745|hypothetical protein LOC100242745	Eukaryotic translation initiation factor 5B OS=Schizosaccharomyces pombe (strain 972 / ATCC 24843) GN=SPAC56F8.03 PE=1 SV=1	eukaryotic translation initiation factor 5B [Pyrenophora tritici-repentis Pt-1C-BFP]
comp146821_c0	--	--	Molecular Function: protein binding (GO:0005515);; Cellular Component: nucleus (GO:0005634);; Biological Process: autophagy (GO:0006914);; Biological Process: fatty acid catabolic process (GO:0009062);; Biological Process: adaxial/abaxial axis specification (GO:0009943);; Biological Process: regulation of meristem growth (GO:0010075);; Biological Process: leaf vascular tissue pattern formation (G…	--	--	PREDICTED: uncharacterized protein LOC100527717 [Glycine max]
comp39985_c0	[C]	Energy production and conversion	Molecular Function: protein binding (GO:0005515);; Biological Process: pentose-phosphate shunt (GO:0006098);; Molecular Function: electron carrier activity (GO:0009055);; Cellular Component: chloroplast stroma (GO:0009570);; Biological Process: response to blue light (GO:0009637);; Biological Process: response to high light intensity (GO:0009644);; Biological Process: abscisic acid biosynthetic p…	K02639|2e-71|rcu:RCOM_1281630|Ferredoxin-3, chloroplast precursor, putative	Ferredoxin-3, chloroplastic OS=Arabidopsis thaliana GN=FD3 PE=1 SV=1	Ferredoxin-3, chloroplast precursor, putative [Ricinus communis]
comp40661_c0	--	--	Molecular Function: protein binding (GO:0005515);; Biological Process: cellular protein modification process (GO:0006464);; Biological Process: defense response (GO:0006952);; Biological Process: anatomical structure morphogenesis (GO:0009653);; Biological Process: cellular component organization (GO:0016043);; Biological Process: cell differentiation (GO:0030154);; Biological Process: cellular m…	--	U-box domain-containing protein 26 OS=Arabidopsis thaliana GN=PUB26 PE=2 SV=1	ARM repeat superfamily protein, putative [Theobroma cacao]
comp30555_c1	--	--	Biological Process: DNA damage checkpoint (GO:0000077);; Molecular Function: DNA binding (GO:0003677);; Molecular Function: sequence-specific DNA binding transcription factor activity (GO:0003700);; Cellular Component: nucleus (GO:0005634);; Biological Process: regulation of transcription, DNA-dependent (GO:0006355);; Biological Process: multicellular organismal development (GO:0007275);; Biologi…	--	NAC domain-containing protein 8 OS=Arabidopsis thaliana GN=NAC008 PE=2 SV=1	NAC transcription factor 096 [Jatropha curcas]
comp27441_c0	[U]	Intracellular trafficking, secretion, and vesicular transport	Cellular Component: nucleus (GO:0005634);; Cellular Component: plasma membrane (GO:0005886);; Molecular Function: protein transporter activity (GO:0008565);; Biological Process: protein transport (GO:0015031);; Cellular Component: integral to membrane (GO:0016021);;	K12275|1e-177|pop:POPTR_821451|hypothetical protein	Translocation protein SEC62 OS=Ashbya gossypii (strain ATCC 10895 / CBS 109.51 / FGSC 9923 / NRRL Y-1056) GN=SEC62 PE=3 SV=2	unknown [Lotus japonicus]
comp267960_c0	[GEPR]	--	Cellular Component: cytoplasm (GO:0005737);; Biological Process: carbohydrate transport (GO:0008643);; Biological Process: hexose transport (GO:0008645);; Molecular Function: hexose transmembrane transporter activity (GO:0015149);; Cellular Component: membrane (GO:0016020);; Cellular Component: integral to membrane (GO:0016021);; Biological Process: quinate metabolic process (GO:0019630);; Molecu…	--	Quinate permease OS=Neurospora terricola GN=qa-y PE=3 SV=1	hypothetical protein SETTUDRAFT_32657 [Setosphaeria turcica Et28A]
comp217954_c0	--	--	--	--	--	hypothetical protein [Beta vulgaris subsp. vulgaris]
comp58936_c0	--	--	--	--	WW domain-containing protein C11B10.08 OS=Schizosaccharomyces pombe (strain 972 / ATCC 24843) GN=pi003 PE=4 SV=1	WW domain containing protein interacting with Metacaspase (MCA1) [Scheffersomyces stipitis CBS 6054]
comp40018_c0	[RTKL]	--	Molecular Function: nucleotide binding (GO:0000166);; Molecular Function: magnesium ion binding (GO:0000287);; Molecular Function: protein serine/threonine kinase activity (GO:0004674);; Molecular Function: ATP binding (GO:0005524);; Cellular Component: nucleus (GO:0005634);; Cellular Component: nucleolus (GO:0005730);; Cellular Component: cytoplasm (GO:0005737);; Cellular Component: plasma membr…	--	Microtubule-associated serine/threonine-protein kinase 2 OS=Mus musculus GN=Mast2 PE=1 SV=1	PREDICTED: uncharacterized protein LOC100252544 [Vitis vinifera]
comp207705_c0	--	--	Molecular Function: protein binding (GO:0005515);; Biological Process: cellular process (GO:0009987);; Cellular Component: membrane (GO:0016020);; Cellular Component: cell part (GO:0044464);; Biological Process: innate immune response (GO:0045087);;	--	Putative disease resistance protein RGA3 OS=Solanum bulbocastanum GN=RGA3 PE=2 SV=2	NBS-LRR type resistance protein [Beta vulgaris]
comp43346_c0	--	--	Cellular Component: mitochondrial respiratory chain complex II (GO:0005749);; Biological Process: phosphatidylinositol biosynthetic process (GO:0006661);; Cellular Component: chloroplast (GO:0009507);; Cellular Component: apoplast (GO:0048046);;	--	--	uncharacterized protein [Arabidopsis thaliana]
comp41178_c0	--	--	--	--	NADH-ubiquinone oxidoreductase chain 5 OS=Trypanosoma brucei brucei GN=ND5 PE=3 SV=1	hypothetical protein [Beta vulgaris subsp. vulgaris]
comp23338_c0	[TZDR]	--	Molecular Function: calcium ion binding (GO:0005509);; Cellular Component: nucleus (GO:0005634);; Cellular Component: cytoplasm (GO:0005737);; Cellular Component: mitochondrion (GO:0005739);; Biological Process: response to cold (GO:0009409);; Biological Process: regulation of flower development (GO:0009909);; Molecular Function: oxidoreductase activity (GO:0016491);; Biological Process: cellular…	K13448|1e-68|rcu:RCOM_0597990|Polcalcin Jun o, putative (EC:1.3.1.74)	Probable calcium-binding protein CML25 OS=Arabidopsis thaliana GN=CML25 PE=2 SV=1	PREDICTED: probable calcium-binding protein CML25-like [Cucumis sativus]
comp27225_c0	--	--	Cellular Component: nucleus (GO:0005634);; Cellular Component: mitochondrion (GO:0005739);; Biological Process: fatty acid beta-oxidation (GO:0006635);; Biological Process: protein import into peroxisome matrix (GO:0016558);; Biological Process: photoperiodism, flowering (GO:0048573);;	--	F-box protein SKIP8 OS=Arabidopsis thaliana GN=SKIP8 PE=1 SV=1	PREDICTED: F-box protein SKIP8 [Vitis vinifera]
comp22263_c0	--	--	Molecular Function: transferase activity, transferring phosphorus-containing groups (GO:0016772);;	--	Protein FAR-RED ELONGATED HYPOCOTYL 3 OS=Arabidopsis thaliana GN=FHY3 PE=1 SV=1	hypothetical protein PRUPE_ppa016269mg [Prunus persica]
comp39849_c3	--	--	Molecular Function: hydrolase activity (GO:0016787);;	--	--	hypothetical protein PRUPE_ppa015789mg, partial [Prunus persica]
comp39279_c1	--	--	Molecular Function: protein binding (GO:0005515);; Cellular Component: cytosol (GO:0005829);; Biological Process: protein targeting to vacuole (GO:0006623);; Biological Process: cellular membrane fusion (GO:0006944);; Cellular Component: chloroplast (GO:0009507);; Biological Process: trichome differentiation (GO:0010026);; Biological Process: regulation of epidermal cell division (GO:0010482);; B…	--	GEM-like protein 4 OS=Arabidopsis thaliana GN=At5g08350 PE=2 SV=1	PREDICTED: GEM-like protein 4-like [Glycine max]
comp38059_c0	[G]	Carbohydrate transport and metabolism	Molecular Function: sedoheptulose-7-phosphate:D-glyceraldehyde-3-phosphate glyceronetransferase activity (GO:0004801);; Biological Process: carbohydrate metabolic process (GO:0005975);; Biological Process: acetyl-CoA metabolic process (GO:0006084);; Molecular Function: zinc ion binding (GO:0008270);; Cellular Component: chloroplast stroma (GO:0009570);; Cellular Component: chloroplast envelope (G…	K00616|0.0|vvi:100257422|similar to transaldolase ToTAL2	Transaldolase OS=Haemophilus somnus (strain 2336) GN=tal PE=3 SV=1	PREDICTED: transaldolase-like [Vitis vinifera]
comp21880_c1	[O]	Posttranslational modification, protein turnover, chaperones	Biological Process: regulation of cytokine-mediated signaling pathway (GO:0001959);; Molecular Function: ATP binding (GO:0005524);; Molecular Function: GTP binding (GO:0005525);; Cellular Component: mitochondrion (GO:0005739);; Cellular Component: vacuolar membrane (GO:0005774);; Cellular Component: Golgi apparatus (GO:0005794);; Cellular Component: cytosol (GO:0005829);; Cellular Component: plas…	K04079|4e-22|osa:4347405|Os09g0482400	Heat shock protein 90 OS=Neosartorya fumigata (strain ATCC MYA-4609 / Af293 / CBS 101355 / FGSC A1100) GN=hsp90 PE=1 SV=3	hypothetical protein [Tuber melanosporum Mel28]
comp37489_c0	[L]	Replication, recombination and repair	Molecular Function: RNA binding (GO:0003723);; Molecular Function: RNA-directed DNA polymerase activity (GO:0003964);; Molecular Function: aspartic-type endopeptidase activity (GO:0004190);; Cellular Component: nucleus (GO:0005634);; Biological Process: RNA-dependent DNA replication (GO:0006278);; Biological Process: proteolysis (GO:0006508);; Biological Process: defense response (GO:0006952);; B…	--	Transposon Ty3-I Gag-Pol polyprotein OS=Saccharomyces cerevisiae (strain ATCC 204508 / S288c) GN=TY3B-I PE=3 SV=2	Ty3/gypsy retrotransposon protein [Beta vulgaris subsp. vulgaris]
comp207472_c0	--	--	--	--	--	hypothetical protein [Beta vulgaris subsp. vulgaris]
comp156865_c0	--	--	--	--	--	hypothetical protein PTT_17825 [Pyrenophora teres f. teres 0-1]
comp14928_c0	--	--	--	--	--	hypothetical protein MTR_2g015830 [Medicago truncatula]
comp391887_c0	[P]	Inorganic ion transport and metabolism	Biological Process: positive regulation of cytokine production (GO:0001819);; Biological Process: immune effector process (GO:0002252);; Biological Process: adaptive immune response based on somatic recombination of immune receptors built from immunoglobulin superfamily domains (GO:0002460);; Biological Process: positive regulation of immune system process (GO:0002684);; Biological Process: detec…	--	Metal transporter Nramp3 OS=Arabidopsis thaliana GN=NRAMP3 PE=2 SV=2	natural resistance-associated macrophage protein, putative [Ricinus communis]
comp39337_c0	--	--	Biological Process: negative regulation of transcription from RNA polymerase II promoter (GO:0000122);; Molecular Function: RNA polymerase II repressing transcription factor binding (GO:0001103);; Molecular Function: RNA polymerase II transcription corepressor activity (GO:0001106);; Molecular Function: transcription corepressor binding (GO:0001222);; Biological Process: gastrulation with mouth f…	--	Chromodomain-helicase-DNA-binding protein 4 OS=Homo sapiens GN=CHD4 PE=1 SV=2	hypothetical protein VITISV_026339 [Vitis vinifera]
comp36896_c0	[L]	Replication, recombination and repair	Molecular Function: DNA binding (GO:0003677);; Molecular Function: DNA topoisomerase (ATP-hydrolyzing) activity (GO:0003918);; Molecular Function: ATP binding (GO:0005524);; Cellular Component: nucleus (GO:0005634);; Biological Process: DNA topological change (GO:0006265);; Biological Process: double-strand break repair (GO:0006302);; Biological Process: mitotic recombination (GO:0006312);; Biolo…	--	Meiotic recombination protein SPO11-2 OS=Arabidopsis thaliana GN=SPO11-2 PE=1 SV=1	unnamed protein product [Vitis vinifera]
comp436457_c0	[GEPR]	--	Cellular Component: cytoplasm (GO:0005737);; Biological Process: transport (GO:0006810);; Cellular Component: membrane (GO:0016020);; Cellular Component: integral to membrane (GO:0016021);; Molecular Function: transmembrane transporter activity (GO:0022857);; Cellular Component: intracellular membrane-bounded organelle (GO:0043231);; Biological Process: transmembrane transport (GO:0055085);;	--	Probable metabolite transport protein C1271.09 OS=Schizosaccharomyces pombe (strain 972 / ATCC 24843) GN=SPBC1271.09 PE=3 SV=1	hypothetical protein COCSADRAFT_336925 [Bipolaris sorokiniana ND90Pr]
comp40300_c0	--	--	Molecular Function: calmodulin binding (GO:0005516);; Cellular Component: nucleus (GO:0005634);; Cellular Component: mitochondrion (GO:0005739);; Cellular Component: Golgi apparatus (GO:0005794);; Cellular Component: plasma membrane (GO:0005886);; Biological Process: defense response (GO:0006952);; Biological Process: signal transduction (GO:0007165);; Biological Process: cell death (GO:0008219);…	--	MLO-like protein 11 OS=Arabidopsis thaliana GN=MLO11 PE=2 SV=1	calmodulin binding protein, putative [Ricinus communis]
comp43247_c0	[E]	Amino acid transport and metabolism	Molecular Function: chromatin binding (GO:0003682);; Molecular Function: glycine hydroxymethyltransferase activity (GO:0004372);; Cellular Component: nucleus (GO:0005634);; Cellular Component: mitochondrial inner membrane (GO:0005743);; Cellular Component: mitochondrial respiratory chain complex I (GO:0005747);; Cellular Component: mitochondrial matrix (GO:0005759);; Cellular Component: plasma me…	K00600|0.0|vvi:100245411|hypothetical protein LOC100245411	Serine hydroxymethyltransferase, mitochondrial OS=Solanum tuberosum PE=2 SV=1	PREDICTED: serine hydroxymethyltransferase, mitochondrial [Vitis vinifera]
comp37867_c1	--	--	Cellular Component: plasma membrane (GO:0005886);; Biological Process: protein targeting to membrane (GO:0006612);; Biological Process: positive regulation of flavonoid biosynthetic process (GO:0009963);; Biological Process: heat acclimation (GO:0010286);; Biological Process: regulation of plant-type hypersensitive response (GO:0010363);;	--	Uncharacterized protein At3g27210 OS=Arabidopsis thaliana GN=Y-2 PE=1 SV=1	PREDICTED: uncharacterized protein At3g27210-like [Cicer arietinum]
comp37488_c0	[E]	Amino acid transport and metabolism	Biological Process: respiratory burst involved in defense response (GO:0002679);; Molecular Function: glutamate-ammonia ligase activity (GO:0004356);; Cellular Component: cytosol (GO:0005829);; Biological Process: glutamine biosynthetic process (GO:0006542);; Biological Process: tryptophan catabolic process (GO:0006569);; Biological Process: nitrogen compound metabolic process (GO:0006807);; Mole…	--	Protein fluG OS=Emericella nidulans (strain FGSC A4 / ATCC 38163 / CBS 112.46 / NRRL 194 / M139) GN=fluG PE=1 SV=1	PREDICTED: protein fluG-like [Vitis vinifera]
comp115488_c0	[K]	Transcription	Molecular Function: DNA binding (GO:0003677);; Molecular Function: DNA-directed RNA polymerase activity (GO:0003899);; Molecular Function: protein binding (GO:0005515);; Cellular Component: nucleus (GO:0005634);; Cellular Component: nucleoplasm (GO:0005654);; Cellular Component: DNA-directed RNA polymerase I complex (GO:0005736);; Biological Process: transcription, DNA-dependent (GO:0006351);; Bi…	K02999|3e-36|vvi:100250406|hypothetical protein LOC100250406	DNA-directed RNA polymerase I subunit rpa1 OS=Schizosaccharomyces pombe (strain 972 / ATCC 24843) GN=rpa1 PE=1 SV=2	hypothetical protein VITISV_029145 [Vitis vinifera]
comp210037_c0	--	--	--	--	--	hypothetical protein PTT_19105 [Pyrenophora teres f. teres 0-1]
comp19953_c0	--	--	Cellular Component: cytosol (GO:0005829);; Biological Process: response to organic substance (GO:0010033);; Biological Process: response to UV-B (GO:0010224);; Molecular Function: abscisic acid glucosyltransferase activity (GO:0010294);; Biological Process: brassinosteroid metabolic process (GO:0016131);; Molecular Function: UDP-glucosyltransferase activity (GO:0035251);; Molecular Function: flav…	--	Anthocyanin 3&apos;-O-beta-glucosyltransferase OS=Gentiana triflora PE=1 SV=1	UDP-glucose:anthocyanin 3&apos;-O-glucosyltransferase [Gentiana scabra var. buergeri]
comp81648_c0	--	--	--	--	Probable copper-transporting ATPase HMA5 OS=Arabidopsis thaliana GN=HMA5 PE=1 SV=2	PREDICTED: putative copper-transporting ATPase HMA5-like [Setaria italica]
comp43866_c0	--	--	Cellular Component: mitochondrion (GO:0005739);; Cellular Component: mitochondrial outer membrane translocase complex (GO:0005742);; Biological Process: transport (GO:0006810);; Molecular Function: protein transporter activity (GO:0008565);; Cellular Component: membrane (GO:0016020);; Biological Process: protein import into mitochondrial matrix (GO:0030150);;	--	Mitochondrial import receptor subunit TOM7-1 OS=Arabidopsis thaliana GN=TOM7-1 PE=1 SV=1	mitochondrial import receptor subunit TOM7-1 [Zea mays]
comp20627_c0	--	--	--	--	--	conserved hypothetical protein [Ricinus communis]
comp37903_c1	--	--	--	--	--	PREDICTED: histidine kinase 1-like [Solanum lycopersicum]
comp34270_c1	[C]	Energy production and conversion	Molecular Function: UDP-N-acetylmuramate dehydrogenase activity (GO:0008762);; Molecular Function: oxidoreductase activity, acting on CH-OH group of donors (GO:0016614);; Cellular Component: cytoplasmic part (GO:0044444);; Molecular Function: reticuline oxidase activity (GO:0050468);; Molecular Function: flavin adenine dinucleotide binding (GO:0050660);; Biological Process: oxidation-reduction pr…	--	Reticuline oxidase-like protein OS=Arabidopsis thaliana GN=At4g20830 PE=1 SV=2	hypothetical protein VITISV_015121 [Vitis vinifera]
comp32537_c0	--	--	Biological Process: G2 phase of mitotic cell cycle (GO:0000085);; Biological Process: activation of MAPK activity (GO:0000187);; Molecular Function: MAP kinase kinase activity (GO:0004708);; Molecular Function: protein binding (GO:0005515);; Cellular Component: nucleolus (GO:0005730);; Cellular Component: cytosol (GO:0005829);; Cellular Component: signalosome (GO:0008180);; Biological Process: ph…	K12180|1e-121|pop:POPTR_798935|hypothetical protein	COP9 signalosome complex subunit 7 OS=Arabidopsis thaliana GN=CSN7 PE=1 SV=1	Proteasome component (PCI) domain protein isoform 2 [Theobroma cacao]
comp20172_c0	[D]	Cell cycle control, cell division, chromosome partitioning	Molecular Function: DNA binding (GO:0003677);; Molecular Function: sequence-specific DNA binding transcription factor activity (GO:0003700);; Molecular Function: binding (GO:0005488);; Cellular Component: nucleus (GO:0005634);; Biological Process: regulation of transcription, DNA-dependent (GO:0006355);; Biological Process: fatty acid catabolic process (GO:0009062);; Biological Process: jasmonic …	--	Transcription factor bHLH79 OS=Arabidopsis thaliana GN=BHLH79 PE=2 SV=1	putative MYC protein [Tamarix hispida]
comp32786_c0	--	--	Cellular Component: plasma membrane (GO:0005886);; Cellular Component: chloroplast (GO:0009507);;	--	--	unnamed protein product [Vitis vinifera]
comp1631_c0	[KAD]	--	Biological Process: cell fate specification (GO:0001708);; Molecular Function: DNA binding (GO:0003677);; Molecular Function: chromatin binding (GO:0003682);; Molecular Function: sequence-specific DNA binding transcription factor activity (GO:0003700);; Molecular Function: protein binding (GO:0005515);; Cellular Component: nucleus (GO:0005634);; Biological Process: regulation of transcription, DN…	K09422|5e-50|rcu:RCOM_1609110|r2r3-myb transcription factor, putative	Transcription factor GAMYB OS=Oryza sativa subsp. japonica GN=GAM1 PE=2 SV=1	Myb-like HTH transcriptional regulator family protein, putative [Theobroma cacao]
comp35782_c0	[E]	Amino acid transport and metabolism	Molecular Function: glutamate 5-kinase activity (GO:0004349);; Molecular Function: glutamate-5-semialdehyde dehydrogenase activity (GO:0004350);; Molecular Function: ATP binding (GO:0005524);; Cellular Component: mitochondrial inner membrane (GO:0005743);; Cellular Component: cytosol (GO:0005829);; Biological Process: glutamate metabolic process (GO:0006536);; Biological Process: ornithine biosyn…	K12657|0.0|pop:POPTR_833794|delta-1-pyrroline-5-carboxylate synthetase (EC:2.7.2.11 1.2.1.41)	Delta-1-pyrroline-5-carboxylate synthase OS=Mesembryanthemum crystallinum GN=P5CS PE=2 SV=1	RecName: Full=Delta-1-pyrroline-5-carboxylate synthase; Short=P5CS; Includes: RecName: Full=Glutamate 5-kinase; Short=GK; AltName: Full=Gamma-glutamyl kinase; Includes: RecName: Full=Gamma-glutamyl phosphate reductase; Short=GPR; AltName: Full=Glutamate-5-semialdehyde dehydrogenase; AltName: Full=Glutamyl-gamma-semialdehyde dehydrogenase
comp35077_c0	--	--	--	--	--	hypothetical protein VITISV_011039 [Vitis vinifera]
comp141841_c0	--	--	Cellular Component: Golgi apparatus (GO:0005794);; Molecular Function: transferase activity, transferring glycosyl groups (GO:0016757);;	--	--	PREDICTED: uncharacterized protein LOC100790149 [Glycine max]
comp28937_c1	[I]	Lipid transport and metabolism	Molecular Function: phospholipase D activity (GO:0004630);; Molecular Function: calcium ion binding (GO:0005509);; Molecular Function: protein binding (GO:0005515);; Molecular Function: phosphatidylinositol-4,5-bisphosphate binding (GO:0005546);; Cellular Component: nucleus (GO:0005634);; Cellular Component: mitochondrion (GO:0005739);; Cellular Component: vacuole (GO:0005773);; Cellular Componen…	--	Phospholipase D alpha 1 OS=Nicotiana tabacum GN=PLD1 PE=1 SV=2	phospholipase D1 alpha, partial [Ipomoea batatas]
comp41212_c0	[J]	Translation, ribosomal structure and biogenesis	Biological Process: reproduction (GO:0000003);; Biological Process: ribosomal small subunit assembly (GO:0000028);; Biological Process: nuclear-transcribed mRNA catabolic process, nonsense-mediated decay (GO:0000184);; Biological Process: RNA methylation (GO:0001510);; Biological Process: formation of translation preinitiation complex (GO:0001731);; Biological Process: nematode larval development…	K02981|1e-165|vvi:100260573|hypothetical protein LOC100260573	40S ribosomal protein S2-4 OS=Arabidopsis thaliana GN=RPS2D PE=2 SV=1	PREDICTED: 40S ribosomal protein S2-4-like [Cucumis sativus]
comp35574_c0	--	--	Cellular Component: membrane (GO:0016020);;	--	Uncharacterized endoplasmic reticulum membrane protein YGL010W OS=Saccharomyces cerevisiae (strain ATCC 204508 / S288c) GN=YGL010W PE=1 SV=2	hypothetical protein PRUPE_ppa011784mg [Prunus persica]
comp35505_c1	--	--	Molecular Function: phosphoprotein phosphatase activity (GO:0004721);; Molecular Function: protein serine/threonine phosphatase activity (GO:0004722);; Molecular Function: protein binding (GO:0005515);; Cellular Component: nucleus (GO:0005634);; Cellular Component: Golgi apparatus (GO:0005794);; Cellular Component: cytosol (GO:0005829);; Biological Process: negative regulation of protein kinase a…	K14497|4e-54|pop:POPTR_934876|hypothetical protein	Probable protein phosphatase 2C 6 OS=Oryza sativa subsp. japonica GN=Os01g0583100 PE=2 SV=1	ABI1 isoform 3, partial [Theobroma cacao]
comp135018_c0	--	--	Molecular Function: phosphatidyl-N-methylethanolamine N-methyltransferase activity (GO:0000773);; Cellular Component: mitochondrion (GO:0005739);; Cellular Component: endoplasmic reticulum membrane (GO:0005789);; Biological Process: phosphatidylcholine biosynthetic process (GO:0006656);; Molecular Function: N-methyltransferase activity (GO:0008170);; Biological Process: cell proliferation (GO:000…	K00550|1e-18|cme:CMP111C|similar to second and third steps of methylation pathway for phosphatidylcholine biosynthesis	Phosphatidyl-N-methylethanolamine N-methyltransferase OS=Saccharomyces cerevisiae (strain ATCC 204508 / S288c) GN=OPI3 PE=1 SV=1	hypothetical protein PTT_09357 [Pyrenophora teres f. teres 0-1]
comp39142_c1	--	--	Molecular Function: sequence-specific DNA binding transcription factor activity (GO:0003700);; Molecular Function: binding (GO:0005488);; Cellular Component: nucleus (GO:0005634);; Cellular Component: cytoplasm (GO:0005737);; Biological Process: regulation of transcription, DNA-dependent (GO:0006355);; Biological Process: abscisic acid mediated signaling pathway (GO:0009738);; Biological Process:…	--	Light-inducible protein CPRF2 OS=Petroselinum crispum GN=CPRF2 PE=2 SV=2	PREDICTED: light-inducible protein CPRF2-like [Vitis vinifera]
comp26097_c0	[G]	Carbohydrate transport and metabolism	Molecular Function: glucose-6-phosphate isomerase activity (GO:0004347);; Molecular Function: binding (GO:0005488);; Cellular Component: nucleolus (GO:0005730);; Cellular Component: cytoplasm (GO:0005737);; Cellular Component: cytosol (GO:0005829);; Cellular Component: plasma membrane (GO:0005886);; Biological Process: gluconeogenesis (GO:0006094);; Biological Process: glycolysis (GO:0006096);; B…	K01810|6e-45|cme:CMT497C|glucose-6-phosphate isomerase	Glucose-6-phosphate isomerase OS=Aspergillus oryzae (strain ATCC 42149 / RIB 40) GN=pgiA PE=2 SV=1	similar to glucose-6-phosphate isomerase [Leptosphaeria maculans JN3]
comp34486_c1	[S]	Function unknown	Biological Process: aromatic amino acid family biosynthetic process (GO:0009073);; Cellular Component: chloroplast (GO:0009507);; Biological Process: iron-sulfur cluster assembly (GO:0016226);; Biological Process: vitamin B6 biosynthetic process (GO:0042819);;	--	Probable transcriptional regulatory protein At2g25830 OS=Arabidopsis thaliana GN=At2g25830 PE=2 SV=2	hypothetical protein PRUPE_ppa008657mg [Prunus persica]
comp20743_c0	[C]	Energy production and conversion	Cellular Component: mitochondrion (GO:0005739);; Cellular Component: peroxisome (GO:0005777);; Cellular Component: cytosol (GO:0005829);; Biological Process: tryptophan catabolic process (GO:0006569);; Biological Process: defense response (GO:0006952);; Biological Process: response to water deprivation (GO:0009414);; Biological Process: response to wounding (GO:0009611);; Biological Process: resp…	--	12-oxophytodienoate reductase 3 OS=Solanum lycopersicum GN=OPR3 PE=1 SV=1	PREDICTED: 12-oxophytodienoate reductase 3-like [Glycine max]
comp40516_c0	--	--	Biological Process: nuclear-transcribed mRNA catabolic process (GO:0000956);; Cellular Component: nucleus (GO:0005634);; Biological Process: regulation of mitotic cell cycle (GO:0007346);; Biological Process: vernalization response (GO:0010048);;	--	Protein NRDE2 homolog OS=Mus musculus GN=Nrde2 PE=2 SV=3	PREDICTED: protein NRDE2 homolog [Fragaria vesca subsp. vesca]
comp35569_c0	[L]	Replication, recombination and repair	Biological Process: cellular process (GO:0009987);;	--	Retrotransposable element Tf2 155 kDa protein type 3 OS=Schizosaccharomyces pombe (strain 972 / ATCC 24843) GN=Tf2-11 PE=4 SV=1	hypothetical protein 11M19.5 [Arabidopsis halleri]
comp327575_c0	[I]	Lipid transport and metabolism	Molecular Function: phosphatidylserine decarboxylase activity (GO:0004609);; Molecular Function: calcium ion binding (GO:0005509);; Biological Process: phospholipid biosynthetic process (GO:0008654);; Molecular Function: carboxy-lyase activity (GO:0016831);;	K01613|2e-33|ath:AT4G25970|PSD3	Phosphatidylserine decarboxylase proenzyme 3 OS=Schizosaccharomyces pombe (strain 972 / ATCC 24843) GN=psd3 PE=3 SV=2	putative C2 domain-containing protein C31G5.15 [Glarea lozoyensis 74030]
comp39399_c1	[O]	Posttranslational modification, protein turnover, chaperones	Molecular Function: glutathione-disulfide reductase activity (GO:0004362);; Molecular Function: glutathione transferase activity (GO:0004364);; Cellular Component: cytosol (GO:0005829);; Cellular Component: plasma membrane (GO:0005886);; Biological Process: fatty acid beta-oxidation (GO:0006635);; Biological Process: defense response (GO:0006952);; Biological Process: response to oxidative stress…	K03676|8e-61|vvi:100265126|hypothetical protein LOC100265126	Glutaredoxin-C5, chloroplastic OS=Arabidopsis thaliana GN=GRXC5 PE=1 SV=1	glutaredoxin S12 [Populus tremula x Populus tremuloides]
comp37394_c0	--	--	Cellular Component: nucleus (GO:0005634);; Cellular Component: cytosol (GO:0005829);; Cellular Component: plasma membrane (GO:0005886);; Biological Process: starch catabolic process (GO:0005983);; Biological Process: autophagy (GO:0006914);; Biological Process: response to water deprivation (GO:0009414);; Cellular Component: chloroplast (GO:0009507);; Biological Process: regulation of meristem st…	--	Inactive beta-amylase 4, chloroplastic OS=Arabidopsis thaliana GN=BAM4 PE=2 SV=1	PREDICTED: inactive beta-amylase 4, chloroplastic [Vitis vinifera]
comp40134_c0	[RTKL]	--	Biological Process: negative regulation of transcription from RNA polymerase II promoter (GO:0000122);; Biological Process: mitotic cell cycle (GO:0000278);; Cellular Component: condensed nuclear chromosome, centromeric region (GO:0000780);; Cellular Component: chromatin (GO:0000785);; Biological Process: cytokinesis by cell plate formation (GO:0000911);; Biological Process: negative regulation o…	K08850|0.0|vvi:100268070|hypothetical protein LOC100268070	Serine/threonine-protein kinase Aurora-1 OS=Arabidopsis thaliana GN=AUR1 PE=1 SV=1	PREDICTED: serine/threonine-protein kinase Aurora-1 [Vitis vinifera]
comp354491_c0	--	--	Cellular Component: membrane (GO:0016020);; Cellular Component: intracellular organelle (GO:0043229);; Cellular Component: cytoplasmic part (GO:0044444);; Cellular Component: cell part (GO:0044464);;	--	Protein transport protein SEC31 OS=Kluyveromyces lactis (strain ATCC 8585 / CBS 2359 / DSM 70799 / NBRC 1267 / NRRL Y-1140 / WM37) GN=SEC31 PE=3 SV=1	predicted protein [Micromonas pusilla CCMP1545]
comp24254_c0	--	--	Molecular Function: enzyme inhibitor activity (GO:0004857);; Cellular Component: mitochondrion (GO:0005739);; Biological Process: negative regulation of catalytic activity (GO:0043086);; Biological Process: negative regulation of nucleotide metabolic process (GO:0045980);;	--	ATPase inhibitor, mitochondrial OS=Cyberlindnera jadinii PE=1 SV=1	hypothetical protein [Tuber melanosporum Mel28]
comp149624_c0	--	--	Molecular Function: nucleic acid binding (GO:0003676);; Molecular Function: catalytic activity (GO:0003824);; Biological Process: DNA metabolic process (GO:0006259);;	--	--	hypothetical protein [Castanea mollissima]
comp39072_c0	--	--	Molecular Function: beta-glucuronidase activity (GO:0004566);; Molecular Function: protein binding (GO:0005515);; Cellular Component: extracellular region (GO:0005576);; Cellular Component: lysosome (GO:0005764);; Biological Process: carbohydrate metabolic process (GO:0005975);; Cellular Component: plant-type cell wall (GO:0009505);; Biological Process: unidimensional cell growth (GO:0009826);; C…	--	Heparanase-like protein 3 OS=Arabidopsis thaliana GN=At5g34940 PE=2 SV=2	PREDICTED: heparanase-like protein 3-like [Vitis vinifera]
comp403097_c0	--	--	--	--	--	hypothetical protein [Beta vulgaris subsp. vulgaris]
comp38872_c0	--	--	Molecular Function: binding (GO:0005488);; Biological Process: cellular process (GO:0009987);; Biological Process: response to stimulus (GO:0050896);;	K08849|1e-176|vvi:100241876|hypothetical protein LOC100241876	E3 ubiquitin-protein ligase RFWD3 OS=Mus musculus GN=Rfwd3 PE=2 SV=1	unnamed protein product [Vitis vinifera]
comp563399_c0	[L]	Replication, recombination and repair	Molecular Function: nucleic acid binding (GO:0003676);; Molecular Function: catalytic activity (GO:0003824);; Biological Process: DNA metabolic process (GO:0006259);; Biological Process: response to stimulus (GO:0050896);;	--	Retrovirus-related Pol polyprotein from transposon 17.6 OS=Drosophila melanogaster GN=pol PE=4 SV=1	hypothetical protein [Beta vulgaris]
comp488_c0	--	--	Cellular Component: extracellular region (GO:0005576);; Cellular Component: cell wall (GO:0005618);; Biological Process: oligopeptide transport (GO:0006857);; Biological Process: response to salt stress (GO:0009651);; Cellular Component: cytoplasmic membrane-bounded vesicle (GO:0016023);; Molecular Function: manganese ion binding (GO:0030145);; Cellular Component: extracellular matrix (GO:0031012…	--	Germin-like protein 12-1 OS=Oryza sativa subsp. japonica GN=Os12g0154700 PE=2 SV=1	germin-like protein [Atriplex lentiformis]
comp2837_c1	[R]	General function prediction only	Molecular Function: oxidoreductase activity (GO:0016491);; Molecular Function: oxidoreductase activity, acting on single donors with incorporation of molecular oxygen, incorporation of two atoms of oxygen (GO:0016702);; Molecular Function: nitronate monooxygenase activity (GO:0018580);; Biological Process: oxidation-reduction process (GO:0055114);;	--	Nitronate monooxygenase OS=Pseudomonas aeruginosa (strain ATCC 15692 / PAO1 / 1C / PRS 101 / LMG 12228) GN=PA1024 PE=1 SV=1	hypothetical protein COCHEDRAFT_1134523 [Bipolaris maydis C5]
comp27887_c0	--	--	Cellular Component: cytosol (GO:0005829);; Cellular Component: plasma membrane (GO:0005886);; Biological Process: glucose catabolic process (GO:0006007);; Biological Process: protein N-linked glycosylation (GO:0006487);; Biological Process: intracellular protein transport (GO:0006886);; Biological Process: endocytosis (GO:0006897);; Biological Process: synaptic transmission (GO:0007268);; Biologi…	K12400|0.0|pop:POPTR_596858|hypothetical protein	AP-4 complex subunit epsilon OS=Arabidopsis thaliana GN=At1g31730 PE=2 SV=1	PREDICTED: AP-4 complex subunit epsilon-like [Vitis vinifera]
comp27023_c1	[O]	Posttranslational modification, protein turnover, chaperones	Molecular Function: serine-type endopeptidase activity (GO:0004252);; Molecular Function: protein binding (GO:0005515);; Cellular Component: extracellular region (GO:0005576);; Cellular Component: cell wall (GO:0005618);; Biological Process: proteolysis (GO:0006508);; Biological Process: blood coagulation (GO:0007596);; Biological Process: metabolic process (GO:0008152);; Molecular Function: seri…	--	Subtilisin-like protease OS=Arabidopsis thaliana GN=ARA12 PE=1 SV=1	Xylem serine proteinase 1 precursor, putative [Ricinus communis]
comp45060_c0	[K]	Transcription	Biological Process: mRNA splicing, via spliceosome (GO:0000398);; Molecular Function: DNA binding (GO:0003677);; Molecular Function: DNA-directed RNA polymerase activity (GO:0003899);; Cellular Component: DNA-directed RNA polymerase II, core complex (GO:0005665);; Cellular Component: DNA-directed RNA polymerase III complex (GO:0005666);; Cellular Component: DNA-directed RNA polymerase I complex (…	K03020|5e-45|vvi:100245061|hypothetical protein LOC100245061	DNA-directed RNA polymerases I and III subunit RPAC2 OS=Xenopus laevis GN=polr1d PE=3 SV=1	DNA-directed RNA polymerases I and III subunit RPAC2 isoform 1 [Theobroma cacao]
comp38377_c3	[RTKL]	--	Molecular Function: protein kinase activity (GO:0004672);; Molecular Function: protein serine/threonine kinase activity (GO:0004674);; Molecular Function: ATP binding (GO:0005524);; Cellular Component: extracellular region (GO:0005576);; Biological Process: meiosis (GO:0007126);; Biological Process: signal transduction (GO:0007165);; Biological Process: transmembrane receptor protein tyrosine kin…	--	Probable leucine-rich repeat receptor-like protein kinase At5g49770 OS=Arabidopsis thaliana GN=At5g49770 PE=2 SV=1	Serine/threonine-protein kinase PBS1, putative [Ricinus communis]
comp20680_c0	--	--	--	--	--	Uncharacterized protein TCM_002116 [Theobroma cacao]
comp30214_c0	--	--	--	--	--	hypothetical protein SNOG_05551 [Phaeosphaeria nodorum SN15]
comp42235_c0	[E]	Amino acid transport and metabolism	Biological Process: sulfur amino acid metabolic process (GO:0000096);; Molecular Function: spermidine synthase activity (GO:0004766);; Cellular Component: nucleus (GO:0005634);; Cellular Component: cytosol (GO:0005829);; Cellular Component: plasma membrane (GO:0005886);; Biological Process: spermidine biosynthetic process (GO:0008295);; Biological Process: cellular amino acid biosynthetic process…	K00797|0.0|rcu:RCOM_0285840|spermidine synthase 1, putative (EC:2.1.1.53)	Spermidine synthase OS=Solanum lycopersicum GN=SPDSYN PE=2 SV=1	spermidine synthase 1, putative [Ricinus communis]
comp42073_c0	[OC]	--	Cellular Component: nucleus (GO:0005634);; Cellular Component: cytosol (GO:0005829);; Biological Process: multicellular organismal development (GO:0007275);; Biological Process: visual perception (GO:0007601);; Biological Process: sensory perception of smell (GO:0007608);; Biological Process: pollen tube growth (GO:0009860);; Biological Process: pollen tube guidance (GO:0010183);; Biological Proc…	--	Probable nucleoredoxin 1 OS=Arabidopsis thaliana GN=At1g60420 PE=1 SV=1	PREDICTED: probable nucleoredoxin 1-like [Fragaria vesca subsp. vesca]
comp38556_c0	--	--	Biological Process: cell fate determination (GO:0001709);; Molecular Function: RNA binding (GO:0003723);; Cellular Component: nucleus (GO:0005634);; Biological Process: regulation of transcription, DNA-dependent (GO:0006355);;	--	Zinc finger CCCH domain-containing protein 37 OS=Arabidopsis thaliana GN=HUA1 PE=1 SV=1	predicted protein [Populus trichocarpa]
comp33097_c0	[DKL]	--	Biological Process: regulation of cyclin-dependent protein kinase activity (GO:0000079);; Molecular Function: cyclin-dependent protein kinase activity (GO:0004693);; Biological Process: regulation of transcription, DNA-dependent (GO:0006355);; Biological Process: regulation of transcription from RNA polymerase II promoter (GO:0006357);; Biological Process: cell surface receptor signaling pathway …	--	Cyclin-C1-1 OS=Arabidopsis thaliana GN=CYCC1-1 PE=2 SV=2	Cyclin family protein isoform 1 [Theobroma cacao]
comp39372_c0	[S]	Function unknown	Biological Process: embryo development ending in seed dormancy (GO:0009793);; Biological Process: pollen tube development (GO:0048868);;	--	Uncharacterized protein YNL011C OS=Saccharomyces cerevisiae (strain ATCC 204508 / S288c) GN=YNL011C PE=1 SV=1	hypothetical protein PRUPE_ppa021122mg, partial [Prunus persica]
comp34123_c2	--	--	Cellular Component: cytoplasm (GO:0005737);; Biological Process: mRNA modification (GO:0016556);; Cellular Component: cell part (GO:0044464);;	--	Clustered mitochondria protein homolog OS=Dictyostelium discoideum GN=clua PE=1 SV=2	PREDICTED: protein KIAA0664 homolog [Vitis vinifera]
comp20881_c0	--	--	--	--	--	predicted protein [Populus trichocarpa]
comp333770_c0	--	--	Molecular Function: nucleic acid binding (GO:0003676);; Molecular Function: structural constituent of cell wall (GO:0005199);; Cellular Component: mitochondrion (GO:0005739);; Biological Process: defense response (GO:0006952);; Biological Process: signal transduction (GO:0007165);; Cellular Component: plastid (GO:0009536);; Biological Process: DNA integration (GO:0015074);; Molecular Function: hy…	--	Copia protein OS=Drosophila melanogaster GN=GIP PE=1 SV=3	NBS-containing resistance-like protein [Medicago truncatula]
comp44149_c0	--	--	Biological Process: defense response to insect (GO:0002213);; Molecular Function: acid phosphatase activity (GO:0003993);; Cellular Component: extracellular region (GO:0005576);; Cellular Component: vacuole (GO:0005773);; Cellular Component: vacuolar membrane (GO:0005774);; Cellular Component: cytosol (GO:0005829);; Biological Process: response to oxidative stress (GO:0006979);; Cellular Componen…	--	Acid phosphatase 1 OS=Solanum lycopersicum GN=APS1 PE=2 SV=1	hypothetical protein PRUPE_ppa010268mg [Prunus persica]
comp45661_c0	--	--	Molecular Function: protein binding (GO:0005515);; Cellular Component: nucleolus (GO:0005730);; Cellular Component: cytosol (GO:0005829);; Biological Process: regulation of transcription, DNA-dependent (GO:0006355);; Biological Process: RNA splicing (GO:0008380);; Cellular Component: chloroplast (GO:0009507);; Biological Process: production of ta-siRNAs involved in RNA interference (GO:0010267);;…	--	Serrate RNA effector molecule OS=Arabidopsis thaliana GN=SE PE=1 SV=2	hypothetical protein PRUPE_ppa022633mg, partial [Prunus persica]
comp19086_c0	--	--	Biological Process: anion transport (GO:0006820);; Cellular Component: intracellular membrane-bounded organelle (GO:0043231);; Cellular Component: cytoplasmic part (GO:0044444);; Biological Process: intracellular transport (GO:0046907);; Biological Process: regulation of biological process (GO:0050789);; Biological Process: response to stimulus (GO:0050896);; Biological Process: organic substance…	--	Major prion protein homolog OS=Gallus gallus GN=PRNP PE=1 SV=2	PREDICTED: uncharacterized protein LOC100245905 [Vitis vinifera]
comp495577_c0	--	--	Molecular Function: hydrolase activity (GO:0016787);;	--	Translation machinery-associated protein 7 OS=Mus musculus GN=Tma7 PE=2 SV=1	hypothetical protein COCHEDRAFT_1214109 [Bipolaris maydis C5]
comp38363_c0	--	--	Cellular Component: cytoplasm (GO:0005737);; Cellular Component: ribosome (GO:0005840);; Biological Process: RNA metabolic process (GO:0016070);; Biological Process: negative regulation of translation (GO:0017148);; Biological Process: response to stimulus (GO:0050896);;	K13173|8e-72|pop:POPTR_752957|hypothetical protein	Uncharacterized protein At1g10890 OS=Arabidopsis thaliana GN=At1g10890 PE=1 SV=1	Uncharacterized protein TCM_001614 [Theobroma cacao]
comp43089_c0	[PR]	--	Molecular Function: monooxygenase activity (GO:0004497);; Cellular Component: mitochondrion (GO:0005739);; Cellular Component: cytosol (GO:0005829);; Biological Process: gluconeogenesis (GO:0006094);; Biological Process: glycolysis (GO:0006096);; Biological Process: transport (GO:0006810);; Biological Process: steroid metabolic process (GO:0008202);; Biological Process: cell death (GO:0008219);; …	K13071|0.0|vvi:100256831|hypothetical protein LOC100256831	Pheophorbide a oxygenase, chloroplastic OS=Arabidopsis thaliana GN=PAO PE=1 SV=1	hypothetical protein PRUPE_ppa019738mg, partial [Prunus persica]
comp42584_c0	--	--	Molecular Function: enzyme inhibitor activity (GO:0004857);;	--	Trypsin inhibitor 1B OS=Erythrina variegata PE=1 SV=1	trypsin inhibitor ETIb precursor - Erythrina variegata
comp20591_c0	--	--	--	--	Putative protein TPRXL OS=Homo sapiens GN=TPRXL PE=5 SV=2	PREDICTED: uncharacterized protein LOC100268142 [Vitis vinifera]
comp32144_c1	[IQ]	--	Molecular Function: magnesium ion binding (GO:0000287);; Molecular Function: fatty-acyl-CoA synthase activity (GO:0004321);; Cellular Component: peroxisome (GO:0005777);; Biological Process: metabolic process (GO:0008152);; Biological Process: bioluminescence (GO:0008218);; Biological Process: response to UV (GO:0009411);; Biological Process: response to wounding (GO:0009611);; Biological Process…	--	4-coumarate--CoA ligase-like 1 OS=Oryza sativa subsp. japonica GN=4CLL1 PE=2 SV=2	hypothetical protein SETTUDRAFT_117232 [Setosphaeria turcica Et28A]
comp15467_c0	--	--	--	--	--	hypothetical protein SETTUDRAFT_103912 [Setosphaeria turcica Et28A]
comp633495_c0	--	--	Cellular Component: mitochondrion (GO:0005739);; Molecular Function: cation binding (GO:0043169);;	--	Uncharacterized hemerythrin-like protein C869.06c OS=Schizosaccharomyces pombe (strain 972 / ATCC 24843) GN=SPAC869.06c PE=3 SV=1	hypothetical protein COCSADRAFT_41411 [Bipolaris sorokiniana ND90Pr]
comp39711_c0	--	--	Molecular Function: double-stranded RNA binding (GO:0003725);; Molecular Function: phosphoserine phosphatase activity (GO:0004647);; Cellular Component: nucleus (GO:0005634);; Biological Process: response to osmotic stress (GO:0006970);; Biological Process: response to wounding (GO:0009611);; Biological Process: response to salt stress (GO:0009651);; Biological Process: auxin mediated signaling p…	--	RNA polymerase II C-terminal domain phosphatase-like 2 OS=Arabidopsis thaliana GN=CPL2 PE=1 SV=3	unnamed protein product [Vitis vinifera]
comp29219_c0	--	--	Cellular Component: nucleus (GO:0005634);; Biological Process: regulation of transcription, DNA-dependent (GO:0006355);;	--	--	hypothetical protein LEMA_P024730.1 [Leptosphaeria maculans JN3]
comp36837_c0	--	--	Molecular Function: catalytic activity (GO:0003824);; Biological Process: cellular process (GO:0009987);; Biological Process: extracellular matrix organization (GO:0030198);; Cellular Component: extracellular matrix (GO:0031012);;	--	Protein SERAC1 OS=Bos taurus GN=SERAC1 PE=2 SV=1	unnamed protein product [Vitis vinifera]
comp530537_c0	--	--	Molecular Function: nucleic acid binding (GO:0003676);; Biological Process: DNA metabolic process (GO:0006259);; Molecular Function: metal ion binding (GO:0046872);;	--	--	integrase [Gossypium raimondii]
comp50121_c0	--	--	Molecular Function: AT DNA binding (GO:0003680);; Molecular Function: double-stranded DNA binding (GO:0003690);; Cellular Component: nucleus (GO:0005634);; Biological Process: chromatin organization (GO:0006325);; Biological Process: photomorphogenesis (GO:0009640);; Biological Process: leaf senescence (GO:0010150);; Biological Process: vegetative to reproductive phase transition of meristem (GO:…	--	Putative DNA-binding protein ESCAROLA OS=Arabidopsis thaliana GN=ESC PE=2 SV=1	DNA binding protein, putative [Ricinus communis]
comp4547_c0	--	--	Cellular Component: mitochondrion (GO:0005739);; Molecular Function: oxidoreductase activity (GO:0016491);; Molecular Function: transition metal ion binding (GO:0046914);; Biological Process: oxidation-reduction process (GO:0055114);;	--	--	transposon protein, putative, CACTA, En/Spm sub-class [Oryza sativa Japonica Group]
comp21668_c0	--	--	Molecular Function: RNA binding (GO:0003723);; Molecular Function: RNA-directed DNA polymerase activity (GO:0003964);; Molecular Function: aspartic-type endopeptidase activity (GO:0004190);; Cellular Component: nucleus (GO:0005634);; Biological Process: RNA-dependent DNA replication (GO:0006278);; Biological Process: proteolysis (GO:0006508);; Molecular Function: zinc ion binding (GO:0008270);; B…	--	--	PREDICTED: uncharacterized protein LOC101266323, partial [Solanum lycopersicum]
comp330282_c0	--	--	--	--	--	hypothetical protein ARALYDRAFT_333222 [Arabidopsis lyrata subsp. lyrata]
comp611117_c0	--	--	Molecular Function: glucokinase activity (GO:0004340);; Molecular Function: hexokinase activity (GO:0004396);; Molecular Function: ATP binding (GO:0005524);; Cellular Component: nucleus (GO:0005634);; Cellular Component: mitochondrion (GO:0005739);; Cellular Component: cytosol (GO:0005829);; Biological Process: chitin catabolic process (GO:0006032);; Biological Process: glucosamine catabolic proc…	K00844|6e-86|zma:100382676|hypothetical protein LOC100382676	Hexokinase OS=Emericella nidulans (strain FGSC A4 / ATCC 38163 / CBS 112.46 / NRRL 194 / M139) GN=hxkA PE=1 SV=2	hypothetical protein SETTUDRAFT_164902 [Setosphaeria turcica Et28A]
comp33101_c2	--	--	Biological Process: metabolic process (GO:0008152);; Molecular Function: hydrolase activity (GO:0016787);;	K06889|5e-28|vvi:100262728|hypothetical protein LOC100262728	--	hypothetical protein PRUPE_ppa009258mg [Prunus persica]
comp16392_c0	--	--	Molecular Function: binding (GO:0005488);;	--	--	hypothetical protein VITISV_002840 [Vitis vinifera]
comp8461_c0	--	--	--	--	--	PREDICTED: uncharacterized protein LOC100852441 [Vitis vinifera]
comp206579_c0	--	--	Molecular Function: nucleic acid binding (GO:0003676);; Biological Process: cellular process (GO:0009987);;	--	Putative AC transposase OS=Zea mays PE=2 SV=2	hypothetical protein M569_09369 [Genlisea aurea]
comp3395_c1	--	--	Molecular Function: polygalacturonase activity (GO:0004650);; Cellular Component: extracellular region (GO:0005576);; Biological Process: microsporogenesis (GO:0009556);; Biological Process: pollen exine formation (GO:0010584);;	--	Polygalacturonase QRT3 OS=Arabidopsis thaliana GN=QRT3 PE=2 SV=1	hypothetical protein PRUPE_ppa019121mg [Prunus persica]
comp197477_c0	--	--	Cellular Component: mitochondrion (GO:0005739);; Biological Process: response to stress (GO:0006950);; Biological Process: programmed cell death (GO:0012501);; Cellular Component: membrane (GO:0016020);; Cellular Component: integral to membrane (GO:0016021);; Biological Process: negative regulation of cellular process (GO:0048523);;	--	Growth hormone-inducible transmembrane protein OS=Homo sapiens GN=GHITM PE=1 SV=2	hypothetical protein COCHEDRAFT_1166031 [Bipolaris maydis C5]
comp101536_c0	--	--	Biological Process: defense response to nematode (GO:0002215);; Biological Process: immune system process (GO:0002376);; Molecular Function: peroxidase activity (GO:0004601);; Cellular Component: extracellular region (GO:0005576);; Cellular Component: nucleus (GO:0005634);; Cellular Component: vacuolar membrane (GO:0005774);; Cellular Component: Golgi apparatus (GO:0005794);; Biological Process: …	--	Peroxidase 5 OS=Vitis vinifera GN=GSVIVT00037159001 PE=1 SV=2	peroxidase prx12 precursor [Spinacia oleracea]
comp29591_c0	[C]	Energy production and conversion	Molecular Function: retinal dehydrogenase activity (GO:0001758);; Biological Process: liver development (GO:0001889);; Biological Process: regionalization (GO:0003002);; Molecular Function: 3-chloroallyl aldehyde dehydrogenase activity (GO:0004028);; Molecular Function: aldehyde dehydrogenase (NAD) activity (GO:0004029);; Molecular Function: aldehyde dehydrogenase [NAD(P)+] activity (GO:0004030);…	K00128|0.0|rcu:RCOM_1511330|aldehyde dehydrogenase, putative (EC:1.2.1.36)	Aldehyde dehydrogenase family 2 member B4, mitochondrial OS=Arabidopsis thaliana GN=ALDH2B4 PE=2 SV=1	aldehyde dehydrogenase, putative [Ricinus communis]
comp19302_c0	[M]	Cell wall/membrane/envelope biogenesis	Biological Process: MAPK cascade (GO:0000165);; Biological Process: response to hypoxia (GO:0001666);; Cellular Component: mitochondrion (GO:0005739);; Biological Process: protein targeting to membrane (GO:0006612);; Biological Process: unsaturated fatty acid biosynthetic process (GO:0006636);; Biological Process: phosphatidylglycerol biosynthetic process (GO:0006655);; Biological Process: lipid …	K09480|0.0|vvi:100259167|hypothetical protein LOC100259167	Digalactosyldiacylglycerol synthase 1, chloroplastic OS=Lotus japonicus GN=DGD1 PE=2 SV=1	PREDICTED: digalactosyldiacylglycerol synthase 1, chloroplastic-like [Vitis vinifera]
comp638343_c0	[C]	Energy production and conversion	Molecular Function: sequence-specific DNA binding RNA polymerase II transcription factor activity (GO:0000981);; Molecular Function: DNA binding (GO:0003677);; Molecular Function: 6,7-dihydropteridine reductase activity (GO:0004155);; Molecular Function: oxygen transporter activity (GO:0005344);; Molecular Function: fatty acid binding (GO:0005504);; Molecular Function: iron ion binding (GO:000550…	--	Flavohemoprotein OS=Bordetella parapertussis (strain 12822 / ATCC BAA-587 / NCTC 13253) GN=hmp PE=3 SV=1	flavohemoprotein [Pyrenophora tritici-repentis Pt-1C-BFP]
comp357339_c0	--	--	--	--	CYSTM1 family protein A OS=Arabidopsis thaliana GN=At2g41420 PE=3 SV=1	hypothetical protein MTR_2g069400 [Medicago truncatula]
comp708051_c0	--	--	Molecular Function: binding (GO:0005488);;	--	--	hypothetical protein [Beta vulgaris subsp. vulgaris]
comp27163_c0	--	--	Biological Process: defense response (GO:0006952);; Cellular Component: chloroplast (GO:0009507);; Biological Process: response to biotic stimulus (GO:0009607);; Biological Process: type I hypersensitivity (GO:0016068);; Biological Process: cellular cation homeostasis (GO:0030003);; Biological Process: response to chemical stimulus (GO:0042221);; Biological Process: divalent metal ion transport (…	--	MLP-like protein 43 OS=Arabidopsis thaliana GN=MLP43 PE=2 SV=1	major latex like protein homolog [Beta vulgaris]
comp680_c0	[IQR]	--	Biological Process: glyoxylate cycle (GO:0006097);; Biological Process: fatty acid beta-oxidation (GO:0006635);; Biological Process: pathogenesis (GO:0009405);; Molecular Function: oxidoreductase activity (GO:0016491);; Biological Process: D-arabitol catabolic process to xylulose 5-phosphate (GO:0019528);; Biological Process: D-arabinose catabolic process (GO:0019571);; Molecular Function: sorbos…	--	Sorbose reductase SOU1 OS=Candida albicans (strain SC5314 / ATCC MYA-2876) GN=SOU1 PE=1 SV=1	hypothetical protein COCHEDRAFT_1023970 [Bipolaris maydis C5]
comp28034_c0	--	--	Cellular Component: cytosol (GO:0005829);; Biological Process: signal transduction (GO:0007165);; Molecular Function: protein phosphatase type 2A regulator activity (GO:0008601);; Biological Process: toxin catabolic process (GO:0009407);; Biological Process: response to heat (GO:0009408);; Biological Process: response to cold (GO:0009409);; Biological Process: regulation of signal transduction (G…	--	PP2A regulatory subunit TAP46 OS=Arabidopsis thaliana GN=TAP46 PE=1 SV=2	PREDICTED: PP2A regulatory subunit TAP46 [Vitis vinifera]
comp35307_c0	[R]	General function prediction only	Biological Process: response to light stimulus (GO:0009416);; Biological Process: phenylpropanoid biosynthetic process (GO:0009699);; Biological Process: response to hormone stimulus (GO:0009725);; Biological Process: post-embryonic development (GO:0009791);; Biological Process: flavonoid biosynthetic process (GO:0009813);; Biological Process: response to inorganic substance (GO:0010035);; Biolog…	--	Codeine O-demethylase OS=Papaver somniferum GN=CODM PE=1 SV=1	predicted protein [Populus trichocarpa]
comp488453_c0	--	--	--	K13448|2e-06|vvi:100264572|hypothetical protein LOC100264572	--	calcium-binding protein [Ambrosia artemisiifolia]
comp26568_c0	[F]	Nucleotide transport and metabolism	Molecular Function: adenylate kinase activity (GO:0004017);; Molecular Function: cytidylate kinase activity (GO:0004127);; Molecular Function: ATP binding (GO:0005524);; Cellular Component: mitochondrial intermembrane space (GO:0005758);; Cellular Component: cytosol (GO:0005829);; Biological Process: ADP biosynthetic process (GO:0006172);; Biological Process: DNA replication initiation (GO:000627…	K00939|2e-27|cre:CHLREDRAFT_133184|ADK4	Adenylate kinase OS=Phaeosphaeria nodorum (strain SN15 / ATCC MYA-4574 / FGSC 10173) GN=ADK1 PE=3 SV=1	hypothetical protein COCHEDRAFT_1184400 [Bipolaris maydis C5]
comp40948_c0	[U]	Intracellular trafficking, secretion, and vesicular transport	Cellular Component: intracellular membrane-bounded organelle (GO:0043231);; Cellular Component: cytoplasmic part (GO:0044444);;	--	Putative vacuolar protein sorting-associated protein 13C OS=Dictyostelium discoideum GN=tipC PE=3 SV=1	Vacuolar protein sorting-associated protein 13C, putative [Theobroma cacao]
comp32511_c1	[R]	General function prediction only	Biological Process: cytokinesis by cell plate formation (GO:0000911);; Molecular Function: signal transducer activity (GO:0004871);; Molecular Function: protein binding (GO:0005515);; Cellular Component: nucleoplasm (GO:0005654);; Cellular Component: anaphase-promoting complex (GO:0005680);; Cellular Component: nucleolus (GO:0005730);; Cellular Component: cytoplasm (GO:0005737);; Cellular Compone…	K03363|9e-47|rcu:RCOM_1324350|cell division cycle, putative	Anaphase-promoting complex subunit cdc20 OS=Dictyostelium discoideum GN=cdc20 PE=1 SV=1	unknown [Glycine max]
comp2240_c0	[O]	Posttranslational modification, protein turnover, chaperones	Biological Process: protein polyubiquitination (GO:0000209);; Cellular Component: proteasome complex (GO:0000502);; Biological Process: antigen processing and presentation of exogenous peptide antigen via MHC class I, TAP-dependent (GO:0002479);; Molecular Function: endopeptidase activity (GO:0004175);; Cellular Component: nucleoplasm (GO:0005654);; Cellular Component: cytosol (GO:0005829);; Cell…	K03032|5e-60|ppp:PHYPADRAFT_166351|hypothetical protein	26S proteasome non-ATPase regulatory subunit 1 OS=Rattus norvegicus GN=Psmd1 PE=2 SV=1	hypothetical protein COCSADRAFT_114990 [Bipolaris sorokiniana ND90Pr]
comp36305_c0	--	--	Molecular Function: binding (GO:0005488);; Biological Process: cellular process (GO:0009987);; Molecular Function: hydrolase activity (GO:0016787);; Cellular Component: intracellular non-membrane-bounded organelle (GO:0043232);; Biological Process: cellular macromolecule metabolic process (GO:0044260);; Biological Process: nucleic acid metabolic process (GO:0090304);;	K14409|0.0|vvi:100267161|hypothetical protein LOC100267161	Protein SMG7 OS=Arabidopsis thaliana GN=SMG7 PE=2 SV=1	PREDICTED: uncharacterized protein LOC100264171 [Vitis vinifera]
comp23453_c0	--	--	--	--	--	unknown protein [Arabidopsis thaliana]
comp28955_c0	[E]	Amino acid transport and metabolism	Molecular Function: aminopeptidase activity (GO:0004177);; Molecular Function: metallocarboxypeptidase activity (GO:0004181);; Biological Process: cellular amino acid metabolic process (GO:0006520);; Cellular Component: plastid (GO:0009536);; Biological Process: cellular process (GO:0009987);; Molecular Function: dipeptidase activity (GO:0016805);; Molecular Function: manganese ion binding (GO:00…	K14213|0.0|vvi:100244094|hypothetical protein LOC100244094	Xaa-Pro dipeptidase OS=Homo sapiens GN=PEPD PE=1 SV=3	PREDICTED: xaa-Pro dipeptidase-like [Vitis vinifera]
comp34793_c0	[T]	Signal transduction mechanisms	Molecular Function: protein serine/threonine phosphatase activity (GO:0004722);; Molecular Function: sphingomyelin phosphodiesterase activity (GO:0004767);; Molecular Function: GTP binding (GO:0005525);; Cellular Component: mitochondrion (GO:0005739);; Cellular Component: plasma membrane (GO:0005886);; Biological Process: protein dephosphorylation (GO:0006470);; Biological Process: small GTPase m…	--	Probable protein phosphatase 2C 11 OS=Arabidopsis thaliana GN=At1g43900 PE=2 SV=1	Phosphatase 2C family protein [Theobroma cacao]
comp26558_c0	[R]	General function prediction only	Molecular Function: nucleotide binding (GO:0000166);; Molecular Function: nucleic acid binding (GO:0003676);; Cellular Component: cytoplasm (GO:0005737);; Biological Process: response to stress (GO:0006950);; Biological Process: response to abiotic stimulus (GO:0009628);; Biological Process: post-embryonic development (GO:0009791);; Biological Process: posttranscriptional regulation of gene expre…	--	Vegetative cell wall protein gp1 OS=Chlamydomonas reinhardtii GN=GP1 PE=2 SV=1	hypothetical protein SETTUDRAFT_164637 [Setosphaeria turcica Et28A]
comp203733_c0	--	--	Molecular Function: protein serine/threonine kinase activity (GO:0004674);; Molecular Function: ATP binding (GO:0005524);; Cellular Component: extracellular region (GO:0005576);; Cellular Component: mitochondrion (GO:0005739);; Biological Process: polysaccharide metabolic process (GO:0005976);; Biological Process: protein phosphorylation (GO:0006468);; Biological Process: transmembrane receptor p…	--	Probable LRR receptor-like serine/threonine-protein kinase At4g31250 OS=Arabidopsis thaliana GN=At4g31250 PE=2 SV=1	hypothetical protein PRUPE_ppa016164mg [Prunus persica]
comp42664_c0	--	--	Cellular Component: plant-type vacuole (GO:0000325);; Molecular Function: cysteine-type endopeptidase activity (GO:0004197);; Molecular Function: phospholipase A2 activity (GO:0004623);; Molecular Function: protein binding (GO:0005515);; Cellular Component: cell wall (GO:0005618);; Cellular Component: vacuole (GO:0005773);; Cellular Component: endoplasmic reticulum (GO:0005783);; Cellular Compone…	--	Cysteine proteinase RD21a OS=Arabidopsis thaliana GN=RD21A PE=1 SV=1	cysteine protease [Spinacia oleracea]
comp29311_c0	--	--	Molecular Function: nucleotide binding (GO:0000166);; Biological Process: response to reactive oxygen species (GO:0000302);; Molecular Function: ATP binding (GO:0005524);; Cellular Component: nucleus (GO:0005634);; Cellular Component: mitochondrion (GO:0005739);; Cellular Component: vacuolar membrane (GO:0005774);; Cellular Component: cytosol (GO:0005829);; Cellular Component: plasma membrane (GO…	--	Pleiotropic drug resistance protein 3 OS=Nicotiana tabacum GN=PDR3 PE=2 SV=1	unnamed protein product [Vitis vinifera]
comp181195_c0	--	--	--	--	Uncharacterized protein At1g08160 OS=Arabidopsis thaliana GN=At1g08160 PE=2 SV=1	predicted protein [Populus trichocarpa]
comp22798_c0	[G]	Carbohydrate transport and metabolism	Biological Process: maltose metabolic process (GO:0000023);; Molecular Function: UTP:glucose-1-phosphate uridylyltransferase activity (GO:0003983);; Molecular Function: protein binding (GO:0005515);; Cellular Component: cytoplasm (GO:0005737);; Cellular Component: cytosol (GO:0005829);; Cellular Component: plasma membrane (GO:0005886);; Biological Process: glycogen biosynthetic process (GO:000597…	K00963|1e-111|pop:POPTR_591575|UTP--glucose-1-phosphate uridylyltransferase	Probable UTP--glucose-1-phosphate uridylyltransferase OS=Schizosaccharomyces pombe (strain 972 / ATCC 24843) GN=fuy1 PE=1 SV=2	UTP-glucose-1-phosphate uridylyltransferase [Pyrenophora tritici-repentis Pt-1C-BFP]
comp14545_c0	--	--	Molecular Function: hydrolase activity, hydrolyzing O-glycosyl compounds (GO:0004553);; Biological Process: carbohydrate metabolic process (GO:0005975);;	--	--	hypothetical protein SNOG_11049 [Phaeosphaeria nodorum SN15]
comp36117_c2	--	--	Molecular Function: ATP transmembrane transporter activity (GO:0005347);; Cellular Component: mitochondrial inner membrane (GO:0005743);; Biological Process: glucose catabolic process (GO:0006007);; Biological Process: protein targeting to membrane (GO:0006612);; Biological Process: mitochondrial transport (GO:0006839);; Biological Process: nucleotide transport (GO:0006862);; Biological Process: …	--	Adenine nucleotide transporter BT1, chloroplastic/mitochondrial OS=Arabidopsis thaliana GN=BT1 PE=1 SV=1	PREDICTED: protein brittle-1, chloroplastic/amyloplastic [Vitis vinifera]
comp28627_c0	--	--	Biological Process: respiratory burst involved in defense response (GO:0002679);; Molecular Function: DNA binding (GO:0003677);; Molecular Function: sequence-specific DNA binding transcription factor activity (GO:0003700);; Molecular Function: protein binding (GO:0005515);; Cellular Component: nucleus (GO:0005634);; Cellular Component: nucleolus (GO:0005730);; Cellular Component: cytoplasm (GO:00…	--	Ethylene-responsive transcription factor CRF6 OS=Arabidopsis thaliana GN=CRF6 PE=1 SV=1	AP2/ERF domain-containing transcription factor, putative [Theobroma cacao]
comp18342_c1	--	--	Cellular Component: vacuole (GO:0005773);;	--	AT-rich interactive domain-containing protein 1 OS=Arabidopsis thaliana GN=ARID1 PE=2 SV=1	unnamed protein product [Vitis vinifera]
comp248104_c0	--	--	Molecular Function: nucleic acid binding (GO:0003676);;	--	--	reverse transcriptase family member [Glycine max]
comp36617_c0	[R]	General function prediction only	Biological Process: very long-chain fatty acid metabolic process (GO:0000038);; Biological Process: MAPK cascade (GO:0000165);; Molecular Function: protein binding (GO:0005515);; Cellular Component: nuclear envelope (GO:0005635);; Cellular Component: endoplasmic reticulum (GO:0005783);; Cellular Component: plasma membrane (GO:0005886);; Cellular Component: integral to plasma membrane (GO:0005887)…	--	Bax inhibitor 1 OS=Arabidopsis thaliana GN=BI-1 PE=1 SV=1	bax inhibitor 1 [Capsicum annuum]
comp44246_c0	[RTKL]	--	Biological Process: reproduction (GO:0000003);; Biological Process: response to molecule of bacterial origin (GO:0002237);; Molecular Function: protein kinase activity (GO:0004672);; Molecular Function: protein serine/threonine kinase activity (GO:0004674);; Molecular Function: non-membrane spanning protein tyrosine kinase activity (GO:0004715);; Molecular Function: protein binding (GO:0005515);;…	--	LysM domain receptor-like kinase 3 OS=Arabidopsis thaliana GN=LYK3 PE=2 SV=1	PREDICTED: proline-rich receptor-like protein kinase PERK10-like [Vitis vinifera]
comp257059_c0	[I]	Lipid transport and metabolism	Cellular Component: nucleus (GO:0005634);; Cellular Component: endoplasmic reticulum (GO:0005783);; Biological Process: lipid metabolic process (GO:0006629);; Biological Process: unsaturated fatty acid biosynthetic process (GO:0006636);; Biological Process: response to cold (GO:0009409);; Cellular Component: chloroplast envelope (GO:0009941);; Molecular Function: oxidoreductase activity, acting o…	K10256|3e-25|vvi:100258789|hypothetical protein LOC100258789	Omega-6 fatty acid desaturase, endoplasmic reticulum isozyme 2 OS=Glycine max GN=FAD2-2 PE=2 SV=1	hypothetical protein SETTUDRAFT_168388 [Setosphaeria turcica Et28A]
comp25033_c0	--	--	Biological Process: defense response to insect (GO:0002213);; Molecular Function: acid phosphatase activity (GO:0003993);; Cellular Component: vacuole (GO:0005773);; Biological Process: response to oxidative stress (GO:0006979);; Biological Process: response to wounding (GO:0009611);; Molecular Function: hydrolase activity (GO:0016787);; Cellular Component: cytosolic ribosome (GO:0022626);; Biolo…	--	Acid phosphatase 1 OS=Solanum lycopersicum GN=APS1 PE=2 SV=1	PREDICTED: acid phosphatase 1-like [Vitis vinifera]
comp19131_c0	--	--	Molecular Function: protein binding (GO:0005515);; Cellular Component: nucleus (GO:0005634);; Cellular Component: cytoplasm (GO:0005737);; Biological Process: embryo development ending in seed dormancy (GO:0009793);; Molecular Function: carbohydrate binding (GO:0030246);; Biological Process: defense response by callose deposition (GO:0052542);;	--	F-box protein PP2-B7 OS=Arabidopsis thaliana GN=PP2B7 PE=2 SV=1	unnamed protein product [Vitis vinifera]
comp31842_c0	--	--	Biological Process: metabolic process (GO:0008152);; Molecular Function: carbon-sulfur lyase activity (GO:0016846);;	--	Cell wall protein DAN4 OS=Saccharomyces cerevisiae (strain ATCC 204508 / S288c) GN=DAN4 PE=2 SV=1	hypothetical protein COCHEDRAFT_9622 [Bipolaris maydis C5]
comp910455_c0	--	--	Molecular Function: hydrolase activity, hydrolyzing O-glycosyl compounds (GO:0004553);; Cellular Component: extracellular region (GO:0005576);; Biological Process: carbohydrate catabolic process (GO:0016052);; Molecular Function: oxidoreductase activity, acting on CH-OH group of donors (GO:0016614);; Molecular Function: cellulose binding (GO:0030248);; Molecular Function: flavin adenine dinucleot…	--	--	hypothetical protein PTT_04706 [Pyrenophora teres f. teres 0-1]
comp34951_c3	--	--	Cellular Component: vacuole (GO:0005773);; Cellular Component: plasma membrane (GO:0005886);; Biological Process: glycolysis (GO:0006096);; Biological Process: calcium ion transport (GO:0006816);; Biological Process: iron ion transport (GO:0006826);; Biological Process: water transport (GO:0006833);; Biological Process: hyperosmotic response (GO:0006972);; Biological Process: Golgi organization (…	--	Probable aquaporin PIP2-1 OS=Oryza sativa subsp. japonica GN=PIP2-1 PE=2 SV=1	putative aquaporin [Arachis hypogaea]
comp274078_c0	[L]	Replication, recombination and repair	Biological Process: cellular macromolecule metabolic process (GO:0044260);; Biological Process: nucleic acid metabolic process (GO:0090304);; Molecular Function: organic cyclic compound binding (GO:0097159);;	--	Retrotransposable element Tf2 155 kDa protein type 3 OS=Schizosaccharomyces pombe (strain 972 / ATCC 24843) GN=Tf2-11 PE=4 SV=1	Ty3/gypsy retrotransposon protein [Beta vulgaris subsp. vulgaris]
comp570177_c0	[KL]	--	Biological Process: chromatin silencing at rDNA (GO:0000183);; Biological Process: DNA strand renaturation (GO:0000733);; Cellular Component: nuclear chromatin (GO:0000790);; Cellular Component: condensed chromosome (GO:0000793);; Biological Process: chlamydospore formation (GO:0001410);; Molecular Function: DNA binding (GO:0003677);; Molecular Function: DNA helicase activity (GO:0003678);; Molec…	K11654|6e-44|olu:OSTLU_12759|CHR3506	ISWI chromatin-remodeling complex ATPase ISW2 OS=Saccharomyces cerevisiae (strain ATCC 204508 / S288c) GN=ISW2 PE=1 SV=1	hypothetical protein SETTUDRAFT_162246, partial [Setosphaeria turcica Et28A]
comp7041_c0	--	--	Molecular Function: protein serine/threonine phosphatase activity (GO:0004722);; Biological Process: protein dephosphorylation (GO:0006470);; Molecular Function: metal ion binding (GO:0046872);;	--	--	hypothetical protein SETTUDRAFT_167210 [Setosphaeria turcica Et28A]
comp38928_c0	--	--	--	--	--	T4.15 [Malus x robusta]
comp44598_c0	--	--	Cellular Component: cytoplasm (GO:0005737);; Biological Process: cellular process (GO:0009987);; Cellular Component: intracellular membrane-bounded organelle (GO:0043231);; Biological Process: response to stimulus (GO:0050896);;	--	F-box/kelch-repeat protein SKIP20 OS=Arabidopsis thaliana GN=SKIP20 PE=1 SV=1	PREDICTED: F-box/kelch-repeat protein SKIP20-like [Vitis vinifera]
comp38090_c0	[L]	Replication, recombination and repair	Biological Process: telomere maintenance (GO:0000723);; Molecular Function: DNA binding (GO:0003677);; Molecular Function: DNA-directed DNA polymerase activity (GO:0003887);; Molecular Function: protein binding (GO:0005515);; Cellular Component: nucleus (GO:0005634);; Cellular Component: nucleolus (GO:0005730);; Cellular Component: microtubule associated complex (GO:0005875);; Biological Process:…	K02328|0.0|vvi:100241865|hypothetical protein LOC100241865	DNA polymerase delta small subunit OS=Arabidopsis thaliana GN=POLD2 PE=2 SV=2	PREDICTED: DNA polymerase delta small subunit [Vitis vinifera]
comp30209_c0	--	--	Biological Process: carbohydrate metabolic process (GO:0005975);; Molecular Function: lyase activity (GO:0016829);; Molecular Function: carbon-oxygen lyase activity, acting on polysaccharides (GO:0016837);; Molecular Function: carbohydrate binding (GO:0030246);; Biological Process: pectin catabolic process (GO:0045490);;	--	Probable rhamnogalacturonate lyase C OS=Aspergillus oryzae (strain ATCC 42149 / RIB 40) GN=rglC PE=3 SV=1	polysaccharide lyase family 4 protein [Setosphaeria turcica Et28A]
comp27069_c0	[C]	Energy production and conversion	Cellular Component: fungal-type vacuole membrane (GO:0000329);; Molecular Function: ATP binding (GO:0005524);; Cellular Component: mitochondrion (GO:0005739);; Cellular Component: cytosol (GO:0005829);; Cellular Component: integral to plasma membrane (GO:0005887);; Cellular Component: microvillus (GO:0005902);; Biological Process: cellular iron ion homeostasis (GO:0006879);; Biological Process: v…	K02145|1e-152|olu:OSTLU_50597|F-ATPase family transporter: protons (vacuolar)	V-type proton ATPase catalytic subunit A OS=Neurospora crassa (strain ATCC 24698 / 74-OR23-1A / CBS 708.71 / DSM 1257 / FGSC 987) GN=vma-1 PE=3 SV=1	vacuolar ATP synthase catalytic subunit A [Pyrenophora tritici-repentis Pt-1C-BFP]
comp16329_c0	--	--	Cellular Component: plant-type vacuole (GO:0000325);; Molecular Function: cysteine-type endopeptidase activity (GO:0004197);; Cellular Component: extracellular region (GO:0005576);; Cellular Component: nucleus (GO:0005634);; Cellular Component: vacuole (GO:0005773);; Biological Process: glycolysis (GO:0006096);; Biological Process: proteolysis (GO:0006508);; Biological Process: water transport (G…	--	Cysteine proteinase 15A OS=Pisum sativum PE=1 SV=1	unknown [Medicago truncatula]
comp55274_c0	--	--	Molecular Function: calcium ion binding (GO:0005509);; Cellular Component: chloroplast (GO:0009507);;	--	--	predicted protein [Populus trichocarpa]
comp40964_c0	--	--	Molecular Function: phospholipase A2 activity (GO:0004623);; Molecular Function: ATP binding (GO:0005524);; Cellular Component: cell wall (GO:0005618);; Cellular Component: nucleus (GO:0005634);; Cellular Component: nuclear envelope (GO:0005635);; Cellular Component: mitochondrion (GO:0005739);; Cellular Component: Golgi apparatus (GO:0005794);; Cellular Component: cytosol (GO:0005829);; Cellular…	--	14-3-3-like protein GF14 kappa OS=Arabidopsis thaliana GN=GRF8 PE=2 SV=2	hypothetical protein CARUB_v10026999mg [Capsella rubella]
comp42213_c0	--	--	Molecular Function: DNA binding (GO:0003677);; Molecular Function: sequence-specific DNA binding transcription factor activity (GO:0003700);; Molecular Function: protein binding (GO:0005515);; Cellular Component: nucleus (GO:0005634);; Cellular Component: mitochondrion (GO:0005739);; Biological Process: cell death (GO:0008219);; Biological Process: chloroplast organization (GO:0009658);; Cellular…	--	--	PREDICTED: uncharacterized protein LOC100262799 [Vitis vinifera]
comp38869_c0	--	--	Molecular Function: catalytic activity (GO:0003824);; Molecular Function: binding (GO:0005488);; Cellular Component: intracellular (GO:0005622);; Biological Process: regulation of transcription, DNA-dependent (GO:0006355);; Biological Process: post-embryonic development (GO:0009791);; Biological Process: gene expression (GO:0010467);; Biological Process: RNA metabolic process (GO:0016070);; Molec…	K11446|0.0|pop:POPTR_413516|JMJ909	Lysine-specific demethylase 5B OS=Gallus gallus GN=KDM5B PE=2 SV=1	Jumonji domain protein isoform 3 [Theobroma cacao]
comp27395_c0	--	--	Cellular Component: plastid (GO:0009536);;	--	Uncharacterized protein ORF91 OS=Phalaenopsis aphrodite subsp. formosana PE=4 SV=1	Cell wall-associated hydrolase, partial [Medicago truncatula]
comp28199_c0	--	--	--	--	--	leucine-rich repeat containing protein, putative [Ricinus communis]
comp63039_c0	--	--	Biological Process: release of cytochrome c from mitochondria (GO:0001836);; Molecular Function: protein serine/threonine phosphatase activity (GO:0004722);; Molecular Function: protein tyrosine phosphatase activity (GO:0004725);; Molecular Function: interleukin-2 receptor binding (GO:0005134);; Cellular Component: mitochondrial inner membrane (GO:0005743);; Cellular Component: mitochondrial inne…	--	Mitochondrial import inner membrane translocase subunit TIM50 OS=Arabidopsis thaliana GN=TIM50 PE=1 SV=1	PREDICTED: mitochondrial import inner membrane translocase subunit TIM50-like [Vitis vinifera]
comp45208_c0	[P]	Inorganic ion transport and metabolism	Cellular Component: chloroplast (GO:0009507);; Molecular Function: citrate transmembrane transporter activity (GO:0015137);; Molecular Function: sodium:hydrogen antiporter activity (GO:0015385);; Molecular Function: potassium:hydrogen antiporter activity (GO:0015386);; Biological Process: citrate transport (GO:0015746);; Cellular Component: integral to membrane (GO:0016021);; Biological Process: …	--	Uncharacterized transporter Mb2703 OS=Mycobacterium bovis (strain ATCC BAA-935 / AF2122/97) GN=Mb2703 PE=3 SV=1	Na+/H+ antiporter [Mesembryanthemum crystallinum]
comp175967_c0	--	--	Biological Process: RNA modification (GO:0009451);; Cellular Component: chloroplast (GO:0009507);;	--	Pentatricopeptide repeat-containing protein At1g05750, chloroplastic OS=Arabidopsis thaliana GN=PDE247 PE=2 SV=1	PREDICTED: LOW QUALITY PROTEIN: pentatricopeptide repeat-containing protein At1g05750, chloroplastic-like [Cucumis sativus]
comp38929_c0	--	--	Cellular Component: cytoplasmic membrane-bounded vesicle (GO:0016023);;	--	--	PREDICTED: uncharacterized protein LOC100244341 [Vitis vinifera]
comp37567_c0	--	--	--	--	Putative ribonuclease H protein At1g65750 OS=Arabidopsis thaliana GN=At1g65750 PE=3 SV=1	hypothetical protein [Beta vulgaris subsp. vulgaris]
comp408289_c0	--	--	--	--	--	hypothetical protein COCSADRAFT_34222 [Bipolaris sorokiniana ND90Pr]
comp34214_c0	[R]	General function prediction only	Molecular Function: nucleotide binding (GO:0000166);; Molecular Function: catalytic activity (GO:0003824);; Cellular Component: nucleus (GO:0005634);; Cellular Component: nucleolus (GO:0005730);; Biological Process: embryo sac development (GO:0009553);; Molecular Function: myosin heavy chain kinase activity (GO:0016905);; Biological Process: response to stimulus (GO:0050896);; Biological Process:…	--	Notchless protein homolog OS=Arabidopsis thaliana GN=NLE1 PE=2 SV=1	PREDICTED: notchless protein homolog [Vitis vinifera]
comp20409_c0	--	--	Biological Process: regulation of transcription, DNA-dependent (GO:0006355);;	--	Transmembrane protein 136 OS=Homo sapiens GN=TMEM136 PE=2 SV=2	PREDICTED: uncharacterized protein LOC101297983 [Fragaria vesca subsp. vesca]
comp27970_c0	--	--	Molecular Function: RNA binding (GO:0003723);; Molecular Function: RNA-directed DNA polymerase activity (GO:0003964);; Cellular Component: nucleus (GO:0005634);; Biological Process: RNA-dependent DNA replication (GO:0006278);; Biological Process: DNA integration (GO:0015074);;	--	--	Ty3/gypsy retrotransposon protein [Beta vulgaris subsp. vulgaris]
comp334361_c0	--	--	Molecular Function: long-chain-acyl-CoA dehydrogenase activity (GO:0004466);; Molecular Function: heme binding (GO:0020037);; Molecular Function: metal ion binding (GO:0046872);; Molecular Function: flavin adenine dinucleotide binding (GO:0050660);; Biological Process: oxidation-reduction process (GO:0055114);;	--	--	hypothetical protein [Tuber melanosporum Mel28]
comp43964_c0	--	--	Molecular Function: O-acyltransferase activity (GO:0008374);; Biological Process: phenylpropanoid metabolic process (GO:0009698);; Molecular Function: N-acyltransferase activity (GO:0016410);; Biological Process: cellular biosynthetic process (GO:0044249);;	--	Shikimate O-hydroxycinnamoyltransferase OS=Nicotiana tabacum GN=HST PE=1 SV=1	predicted protein [Populus trichocarpa]
comp23534_c0	--	--	Cellular Component: photosystem I (GO:0009522);; Cellular Component: photosystem II (GO:0009523);; Cellular Component: chloroplast thylakoid membrane (GO:0009535);; Biological Process: response to abiotic stimulus (GO:0009628);; Biological Process: photosynthesis, light harvesting (GO:0009765);; Cellular Component: plastoglobule (GO:0010287);; Cellular Component: integral to membrane (GO:0016021)…	K08909|1e-92|vvi:100232927|LHCA3	Chlorophyll a-b binding protein 8, chloroplastic OS=Solanum lycopersicum GN=CAB8 PE=3 SV=1	PREDICTED: chlorophyll a-b binding protein 8, chloroplastic [Vitis vinifera]
comp37057_c0	[R]	General function prediction only	Biological Process: mitochondrial fission (GO:0000266);; Biological Process: nuclear division (GO:0000280);; Biological Process: cytokinesis by cell plate formation (GO:0000911);; Molecular Function: GTPase activity (GO:0003924);; Molecular Function: protein binding (GO:0005515);; Molecular Function: GTP binding (GO:0005525);; Cellular Component: mitochondrion (GO:0005739);; Cellular Component: v…	--	Dynamin-related protein 5A OS=Arabidopsis thaliana GN=DRP5A PE=2 SV=1	Dynamin related protein 5A isoform 1 [Theobroma cacao]
comp36261_c0	[T]	Signal transduction mechanisms	Molecular Function: nucleotide binding (GO:0000166);; Molecular Function: protein binding (GO:0005515);; Cellular Component: cytoplasm (GO:0005737);; Biological Process: regulation of transcription, DNA-dependent (GO:0006355);; Biological Process: RNA processing (GO:0006396);; Biological Process: multicellular organismal development (GO:0007275);; Biological Process: histone acetylation (GO:00165…	K11801|0.0|vvi:100244218|hypothetical protein LOC100244218	LEC14B protein OS=Lithospermum erythrorhizon PE=2 SV=1	PREDICTED: LEC14B homolog [Vitis vinifera]
comp19776_c0	--	--	Biological Process: developmental process (GO:0032502);; Biological Process: negative regulation of apoptotic process (GO:0043066);;	--	Craniofacial development protein 1 OS=Gallus gallus GN=CFDP1 PE=2 SV=1	unnamed protein product [Vitis vinifera]
comp40991_c0	[GEPR]	--	Biological Process: system process (GO:0003008);; Molecular Function: protein binding (GO:0005515);; Biological Process: cation transport (GO:0006812);; Molecular Function: monoamine transmembrane transporter activity (GO:0008504);; Molecular Function: anion transmembrane transporter activity (GO:0008509);; Cellular Component: plant-type vacuole membrane (GO:0009705);; Molecular Function: organic…	--	Organic cation/carnitine transporter 3 OS=Arabidopsis thaliana GN=OCT3 PE=2 SV=1	PREDICTED: solute carrier family 22 member 21-like [Vitis vinifera]
comp18823_c0	--	--	Cellular Component: Golgi apparatus (GO:0005794);; Cellular Component: Golgi stack (GO:0005795);; Biological Process: protein N-linked glycosylation (GO:0006487);; Molecular Function: alpha-1,6-mannosylglycoprotein 2-beta-N-acetylglucosaminyltransferase activity (GO:0008455);; Biological Process: oligosaccharide biosynthetic process (GO:0009312);; Cellular Component: membrane (GO:0016020);; Cellu…	K00736|0.0|vvi:100240895|hypothetical protein LOC100240895	Alpha-1,6-mannosyl-glycoprotein 2-beta-N-acetylglucosaminyltransferase OS=Rattus norvegicus GN=Mgat2 PE=1 SV=1	hypothetical protein VITISV_012916 [Vitis vinifera]
comp11260_c0	--	--	Molecular Function: nucleic acid binding (GO:0003676);; Molecular Function: protein serine/threonine kinase activity (GO:0004674);; Molecular Function: ATP binding (GO:0005524);; Biological Process: protein phosphorylation (GO:0006468);; Molecular Function: zinc ion binding (GO:0008270);; Cellular Component: plastid (GO:0009536);; Biological Process: DNA integration (GO:0015074);; Molecular Funct…	--	Uncharacterized mitochondrial protein AtMg00810 OS=Arabidopsis thaliana GN=AtMg00810 PE=4 SV=1	PREDICTED: uncharacterized mitochondrial protein AtMg00810-like [Solanum lycopersicum]
comp329122_c0	--	--	Cellular Component: integral to membrane (GO:0016021);; Molecular Function: transmembrane transporter activity (GO:0022857);; Biological Process: transmembrane transport (GO:0055085);;	--	--	hypothetical protein PTT_05347 [Pyrenophora teres f. teres 0-1]
comp75324_c0	[I]	Lipid transport and metabolism	Molecular Function: hydroxymethylglutaryl-CoA reductase (NADPH) activity (GO:0004420);; Cellular Component: nucleus (GO:0005634);; Cellular Component: endoplasmic reticulum membrane (GO:0005789);; Biological Process: coenzyme A metabolic process (GO:0015936);; Cellular Component: integral to membrane (GO:0016021);; Biological Process: triterpenoid biosynthetic process (GO:0016104);; Biological Pr…	K00021|0.0|rcu:RCOM_1602200|hmg-CoA reductase, putative (EC:1.1.1.34)	3-hydroxy-3-methylglutaryl-coenzyme A reductase 3 OS=Solanum tuberosum GN=HMG3 PE=2 SV=1	3-hydroxy-3-methylglutaryl-coenzyme A reductase [Morus alba]
comp40976_c0	--	--	--	--	--	transposase [Pisum sativum]
comp37568_c0	--	--	Cellular Component: nucleus (GO:0005634);;	--	Mediator of RNA polymerase II transcription subunit 17 OS=Arabidopsis thaliana GN=MED17 PE=1 SV=1	PREDICTED: uncharacterized protein LOC100266409 [Vitis vinifera]
comp186825_c0	--	--	Molecular Function: GTPase activity (GO:0003924);; Molecular Function: GTP binding (GO:0005525);; Cellular Component: endoplasmic reticulum membrane (GO:0005789);; Biological Process: GTP catabolic process (GO:0006184);; Biological Process: endoplasmic reticulum organization (GO:0007029);; Cellular Component: integral to membrane (GO:0016021);;	--	Protein sey1 OS=Pyrenophora tritici-repentis (strain Pt-1C-BFP) GN=sey1 PE=3 SV=2	RecName: Full=Protein sey1
comp251919_c0	--	--	--	--	--	hypothetical protein [Beta vulgaris subsp. vulgaris]
comp21309_c0	--	--	Biological Process: defense response to nematode (GO:0002215);; Molecular Function: peroxidase activity (GO:0004601);; Molecular Function: protein binding (GO:0005515);; Cellular Component: extracellular region (GO:0005576);; Cellular Component: nucleus (GO:0005634);; Cellular Component: cytoplasm (GO:0005737);; Cellular Component: Golgi apparatus (GO:0005794);; Cellular Component: cytosol (GO:00…	K00430|1e-163|rcu:RCOM_0578390|Peroxidase 73 precursor, putative (EC:1.11.1.7)	Peroxidase 50 OS=Arabidopsis thaliana GN=PER50 PE=1 SV=1	peroxidase [Spinacia oleracea]
comp246475_c0	[Z]	Cytoskeleton	Biological Process: G2/M transition of mitotic cell cycle (GO:0000086);; Biological Process: neuron migration (GO:0001764);; Molecular Function: GTPase activity (GO:0003924);; Molecular Function: structural constituent of cytoskeleton (GO:0005200);; Molecular Function: protein binding (GO:0005515);; Molecular Function: GTP binding (GO:0005525);; Cellular Component: cytoplasm (GO:0005737);; Cellul…	--	Tubulin beta chain (Fragment) OS=Strongylocentrotus purpuratus PE=2 SV=1	beta-tubulin [Chytriomyces confervae]
comp5219_c0	--	--	Biological Process: developmental process involved in reproduction (GO:0003006);; Molecular Function: signal transducer activity (GO:0004871);; Cellular Component: plasma membrane (GO:0005886);; Biological Process: signal transduction (GO:0007165);; Biological Process: response to light stimulus (GO:0009416);; Biological Process: phototropism (GO:0009638);; Biological Process: positive gravitropi…	--	BTB/POZ domain-containing protein At5g48130 OS=Arabidopsis thaliana GN=At5g48130 PE=2 SV=1	PREDICTED: BTB/POZ domain-containing protein At5g48130-like [Vitis vinifera]
comp500339_c0	--	--	Molecular Function: RNA binding (GO:0003723);; Molecular Function: RNA-directed DNA polymerase activity (GO:0003964);; Biological Process: RNA-dependent DNA replication (GO:0006278);; Molecular Function: zinc ion binding (GO:0008270);; Cellular Component: plastid (GO:0009536);; Biological Process: DNA integration (GO:0015074);; Molecular Function: transferase activity (GO:0016740);; Molecular Fun…	--	Retrovirus-related Pol polyprotein from transposon gypsy OS=Drosophila melanogaster GN=pol PE=4 SV=1	hypothetical protein SORBIDRAFT_01g024853 [Sorghum bicolor]
comp42212_c0	--	--	Molecular Function: DNA binding (GO:0003677);; Molecular Function: sequence-specific DNA binding transcription factor activity (GO:0003700);; Cellular Component: nucleus (GO:0005634);; Biological Process: regulation of transcription, DNA-dependent (GO:0006355);; Biological Process: cellular membrane fusion (GO:0006944);; Biological Process: microsporogenesis (GO:0009556);; Biological Process: pla…	K09264|1e-115|rcu:RCOM_1468080|mads box protein, putative (EC:1.3.1.74)	Agamous-like MADS-box protein AGL8 homolog OS=Solanum tuberosum PE=2 SV=1	FRUITFULL [Spinacia oleracea]
comp23198_c0	--	--	Molecular Function: protein binding (GO:0005515);; Biological Process: trichome morphogenesis (GO:0010090);; Cellular Component: microtubule cytoskeleton (GO:0015630);; Cellular Component: SCAR complex (GO:0031209);; Biological Process: actin nucleation (GO:0045010);; Biological Process: root development (GO:0048364);;	--	Protein ABIL1 OS=Arabidopsis thaliana GN=ABIL1 PE=1 SV=1	Protein ABIL1, putative [Ricinus communis]
comp4116_c0	[GEPR]	--	Cellular Component: integral to membrane (GO:0016021);; Biological Process: transmembrane transport (GO:0055085);;	--	Uncharacterized transporter C757.13 OS=Schizosaccharomyces pombe (strain 972 / ATCC 24843) GN=SPCC757.13 PE=3 SV=1	hypothetical protein LEMA_P120360.1 [Leptosphaeria maculans JN3]
comp37188_c0	--	--	Molecular Function: catalytic activity (GO:0003824);; Cellular Component: endosome (GO:0005768);; Cellular Component: Golgi apparatus (GO:0005794);; Cellular Component: trans-Golgi network (GO:0005802);; Biological Process: secondary cell wall biogenesis (GO:0009834);; Biological Process: glucuronoxylan biosynthetic process (GO:0010417);; Cellular Component: membrane (GO:0016020);; Molecular Func…	--	Probable beta-1,4-xylosyltransferase IRX10 OS=Arabidopsis thaliana GN=IRX10 PE=2 SV=1	Exostosin family protein [Arabidopsis thaliana]
comp16639_c0	[R]	General function prediction only	Cellular Component: nucleus (GO:0005634);; Cellular Component: cytoplasm (GO:0005737);; Biological Process: regulation of transcription from RNA polymerase II promoter (GO:0006357);; Molecular Function: sequence-specific DNA binding (GO:0043565);; Molecular Function: transcription regulatory region DNA binding (GO:0044212);; Molecular Function: metal ion binding (GO:0046872);; Biological Process:…	--	pH-response transcription factor pacC/RIM101 OS=Paracoccidioides brasiliensis GN=pacC PE=3 SV=2	transcription factor PacC [Alternaria citri]
comp142_c1	[U]	Intracellular trafficking, secretion, and vesicular transport	--	--	Vacuolar protein sorting-associated protein 13a OS=Schizosaccharomyces pombe (strain 972 / ATCC 24843) GN=vps13a PE=3 SV=2	hypothetical protein [Tuber melanosporum Mel28]
comp573902_c0	[C]	Energy production and conversion	Molecular Function: binding (GO:0005488);; Molecular Function: oxidoreductase activity (GO:0016491);;	--	--	hypothetical protein DACRYDRAFT_117678 [Dacryopinax sp. DJM-731 SS1]
comp568514_c0	--	--	Cellular Component: endosome (GO:0005768);; Cellular Component: vacuole (GO:0005773);; Biological Process: transport (GO:0006810);; Cellular Component: organelle membrane (GO:0031090);; Cellular Component: intracellular organelle part (GO:0044446);;	--	Protein SSH4 OS=Coccidioides immitis (strain RS) GN=SSH4 PE=3 SV=1	hypothetical protein PTT_10138 [Pyrenophora teres f. teres 0-1]
comp35311_c0	--	--	--	--	--	unnamed protein product [Vitis vinifera]
comp44230_c0	--	--	Cellular Component: membrane (GO:0016020);; Biological Process: brassinosteroid biosynthetic process (GO:0016132);;	--	Putative ferric-chelate reductase 1 OS=Xenopus laevis GN=frrs1 PE=2 SV=1	Cytochrome b561/ferric reductase transmembrane with DOMON related domain, putative [Theobroma cacao]
comp36161_c0	--	--	Biological Process: response to abiotic stimulus (GO:0009628);; Biological Process: cellular process (GO:0009987);; Cellular Component: intracellular membrane-bounded organelle (GO:0043231);; Cellular Component: cytoplasmic part (GO:0044444);;	--	Growth-regulating factor 7 OS=Arabidopsis thaliana GN=GRF7 PE=2 SV=1	PREDICTED: uncharacterized protein LOC100250422 [Vitis vinifera]
comp100463_c0	--	--	Molecular Function: nucleic acid binding (GO:0003676);; Molecular Function: catalytic activity (GO:0003824);;	--	Retrovirus-related Pol polyprotein from type-1 retrotransposable element R2 (Fragment) OS=Popillia japonica PE=4 SV=1	RNA-directed DNA polymerase [Arachis hypogaea]
comp43720_c0	[O]	Posttranslational modification, protein turnover, chaperones	Biological Process: nuclear division (GO:0000280);; Cellular Component: nucleus (GO:0005634);; Cellular Component: mitochondrion (GO:0005739);; Cellular Component: cytosol (GO:0005829);; Biological Process: nucleolus organization (GO:0007000);; Molecular Function: electron carrier activity (GO:0009055);; Biological Process: response to heat (GO:0009408);; Cellular Component: chloroplast stroma (G…	--	Monothiol glutaredoxin-S14, chloroplastic OS=Arabidopsis thaliana GN=GRXS14 PE=1 SV=2	PREDICTED: monothiol glutaredoxin-S7, chloroplastic-like [Fragaria vesca subsp. vesca]
comp244417_c0	--	--	--	--	Uncharacterized histidine-rich protein DDB_G0274557 OS=Dictyostelium discoideum GN=DDB_G0274557 PE=4 SV=1	--
comp43222_c0	[C]	Energy production and conversion	Molecular Function: protein binding (GO:0005515);; Biological Process: pentose-phosphate shunt (GO:0006098);; Biological Process: rRNA processing (GO:0006364);; Molecular Function: electron carrier activity (GO:0009055);; Cellular Component: chloroplast (GO:0009507);; Cellular Component: plastid (GO:0009536);; Biological Process: chlorophyll biosynthetic process (GO:0015995);; Biological Process:…	K02639|4e-65|rcu:RCOM_0912010|Ferredoxin-1, putative	Ferredoxin-1 OS=Thermosynechococcus vulcanus GN=petF1 PE=3 SV=2	2Fe-2S ferredoxin-like superfamily protein, partial [Theobroma cacao]
comp34303_c1	--	--	Molecular Function: hydrolase activity, hydrolyzing O-glycosyl compounds (GO:0004553);; Cellular Component: vacuole (GO:0005773);; Cellular Component: plasma membrane (GO:0005886);; Biological Process: carbohydrate metabolic process (GO:0005975);; Biological Process: asymmetric cell division (GO:0008356);; Cellular Component: plant-type cell wall (GO:0009505);; Cellular Component: plasmodesma (GO…	--	Glucan endo-1,3-beta-glucosidase 8 OS=Arabidopsis thaliana GN=At1g64760 PE=1 SV=2	PREDICTED: glucan endo-1,3-beta-glucosidase 8-like [Cicer arietinum]
comp397778_c0	[G]	Carbohydrate transport and metabolism	Molecular Function: glycogen debranching enzyme activity (GO:0004133);; Molecular Function: 4-alpha-glucanotransferase activity (GO:0004134);; Molecular Function: amylo-alpha-1,6-glucosidase activity (GO:0004135);; Molecular Function: protein binding (GO:0005515);; Cellular Component: nucleolus (GO:0005730);; Cellular Component: cytoplasm (GO:0005737);; Cellular Component: cytosol (GO:0005829);; …	--	Glycogen debranching enzyme OS=Saccharomyces cerevisiae (strain ATCC 204508 / S288c) GN=GDB1 PE=1 SV=1	hypothetical protein [Tuber melanosporum Mel28]
comp25662_c0	--	--	Biological Process: mitochondrial RNA metabolic process (GO:0000959);; Biological Process: DNA recombination (GO:0006310);; Biological Process: chromosome segregation (GO:0007059);; Biological Process: meiosis I (GO:0007127);; Biological Process: xylem and phloem pattern formation (GO:0010051);; Biological Process: mRNA modification (GO:0016556);; Biological Process: photosynthesis, light reactio…	--	Pentatricopeptide repeat-containing protein At4g39952, mitochondrial OS=Arabidopsis thaliana GN=PCMP-E98 PE=2 SV=2	PREDICTED: pentatricopeptide repeat-containing protein At3g09040, mitochondrial [Vitis vinifera]
comp583973_c0	--	--	--	--	--	conserved hypothetical protein [Pyrenophora tritici-repentis Pt-1C-BFP]
comp41335_c1	[TA]	--	Biological Process: M phase specific microtubule process (GO:0000072);; Biological Process: nuclear division (GO:0000280);; Biological Process: cytokinesis by cell plate formation (GO:0000911);; Biological Process: regulation of cytokine production (GO:0001817);; Biological Process: regulation of cytokine-mediated signaling pathway (GO:0001959);; Biological Process: toll-like receptor signaling p…	K14319|0.0|pop:POPTR_1090360|hypothetical protein	RAN GTPase-activating protein 2 OS=Arabidopsis thaliana GN=RANGAP2 PE=1 SV=2	predicted protein [Populus trichocarpa]
comp28868_c1	--	--	Cellular Component: extracellular region (GO:0005576);; Molecular Function: pectate lyase activity (GO:0030570);; Biological Process: pectin catabolic process (GO:0045490);; Molecular Function: fibrinogen binding (GO:0070051);;	--	Probable pectate lyase A OS=Aspergillus oryzae (strain ATCC 42149 / RIB 40) GN=plyA PE=3 SV=1	hypothetical protein BN14_08080 [Rhizoctonia solani AG-1 IB]
comp96104_c0	--	--	--	--	--	PREDICTED: uncharacterized protein LOC100241385 [Vitis vinifera]
comp33543_c0	[S]	Function unknown	--	--	Transport and Golgi organization 2 homolog OS=Mus musculus GN=Tango2 PE=2 SV=1	PREDICTED: ser/Thr-rich protein T10 in DGCR region-like [Vitis vinifera]
comp20433_c0	--	--	Molecular Function: nucleotide binding (GO:0000166);; Biological Process: nuclear division (GO:0000280);; Biological Process: cytokinesis by cell plate formation (GO:0000911);; Molecular Function: DNA binding (GO:0003677);; Molecular Function: histone acetyltransferase activity (GO:0004402);; Molecular Function: protein tyrosine kinase activity (GO:0004713);; Molecular Function: protein binding (…	--	Histone-lysine N-methyltransferase ATXR5 OS=Arabidopsis thaliana GN=ATXR5 PE=2 SV=1	Trithorax-related protein 5 isoform 1 [Theobroma cacao]
comp567540_c0	--	--	Molecular Function: nucleic acid binding (GO:0003676);; Biological Process: DNA metabolic process (GO:0006259);;	--	--	hypothetical protein [Beta vulgaris]
comp43735_c0	--	--	Molecular Function: DNA binding (GO:0003677);; Molecular Function: sequence-specific DNA binding transcription factor activity (GO:0003700);; Molecular Function: binding (GO:0005488);; Molecular Function: protein binding (GO:0005515);; Cellular Component: nucleus (GO:0005634);; Biological Process: rRNA processing (GO:0006364);; Biological Process: regulation of translation (GO:0006417);; Biologic…	--	Protein PHR1-LIKE 1 OS=Arabidopsis thaliana GN=PHL1 PE=1 SV=1	PREDICTED: uncharacterized protein LOC100244545 [Vitis vinifera]
comp35213_c0	[P]	Inorganic ion transport and metabolism	Biological Process: respiratory burst involved in defense response (GO:0002679);; Molecular Function: carbonate dehydratase activity (GO:0004089);; Molecular Function: calcium-transporting ATPase activity (GO:0005388);; Molecular Function: calmodulin binding (GO:0005516);; Molecular Function: ATP binding (GO:0005524);; Cellular Component: endoplasmic reticulum membrane (GO:0005789);; Cellular Com…	K01537|0.0|vvi:100246545|hypothetical protein LOC100246545	Putative calcium-transporting ATPase 11, plasma membrane-type OS=Arabidopsis thaliana GN=ACA11 PE=3 SV=1	PREDICTED: putative calcium-transporting ATPase 11, plasma membrane-type isoform 2 [Vitis vinifera]
comp43745_c0	--	--	Cellular Component: Golgi apparatus (GO:0005794);; Biological Process: microtubule nucleation (GO:0007020);; Cellular Component: integral to membrane (GO:0016021);;	--	Transmembrane protein 87A OS=Xenopus tropicalis GN=tmem87a PE=2 SV=1	Lung seven transmembrane receptor family protein isoform 1 [Theobroma cacao]
comp31901_c0	--	--	--	K05279|3e-08|ath:AT5G54160|ATOMT1	Caffeic acid 3-O-methyltransferase OS=Rosa chinensis GN=COMT1 PE=2 SV=1	caffeic acid-O-methyltransferase, partial [Medicago falcata]
comp35332_c2	--	--	--	--	--	predicted protein [Hordeum vulgare subsp. vulgare]
comp33770_c0	[GEPR]	--	Cellular Component: integral to membrane (GO:0016021);; Biological Process: transmembrane transport (GO:0055085);;	--	Uncharacterized transporter C1002.16c OS=Schizosaccharomyces pombe (strain 972 / ATCC 24843) GN=SPAC1002.16c PE=3 SV=1	hypothetical protein COCHEDRAFT_1226705 [Bipolaris maydis C5]
comp32081_c0	--	--	Molecular Function: transcription regulatory region sequence-specific DNA binding (GO:0000976);; Molecular Function: DNA binding (GO:0003677);; Molecular Function: sequence-specific DNA binding transcription factor activity (GO:0003700);; Cellular Component: nucleus (GO:0005634);; Biological Process: response to water deprivation (GO:0009414);; Biological Process: response to virus (GO:0009615);;…	--	Homeobox-leucine zipper protein ATHB-12 OS=Arabidopsis thaliana GN=ATHB-12 PE=2 SV=1	putative homeobox protein 12 [Phytolacca acinosa]
comp19308_c0	--	--	Biological Process: regulation of immune system process (GO:0002682);; Molecular Function: ubiquitin-protein ligase activity (GO:0004842);; Molecular Function: receptor binding (GO:0005102);; Cellular Component: nucleus (GO:0005634);; Cellular Component: cytoplasm (GO:0005737);; Cellular Component: plasma membrane (GO:0005886);; Biological Process: DNA repair (GO:0006281);; Biological Process: re…	K10590|0.0|vvi:100264024|similar to KAK (KAKTUS)	E3 ubiquitin-protein ligase UPL3 OS=Arabidopsis thaliana GN=UPL3 PE=2 SV=1	PREDICTED: E3 ubiquitin-protein ligase UPL3-like isoform 1 [Vitis vinifera]
comp616430_c0	--	--	--	--	--	hypothetical protein SETTUDRAFT_101379 [Setosphaeria turcica Et28A]
comp95512_c0	[S]	Function unknown	Cellular Component: chloroplast (GO:0009507);; Biological Process: gibberellin biosynthetic process (GO:0009686);; Biological Process: gibberellic acid mediated signaling pathway (GO:0009740);; Cellular Component: membrane (GO:0016020);;	--	Uncharacterized membrane protein C2G11.09 OS=Schizosaccharomyces pombe (strain 972 / ATCC 24843) GN=SPAC2G11.09 PE=3 SV=2	hypothetical protein PRUPE_ppa017744mg [Prunus persica]
comp413196_c0	--	--	--	--	--	PREDICTED: uncharacterized protein LOC101226258 [Cucumis sativus]
comp27488_c1	--	--	Molecular Function: protein binding (GO:0005515);; Cellular Component: nucleus (GO:0005634);; Cellular Component: endoplasmic reticulum (GO:0005783);; Cellular Component: cytosol (GO:0005829);; Biological Process: ER to Golgi vesicle-mediated transport (GO:0006888);; Molecular Function: oxysterol binding (GO:0008142);; Biological Process: steroid metabolic process (GO:0008202);; Biological Proces…	--	Oxysterol-binding protein-related protein 3B OS=Arabidopsis thaliana GN=ORP3B PE=2 SV=1	PREDICTED: oxysterol-binding protein-related protein 3A-like [Glycine max]
comp36357_c0	--	--	Biological Process: mRNA splicing, via spliceosome (GO:0000398);; Biological Process: heart jogging (GO:0003146);; Molecular Function: RNA binding (GO:0003723);; Molecular Function: protein binding (GO:0005515);; Cellular Component: nucleolus (GO:0005730);; Biological Process: methylation-dependent chromatin silencing (GO:0006346);; Biological Process: apoptotic process (GO:0006915);; Biological …	K11984|0.0|vvi:100266959|hypothetical protein LOC100266959	U4/U6.U5 tri-snRNP-associated protein 1 OS=Rattus norvegicus GN=Sart1 PE=2 SV=1	unnamed protein product [Vitis vinifera]
comp40658_c0	[R]	General function prediction only	Cellular Component: cell part (GO:0044464);;	K06889|4e-78|rcu:RCOM_1046060|Protein bem46, putative	Alpha/beta hydrolase domain-containing protein 13 OS=Danio rerio GN=abhd13 PE=2 SV=1	Protein bem46, putative [Ricinus communis]
comp432395_c0	--	--	--	--	--	transcriptional repressor rco-1 [Pyrenophora tritici-repentis Pt-1C-BFP]
comp40766_c15	--	--	Biological Process: maltose metabolic process (GO:0000023);; Cellular Component: proteasome complex (GO:0000502);; Cellular Component: nucleus (GO:0005634);; Cellular Component: nucleolus (GO:0005730);; Cellular Component: mitochondrion (GO:0005739);; Cellular Component: chloroplast thylakoid membrane (GO:0009535);; Cellular Component: chloroplast envelope (GO:0009941);; Biological Process: leaf …	K11599|2e-73|rcu:RCOM_0596990|Proteasome maturation protein, putative	Cyclin-B1-2 OS=Oryza sativa subsp. japonica GN=CYCB1-2 PE=3 SV=1	PREDICTED: cyclin-B1-2-like [Cucumis sativus]
comp28769_c0	--	--	Cellular Component: nucleus (GO:0005634);;	--	--	predicted protein [Populus trichocarpa]
comp37511_c0	--	--	--	--	F-box protein PP2-B15 OS=Arabidopsis thaliana GN=PP2B15 PE=2 SV=2	hypothetical protein F775_11898 [Aegilops tauschii]
comp34933_c0	--	--	--	--	Uncharacterized serine-rich protein C215.13 OS=Schizosaccharomyces pombe (strain 972 / ATCC 24843) GN=SPBC215.13 PE=1 SV=1	Interferon-related developmental regulator family protein / IFRD family protein, putative [Theobroma cacao]
comp41347_c1	--	--	Molecular Function: binding (GO:0005488);; Cellular Component: plasma membrane (GO:0005886);;	--	Disease resistance protein RGA2 OS=Solanum bulbocastanum GN=RGA2 PE=1 SV=1	NBS-LRR type resistance protein [Beta vulgaris]
comp35375_c0	--	--	Biological Process: amino acid transmembrane transport (GO:0003333);; Cellular Component: plasma membrane (GO:0005886);; Molecular Function: polyamine transmembrane transporter activity (GO:0015203);; Molecular Function: symporter activity (GO:0015293);; Molecular Function: cationic amino acid transmembrane transporter activity (GO:0015326);; Biological Process: chlorophyll catabolic process (GO:…	--	Probable polyamine transporter At1g31830 OS=Arabidopsis thaliana GN=At1g31830 PE=2 SV=1	amino acid transporter, putative [Ricinus communis]
comp45678_c0	--	--	--	--	--	unnamed protein product [Vitis vinifera]
comp43614_c0	[J]	Translation, ribosomal structure and biogenesis	Molecular Function: structural constituent of ribosome (GO:0003735);; Biological Process: translation (GO:0006412);; Cellular Component: large ribosomal subunit (GO:0015934);; Cellular Component: ribonucleoprotein complex (GO:0030529);;	K02907|7e-61|rcu:RCOM_1116950|structural constituent of ribosome, putative	50S ribosomal protein L30 OS=Corynebacterium glutamicum (strain ATCC 13032 / DSM 20300 / JCM 1318 / LMG 3730 / NCIMB 10025) GN=rpmD PE=3 SV=1	structural constituent of ribosome, putative [Ricinus communis]
comp19047_c0	--	--	Molecular Function: calmodulin binding (GO:0005516);; Cellular Component: nucleus (GO:0005634);; Biological Process: defense response (GO:0006952);; Biological Process: glucosinolate biosynthetic process (GO:0019761);;	--	Protein IQ-DOMAIN 31 OS=Arabidopsis thaliana GN=IQD31 PE=1 SV=1	Iq-domain 31 isoform 2 [Theobroma cacao]
comp55190_c0	--	--	Molecular Function: protein binding (GO:0005515);; Cellular Component: cytoplasm (GO:0005737);; Biological Process: response to abscisic acid stimulus (GO:0009737);;	--	--	PREDICTED: uncharacterized protein LOC100249843 [Vitis vinifera]
comp87470_c0	--	--	--	--	--	chitin-binding lectin precursor [Solanum lycopersicum var. cerasiforme]
comp39921_c0	[L]	Replication, recombination and repair	Biological Process: regulation of cyclin-dependent protein kinase activity (GO:0000079);; Molecular Function: Y-form DNA binding (GO:0000403);; Molecular Function: bubble DNA binding (GO:0000405);; Biological Process: telomere maintenance (GO:0000723);; Biological Process: DNA double-strand break processing (GO:0000729);; Biological Process: DNA synthesis involved in DNA repair (GO:0000731);; Bio…	K10902|1e-151|vvi:100242171|similar to predicted protein	ATP-dependent DNA helicase Q-like 3 OS=Arabidopsis thaliana GN=RECQL3 PE=1 SV=1	PREDICTED: ATP-dependent DNA helicase Q-like 3-like [Vitis vinifera]
comp3938_c0	--	--	Biological Process: metabolic process (GO:0008152);; Molecular Function: UDP-glucosyltransferase activity (GO:0035251);;	--	Anthocyanin 3&apos;-O-beta-glucosyltransferase OS=Gentiana triflora PE=1 SV=1	glucosyltransferase [Phytolacca americana]
comp40848_c0	[O]	Posttranslational modification, protein turnover, chaperones	Biological Process: microtubule cytoskeleton organization (GO:0000226);; Molecular Function: protein kinase activity (GO:0004672);; Molecular Function: ubiquitin-protein ligase activity (GO:0004842);; Molecular Function: protein binding (GO:0005515);; Cellular Component: nucleus (GO:0005634);; Cellular Component: nucleolus (GO:0005730);; Cellular Component: cytoplasm (GO:0005737);; Cellular Compo…	K03094|9e-64|pop:POPTR_836573|hypothetical protein	SKP1-like protein 1B OS=Arabidopsis thaliana GN=SKP1B PE=1 SV=1	PREDICTED: SKP1-like protein 1B-like [Fragaria vesca subsp. vesca]
comp372433_c0	--	--	Biological Process: developmental process involved in reproduction (GO:0003006);; Cellular Component: plasma membrane (GO:0005886);; Biological Process: cellular component organization (GO:0016043);; Biological Process: multicellular organismal process (GO:0032501);; Biological Process: anatomical structure development (GO:0048856);;	--	--	hypothetical protein PRUPE_ppa020618mg [Prunus persica]
comp40435_c0	[R]	General function prediction only	Molecular Function: nucleic acid binding (GO:0003676);; Molecular Function: RNA binding (GO:0003723);; Cellular Component: nucleolus (GO:0005730);; Cellular Component: cytosol (GO:0005829);; Biological Process: mRNA processing (GO:0006397);; Biological Process: nucleocytoplasmic transport (GO:0006913);; Biological Process: defense response (GO:0006952);; Biological Process: cell death (GO:0008219…	--	Heterogeneous nuclear ribonucleoprotein A3 OS=Homo sapiens GN=HNRNPA3 PE=1 SV=2	PREDICTED: uncharacterized protein LOC100248626 [Vitis vinifera]
comp37196_c0	--	--	Cellular Component: mitochondrion (GO:0005739);; Cellular Component: endoplasmic reticulum (GO:0005783);; Cellular Component: Golgi apparatus (GO:0005794);; Biological Process: phosphatidylinositol biosynthetic process (GO:0006661);; Biological Process: negative regulation of ethylene mediated signaling pathway (GO:0010105);;	--	Protein RTE1-HOMOLOG OS=Arabidopsis thaliana GN=RTH PE=2 SV=1	hypothetical protein PRUPE_ppa010911mg [Prunus persica]
comp436884_c0	--	--	--	--	--	Uncharacterized protein isoform 1 [Theobroma cacao]
comp81818_c0	--	--	Molecular Function: protein binding (GO:0005515);; Cellular Component: cell wall (GO:0005618);; Cellular Component: Golgi apparatus (GO:0005794);; Cellular Component: cytosol (GO:0005829);; Cellular Component: cytoplasmic membrane-bounded vesicle (GO:0016023);; Molecular Function: oxidoreductase activity (GO:0016491);; Cellular Component: apoplast (GO:0048046);; Biological Process: cellular respo…	--	Cationic peroxidase 1 OS=Arachis hypogaea GN=PNC1 PE=1 SV=2	cationic peroxidase [Stylosanthes humilis]
comp35414_c0	--	--	Molecular Function: binding (GO:0005488);;	--	--	hypothetical protein VITISV_002640 [Vitis vinifera]
comp37798_c0	[U]	Intracellular trafficking, secretion, and vesicular transport	Molecular Function: structural molecule activity (GO:0005198);; Cellular Component: nucleus (GO:0005634);; Cellular Component: endoplasmic reticulum (GO:0005783);; Cellular Component: endoplasmic reticulum membrane (GO:0005789);; Cellular Component: cytosol (GO:0005829);; Cellular Component: plasma membrane (GO:0005886);; Biological Process: N-terminal protein myristoylation (GO:0006499);; Biolog…	--	Vesicle-associated protein 1-2 OS=Arabidopsis thaliana GN=PVA12 PE=1 SV=1	PREDICTED: vesicle-associated protein 1-2-like [Vitis vinifera]
comp37236_c1	--	--	Molecular Function: binding (GO:0005488);; Biological Process: cellular process (GO:0009987);;	--	Cold shock domain-containing protein 3 OS=Arabidopsis thaliana GN=CSP3 PE=2 SV=1	predicted protein [Populus trichocarpa]
comp37918_c0	--	--	Molecular Function: DNA binding (GO:0003677);; Molecular Function: sequence-specific DNA binding transcription factor activity (GO:0003700);; Cellular Component: nucleoplasm (GO:0005654);; Biological Process: DNA metabolic process (GO:0006259);; Biological Process: regulation of transcription from RNA polymerase II promoter (GO:0006357);; Biological Process: cell cycle (GO:0007049);; Biological P…	--	Protein tesmin/TSO1-like CXC 2 OS=Arabidopsis thaliana GN=TCX2 PE=1 SV=1	Fgenesh protein 45 [Beta vulgaris]
comp445446_c0	--	--	--	K11138|1e-19|vvi:100262751|hypothetical protein LOC100262751	--	hypothetical protein VITISV_026342 [Vitis vinifera]
comp38190_c0	--	--	Cellular Component: nucleus (GO:0005634);; Cellular Component: endoplasmic reticulum lumen (GO:0005788);; Biological Process: embryo development (GO:0009790);; Biological Process: embryo development ending in birth or egg hatching (GO:0009792);; Biological Process: pollen tube guidance (GO:0010183);; Cellular Component: integral to membrane (GO:0016021);; Biological Process: maintenance of protei…	--	Protein POLLEN DEFECTIVE IN GUIDANCE 1 OS=Arabidopsis thaliana GN=POD1 PE=1 SV=1	hypothetical protein PRUPE_ppa003049mg [Prunus persica]
comp26583_c1	--	--	Molecular Function: mannosyl-oligosaccharide glucosidase activity (GO:0004573);; Cellular Component: cytoplasm (GO:0005737);; Biological Process: oligosaccharide metabolic process (GO:0009311);;	--	Uncharacterized protein YMR196W OS=Saccharomyces cerevisiae (strain ATCC 204508 / S288c) GN=YMR196W PE=1 SV=1	hypothetical protein [Tuber melanosporum Mel28]
comp40464_c0	--	--	Molecular Function: nucleic acid binding (GO:0003676);; Molecular Function: ribonuclease H activity (GO:0004523);; Cellular Component: mitochondrion (GO:0005739);; Biological Process: DNA integration (GO:0015074);;	--	--	orf764 [Beta vulgaris subsp. vulgaris]
comp24204_c0	--	--	Molecular Function: nucleotide binding (GO:0000166);; Biological Process: transport (GO:0006810);; Biological Process: cellular process (GO:0009987);; Molecular Function: oxidoreductase activity (GO:0016491);; Molecular Function: ATPase activity (GO:0016887);;	--	ABC transporter C family member 10 OS=Arabidopsis thaliana GN=ABCC10 PE=2 SV=2	PREDICTED: ABC transporter C family member 10-like [Cicer arietinum]
comp10176_c0	--	--	Molecular Function: catalytic activity (GO:0003824);; Biological Process: metabolic process (GO:0008152);;	--	--	alpha-L-rhamnosidase [Alternaria sp. L1]
comp419311_c0	--	--	--	--	--	unknown [Medicago truncatula]
comp22723_c1	--	--	Cellular Component: endosome (GO:0005768);; Cellular Component: Golgi apparatus (GO:0005794);; Cellular Component: trans-Golgi network (GO:0005802);;	--	--	PREDICTED: uncharacterized protein LOC100244671 [Vitis vinifera]
comp22347_c0	[R]	General function prediction only	Molecular Function: nucleotide binding (GO:0000166);; Biological Process: RNA methylation (GO:0001510);; Biological Process: angiogenesis (GO:0001525);; Cellular Component: phagocytic cup (GO:0001891);; Biological Process: positive regulation of protein phosphorylation (GO:0001934);; Molecular Function: protein kinase C binding (GO:0005080);; Cellular Component: nucleolus (GO:0005730);; Cellular …	--	Guanine nucleotide-binding protein subunit beta-like protein OS=Schizosaccharomyces pombe (strain 972 / ATCC 24843) GN=rkp1 PE=1 SV=3	40S ribosomal protein cpc2/RACK1 [Schizosaccharomyces pombe 972h-]
comp606515_c0	[E]	Amino acid transport and metabolism	Biological Process: lipid metabolic process (GO:0006629);; Molecular Function: hydrolase activity, acting on ester bonds (GO:0016788);;	--	Rhamnogalacturonan acetylesterase OS=Aspergillus aculeatus GN=rha1 PE=1 SV=1	carbohydrate esterase family 12 protein [Bipolaris maydis C5]
comp26171_c0	--	--	--	--	Putative ribonuclease H protein At1g65750 OS=Arabidopsis thaliana GN=At1g65750 PE=3 SV=1	reverse transcriptase, putative; 16838-20266 [Arabidopsis thaliana]
comp34729_c0	--	--	Biological Process: immune system process (GO:0002376);; Molecular Function: catalytic activity (GO:0003824);; Molecular Function: binding (GO:0005488);; Biological Process: transcription, DNA-dependent (GO:0006351);; Biological Process: transport (GO:0006810);; Biological Process: signal transduction (GO:0007165);; Biological Process: cellular component organization (GO:0016043);; Cellular Compo…	--	Formin-like protein 5 OS=Oryza sativa subsp. japonica GN=FH5 PE=2 SV=2	hypothetical protein PTRG_04084 [Pyrenophora tritici-repentis Pt-1C-BFP]
comp210483_c0	--	--	Molecular Function: nucleic acid binding (GO:0003676);; Molecular Function: catalytic activity (GO:0003824);; Biological Process: DNA metabolic process (GO:0006259);;	--	--	hypothetical protein [Beta vulgaris]
comp25980_c0	--	--	--	--	Hepatitis A virus cellular receptor 1 OS=Chlorocebus aethiops GN=HAVCR1 PE=1 SV=2	hypothetical protein PTT_19262 [Pyrenophora teres f. teres 0-1]
comp37958_c1	--	--	Molecular Function: calcium ion binding (GO:0005509);; Molecular Function: protein binding (GO:0005515);; Cellular Component: mitochondrion (GO:0005739);; Cellular Component: mitochondrial inner membrane (GO:0005743);; Cellular Component: integral to membrane (GO:0016021);; Biological Process: cristae formation (GO:0042407);;	--	LETM1 and EF-hand domain-containing protein 1, mitochondrial OS=Gallus gallus GN=LETM1 PE=2 SV=1	PREDICTED: LETM1 and EF-hand domain-containing protein 1, mitochondrial [Vitis vinifera]
comp318854_c0	--	--	Cellular Component: membrane (GO:0016020);;	--	--	hypothetical protein COCHEDRAFT_1146603 [Bipolaris maydis C5]
comp44056_c0	--	--	Cellular Component: nucleus (GO:0005634);; Cellular Component: chloroplast stroma (GO:0009570);; Biological Process: leaf morphogenesis (GO:0009965);; Biological Process: regulation of proton transport (GO:0010155);; Biological Process: cell differentiation (GO:0030154);; Biological Process: protein autophosphorylation (GO:0046777);;	--	--	PREDICTED: uncharacterized protein LOC100260823 [Vitis vinifera]
comp36470_c0	--	--	Molecular Function: iron ion transmembrane transporter activity (GO:0005381);; Molecular Function: zinc ion transmembrane transporter activity (GO:0005385);; Cellular Component: plasma membrane (GO:0005886);; Biological Process: iron ion transport (GO:0006826);; Biological Process: zinc ion transport (GO:0006829);; Molecular Function: zinc ion binding (GO:0008270);; Biological Process: response t…	--	Zinc transporter 6, chloroplastic OS=Arabidopsis thaliana GN=ZIP6 PE=3 SV=1	ZIP transporter [Populus trichocarpa]
comp159657_c0	--	--	Molecular Function: catalase activity (GO:0004096);; Cellular Component: intracellular (GO:0005622);; Cellular Component: cell surface (GO:0009986);; Biological Process: cellular response to iron ion starvation (GO:0010106);; Molecular Function: oxidoreductase activity (GO:0016491);; Biological Process: hydrogen peroxide catabolic process (GO:0042744);; Biological Process: chanoclavine-I biosynth…	--	Catalase B OS=Aspergillus oryzae (strain ATCC 42149 / RIB 40) GN=catB PE=2 SV=1	hypothetical protein [Tuber melanosporum Mel28]
comp577430_c0	--	--	Molecular Function: nucleic acid binding (GO:0003676);; Molecular Function: RNA-directed DNA polymerase activity (GO:0003964);; Molecular Function: zinc ion binding (GO:0008270);; Biological Process: DNA integration (GO:0015074);; Molecular Function: hydrolase activity (GO:0016787);;	--	Copia protein OS=Drosophila melanogaster GN=GIP PE=1 SV=3	hypothetical protein VITISV_040546 [Vitis vinifera]
comp28987_c0	[R]	General function prediction only	Biological Process: protein targeting to mitochondrion (GO:0006626);; Cellular Component: chloroplast thylakoid membrane (GO:0009535);; Cellular Component: chloroplast envelope (GO:0009941);;	--	Proline-rich receptor-like protein kinase PERK8 OS=Arabidopsis thaliana GN=PERK8 PE=1 SV=1	PREDICTED: uncharacterized protein LOC100267054 [Vitis vinifera]
comp4772_c0	--	--	Biological Process: meiotic spindle organization (GO:0000212);; Biological Process: chromosome segregation (GO:0007059);; Biological Process: male meiosis (GO:0007140);; Biological Process: embryo sac development (GO:0009553);; Biological Process: pollen development (GO:0009555);; Biological Process: meiotic DNA double-strand break formation (GO:0042138);; Biological Process: plant-type spore dev…	--	--	predicted protein [Populus trichocarpa]
comp40914_c0	--	--	Molecular Function: protein binding (GO:0005515);; Cellular Component: nucleus (GO:0005634);; Biological Process: regulation of gene expression by genetic imprinting (GO:0006349);; Biological Process: negative regulation of flower development (GO:0009910);; Biological Process: vernalization response (GO:0010048);; Biological Process: histone methylation (GO:0016571);;	--	Polycomb group protein EMBRYONIC FLOWER 2 OS=Arabidopsis thaliana GN=EMF2 PE=1 SV=2	embryonic flower 2 [Silene latifolia]
comp9218_c0	--	--	Biological Process: nuclear division (GO:0000280);; Biological Process: cytokinesis by cell plate formation (GO:0000911);; Molecular Function: protein serine/threonine kinase activity (GO:0004674);; Molecular Function: protein binding (GO:0005515);; Biological Process: DNA replication initiation (GO:0006270);; Biological Process: regulation of DNA replication (GO:0006275);; Biological Process: DN…	K06228|1e-33|vvi:100257868|hypothetical protein LOC100257868	Serine/threonine-protein kinase TIO OS=Arabidopsis thaliana GN=TIO PE=1 SV=1	hypothetical protein VITISV_014420 [Vitis vinifera]
comp24970_c0	[R]	General function prediction only	Biological Process: transition metal ion transport (GO:0000041);; Cellular Component: cytosol (GO:0005829);; Biological Process: toxin catabolic process (GO:0009407);; Biological Process: response to water deprivation (GO:0009414);; Cellular Component: plasmodesma (GO:0009506);; Biological Process: response to wounding (GO:0009611);; Biological Process: jasmonic acid mediated signaling pathway (G…	--	1-aminocyclopropane-1-carboxylate oxidase homolog 1 OS=Arabidopsis thaliana GN=At1g06620 PE=2 SV=1	hypothetical protein VITISV_042886 [Vitis vinifera]
comp20014_c0	[S]	Function unknown	Molecular Function: nucleotide binding (GO:0000166);; Biological Process: regionalization (GO:0003002);; Molecular Function: protein kinase activity (GO:0004672);; Molecular Function: protein binding (GO:0005515);; Biological Process: ion transport (GO:0006811);; Biological Process: defense response (GO:0006952);; Biological Process: signal transduction (GO:0007165);; Cellular Component: chloropl…	--	DNA-damage-repair/toleration protein DRT100 OS=Arabidopsis thaliana GN=DRT100 PE=2 SV=2	leucine rich repeat protein [Cicer arietinum]
comp38811_c0	[R]	General function prediction only	--	--	Tetratricopeptide repeat protein 7A OS=Homo sapiens GN=TTC7A PE=1 SV=3	PREDICTED: tetratricopeptide repeat protein 7B-like [Vitis vinifera]
comp37442_c7	--	--	Cellular Component: plasmodesma (GO:0009506);;	--	--	Agenet domain-containing protein / bromo-adjacent domain-containing protein, putative isoform 1 [Theobroma cacao]
comp37160_c0	--	--	Molecular Function: peptidase activity (GO:0008233);; Cellular Component: chloroplast (GO:0009507);; Molecular Function: ligase activity (GO:0016874);;	--	OTU domain-containing protein At3g57810 OS=Arabidopsis thaliana GN=At3g57810 PE=2 SV=1	PREDICTED: OTU domain-containing protein At3g57810-like [Vitis vinifera]
comp35851_c0	--	--	Biological Process: endonucleolytic cleavage involved in rRNA processing (GO:0000478);; Cellular Component: nucleoplasm (GO:0005654);; Cellular Component: nucleolus (GO:0005730);; Biological Process: multicellular organismal development (GO:0007275);; Biological Process: pyrimidine ribonucleotide biosynthetic process (GO:0009220);; Biological Process: embryo development ending in seed dormancy (G…	--	Nucleolar complex protein 4 homolog B OS=Xenopus laevis GN=noc4l-b PE=2 SV=1	predicted protein [Populus trichocarpa]
comp35020_c0	[IQR]	--	Biological Process: osteoblast differentiation (GO:0001649);; Cellular Component: photoreceptor inner segment (GO:0001917);; Molecular Function: retinol dehydrogenase activity (GO:0004745);; Cellular Component: nucleus (GO:0005634);; Cellular Component: mitochondrion (GO:0005739);; Cellular Component: endoplasmic reticulum (GO:0005783);; Cellular Component: Golgi apparatus (GO:0005794);; Cellular…	--	Short-chain dehydrogenase TIC 32, chloroplastic OS=Pisum sativum GN=TIC32 PE=1 SV=1	PREDICTED: short-chain dehydrogenase TIC 32, chloroplastic [Vitis vinifera]
comp19601_c0	--	--	Molecular Function: DNA binding (GO:0003677);; Molecular Function: sequence-specific DNA binding transcription factor activity (GO:0003700);; Cellular Component: nucleus (GO:0005634);; Biological Process: regulation of transcription, DNA-dependent (GO:0006355);; Biological Process: protein targeting to membrane (GO:0006612);; Biological Process: regulation of cell size (GO:0008361);; Biological P…	--	NAC domain-containing protein 78 OS=Arabidopsis thaliana GN=NAC078 PE=2 SV=2	NAC domain containing protein 82, putative [Theobroma cacao]
comp34823_c0	[R]	General function prediction only	Biological Process: G1 phase of mitotic cell cycle (GO:0000080);; Molecular Function: ubiquitin-protein ligase activity (GO:0004842);; Molecular Function: protein binding (GO:0005515);; Cellular Component: nucleoplasm (GO:0005654);; Cellular Component: anaphase-promoting complex (GO:0005680);; Cellular Component: microtubule organizing center (GO:0005815);; Cellular Component: spindle (GO:0005819…	K03355|0.0|vvi:100249407|hypothetical protein LOC100249407	Anaphase-promoting complex subunit 8 OS=Arabidopsis thaliana GN=APC8 PE=1 SV=1	PREDICTED: anaphase-promoting complex subunit 8 [Vitis vinifera]
comp25335_c0	--	--	Molecular Function: RNA binding (GO:0003723);; Molecular Function: RNA-directed DNA polymerase activity (GO:0003964);; Biological Process: RNA-dependent DNA replication (GO:0006278);; Molecular Function: zinc ion binding (GO:0008270);; Biological Process: DNA integration (GO:0015074);;	--	--	PREDICTED: uncharacterized protein LOC101506139 [Cicer arietinum]
comp37761_c0	--	--	--	--	--	gag-pol polyprotein [Phaseolus vulgaris]
comp34670_c2	[Q]	Secondary metabolites biosynthesis, transport and catabolism	Molecular Function: copper ion binding (GO:0005507);; Cellular Component: mitochondrion (GO:0005739);; Biological Process: response to water deprivation (GO:0009414);; Biological Process: lignin biosynthetic process (GO:0009809);; Biological Process: plant-type cell wall biogenesis (GO:0009832);; Biological Process: glucuronoxylan metabolic process (GO:0010413);; Cellular Component: cytoplasmic m…	--	Laccase-2 OS=Arabidopsis thaliana GN=LAC2 PE=2 SV=1	hypothetical protein PRUPE_ppa003296mg [Prunus persica]
comp35827_c1	--	--	--	--	--	hydrolase, putative [Ricinus communis]
comp38803_c4	--	--	--	--	--	predicted protein [Populus trichocarpa]
comp35328_c0	--	--	Molecular Function: aspartic-type endopeptidase activity (GO:0004190);; Molecular Function: binding (GO:0005488);; Cellular Component: extracellular region (GO:0005576);; Biological Process: N-terminal protein myristoylation (GO:0006499);; Biological Process: proteolysis (GO:0006508);; Biological Process: fatty acid beta-oxidation (GO:0006635);; Biological Process: cellular aromatic compound meta…	--	Aspartic proteinase-like protein 2 OS=Arabidopsis thaliana GN=At1g65240 PE=1 SV=2	PREDICTED: aspartic proteinase-like protein 2 isoform 2 [Vitis vinifera]
comp857634_c0	--	--	--	--	--	PREDICTED: uncharacterized protein LOC101513325 [Cicer arietinum]
comp206210_c0	--	--	--	--	--	predicted protein [Populus trichocarpa]
comp41812_c0	--	--	Biological Process: MAPK cascade (GO:0000165);; Molecular Function: calcium ion binding (GO:0005509);; Biological Process: rRNA processing (GO:0006364);; Biological Process: protein targeting to membrane (GO:0006612);; Molecular Function: poly(U) RNA binding (GO:0008266);; Biological Process: response to cold (GO:0009409);; Cellular Component: chloroplast thylakoid membrane (GO:0009535);; Cellula…	K02717|1e-144|pop:POPTR_551203|photosystem II reaction center psbP protein	Oxygen-evolving enhancer protein 2, chloroplastic OS=Spinacia oleracea GN=PSBP PE=1 SV=1	23 kDa precursor protein of the oxygen-evolving complex [Salicornia europaea]
comp19490_c0	[EH]	--	Molecular Function: branched-chain-amino-acid transaminase activity (GO:0004084);; Cellular Component: nucleus (GO:0005634);; Cellular Component: mitochondrion (GO:0005739);; Cellular Component: cytosol (GO:0005829);; Biological Process: acetyl-CoA metabolic process (GO:0006084);; Biological Process: branched-chain amino acid metabolic process (GO:0009081);; Biological Process: branched-chain ami…	K00826|0.0|rcu:RCOM_0858990|branched-chain amino acid aminotransferase, putative (EC:2.6.1.42)	Branched-chain-amino-acid aminotransferase 3, chloroplastic OS=Arabidopsis thaliana GN=BCAT3 PE=1 SV=1	PREDICTED: branched-chain-amino-acid aminotransferase 5, chloroplastic-like [Fragaria vesca subsp. vesca]
comp37852_c0	--	--	Molecular Function: RNA polymerase II transcription factor binding (GO:0001085);; Cellular Component: cytoplasm (GO:0005737);; Biological Process: fatty acid beta-oxidation (GO:0006635);; Biological Process: intra-Golgi vesicle-mediated transport (GO:0006891);; Biological Process: proximal/distal pattern formation (GO:0009954);; Biological Process: floral organ abscission (GO:0010227);; Biologica…	--	BTB/POZ domain-containing protein At1g55760 OS=Arabidopsis thaliana GN=At1g55760 PE=2 SV=1	BTB/POZ domain-containing protein [Theobroma cacao]
comp32461_c0	--	--	Biological Process: response to stress (GO:0006950);; Biological Process: response to abiotic stimulus (GO:0009628);; Molecular Function: hydrolase activity, acting on ester bonds (GO:0016788);; Cellular Component: intracellular membrane-bounded organelle (GO:0043231);;	--	GDSL esterase/lipase 7 OS=Arabidopsis thaliana GN=GLIP7 PE=2 SV=1	SGNH hydrolase-type esterase superfamily protein, putative isoform 1 [Theobroma cacao]
comp21171_c0	[J]	Translation, ribosomal structure and biogenesis	Molecular Function: structural constituent of ribosome (GO:0003735);; Cellular Component: ribosome (GO:0005840);; Biological Process: translation (GO:0006412);; Cellular Component: chloroplast stroma (GO:0009570);; Biological Process: embryo development ending in seed dormancy (GO:0009793);; Cellular Component: chloroplast envelope (GO:0009941);; Biological Process: thylakoid membrane organizatio…	--	50S ribosomal protein L19, chloroplastic OS=Spinacia oleracea GN=RPL19 PE=1 SV=2	RecName: Full=50S ribosomal protein L19, chloroplastic; AltName: Full=CL19; Flags: Precursor
comp32957_c0	--	--	--	--	Uncharacterized mitochondrial protein AtMg00810 OS=Arabidopsis thaliana GN=AtMg00810 PE=4 SV=1	hypothetical protein VITISV_034221 [Vitis vinifera]
comp568450_c0	--	--	Biological Process: polysaccharide catabolic process (GO:0000272);; Molecular Function: lysozyme activity (GO:0003796);; Molecular Function: hydrolase activity, hydrolyzing O-glycosyl compounds (GO:0004553);; Molecular Function: chitinase activity (GO:0004568);; Cellular Component: extracellular space (GO:0005615);; Cellular Component: vacuole (GO:0005773);; Biological Process: carbohydrate metab…	--	Acidic endochitinase OS=Phaseolus angularis PE=2 SV=1	PREDICTED: acidic endochitinase-like [Brachypodium distachyon]
comp43015_c0	[O]	Posttranslational modification, protein turnover, chaperones	Molecular Function: protease binding (GO:0002020);; Molecular Function: ATP-dependent peptidase activity (GO:0004176);; Molecular Function: serine-type endopeptidase activity (GO:0004252);; Molecular Function: receptor binding (GO:0005102);; Molecular Function: ATP binding (GO:0005524);; Cellular Component: nucleus (GO:0005634);; Cellular Component: peroxisomal matrix (GO:0005782);; Biological Pr…	K01338|0.0|vvi:100262630|hypothetical protein LOC100262630	Lon protease homolog 2, peroxisomal OS=Spinacia oleracea PE=2 SV=2	RecName: Full=Lon protease homolog 2, peroxisomal
comp40460_c1	[C]	Energy production and conversion	Biological Process: mitochondrial genome maintenance (GO:0000002);; Molecular Function: double-stranded DNA binding (GO:0003690);; Molecular Function: single-stranded DNA binding (GO:0003697);; Molecular Function: iron ion binding (GO:0005506);; Cellular Component: nucleus (GO:0005634);; Cellular Component: mitochondrial matrix (GO:0005759);; Cellular Component: cytosol (GO:0005829);; Biological …	K01681|2e-20|cme:CMT561C|aconitate hydratase	Aconitate hydratase, mitochondrial OS=Candida albicans (strain SC5314 / ATCC MYA-2876) GN=ACO1 PE=1 SV=2	aconitate hydratase, mitochondrial precursor [Pyrenophora tritici-repentis Pt-1C-BFP]
comp21675_c0	--	--	Molecular Function: protein binding (GO:0005515);; Cellular Component: nucleus (GO:0005634);; Cellular Component: cytoplasm (GO:0005737);; Biological Process: cell death (GO:0008219);; Biological Process: response to fungus (GO:0009620);; Biological Process: systemic acquired resistance (GO:0009627);; Biological Process: salicylic acid mediated signaling pathway (GO:0009863);; Biological Process:…	--	Regulatory protein NPR5 OS=Arabidopsis thaliana GN=NPR5 PE=1 SV=1	hypothetical protein PRUPE_ppa004578mg [Prunus persica]
comp43031_c0	[R]	General function prediction only	Molecular Function: DNA binding (GO:0003677);; Molecular Function: sequence-specific DNA binding transcription factor activity (GO:0003700);; Molecular Function: acid phosphatase activity (GO:0003993);; Molecular Function: protein serine/threonine phosphatase activity (GO:0004722);; Cellular Component: extracellular region (GO:0005576);; Cellular Component: extracellular space (GO:0005615);; Cell…	--	Purple acid phosphatase 3 OS=Arabidopsis thaliana GN=PAP3 PE=2 SV=1	purple acid phosphatase 1 [Solanum tuberosum]
comp399944_c0	--	--	Molecular Function: RNA binding (GO:0003723);; Molecular Function: RNA-directed DNA polymerase activity (GO:0003964);; Biological Process: RNA-dependent DNA replication (GO:0006278);; Biological Process: DNA integration (GO:0015074);;	--	--	hypothetical protein [Beta vulgaris]
comp37749_c0	--	--	Cellular Component: nucleus (GO:0005634);;	--	BTB/POZ domain-containing protein At3g05675 OS=Arabidopsis thaliana GN=At3g05675 PE=2 SV=1	PREDICTED: BTB/POZ domain-containing protein At3g05675-like [Vitis vinifera]
comp475007_c0	--	--	--	--	--	Uncharacterized protein TCM_017245 [Theobroma cacao]
comp33744_c1	[L]	Replication, recombination and repair	Molecular Function: deoxyribodipyrimidine photo-lyase activity (GO:0003904);; Molecular Function: DNA photolyase activity (GO:0003913);; Molecular Function: ATP binding (GO:0005524);; Cellular Component: nucleus (GO:0005634);; Cellular Component: vacuole (GO:0005773);; Biological Process: DNA repair (GO:0006281);; Biological Process: chromatin remodeling (GO:0006338);; Biological Process: respons…	K12119|0.0|pop:POPTR_1119034|hypothetical protein	Cryptochrome-2 OS=Arabidopsis thaliana GN=CRY2 PE=1 SV=2	Cryptochrome 2 isoform 3 [Theobroma cacao]
comp36366_c0	--	--	--	--	Protein SPT2 homolog OS=Danio rerio GN=spty2d1 PE=2 SV=2	PREDICTED: uncharacterized protein LOC100241361 [Vitis vinifera]
comp403203_c0	--	--	Cellular Component: cytoplasm (GO:0005737);; Biological Process: epidermis development (GO:0008544);; Biological Process: macromolecule biosynthetic process (GO:0009059);; Biological Process: anatomical structure morphogenesis (GO:0009653);; Biological Process: phenylpropanoid biosynthetic process (GO:0009699);; Biological Process: cellular component organization (GO:0016043);; Molecular Function…	--	Uncharacterized acetyltransferase At3g50280 OS=Arabidopsis thaliana GN=At3g50280 PE=1 SV=1	N-hydroxycinnamoyl/benzoyltransferase 1 [Glycine max]
comp31742_c0	--	--	--	--	UPF0481 protein At3g47200 OS=Arabidopsis thaliana GN=At3g47200 PE=1 SV=1	PREDICTED: UPF0481 protein At3g47200 [Vitis vinifera]
comp33857_c0	--	--	Molecular Function: fatty-acyl-CoA binding (GO:0000062);; Molecular Function: dodecenoyl-CoA delta-isomerase activity (GO:0004165);; Molecular Function: receptor binding (GO:0005102);; Cellular Component: extracellular region (GO:0005576);; Cellular Component: mitochondrion (GO:0005739);; Cellular Component: peroxisomal matrix (GO:0005782);; Cellular Component: endoplasmic reticulum (GO:0005783);…	--	Acyl-CoA-binding domain-containing protein 3 OS=Arabidopsis thaliana GN=ACBP3 PE=1 SV=1	acyl-CoA binding protein 3B [Vernicia fordii]
comp40751_c0	[S]	Function unknown	Cellular Component: plasma membrane (GO:0005886);; Cellular Component: chloroplast envelope (GO:0009941);;	--	--	hypothetical protein VITISV_005419 [Vitis vinifera]
comp40325_c0	--	--	--	--	--	putative retrotransposon gag protein [Oryza sativa Japonica Group]
comp603386_c0	--	--	Molecular Function: binding (GO:0005488);; Molecular Function: hydrolase activity (GO:0016787);; Biological Process: primary metabolic process (GO:0044238);; Biological Process: cellular macromolecule metabolic process (GO:0044260);; Cellular Component: cell part (GO:0044464);;	--	Uncharacterized 29.3 kDa protein OS=Orgyia pseudotsugata multicapsid polyhedrosis virus GN=ORF92 PE=4 SV=1	glycoprotein [Cryptococcus gattii WM276]
comp44634_c0	--	--	Cellular Component: nucleus (GO:0005634);; Cellular Component: mitochondrion (GO:0005739);; Biological Process: gamete generation (GO:0007276);; Biological Process: larval behavior (GO:0030537);; Biological Process: developmental process (GO:0032502);;	--	Protein slowmo homolog OS=Dictyostelium discoideum GN=slmo PE=3 SV=1	MSF1-like family protein isoform 1 [Theobroma cacao]
comp442630_c0	--	--	Biological Process: cellular process (GO:0009987);;	--	Mucin-5AC (Fragments) OS=Homo sapiens GN=MUC5AC PE=1 SV=3	hypothetical protein PTT_12232 [Pyrenophora teres f. teres 0-1]
comp27338_c0	[T]	Signal transduction mechanisms	Molecular Function: protein serine/threonine phosphatase activity (GO:0004722);; Molecular Function: iron ion binding (GO:0005506);; Molecular Function: protein binding (GO:0005515);; Cellular Component: nucleus (GO:0005634);; Cellular Component: cytosol (GO:0005829);; Cellular Component: plasma membrane (GO:0005886);; Biological Process: protein dephosphorylation (GO:0006470);; Biological Proces…	--	Serine/threonine-protein phosphatase BSL1 OS=Arabidopsis thaliana GN=BSL1 PE=1 SV=2	BRI1 suppressor 1 (BSU1)-like 1 [Theobroma cacao]
comp142181_c0	--	--	Molecular Function: endonuclease activity (GO:0004519);; Cellular Component: mitochondrion (GO:0005739);; Biological Process: microtubule nucleation (GO:0007020);; Biological Process: fatty acid catabolic process (GO:0009062);; Cellular Component: chloroplast (GO:0009507);; Biological Process: systemic acquired resistance (GO:0009627);; Biological Process: embryo development ending in seed dorman…	--	Pentatricopeptide repeat-containing protein At3g49710 OS=Arabidopsis thaliana GN=PCMP-H79 PE=2 SV=1	PREDICTED: pentatricopeptide repeat-containing protein At3g49710-like [Vitis vinifera]
comp33924_c0	[L]	Replication, recombination and repair	Molecular Function: nucleic acid binding (GO:0003676);; Molecular Function: catalytic activity (GO:0003824);; Biological Process: macromolecule metabolic process (GO:0043170);; Biological Process: primary metabolic process (GO:0044238);;	--	Transposon Ty3-I Gag-Pol polyprotein OS=Saccharomyces cerevisiae (strain ATCC 204508 / S288c) GN=TY3B-I PE=3 SV=2	polyprotein [Ananas comosus]
comp353915_c0	--	--	Biological Process: formation of translation preinitiation complex (GO:0001731);; Molecular Function: translation initiation factor activity (GO:0003743);; Cellular Component: eukaryotic translation initiation factor 3 complex (GO:0005852);; Biological Process: translational initiation (GO:0006413);; Biological Process: regulation of translational initiation (GO:0006446);; Cellular Component: euk…	K03245|1e-10|ppp:PHYPADRAFT_193642|hypothetical protein	Eukaryotic translation initiation factor 3 subunit J OS=Aspergillus niger (strain CBS 513.88 / FGSC A1513) GN=hcr1 PE=3 SV=1	conserved hypothetical protein [Pyrenophora tritici-repentis Pt-1C-BFP]
comp302320_c0	[E]	Amino acid transport and metabolism	Molecular Function: 3-deoxy-7-phosphoheptulonate synthase activity (GO:0003849);; Cellular Component: nucleus (GO:0005634);; Cellular Component: cytoplasm (GO:0005737);; Cellular Component: mitochondrion (GO:0005739);; Biological Process: aromatic amino acid family biosynthetic process (GO:0009073);; Biological Process: chorismate biosynthetic process (GO:0009423);; Biological Process: mycelium d…	--	Phospho-2-dehydro-3-deoxyheptonate aldolase, tyrosine-inhibited OS=Schizosaccharomyces pombe (strain 972 / ATCC 24843) GN=aro4 PE=3 SV=1	phospho-2-dehydro-3-deoxyheptonate aldolase (predicted) [Schizosaccharomyces pombe 972h-]
comp708337_c0	[L]	Replication, recombination and repair	Molecular Function: nucleic acid binding (GO:0003676);; Molecular Function: RNA binding (GO:0003723);; Molecular Function: RNA-directed DNA polymerase activity (GO:0003964);; Molecular Function: nuclease activity (GO:0004518);; Biological Process: DNA metabolic process (GO:0006259);; Biological Process: RNA-dependent DNA replication (GO:0006278);; Molecular Function: zinc ion binding (GO:0008270)…	--	RNA-directed DNA polymerase homolog OS=Oenothera berteriana PE=4 SV=1	putative POL3-like reverse transcriptase [Phaseolus coccineus]
comp37376_c0	--	--	Cellular Component: mitochondrion (GO:0005739);; Cellular Component: membrane (GO:0016020);;	--	--	hypothetical protein PRUPE_ppa007984mg [Prunus persica]
comp361077_c0	--	--	Molecular Function: adenylate cyclase activity (GO:0004016);; Biological Process: embryo development ending in seed dormancy (GO:0009793);; Cellular Component: membrane (GO:0016020);; Cellular Component: intracellular membrane-bounded organelle (GO:0043231);; Cellular Component: cytoplasmic part (GO:0044444);; Molecular Function: organic cyclic compound binding (GO:0097159);;	--	Pentatricopeptide repeat-containing protein At3g09060 OS=Arabidopsis thaliana GN=At3g09060 PE=2 SV=1	PREDICTED: pentatricopeptide repeat-containing protein At3g09060-like [Fragaria vesca subsp. vesca]
comp567726_c0	[RTKL]	--	Cellular Component: condensed chromosome kinetochore (GO:0000777);; Molecular Function: protein serine/threonine kinase activity (GO:0004674);; Molecular Function: ATP binding (GO:0005524);; Cellular Component: microtubule organizing center (GO:0005815);; Cellular Component: cytosol (GO:0005829);; Cellular Component: mRNA cleavage and polyadenylation specificity factor complex (GO:0005847);; Cell…	K03097|3e-39|pop:POPTR_208891|hypothetical protein	Casein kinase II subunit alpha, chloroplastic OS=Arabidopsis thaliana GN=At2g23070 PE=2 SV=1	Kinase superfamily protein isoform 4, partial [Theobroma cacao]
comp27675_c0	--	--	Cellular Component: Golgi apparatus (GO:0005794);; Cellular Component: cytosol (GO:0005829);; Biological Process: anatomical structure morphogenesis (GO:0009653);; Biological Process: cellular component organization (GO:0016043);; Biological Process: cellulose biosynthetic process (GO:0030244);; Biological Process: D-xylose metabolic process (GO:0042732);; Cellular Component: cytoplasmic part (GO…	--	Vacuolar protein sorting-associated protein 51 homolog OS=Dictyostelium discoideum GN=vps51 PE=3 SV=1	Vps51/Vps67 family (components of vesicular transport) protein isoform 1 [Theobroma cacao]
comp183238_c0	[I]	Lipid transport and metabolism	Molecular Function: 1-acylglycerol-3-phosphate O-acyltransferase activity (GO:0003841);; Cellular Component: mitochondrion (GO:0005739);; Cellular Component: endoplasmic reticulum (GO:0005783);; Cellular Component: endoplasmic reticulum membrane (GO:0005789);; Cellular Component: plasma membrane (GO:0005886);; Biological Process: phosphatidylglycerol biosynthetic process (GO:0006655);; Cellular C…	K13523|1e-124|rcu:RCOM_0090060|lysophosphatidic acid acyltransferase, putative (EC:2.3.1.51)	1-acyl-sn-glycerol-3-phosphate acyltransferase 2 OS=Brassica napus GN=LPAT2 PE=2 SV=1	lysophosphatidic acid acyltransferase, putative [Ricinus communis]
comp21297_c0	[E]	Amino acid transport and metabolism	Cellular Component: Golgi apparatus (GO:0005794);; Cellular Component: plasma membrane (GO:0005886);; Biological Process: nitrogen compound metabolic process (GO:0006807);; Biological Process: transport (GO:0006810);; Cellular Component: plasmodesma (GO:0009506);; Biological Process: response to wounding (GO:0009611);; Biological Process: response to nematode (GO:0009624);; Cellular Component: pl…	--	Putative peptide/nitrate transporter At2g37900 OS=Arabidopsis thaliana GN=At2g37900 PE=2 SV=1	Major facilitator superfamily protein [Theobroma cacao]
comp16437_c0	[I]	Lipid transport and metabolism	Biological Process: pseudouridine synthesis (GO:0001522);; Biological Process: phospholipid biosynthetic process (GO:0008654);; Cellular Component: membrane (GO:0016020);; Molecular Function: phosphotransferase activity, for other substituted phosphate groups (GO:0016780);; Cellular Component: box H/ACA snoRNP complex (GO:0031429);; Biological Process: ribosome biogenesis (GO:0042254);;	--	CDP-diacylglycerol--serine O-phosphatidyltransferase OS=Schizosaccharomyces pombe (strain 972 / ATCC 24843) GN=pps1 PE=1 SV=2	hypothetical protein SETTUDRAFT_167453 [Setosphaeria turcica Et28A]
comp42214_c0	[O]	Posttranslational modification, protein turnover, chaperones	Cellular Component: endoplasmic reticulum (GO:0005783);; Biological Process: protein folding (GO:0006457);; Biological Process: response to heat (GO:0009408);; Cellular Component: chloroplast (GO:0009507);; Biological Process: response to high light intensity (GO:0009644);; Biological Process: response to salt stress (GO:0009651);; Biological Process: heat acclimation (GO:0010286);; Cellular Comp…	K13993|3e-77|rcu:RCOM_0867440|heat-shock protein, putative	22.0 kDa class IV heat shock protein OS=Glycine max GN=HSP22.0 PE=3 SV=1	hypothetical protein PRUPE_ppa015151mg [Prunus persica]
comp418878_c0	[O]	Posttranslational modification, protein turnover, chaperones	Molecular Function: nucleotide binding (GO:0000166);; Biological Process: mitotic cell cycle (GO:0000278);; Biological Process: regulation of transcription, DNA-dependent (GO:0006355);; Biological Process: post-embryonic development (GO:0009791);; Molecular Function: ATPase activity (GO:0016887);; Biological Process: posttranscriptional gene silencing by RNA (GO:0035194);; Biological Process: pro…	K14571|1e-13|rcu:RCOM_0506060|Protein cdcH, putative (EC:3.6.4.3)	Cell division control protein 48 homolog C OS=Arabidopsis thaliana GN=CDC48C PE=2 SV=2	Protein cdcH, putative [Ricinus communis]
comp23180_c0	[G]	Carbohydrate transport and metabolism	Biological Process: transition metal ion transport (GO:0000041);; Molecular Function: trehalose-phosphatase activity (GO:0004805);; Cellular Component: cytoplasm (GO:0005737);; Biological Process: trehalose biosynthetic process (GO:0005992);; Biological Process: metabolic process (GO:0008152);; Biological Process: response to cold (GO:0009409);; Biological Process: response to salt stress (GO:000…	--	Probable trehalose-phosphate phosphatase 2 OS=Oryza sativa subsp. japonica GN=TPP2 PE=1 SV=1	unnamed protein product [Vitis vinifera]
comp31215_c0	--	--	--	--	--	Calmodulin-binding protein, putative isoform 2, partial [Theobroma cacao]
comp19927_c0	--	--	Cellular Component: extracellular region (GO:0005576);; Cellular Component: vacuolar membrane (GO:0005774);; Cellular Component: plasmodesma (GO:0009506);; Biological Process: response to wounding (GO:0009611);; Biological Process: jasmonic acid biosynthetic process (GO:0009695);; Cellular Component: anchored to membrane (GO:0031225);;	--	--	PREDICTED: uncharacterized protein LOC101215488 [Cucumis sativus]
comp44911_c0	[J]	Translation, ribosomal structure and biogenesis	Molecular Function: tRNA binding (GO:0000049);; Molecular Function: protein histidine kinase activity (GO:0004673);; Molecular Function: glutamate-tRNA ligase activity (GO:0004818);; Molecular Function: receptor activity (GO:0004872);; Molecular Function: protein binding (GO:0005515);; Molecular Function: ATP binding (GO:0005524);; Cellular Component: mitochondrion (GO:0005739);; Cellular Compone…	--	Glutamate--tRNA ligase, chloroplastic/mitochondrial OS=Arabidopsis thaliana GN=At5g64050 PE=1 SV=1	PREDICTED: glutamyl-tRNA synthetase, chloroplastic/mitochondrial [Vitis vinifera]
comp36359_c0	--	--	Cellular Component: nucleus (GO:0005634);; Biological Process: protein targeting to mitochondrion (GO:0006626);; Cellular Component: plasmodesma (GO:0009506);;	K14546|5e-55|vvi:100265278|hypothetical protein LOC100265278	--	PREDICTED: uncharacterized protein LOC100265278 isoform 2 [Vitis vinifera]
comp32955_c0	[R]	General function prediction only	Biological Process: response to stress (GO:0006950);; Biological Process: response to UV (GO:0009411);; Biological Process: response to external stimulus (GO:0009605);; Biological Process: response to hormone stimulus (GO:0009725);; Biological Process: post-embryonic development (GO:0009791);; Biological Process: flavonoid biosynthetic process (GO:0009813);; Biological Process: response to inorga…	--	Probable 2-oxoglutarate/Fe(II)-dependent dioxygenase OS=Papaver somniferum GN=DIOX2 PE=2 SV=1	PREDICTED: gibberellin 20 oxidase 1-like [Vitis vinifera]
comp18870_c0	[U]	Intracellular trafficking, secretion, and vesicular transport	Cellular Component: nucleus (GO:0005634);; Cellular Component: mitochondrion (GO:0005739);; Biological Process: response to desiccation (GO:0009269);; Biological Process: response to cold (GO:0009409);; Cellular Component: plasmodesma (GO:0009506);; Cellular Component: chloroplast (GO:0009507);; Biological Process: pollen development (GO:0009555);; Biological Process: response to abscisic acid st…	--	HVA22-like protein e OS=Arabidopsis thaliana GN=HVA22E PE=2 SV=1	HVA22 E isoform 1 [Theobroma cacao]
comp42513_c0	[C]	Energy production and conversion	Molecular Function: binding (GO:0005488);; Cellular Component: mitochondrial respiratory chain complex I (GO:0005747);; Biological Process: mitochondrial electron transport, NADH to ubiquinone (GO:0006120);; Biological Process: ubiquitin-dependent protein catabolic process (GO:0006511);; Biological Process: response to oxidative stress (GO:0006979);; Biological Process: nervous system development…	K03943|1e-164|pop:POPTR_709824|hypothetical protein	NADH dehydrogenase [ubiquinone] flavoprotein 2, mitochondrial OS=Arabidopsis thaliana GN=At4g02580 PE=1 SV=3	predicted protein [Populus trichocarpa]
comp13199_c0	--	--	Molecular Function: oxidoreductase activity (GO:0016491);; Biological Process: oxidation-reduction process (GO:0055114);;	--	--	monoxygenase [Pyrenophora tritici-repentis Pt-1C-BFP]
comp397957_c0	[GEPR]	--	Biological Process: carbohydrate transport (GO:0008643);; Molecular Function: symporter activity (GO:0015293);; Cellular Component: membrane (GO:0016020);; Cellular Component: integral to membrane (GO:0016021);; Molecular Function: substrate-specific transmembrane transporter activity (GO:0022891);; Biological Process: transmembrane transport (GO:0055085);; Biological Process: organic substance t…	--	Lactose permease OS=Kluyveromyces lactis (strain ATCC 8585 / CBS 2359 / DSM 70799 / NBRC 1267 / NRRL Y-1140 / WM37) GN=LAC12 PE=3 SV=1	major myo-inositol transporter iolT [Pyrenophora tritici-repentis Pt-1C-BFP]
comp41672_c0	--	--	--	--	--	hypothetical protein VITISV_018377 [Vitis vinifera]
comp34726_c0	--	--	--	--	--	Ty3/gypsy retrotransposon protein [Beta vulgaris subsp. vulgaris]
comp321024_c0	--	--	--	--	--	PREDICTED: cysteine-rich receptor-like protein kinase 25-like [Glycine max]
comp35276_c0	[RTKL]	--	Biological Process: transition metal ion transport (GO:0000041);; Molecular Function: nucleotide binding (GO:0000166);; Molecular Function: protein serine/threonine kinase activity (GO:0004674);; Molecular Function: non-membrane spanning protein tyrosine kinase activity (GO:0004715);; Molecular Function: calmodulin binding (GO:0005516);; Molecular Function: ATP binding (GO:0005524);; Cellular Com…	--	Probable LRR receptor-like serine/threonine-protein kinase At1g56140 OS=Arabidopsis thaliana GN=At1g56140 PE=1 SV=2	hypothetical protein PRUPE_ppa007355mg [Prunus persica]
comp41259_c3	[KL]	--	Biological Process: microtubule cytoskeleton organization (GO:0000226);; Biological Process: double-strand break repair via homologous recombination (GO:0000724);; Biological Process: cytokinesis by cell plate formation (GO:0000911);; Molecular Function: DNA binding (GO:0003677);; Molecular Function: helicase activity (GO:0004386);; Molecular Function: ATP binding (GO:0005524);; Cellular Componen…	--	Transcriptional regulator ATRX OS=Mus musculus GN=Atrx PE=1 SV=3	unnamed protein product [Vitis vinifera]
comp20080_c0	--	--	Molecular Function: iron ion transmembrane transporter activity (GO:0005381);; Biological Process: cellular metal ion homeostasis (GO:0006875);; Cellular Component: chloroplast inner membrane (GO:0009706);; Molecular Function: copper uptake transmembrane transporter activity (GO:0015088);; Biological Process: iron ion transmembrane transport (GO:0034755);; Molecular Function: protein homodimeriza…	--	Protein TIC 21, chloroplastic OS=Arabidopsis thaliana GN=TIC21 PE=1 SV=1	PREDICTED: protein TIC 21, chloroplastic [Vitis vinifera]
comp182052_c0	--	--	--	--	--	hypothetical protein [Tuber melanosporum Mel28]
comp42061_c1	--	--	Cellular Component: extracellular region (GO:0005576);; Cellular Component: cell wall (GO:0005618);; Cellular Component: endoplasmic reticulum (GO:0005783);; Cellular Component: signal peptidase complex (GO:0005787);; Biological Process: signal peptide processing (GO:0006465);; Biological Process: transport (GO:0006810);; Biological Process: multicellular organismal development (GO:0007275);; Mol…	K12948|2e-91|ath:AT5G27430|signal peptidase subunit family protein	Signal peptidase complex subunit 3B OS=Arabidopsis thaliana GN=At5g27430 PE=2 SV=1	uncharacterized protein LOC100499788 precursor [Glycine max]
comp37932_c0	[G]	Carbohydrate transport and metabolism	Molecular Function: glucosylceramidase activity (GO:0004348);; Cellular Component: vacuole (GO:0005773);; Cellular Component: Golgi apparatus (GO:0005794);; Cellular Component: plasma membrane (GO:0005886);; Biological Process: sphingolipid metabolic process (GO:0006665);; Biological Process: glucosylceramide catabolic process (GO:0006680);; Biological Process: bile acid metabolic process (GO:000…	--	Non-lysosomal glucosylceramidase OS=Homo sapiens GN=GBA2 PE=1 SV=2	PREDICTED: non-lysosomal glucosylceramidase [Vitis vinifera]
comp339110_c0	[S]	Function unknown	--	--	UPF0187 protein sll1024 OS=Synechocystis sp. (strain PCC 6803 / Kazusa) GN=sll1024 PE=3 SV=2	hypothetical protein PTT_18416 [Pyrenophora teres f. teres 0-1]
comp48156_c0	--	--	Cellular Component: nucleus (GO:0005634);; Biological Process: defense response (GO:0006952);; Molecular Function: S-adenosylmethionine-dependent methyltransferase activity (GO:0008757);; Biological Process: response to wounding (GO:0009611);; Biological Process: primary metabolic process (GO:0044238);; Molecular Function: metal ion binding (GO:0046872);; Biological Process: response to other org…	--	Salicylate O-methyltransferase OS=Clarkia breweri GN=SAMT PE=1 SV=1	PREDICTED: salicylate O-methyltransferase-like [Vitis vinifera]
comp176850_c0	--	--	Molecular Function: iron ion binding (GO:0005506);; Molecular Function: protein binding (GO:0005515);; Cellular Component: endoplasmic reticulum (GO:0005783);; Biological Process: fatty acid biosynthetic process (GO:0006633);; Biological Process: sphingolipid metabolic process (GO:0006665);; Biological Process: lipid biosynthetic process (GO:0008610);; Cellular Component: membrane (GO:0016020);; …	--	Ceramide very long chain fatty acid hydroxylase SCS7 OS=Saccharomyces cerevisiae (strain ATCC 204508 / S288c) GN=SCS7 PE=1 SV=1	hypothetical protein PTT_10175 [Pyrenophora teres f. teres 0-1]
comp304673_c0	--	--	--	--	--	hypothetical protein [Tuber melanosporum Mel28]
comp36066_c0	--	--	Molecular Function: GTPase activity (GO:0003924);; Molecular Function: transmembrane signaling receptor activity (GO:0004888);; Molecular Function: protein binding (GO:0005515);; Cellular Component: cytosol (GO:0005829);; Biological Process: multicellular organismal development (GO:0007275);; Cellular Component: chloroplast outer membrane (GO:0009707);; Cellular Component: cytoplasmic part (GO:00…	--	Translocase of chloroplast 159, chloroplastic OS=Arabidopsis thaliana GN=TOC159 PE=1 SV=1	protein translocase, putative [Ricinus communis]
comp34153_c0	--	--	Biological Process: organelle organization (GO:0006996);; Biological Process: meiosis (GO:0007126);; Cellular Component: cohesin complex (GO:0008278);; Biological Process: cell cycle process (GO:0022402);; Cellular Component: nuclear lumen (GO:0031981);; Cellular Component: intracellular non-membrane-bounded organelle (GO:0043232);; Biological Process: cellular macromolecule metabolic process (GO…	K06670|1e-144|vvi:100256351|hypothetical protein LOC100256351	Sister chromatid cohesion 1 protein 3 OS=Arabidopsis thaliana GN=SYN3 PE=2 SV=2	PREDICTED: sister chromatid cohesion 1 protein 3-like [Vitis vinifera]
comp27990_c0	[H]	Coenzyme transport and metabolism	Molecular Function: dihydroxy-acid dehydratase activity (GO:0004160);; Biological Process: tetrahydrobiopterin biosynthetic process (GO:0006729);; Molecular Function: 4-alpha-hydroxytetrahydrobiopterin dehydratase activity (GO:0008124);; Cellular Component: chloroplast (GO:0009507);;	--	Putative pterin-4-alpha-carbinolamine dehydratase OS=Shewanella pealeana (strain ATCC 700345 / ANG-SQ1) GN=Spea_1449 PE=3 SV=1	Pterin-4-alpha-carbinolamine dehydratase [Theobroma cacao]
comp41715_c0	[C]	Energy production and conversion	Molecular Function: oxoglutarate dehydrogenase (succinyl-transferring) activity (GO:0004591);; Cellular Component: mitochondrion (GO:0005739);; Cellular Component: mitochondrial matrix (GO:0005759);; Biological Process: tricarboxylic acid cycle (GO:0006099);; Biological Process: 2-oxoglutarate metabolic process (GO:0006103);; Biological Process: succinyl-CoA metabolic process (GO:0006104);; Biolo…	K00164|0.0|pop:POPTR_724772|hypothetical protein	2-oxoglutarate dehydrogenase, mitochondrial OS=Dictyostelium discoideum GN=ogdh PE=3 SV=1	predicted protein [Populus trichocarpa]
comp28407_c1	[G]	Carbohydrate transport and metabolism	Biological Process: maltose metabolic process (GO:0000023);; Biological Process: polysaccharide catabolic process (GO:0000272);; Molecular Function: 1,4-alpha-glucan branching enzyme activity (GO:0003844);; Molecular Function: hydrolase activity, hydrolyzing O-glycosyl compounds (GO:0004553);; Molecular Function: ATP binding (GO:0005524);; Cellular Component: cytoplasm (GO:0005737);; Cellular Com…	K00700|8e-32|ppp:PHYPADRAFT_203522|hypothetical protein	1,4-alpha-glucan-branching enzyme OS=Glomus intraradices GN=GLC3 PE=2 SV=1	glycoside hydrolase family 13 protein [Thielavia terrestris NRRL 8126]
comp654134_c0	--	--	Molecular Function: nucleic acid binding (GO:0003676);; Molecular Function: zinc ion binding (GO:0008270);; Biological Process: DNA integration (GO:0015074);;	--	Uncharacterized mitochondrial protein AtMg00240 OS=Arabidopsis thaliana GN=AtMg00240 PE=4 SV=1	hypothetical protein VITISV_041694 [Vitis vinifera]
comp24200_c0	--	--	Molecular Function: DNA binding (GO:0003677);; Cellular Component: mitochondrion (GO:0005739);; Biological Process: DNA recombination (GO:0006310);;	--	--	polyprotein [Oryza australiensis]
comp40254_c0	[O]	Posttranslational modification, protein turnover, chaperones	Molecular Function: nucleotide binding (GO:0000166);; Molecular Function: protein binding (GO:0005515);; Molecular Function: ATP binding (GO:0005524);; Cellular Component: peroxisomal membrane (GO:0005778);; Cellular Component: cytosol (GO:0005829);; Biological Process: ATP catabolic process (GO:0006200);; Biological Process: fatty acid beta-oxidation (GO:0006635);; Molecular Function: protein C-…	K13339|0.0|vvi:100259587|hypothetical protein LOC100259587	Peroxisome biogenesis protein 6 OS=Arabidopsis thaliana GN=PEX6 PE=1 SV=1	unnamed protein product [Vitis vinifera]
comp37009_c4	--	--	Cellular Component: mitochondrion (GO:0005739);;	--	Pentatricopeptide repeat-containing protein At4g37170 OS=Arabidopsis thaliana GN=PCMP-H5 PE=3 SV=1	hypothetical protein PRUPE_ppa002292mg [Prunus persica]
comp20407_c0	--	--	Biological Process: response to hypoxia (GO:0001666);; Biological Process: regionalization (GO:0003002);; Cellular Component: nucleus (GO:0005634);; Biological Process: regulation of transcription, DNA-dependent (GO:0006355);; Biological Process: nitrogen compound metabolic process (GO:0006807);; Biological Process: gibberellin biosynthetic process (GO:0009686);; Biological Process: gibberellic a…	--	LOB domain-containing protein 37 OS=Arabidopsis thaliana GN=LBD37 PE=2 SV=1	hypothetical protein [Citrus trifoliata]
comp92353_c0	[O]	Posttranslational modification, protein turnover, chaperones	Molecular Function: arsenate reductase (glutaredoxin) activity (GO:0008794);; Molecular Function: electron carrier activity (GO:0009055);; Molecular Function: protein disulfide oxidoreductase activity (GO:0015035);; Cellular Component: cytoplasmic membrane-bounded vesicle (GO:0016023);; Biological Process: methylglyoxal catabolic process to D-lactate (GO:0019243);; Biological Process: cell redox …	--	Monothiol glutaredoxin-S1 OS=Arabidopsis thaliana GN=GRXS1 PE=3 SV=1	glutaredoxin [Rheum australe]
comp58374_c0	--	--	--	--	--	chloroplast low molecular weight heat shock protein HSP26.26m [Chenopodium album]
comp124424_c0	--	--	--	--	SUR7 family protein FMP45 OS=Saccharomyces cerevisiae (strain ATCC 204508 / S288c) GN=FMP45 PE=1 SV=1	hypothetical protein H072_9587 [Dactylellina haptotyla CBS 200.50]
comp268319_c0	[O]	Posttranslational modification, protein turnover, chaperones	Molecular Function: glycoprotein binding (GO:0001948);; Molecular Function: ATP binding (GO:0005524);; Cellular Component: cell wall (GO:0005618);; Cellular Component: nucleus (GO:0005634);; Cellular Component: nucleolus (GO:0005730);; Cellular Component: cytosol (GO:0005829);; Cellular Component: plasma membrane (GO:0005886);; Biological Process: protein folding (GO:0006457);; Biological Process…	--	DnaJ protein homolog ANJ1 OS=Atriplex nummularia PE=2 SV=1	PREDICTED: dnaJ protein homolog, partial [Cucumis sativus]
comp129358_c0	--	--	--	--	Putative protein TPRXL OS=Homo sapiens GN=TPRXL PE=5 SV=2	hypothetical protein SCHCODRAFT_51792 [Schizophyllum commune H4-8]
comp35303_c0	--	--	Cellular Component: chloroplast (GO:0009507);; Biological Process: plant-type cell wall biogenesis (GO:0009832);; Biological Process: xylem development (GO:0010089);; Biological Process: glucuronoxylan metabolic process (GO:0010413);; Biological Process: xylan biosynthetic process (GO:0045492);;	--	--	electron transporter, putative [Ricinus communis]
comp33793_c0	[R]	General function prediction only	Molecular Function: nucleic acid binding (GO:0003676);; Biological Process: regulation of transcription, DNA-dependent (GO:0006355);; Biological Process: multicellular organismal development (GO:0007275);; Cellular Component: intracellular organelle (GO:0043229);; Biological Process: anatomical structure development (GO:0048856);;	--	Zinc finger CCCH domain-containing protein 56 OS=Oryza sativa subsp. japonica GN=Os08g0159800 PE=2 SV=1	PREDICTED: zinc finger CCCH domain-containing protein 56-like [Solanum lycopersicum]
comp19504_c1	[Z]	Cytoskeleton	Biological Process: microtubule cytoskeleton organization (GO:0000226);; Biological Process: cell morphogenesis (GO:0000902);; Molecular Function: GTPase activity (GO:0003924);; Molecular Function: structural constituent of cytoskeleton (GO:0005200);; Molecular Function: protein binding (GO:0005515);; Molecular Function: GTP binding (GO:0005525);; Cellular Component: cell wall (GO:0005618);; Cell…	K07374|6e-95|vvi:100260286|hypothetical protein LOC100260286	Tubulin alpha-3 chain OS=Eleusine indica GN=TUBA3 PE=2 SV=1	tubulin alpha-5 chain-like protein [Arabidopsis thaliana]
comp9423_c0	--	--	--	--	--	conserved hypothetical protein [Pyrenophora tritici-repentis Pt-1C-BFP]
comp29788_c0	--	--	--	--	--	PREDICTED: uncharacterized protein LOC101268270 [Solanum lycopersicum]
comp42903_c0	--	--	Biological Process: transport (GO:0006810);; Cellular Component: chloroplast (GO:0009507);;	--	Coatomer subunit zeta-3 OS=Oryza sativa subsp. japonica GN=Os01g0838800 PE=2 SV=1	hypothetical protein PRUPE_ppa012974mg [Prunus persica]
comp34947_c1	--	--	Cellular Component: nuclear part (GO:0044428);;	--	BTB/POZ domain-containing protein At5g60050 OS=Arabidopsis thaliana GN=At5g60050 PE=2 SV=1	BTB/POZ domain-containing protein isoform 3 [Theobroma cacao]
comp37970_c0	[C]	Energy production and conversion	Molecular Function: magnesium ion binding (GO:0000287);; Biological Process: RNA splicing, via endonucleolytic cleavage and ligation (GO:0000394);; Molecular Function: inorganic diphosphatase activity (GO:0004427);; Molecular Function: protein kinase activity (GO:0004672);; Molecular Function: ATP binding (GO:0005524);; Cellular Component: nucleus (GO:0005634);; Cellular Component: mitochondrion …	K01507|1e-66|vvi:100256417|hypothetical protein LOC100256417	Soluble inorganic pyrophosphatase OS=Solanum tuberosum GN=PPA PE=2 SV=1	soluble pyrophosphatase [Beta vulgaris]
comp14330_c0	--	--	--	--	--	transposase [Pisum sativum]
comp217546_c0	--	--	Cellular Component: plasma membrane (GO:0005886);; Biological Process: transport (GO:0006810);; Biological Process: response to nematode (GO:0009624);; Biological Process: phloem transport (GO:0010233);; Biological Process: glucuronoxylan metabolic process (GO:0010413);; Biological Process: response to acidity (GO:0010447);; Molecular Function: nitrate efflux transmembrane transporter activity (G…	--	Putative nitrate excretion transporter 4 OS=Arabidopsis thaliana GN=At3g45690 PE=5 SV=1	PREDICTED: nitrate excretion transporter 1-like [Fragaria vesca subsp. vesca]
comp40042_c0	--	--	Cellular Component: chloroplast (GO:0009507);; Biological Process: gravitropism (GO:0009630);; Biological Process: embryo development ending in seed dormancy (GO:0009793);; Cellular Component: apoplast (GO:0048046);;	--	--	Embryo defective 2410 isoform 2 [Theobroma cacao]
comp581633_c0	--	--	--	--	--	hypothetical protein PTT_19439 [Pyrenophora teres f. teres 0-1]
comp38221_c4	--	--	Biological Process: regionalization (GO:0003002);; Biological Process: regulation of transcription, DNA-dependent (GO:0006355);; Biological Process: anatomical structure morphogenesis (GO:0009653);; Biological Process: post-embryonic development (GO:0009791);; Biological Process: neuron differentiation (GO:0030182);; Biological Process: organ development (GO:0048513);; Biological Process: reprodu…	--	Probable transcription factor KAN2 OS=Arabidopsis thaliana GN=KAN2 PE=2 SV=1	PREDICTED: probable transcription factor KAN2-like [Vitis vinifera]
comp30571_c1	[CE]	--	Molecular Function: magnesium ion binding (GO:0000287);; Molecular Function: 3-isopropylmalate dehydrogenase activity (GO:0003862);; Cellular Component: cytoplasm (GO:0005737);; Cellular Component: cytosol (GO:0005829);; Biological Process: leucine biosynthetic process (GO:0009098);; Molecular Function: NAD binding (GO:0051287);; Biological Process: oxidation-reduction process (GO:0055114);;	K00052|2e-21|olu:OSTLU_29616|hypothetical protein	3-isopropylmalate dehydrogenase OS=Mycosphaerella graminicola GN=LEUC PE=3 SV=1	beta-isopropylmalate dehydrogenase [Alternaria tenuissima]
comp304452_c0	--	--	--	--	--	conserved hypothetical protein [Ricinus communis]
comp689438_c0	--	--	Molecular Function: transcription coactivator activity (GO:0003713);; Molecular Function: Notch binding (GO:0005112);; Cellular Component: nucleolus (GO:0005730);; Cellular Component: cytosol (GO:0005829);; Biological Process: DNA repair (GO:0006281);; Biological Process: transcription from RNA polymerase II promoter (GO:0006366);; Molecular Function: zinc ion binding (GO:0008270);; Biological Pr…	--	Probable E3 ubiquitin-protein ligase DTX2 OS=Mus musculus GN=Dtx2 PE=1 SV=2	hypothetical protein GUITHDRAFT_106808 [Guillardia theta CCMP2712]
comp19433_c0	[T]	Signal transduction mechanisms	Biological Process: inactivation of MAPK activity (GO:0000188);; Biological Process: toll-like receptor signaling pathway (GO:0002224);; Molecular Function: protein tyrosine phosphatase activity (GO:0004725);; Molecular Function: calmodulin binding (GO:0005516);; Cellular Component: nucleus (GO:0005634);; Biological Process: protein dephosphorylation (GO:0006470);; Biological Process: phosphatidy…	K04459|1e-130|vvi:100249965|hypothetical protein LOC100249965	Protein-tyrosine-phosphatase IBR5 OS=Arabidopsis thaliana GN=IBR5 PE=1 SV=1	PREDICTED: protein-tyrosine-phosphatase IBR5 [Vitis vinifera]
comp20225_c0	--	--	--	--	--	hypothetical protein [Beta vulgaris]
comp28085_c0	--	--	Cellular Component: nucleosome (GO:0000786);; Cellular Component: condensed nuclear chromosome (GO:0000794);; Molecular Function: DNA binding (GO:0003677);; Cellular Component: nucleus (GO:0005634);; Biological Process: chromatin assembly or disassembly (GO:0006333);; Biological Process: nucleosome assembly (GO:0006334);;	K11275|2e-13|vcn:VOLCADRAFT_88064|hstH1-1	Histone H1 OS=Ascobolus immersus PE=3 SV=1	hypothetical protein [Tuber melanosporum Mel28]
comp44082_c0	--	--	Molecular Function: nucleotide binding (GO:0000166);; Cellular Component: endoplasmic reticulum (GO:0005783);; Cellular Component: plasma membrane (GO:0005886);; Biological Process: protein targeting to membrane (GO:0006612);; Biological Process: phosphate ion transport (GO:0006817);; Biological Process: nucleotide transport (GO:0006862);; Biological Process: ER to Golgi vesicle-mediated transpor…	--	SEC12-like protein 1 OS=Arabidopsis thaliana GN=PHF1 PE=2 SV=2	PREDICTED: SEC12-like protein 1-like [Vitis vinifera]
comp26774_c0	--	--	--	--	--	uncharacterized protein LOC100787790 [Glycine max]
comp128369_c0	[L]	Replication, recombination and repair	Molecular Function: RNA binding (GO:0003723);; Molecular Function: RNA-directed DNA polymerase activity (GO:0003964);; Molecular Function: ribonuclease H activity (GO:0004523);; Biological Process: RNA-dependent DNA replication (GO:0006278);; Biological Process: metabolic process (GO:0008152);; Biological Process: DNA integration (GO:0015074);; Molecular Function: transferase activity (GO:0016740…	--	Transposon Ty3-G Gag-Pol polyprotein OS=Saccharomyces cerevisiae (strain ATCC 204508 / S288c) GN=TY3B-G PE=1 SV=3	pol-polyprotein [Silene latifolia]
comp38630_c0	--	--	Molecular Function: DNA binding (GO:0003677);; Molecular Function: catalytic activity (GO:0003824);; Biological Process: DNA recombination (GO:0006310);; Molecular Function: zinc ion binding (GO:0008270);; Biological Process: DNA integration (GO:0015074);;	--	Retrovirus-related Pol polyprotein from transposon TNT 1-94 OS=Nicotiana tabacum PE=2 SV=1	retrotransposon protein, putative, Ty1-copia subclass [Oryza sativa Japonica Group]
comp213396_c0	--	--	Cellular Component: mitochondrion (GO:0005739);; Cellular Component: peroxisomal membrane (GO:0005778);; Cellular Component: integral to membrane (GO:0016021);; Cellular Component: organelle membrane (GO:0031090);; Cellular Component: intracellular membrane-bounded organelle (GO:0043231);; Cellular Component: cytoplasmic part (GO:0044444);; Cellular Component: intracellular organelle part (GO:004…	--	Protein SYM1 OS=Kluyveromyces lactis (strain ATCC 8585 / CBS 2359 / DSM 70799 / NBRC 1267 / NRRL Y-1140 / WM37) GN=SYM1 PE=3 SV=1	predicted protein [Populus trichocarpa]
comp40692_c0	[E]	Amino acid transport and metabolism	Molecular Function: acetylglutamate kinase activity (GO:0003991);; Molecular Function: acetyl-CoA:L-glutamate N-acetyltransferase activity (GO:0004042);; Cellular Component: cytoplasm (GO:0005737);; Biological Process: arginine biosynthetic process (GO:0006526);; Molecular Function: identical protein binding (GO:0042802);;	K14682|1e-137|rcu:RCOM_0580990|N-acetyltransferase, putative (EC:2.7.2.8 2.3.1.1)	Amino-acid acetyltransferase OS=Pseudomonas syringae pv. tomato (strain DC3000) GN=argA PE=3 SV=2	PREDICTED: amino-acid acetyltransferase-like [Vitis vinifera]
comp178948_c0	[MG]	--	Molecular Function: nucleotide binding (GO:0000166);; Biological Process: alternative nuclear mRNA splicing, via spliceosome (GO:0000380);; Molecular Function: double-stranded DNA binding (GO:0003690);; Molecular Function: single-stranded DNA binding (GO:0003697);; Molecular Function: mRNA binding (GO:0003729);; Molecular Function: protein kinase activity (GO:0004672);; Molecular Function: calmod…	--	Tetraketide alpha-pyrone reductase 2 OS=Arabidopsis thaliana GN=TKPR2 PE=2 SV=1	predicted protein [Populus trichocarpa]
comp295384_c0	--	--	--	--	--	hypothetical protein VITISV_030906 [Vitis vinifera]
comp28976_c1	[E]	Amino acid transport and metabolism	Molecular Function: serine-type carboxypeptidase activity (GO:0004185);; Cellular Component: extracellular region (GO:0005576);; Cellular Component: vacuole (GO:0005773);; Cellular Component: peroxisome (GO:0005777);; Cellular Component: endoplasmic reticulum membrane (GO:0005789);; Cellular Component: cytosol (GO:0005829);; Biological Process: proteolysis (GO:0006508);; Cellular Component: cytop…	K13289|0.0|pop:POPTR_822587|hypothetical protein	Serine carboxypeptidase 3 OS=Oryza sativa subsp. japonica GN=CBP3 PE=2 SV=1	PREDICTED: serine carboxypeptidase-like 49-like [Fragaria vesca subsp. vesca]
comp486371_c0	[H]	Coenzyme transport and metabolism	Molecular Function: methionine adenosyltransferase activity (GO:0004478);; Molecular Function: ATP binding (GO:0005524);; Cellular Component: cell wall (GO:0005618);; Cellular Component: nucleolus (GO:0005730);; Cellular Component: cytoplasm (GO:0005737);; Cellular Component: plasma membrane (GO:0005886);; Biological Process: methionine metabolic process (GO:0006555);; Biological Process: S-adeno…	K00789|9e-45|pop:POPTR_564333|AdoMet1	S-adenosylmethionine synthase 2 (Fragment) OS=Petroselinum crispum GN=SMS-2 PE=2 SV=1	s-adenosylmethionine synthase 1, partial [Genlisea aurea]
comp20894_c1	[RTKL]	--	Biological Process: reproduction (GO:0000003);; Molecular Function: magnesium ion binding (GO:0000287);; Biological Process: positive regulation of protein phosphorylation (GO:0001934);; Molecular Function: glycoprotein binding (GO:0001948);; Molecular Function: protein serine/threonine kinase activity (GO:0004674);; Molecular Function: ATP binding (GO:0005524);; Cellular Component: nucleus (GO:0…	--	Casein kinase I homolog hhp1 OS=Schizosaccharomyces pombe (strain 972 / ATCC 24843) GN=hhp1 PE=2 SV=1	PREDICTED: uncharacterized protein LOC101268442 [Solanum lycopersicum]
comp45023_c0	[RTKL]	--	Biological Process: polysaccharide catabolic process (GO:0000272);; Molecular Function: protein serine/threonine kinase activity (GO:0004674);; Molecular Function: protein tyrosine kinase activity (GO:0004713);; Molecular Function: ATP binding (GO:0005524);; Cellular Component: extracellular region (GO:0005576);; Cellular Component: mitochondrion (GO:0005739);; Cellular Component: vacuolar membra…	--	Probable inactive receptor kinase At5g58300 OS=Arabidopsis thaliana GN=At5g58300 PE=1 SV=1	unnamed protein product [Vitis vinifera]
comp156970_c0	--	--	--	--	--	PREDICTED: protein NDR1-like [Fragaria vesca subsp. vesca]
comp431376_c0	[O]	Posttranslational modification, protein turnover, chaperones	Biological Process: reproduction (GO:0000003);; Molecular Function: translation elongation factor activity (GO:0003746);; Molecular Function: protein binding (GO:0005515);; Cellular Component: eukaryotic translation elongation factor 1 complex (GO:0005853);; Biological Process: translation (GO:0006412);; Biological Process: translational elongation (GO:0006414);; Biological Process: response to v…	K03233|5e-14|ppp:PHYPADRAFT_192023|hypothetical protein	Elongation factor 1-gamma OS=Schizosaccharomyces pombe (strain 972 / ATCC 24843) GN=tef3 PE=1 SV=1	RecName: Full=Elongation factor 1-gamma; Short=EF-1-gamma; AltName: Full=eEF-1B gamma
comp33196_c2	--	--	Cellular Component: mitochondrion (GO:0005739);; Cellular Component: chloroplast (GO:0009507);; Biological Process: mitochondrial mRNA modification (GO:0080156);;	--	Pentatricopeptide repeat-containing protein At1g05750, chloroplastic OS=Arabidopsis thaliana GN=PDE247 PE=2 SV=1	AT1G13410-like protein [Neslia paniculata]
comp27691_c0	[P]	Inorganic ion transport and metabolism	Molecular Function: manganese ion transmembrane transporter activity (GO:0005384);; Cellular Component: vacuolar membrane (GO:0005774);; Cellular Component: plasma membrane (GO:0005886);; Biological Process: potassium ion transport (GO:0006813);; Biological Process: cellular calcium ion homeostasis (GO:0006874);; Molecular Function: calcium, potassium:sodium antiporter activity (GO:0008273);; Bio…	K13754|0.0|vvi:100256701|hypothetical protein LOC100256701	Cation/calcium exchanger 4 OS=Arabidopsis thaliana GN=CCX4 PE=2 SV=1	PREDICTED: cation/calcium exchanger 4 [Vitis vinifera]
comp22776_c0	--	--	--	--	--	hypothetical protein PTRG_07761 [Pyrenophora tritici-repentis Pt-1C-BFP]
comp41619_c0	--	--	--	--	--	unnamed protein product [Vitis vinifera]
comp28094_c0	[S]	Function unknown	Cellular Component: chloroplast (GO:0009507);; Cellular Component: membrane (GO:0016020);;	--	--	PREDICTED: uncharacterized protein LOC100256033 isoform 1 [Vitis vinifera]
comp24257_c0	[L]	Replication, recombination and repair	--	--	--	PREDICTED: uncharacterized protein LOC100807161 [Glycine max]
comp225443_c0	--	--	--	--	--	hypothetical protein [Tuber melanosporum Mel28]
comp32988_c0	--	--	Molecular Function: nucleic acid binding (GO:0003676);; Molecular Function: translation initiation factor activity (GO:0003743);; Cellular Component: cytoplasm (GO:0005737);; Biological Process: translational initiation (GO:0006413);; Biological Process: long-term memory (GO:0007616);; Cellular Component: membrane (GO:0016020);; Biological Process: RNA metabolic process (GO:0016070);; Biological …	--	Protein extra bases OS=Drosophila melanogaster GN=exba PE=1 SV=1	translation initiation factor, putative [Ricinus communis]
comp305916_c0	--	--	--	--	--	PREDICTED: uncharacterized protein LOC101515410 [Cicer arietinum]
comp28544_c0	[P]	Inorganic ion transport and metabolism	Cellular Component: plasma membrane (GO:0005886);; Biological Process: potassium ion transport (GO:0006813);; Molecular Function: cation transmembrane transporter activity (GO:0008324);; Biological Process: response to salt stress (GO:0009651);; Molecular Function: sodium ion transmembrane transporter activity (GO:0015081);; Biological Process: monovalent inorganic cation transport (GO:0015672);;…	--	Probable cation transporter HKT6 OS=Oryza sativa subsp. japonica GN=HKT6 PE=2 SV=1	hypothetical protein PRUPE_ppa021550mg [Prunus persica]
comp36889_c0	--	--	Molecular Function: peroxidase activity (GO:0004601);; Molecular Function: binding (GO:0005488);; Cellular Component: extracellular region (GO:0005576);; Cellular Component: cytosol (GO:0005829);; Biological Process: ion transport (GO:0006811);; Biological Process: response to oxidative stress (GO:0006979);; Biological Process: pattern specification process (GO:0007389);; Cellular Component: plan…	--	Peroxidase 21 OS=Arabidopsis thaliana GN=PER21 PE=1 SV=1	peroxidase [Populus trichocarpa]
comp43748_c0	--	--	Cellular Component: extracellular region (GO:0005576);; Cellular Component: endoplasmic reticulum (GO:0005783);; Cellular Component: plasma membrane (GO:0005886);; Biological Process: carbohydrate metabolic process (GO:0005975);; Biological Process: chromatin silencing (GO:0006342);; Biological Process: cell communication (GO:0007154);; Cellular Component: plant-type cell wall (GO:0009505);; Cell…	--	Glucan endo-1,3-beta-glucosidase 1 OS=Arabidopsis thaliana GN=At1g11820 PE=1 SV=3	hypothetical protein PRUPE_ppa003984mg [Prunus persica]
comp140784_c0	[U]	Intracellular trafficking, secretion, and vesicular transport	Cellular Component: Golgi membrane (GO:0000139);; Biological Process: morphogenesis of an epithelium (GO:0002009);; Biological Process: nematode larval development (GO:0002119);; Cellular Component: mitochondrion (GO:0005739);; Cellular Component: lysosomal membrane (GO:0005765);; Cellular Component: trans-Golgi network (GO:0005802);; Cellular Component: plasma membrane (GO:0005886);; Biological …	--	Synaptobrevin homolog 1 OS=Schizosaccharomyces pombe (strain 972 / ATCC 24843) GN=syb1 PE=3 SV=1	hypothetical protein PTT_09394 [Pyrenophora teres f. teres 0-1]
comp46900_c0	--	--	Molecular Function: hydrolase activity, hydrolyzing O-glycosyl compounds (GO:0004553);; Cellular Component: extracellular region (GO:0005576);; Cellular Component: cell wall (GO:0005618);; Biological Process: cellular glucan metabolic process (GO:0006073);; Biological Process: fruit development (GO:0010154);; Molecular Function: xyloglucan:xyloglucosyl transferase activity (GO:0016762);; Molecula…	K08235|0.0|vvi:100255547|hypothetical protein LOC100255547	Probable xyloglucan endotransglucosylase/hydrolase protein 32 OS=Arabidopsis thaliana GN=XTH32 PE=2 SV=1	xyloglucan endotransglucosylase/hydrolase 12 [Actinidia eriantha]
comp36059_c0	--	--	Molecular Function: structural molecule activity (GO:0005198);; Cellular Component: nucleus (GO:0005634);; Cellular Component: plasma membrane (GO:0005886);; Cellular Component: chloroplast thylakoid membrane (GO:0009535);; Biological Process: chloroplast organization (GO:0009658);; Cellular Component: chloroplast envelope (GO:0009941);; Biological Process: response to ozone (GO:0010193);; Cellul…	--	Probable plastid-lipid-associated protein 6, chloroplastic OS=Arabidopsis thaliana GN=PAP6 PE=1 SV=1	hypothetical protein VITISV_002805 [Vitis vinifera]
comp26874_c0	[E]	Amino acid transport and metabolism	Biological Process: tryptophan biosynthetic process (GO:0000162);; Molecular Function: anthranilate phosphoribosyltransferase activity (GO:0004048);; Biological Process: protein glycosylation (GO:0006486);; Cellular Component: chloroplast stroma (GO:0009570);;	--	Anthranilate phosphoribosyltransferase OS=Aquifex aeolicus (strain VF5) GN=trpD PE=3 SV=1	PREDICTED: anthranilate phosphoribosyltransferase [Vitis vinifera]
comp955_c0	--	--	Molecular Function: aspartic-type endopeptidase activity (GO:0004190);; Cellular Component: intracellular (GO:0005622);; Biological Process: proteolysis (GO:0006508);; Molecular Function: hydrolase activity (GO:0016787);;	--	Vacuolar protease A OS=Neurospora crassa (strain ATCC 24698 / 74-OR23-1A / CBS 708.71 / DSM 1257 / FGSC 987) GN=pep-4 PE=3 SV=2	vacuolar protease A precursor [Pyrenophora tritici-repentis Pt-1C-BFP]
comp27939_c0	--	--	Cellular Component: intracellular membrane-bounded organelle (GO:0043231);; Cellular Component: cytoplasmic part (GO:0044444);;	--	--	PREDICTED: uncharacterized protein LOC100256054 [Vitis vinifera]
comp22630_c0	[J]	Translation, ribosomal structure and biogenesis	Biological Process: metabolic process (GO:0008152);; Molecular Function: methyltransferase activity (GO:0008168);; Cellular Component: chloroplast (GO:0009507);; Biological Process: RNA metabolic process (GO:0016070);; Biological Process: methylation (GO:0032259);;	--	Mitochondrial rRNA methyltransferase OS=Dictyostelium discoideum GN=mrm1 PE=3 SV=1	PREDICTED: uncharacterized protein LOC100242436 [Vitis vinifera]
comp19026_c0	[J]	Translation, ribosomal structure and biogenesis	Molecular Function: structural constituent of ribosome (GO:0003735);; Cellular Component: ribosome (GO:0005840);; Biological Process: translation (GO:0006412);; Biological Process: heme biosynthetic process (GO:0006783);; Molecular Function: 5S rRNA binding (GO:0008097);; Molecular Function: zinc ion binding (GO:0008270);; Cellular Component: chloroplast (GO:0009507);; Molecular Function: cobalt …	--	50S ribosomal protein L25 OS=Azorhizobium caulinodans (strain ATCC 43989 / DSM 5975 / ORS 571) GN=rplY PE=3 SV=1	PREDICTED: 50S ribosomal protein L25-like [Vitis vinifera]
comp39152_c2	--	--	Molecular Function: protein binding (GO:0005515);; Biological Process: transcription, DNA-dependent (GO:0006351);; Biological Process: response to auxin stimulus (GO:0009733);; Biological Process: cellular process (GO:0009987);; Biological Process: vegetative phase change (GO:0010050);; Biological Process: abaxial cell fate specification (GO:0010158);; Biological Process: regulation of cellular p…	--	Auxin response factor 9 OS=Arabidopsis thaliana GN=ARF9 PE=1 SV=1	hypothetical protein RCOM_1311830 [Ricinus communis]
comp36873_c0	--	--	Molecular Function: phosphatidylcholine-sterol O-acyltransferase activity (GO:0004607);; Molecular Function: phospholipase activity (GO:0004620);; Biological Process: alcohol metabolic process (GO:0006066);; Biological Process: phospholipid metabolic process (GO:0006644);; Biological Process: leaf senescence (GO:0010150);; Cellular Component: cytoplasmic membrane-bounded vesicle (GO:0016023);; Bi…	--	Phospholipid--sterol O-acyltransferase OS=Arabidopsis thaliana GN=PSAT PE=2 SV=2	Phospholipid sterol acyl transferase 1 isoform 4 [Theobroma cacao]
comp502177_c0	--	--	Biological Process: cartilage condensation (GO:0001502);; Biological Process: blood vessel development (GO:0001568);; Biological Process: osteoblast differentiation (GO:0001649);; Biological Process: tissue homeostasis (GO:0001894);; Biological Process: intramembranous ossification (GO:0001957);; Biological Process: endochondral ossification (GO:0001958);; Biological Process: chondrocyte differen…	--	Collagen alpha-1(I) chain OS=Gallus gallus GN=COL1A1 PE=1 SV=3	hypothetical protein CTHT_0017120 [Chaetomium thermophilum var. thermophilum DSM 1495]
comp41058_c0	--	--	Biological Process: carbohydrate metabolic process (GO:0005975);; Molecular Function: pyrimidine nucleotide sugar transmembrane transporter activity (GO:0015165);; Biological Process: organic anion transport (GO:0015711);; Biological Process: pyrimidine nucleotide-sugar transport (GO:0015781);; Cellular Component: integral to membrane (GO:0016021);; Cellular Component: intracellular membrane-boun…	--	Uncharacterized membrane protein At1g06890 OS=Arabidopsis thaliana GN=At1g06890 PE=1 SV=1	hypothetical protein ARALYDRAFT_495677 [Arabidopsis lyrata subsp. lyrata]
comp38485_c1	[RTKL]	--	Biological Process: defense response to oomycetes (GO:0002229);; Molecular Function: protein kinase activity (GO:0004672);; Molecular Function: MAP kinase kinase kinase activity (GO:0004709);; Molecular Function: protein serine/threonine/tyrosine kinase activity (GO:0004712);; Molecular Function: protein binding (GO:0005515);; Cellular Component: nucleolus (GO:0005730);; Cellular Component: early…	--	Serine/threonine-protein kinase EDR1 OS=Arabidopsis thaliana GN=EDR1 PE=1 SV=1	Map3k delta-1 protein kinase, putative isoform 1 [Theobroma cacao]
comp401443_c0	[E]	Amino acid transport and metabolism	Molecular Function: 5-methyltetrahydropteroyltriglutamate-homocysteine S-methyltransferase activity (GO:0003871);; Molecular Function: zinc ion binding (GO:0008270);; Biological Process: methionine biosynthetic process (GO:0009086);; Cellular Component: cell surface (GO:0009986);; Cellular Component: hyphal cell wall (GO:0030446);; Biological Process: cellular response to heat (GO:0034605);; Biol…	K00549|2e-36|cme:CMJ234C|vitamine B12-independent methionine synthase	Probable 5-methyltetrahydropteroyltriglutamate--homocysteine methyltransferase OS=Schizosaccharomyces pombe (strain 972 / ATCC 24843) GN=met26 PE=1 SV=1	homocysteine methyltransferase Met26 [Schizosaccharomyces pombe 972h-]
comp56984_c0	--	--	Cellular Component: plasma membrane (GO:0005886);; Cellular Component: membrane (GO:0016020);; Cellular Component: cytoplasmic membrane-bounded vesicle (GO:0016023);; Cellular Component: anchored to membrane (GO:0031225);; Biological Process: cellular metabolic process (GO:0044237);; Cellular Component: cell part (GO:0044464);;	--	Early nodulin-like protein 1 OS=Arabidopsis thaliana GN=At2g25060 PE=1 SV=2	Early nodulin-like protein 7, putative [Theobroma cacao]
comp69945_c0	[S]	Function unknown	Molecular Function: protein kinase activity (GO:0004672);; Molecular Function: binding (GO:0005488);; Cellular Component: cell wall (GO:0005618);; Cellular Component: cytosol (GO:0005829);; Cellular Component: plasma membrane (GO:0005886);; Biological Process: defense response (GO:0006952);; Biological Process: signal transduction (GO:0007165);; Biological Process: metabolic process (GO:0008152);…	--	Probable LRR receptor-like serine/threonine-protein kinase At4g08850 OS=Arabidopsis thaliana GN=At4g08850 PE=1 SV=3	PREDICTED: probably inactive leucine-rich repeat receptor-like protein kinase At2g25790-like [Vitis vinifera]
comp34681_c0	--	--	Cellular Component: mitochondrion (GO:0005739);; Biological Process: response to ethylene stimulus (GO:0009723);; Biological Process: nodulation (GO:0009877);; Cellular Component: integral to membrane (GO:0016021);;	--	Early nodulin-93 OS=Glycine max PE=2 SV=1	Early nodulin, putative [Ricinus communis]
comp26634_c0	--	--	--	--	--	PREDICTED: uncharacterized protein LOC101302842 [Fragaria vesca subsp. vesca]
comp89403_c0	--	--	Molecular Function: iron ion binding (GO:0005506);; Biological Process: fatty acid biosynthetic process (GO:0006633);; Cellular Component: plastid (GO:0009536);; Biological Process: response to biotic stimulus (GO:0009607);; Biological Process: response to wounding (GO:0009611);; Biological Process: jasmonic acid biosynthetic process (GO:0009695);; Biological Process: response to abscisic acid st…	--	Linoleate 9S-lipoxygenase 6 (Fragment) OS=Solanum tuberosum GN=LOX1.6 PE=1 SV=1	unnamed protein product [Vitis vinifera]
comp23101_c0	--	--	Molecular Function: inorganic anion exchanger activity (GO:0005452);; Cellular Component: endosome (GO:0005768);; Cellular Component: vacuole (GO:0005773);; Biological Process: iron ion transport (GO:0006826);; Biological Process: cellular response to iron ion starvation (GO:0010106);; Biological Process: response to nitrate (GO:0010167);; Molecular Function: anion:anion antiporter activity (GO:0…	--	Boron transporter 4 OS=Arabidopsis thaliana GN=BOR4 PE=2 SV=1	HCO3- transporter family [Theobroma cacao]
comp19754_c0	--	--	Molecular Function: beta-amyloid binding (GO:0001540);; Molecular Function: glycoprotein binding (GO:0001948);; Molecular Function: metalloendopeptidase activity (GO:0004222);; Molecular Function: receptor binding (GO:0005102);; Molecular Function: ATP binding (GO:0005524);; Cellular Component: extracellular space (GO:0005615);; Cellular Component: nucleus (GO:0005634);; Cellular Component: mitoc…	K01411|0.0|vvi:100251821|hypothetical protein LOC100251821	Nardilysin OS=Mus musculus GN=Nrd1 PE=1 SV=1	hypothetical protein PRUPE_ppa000683mg [Prunus persica]
comp18689_c0	--	--	--	--	--	PREDICTED: putative 1-aminocyclopropane-1-carboxylate deaminase-like [Vitis vinifera]
comp34141_c0	--	--	Molecular Function: protein binding (GO:0005515);; Cellular Component: cytoplasm (GO:0005737);; Cellular Component: integral to plasma membrane (GO:0005887);; Cellular Component: brush border (GO:0005903);; Biological Process: nucleobase-containing compound metabolic process (GO:0006139);; Molecular Function: L-ascorbate:sodium symporter activity (GO:0008520);; Cellular Component: plasmodesma (GO…	K14611|1e-174|vvi:100249876|hypothetical protein LOC100249876	Nucleobase-ascorbate transporter 1 OS=Arabidopsis thaliana GN=NAT1 PE=2 SV=1	PREDICTED: nucleobase-ascorbate transporter 1-like [Cucumis sativus]
comp20880_c0	[V]	Defense mechanisms	Biological Process: polysaccharide biosynthetic process (GO:0000271);; Biological Process: response to superoxide (GO:0000303);; Molecular Function: protein binding (GO:0005515);; Molecular Function: calmodulin binding (GO:0005516);; Molecular Function: ATP binding (GO:0005524);; Cellular Component: nucleus (GO:0005634);; Cellular Component: plasma membrane (GO:0005886);; Biological Process: ATP …	K05658|0.0|rcu:RCOM_0855230|multidrug resistance protein 1, 2, putative (EC:3.6.3.44)	ABC transporter B family member 19 OS=Arabidopsis thaliana GN=ABCB19 PE=1 SV=1	LO4 [Solanum pennellii]
comp898_c0	--	--	--	--	--	PREDICTED: uncharacterized protein LOC101245762 [Solanum lycopersicum]
comp14412_c1	[IQR]	--	Molecular Function: oxidoreductase activity (GO:0016491);; Biological Process: oxidation-reduction process (GO:0055114);;	--	--	3-hydroxyacyl-CoA dehydrogenase type-2 [Pyrenophora tritici-repentis Pt-1C-BFP]
comp38827_c0	--	--	Cellular Component: nucleus (GO:0005634);; Cellular Component: mitochondrion (GO:0005739);; Cellular Component: plasma membrane (GO:0005886);; Biological Process: transcription, DNA-dependent (GO:0006351);; Biological Process: phosphatidylglycerol biosynthetic process (GO:0006655);; Biological Process: cell surface receptor signaling pathway (GO:0007166);; Biological Process: tissue development (…	K13511|0.0|pop:POPTR_828026|hypothetical protein	Tafazzin OS=Macaca mulatta GN=TAZ PE=2 SV=1	PREDICTED: uncharacterized protein LOC100252917 [Vitis vinifera]
comp17569_c0	--	--	Biological Process: organelle organization (GO:0006996);;	--	--	Uncharacterized protein isoform 1 [Theobroma cacao]
comp33582_c0	--	--	--	--	--	predicted protein [Micromonas pusilla CCMP1545]
comp22037_c0	[J]	Translation, ribosomal structure and biogenesis	Biological Process: nuclear-transcribed mRNA catabolic process, nonsense-mediated decay (GO:0000184);; Molecular Function: RNA binding (GO:0003723);; Molecular Function: structural constituent of ribosome (GO:0003735);; Molecular Function: protein binding (GO:0005515);; Cellular Component: ribosome (GO:0005840);; Biological Process: translational initiation (GO:0006413);; Biological Process: tran…	K02942|8e-33|pop:POPTR_552351|hypothetical protein	60S acidic ribosomal protein P1 OS=Gallus gallus GN=RPLP1 PE=3 SV=1	unnamed protein product [Chondrus crispus]
comp709711_c0	[O]	Posttranslational modification, protein turnover, chaperones	Molecular Function: nucleotide binding (GO:0000166);; Molecular Function: ATP binding (GO:0005524);; Biological Process: response to stress (GO:0006950);;	--	Ribosome-associated complex subunit SSZ1 OS=Saccharomyces cerevisiae (strain ATCC 204508 / S288c) GN=SSZ1 PE=1 SV=2	hypothetical protein COCSADRAFT_86882 [Bipolaris sorokiniana ND90Pr]
comp26627_c0	--	--	Cellular Component: Golgi apparatus (GO:0005794);; Biological Process: carbohydrate metabolic process (GO:0005975);; Biological Process: metabolic process (GO:0008152);; Molecular Function: UDP-glycosyltransferase activity (GO:0008194);; Cellular Component: membrane (GO:0016020);; Molecular Function: transferase activity, transferring hexosyl groups (GO:0016758);; Biological Process: cellular mac…	--	Probable glycosyltransferase At3g07620 OS=Arabidopsis thaliana GN=At3g07620 PE=3 SV=1	predicted protein [Populus trichocarpa]
comp573492_c0	--	--	Biological Process: cellular macromolecule metabolic process (GO:0044260);; Biological Process: nucleic acid metabolic process (GO:0090304);;	--	--	Ty3/gypsy retrotransposon protein [Beta vulgaris subsp. vulgaris]
comp213453_c0	--	--	Cellular Component: cytosol (GO:0005829);; Biological Process: amino acid transport (GO:0006865);; Biological Process: response to organic substance (GO:0010033);; Biological Process: response to UV-B (GO:0010224);; Molecular Function: abscisic acid glucosyltransferase activity (GO:0010294);; Biological Process: brassinosteroid metabolic process (GO:0016131);; Molecular Function: transferase acti…	--	UDP-glycosyltransferase 73C7 OS=Arabidopsis thaliana GN=UGT73C7 PE=2 SV=1	PREDICTED: UDP-glycosyltransferase 73C1-like [Glycine max]
comp27730_c0	[E]	Amino acid transport and metabolism	Molecular Function: aminopeptidase activity (GO:0004177);; Cellular Component: cytosol (GO:0005829);; Cellular Component: plasma membrane (GO:0005886);; Biological Process: protein N-linked glycosylation (GO:0006487);; Biological Process: lipid transport (GO:0006869);; Biological Process: intra-Golgi vesicle-mediated transport (GO:0006891);; Biological Process: auxin polar transport (GO:0009926);…	K01262|0.0|vvi:100242807|hypothetical protein LOC100242807	Probable Xaa-Pro aminopeptidase P OS=Sordaria macrospora (strain ATCC MYA-333 / DSM 997 / K(L3346) / K-hell) GN=AMPP PE=3 SV=1	PREDICTED: probable Xaa-Pro aminopeptidase P [Vitis vinifera]
comp19081_c0	--	--	Molecular Function: protein binding (GO:0005515);; Molecular Function: phospholipid binding (GO:0005543);; Cellular Component: nucleus (GO:0005634);; Biological Process: transport (GO:0006810);; Cellular Component: membrane (GO:0016020);; Biological Process: cellular component organization (GO:0016043);; Molecular Function: oxidoreductase activity (GO:0016491);; Cellular Component: cytoplasmic pa…	--	Putative clathrin assembly protein At4g02650 OS=Arabidopsis thaliana GN=At4g02650 PE=2 SV=2	hypothetical protein PRUPE_ppa003194mg [Prunus persica]
comp155702_c0	--	--	--	--	Proline-rich receptor-like protein kinase PERK2 OS=Arabidopsis thaliana GN=PERK2 PE=2 SV=3	hypothetical protein COCSADRAFT_242254 [Bipolaris sorokiniana ND90Pr]
comp39792_c2	--	--	Biological Process: maltose metabolic process (GO:0000023);; Biological Process: Group II intron splicing (GO:0000373);; Molecular Function: RNA binding (GO:0003723);; Molecular Function: copper ion binding (GO:0005507);; Cellular Component: vacuole (GO:0005773);; Molecular Function: zinc ion binding (GO:0008270);; Molecular Function: electron carrier activity (GO:0009055);; Biological Process: a…	--	APO protein 2, chloroplastic OS=Arabidopsis thaliana GN=APO2 PE=2 SV=1	APO protein 2, chloroplast, putative [Theobroma cacao]
comp41728_c0	--	--	--	--	--	PREDICTED: uncharacterized protein LOC101213947 [Cucumis sativus]
comp38819_c0	--	--	--	--	Serine-rich adhesin for platelets OS=Staphylococcus aureus GN=sraP PE=3 SV=1	PREDICTED: uncharacterized protein LOC100243326 [Vitis vinifera]
comp518_c0	[O]	Posttranslational modification, protein turnover, chaperones	Biological Process: protein polyubiquitination (GO:0000209);; Cellular Component: proteasome complex (GO:0000502);; Biological Process: karyogamy (GO:0000741);; Cellular Component: cytoplasmic mRNA processing body (GO:0000932);; Biological Process: blastocyst development (GO:0001824);; Biological Process: antigen processing and presentation of exogenous peptide antigen via MHC class I, TAP-depend…	K03065|1e-44|ota:Ot06g04310|PRS6A_LYCES 26S protease regulatory subunit 6A homolog (ISS)	26S protease regulatory subunit 6A OS=Saccharomyces cerevisiae (strain ATCC 204508 / S288c) GN=RPT5 PE=1 SV=3	hypothetical protein CHGG_04469 [Chaetomium globosum CBS 148.51]
comp38980_c0	[BD]	--	Cellular Component: nuclear chromosome (GO:0000228);; Cellular Component: condensin complex (GO:0000796);; Molecular Function: protein binding (GO:0005515);; Cellular Component: nucleus (GO:0005634);; Biological Process: mitosis (GO:0007067);; Biological Process: chromosome condensation (GO:0030261);;	K11491|0.0|vvi:100240773|hypothetical protein LOC100240773	Condensin-2 complex subunit D3 OS=Mus musculus GN=Ncapd3 PE=1 SV=3	PREDICTED: condensin-2 complex subunit D3-like [Vitis vinifera]
comp254434_c0	--	--	Molecular Function: RNA binding (GO:0003723);; Molecular Function: RNA-directed RNA polymerase activity (GO:0003968);; Molecular Function: cysteine-type endopeptidase activity (GO:0004197);; Molecular Function: structural molecule activity (GO:0005198);; Molecular Function: ATP binding (GO:0005524);; Biological Process: transcription, DNA-dependent (GO:0006351);; Biological Process: proteolysis (…	--	Genome polyprotein (Fragment) OS=Watermelon mosaic virus II (isolate Australia) PE=3 SV=1	coat protein [Carica papaya]
comp60752_c0	[J]	Translation, ribosomal structure and biogenesis	Biological Process: nuclear-transcribed mRNA catabolic process, nonsense-mediated decay (GO:0000184);; Molecular Function: structural constituent of ribosome (GO:0003735);; Molecular Function: protein binding (GO:0005515);; Biological Process: translation (GO:0006412);; Biological Process: translational initiation (GO:0006413);; Biological Process: translational elongation (GO:0006414);; Biologic…	K02973|5e-73|ota:Ot06g02030|40S ribosomal protein S23 (ISS)	40S ribosomal protein S23 OS=Schizosaccharomyces pombe (strain 972 / ATCC 24843) GN=rps23a PE=2 SV=2	40S ribosomal protein S23 [Schizosaccharomyces pombe 972h-]
comp12813_c0	--	--	--	--	--	hypothetical protein [Tuber melanosporum Mel28]
comp33241_c1	--	--	Molecular Function: transferase activity, transferring phosphorus-containing groups (GO:0016772);;	--	--	serine/threonine protein kinase, putative [Ricinus communis]
comp421577_c0	[R]	General function prediction only	Molecular Function: GTPase activity (GO:0003924);; Molecular Function: GTP binding (GO:0005525);; Cellular Component: mitochondrial outer membrane (GO:0005741);; Biological Process: GTP catabolic process (GO:0006184);; Biological Process: mitochondrial fusion (GO:0008053);; Molecular Function: zinc ion binding (GO:0008270);; Cellular Component: integral to membrane (GO:0016021);;	--	Transmembrane GTPase fzo1 OS=Schizosaccharomyces pombe (strain 972 / ATCC 24843) GN=fzo1 PE=3 SV=1	mitochondrial fusion GTPase protein [Pyrenophora tritici-repentis Pt-1C-BFP]
comp209774_c0	--	--	Molecular Function: DNA binding (GO:0003677);; Molecular Function: RNA binding (GO:0003723);; Molecular Function: RNA-directed DNA polymerase activity (GO:0003964);; Biological Process: RNA-dependent DNA replication (GO:0006278);; Biological Process: DNA recombination (GO:0006310);;	--	--	putative retrotransposon polyprotein [Ipomoea batatas]
comp41870_c0	[J]	Translation, ribosomal structure and biogenesis	Biological Process: mitotic spindle elongation (GO:0000022);; Biological Process: nuclear-transcribed mRNA catabolic process, nonsense-mediated decay (GO:0000184);; Biological Process: RNA methylation (GO:0001510);; Molecular Function: RNA binding (GO:0003723);; Molecular Function: structural constituent of ribosome (GO:0003735);; Molecular Function: protein binding (GO:0005515);; Cellular Compon…	K02875|4e-75|vvi:100260208|hypothetical protein LOC100260208	60S ribosomal protein L14-1 OS=Arabidopsis thaliana GN=RPL14A PE=2 SV=1	PREDICTED: 60S ribosomal protein L14-1-like isoform 1 [Solanum lycopersicum]
comp32860_c0	[K]	Transcription	Biological Process: mRNA splicing, via spliceosome (GO:0000398);; Cellular Component: nucleus (GO:0005634);; Cellular Component: small nucleolar ribonucleoprotein complex (GO:0005732);; Cellular Component: cytosol (GO:0005829);; Molecular Function: U6 snRNA binding (GO:0017070);; Biological Process: exonucleolytic nuclear-transcribed mRNA catabolic process involved in deadenylation-dependent deca…	K12626|2e-41|pop:POPTR_706444|hypothetical protein	U6 snRNA-associated Sm-like protein LSm7 OS=Homo sapiens GN=LSM7 PE=1 SV=1	predicted protein [Populus trichocarpa]
comp29413_c0	[C]	Energy production and conversion	Molecular Function: malate dehydrogenase (oxaloacetate-decarboxylating) (NADP+) activity (GO:0004473);; Cellular Component: cell wall (GO:0005618);; Cellular Component: cytoplasm (GO:0005737);; Cellular Component: vacuolar membrane (GO:0005774);; Cellular Component: cytosol (GO:0005829);; Cellular Component: plasma membrane (GO:0005886);; Biological Process: gluconeogenesis (GO:0006094);; Biologi…	--	NADP-dependent malic enzyme OS=Vitis vinifera PE=2 SV=1	malic enzyme, putative [Ricinus communis]
comp455_c0	--	--	--	--	--	hypothetical protein W97_06021 [Coniosporium apollinis CBS 100218]
comp76133_c0	--	--	--	--	--	hypothetical protein PRUPE_ppa007735mg [Prunus persica]
comp41428_c0	--	--	--	--	--	OSIGBa0145N07.3 [Oryza sativa Indica Group]
comp437904_c0	--	--	Cellular Component: intracellular part (GO:0044424);;	--	--	predicted protein [Populus trichocarpa]
comp1139_c0	[J]	Translation, ribosomal structure and biogenesis	Molecular Function: mRNA binding (GO:0003729);; Molecular Function: translation elongation factor activity (GO:0003746);; Molecular Function: GTPase activity (GO:0003924);; Molecular Function: GTP binding (GO:0005525);; Cellular Component: nucleus (GO:0005634);; Cellular Component: cytoplasm (GO:0005737);; Cellular Component: cytosol (GO:0005829);; Cellular Component: eukaryotic translation elong…	--	Elongation factor 1-alpha, somatic form OS=Xenopus laevis GN=eef1as PE=2 SV=1	translation elongation factor 1-alpha, partial [Exobasidium rhododendri]
comp183730_c0	--	--	--	--	--	PREDICTED: uncharacterized protein LOC100795315 [Glycine max]
comp583458_c0	--	--	Biological Process: transition metal ion transport (GO:0000041);; Biological Process: MAPK cascade (GO:0000165);; Molecular Function: protein kinase activity (GO:0004672);; Molecular Function: transmembrane receptor protein serine/threonine kinase activity (GO:0004675);; Molecular Function: binding (GO:0005488);; Cellular Component: mitochondrion (GO:0005739);; Cellular Component: plasma membrane…	--	Putative L-type lectin-domain containing receptor kinase I.10 OS=Arabidopsis thaliana GN=LECRK110 PE=3 SV=1	unknown [Medicago truncatula]
comp37858_c0	[S]	Function unknown	Molecular Function: catalytic activity (GO:0003824);; Cellular Component: chloroplast (GO:0009507);;	--	Nef-associated protein 1 OS=Homo sapiens GN=C9orf156 PE=1 SV=2	predicted protein [Populus trichocarpa]
comp230843_c0	--	--	Molecular Function: RNA binding (GO:0003723);; Molecular Function: RNA-directed RNA polymerase activity (GO:0003968);; Molecular Function: cysteine-type endopeptidase activity (GO:0004197);; Molecular Function: structural molecule activity (GO:0005198);; Molecular Function: ATP binding (GO:0005524);; Biological Process: transcription, DNA-dependent (GO:0006351);; Biological Process: proteolysis (…	--	Genome polyprotein OS=Soybean mosaic virus (strain N) PE=1 SV=2	--
comp359140_c0	--	--	Biological Process: reproduction (GO:0000003);; Molecular Function: nucleotide binding (GO:0000166);; Cellular Component: stress fiber (GO:0001725);; Biological Process: regulation of heart rate (GO:0002027);; Biological Process: nematode larval development (GO:0002119);; Molecular Function: motor activity (GO:0003774);; Cellular Component: nucleolus (GO:0005730);; Cellular Component: cytosol (GO…	--	Myosin heavy chain, muscle OS=Drosophila melanogaster GN=Mhc PE=1 SV=4	hypothetical protein MPH_01883 [Macrophomina phaseolina MS6]
comp33531_c0	--	--	Molecular Function: double-stranded DNA binding (GO:0003690);; Molecular Function: double-stranded RNA binding (GO:0003725);; Cellular Component: spliceosomal complex (GO:0005681);; Cellular Component: nucleolus (GO:0005730);; Cellular Component: plasma membrane (GO:0005886);; Biological Process: RNA splicing (GO:0008380);; Cellular Component: Cajal body (GO:0015030);; Cellular Component: nuclear…	--	WW domain-binding protein 4 OS=Mus musculus GN=Wbp4 PE=1 SV=4	unknown [Populus trichocarpa x Populus deltoides]
comp23758_c1	[G]	Carbohydrate transport and metabolism	Biological Process: pentose-phosphate shunt (GO:0006098);; Molecular Function: 6-phosphogluconolactonase activity (GO:0017057);; Cellular Component: intracellular membrane-bounded organelle (GO:0043231);; Cellular Component: cytoplasmic part (GO:0044444);;	K01057|3e-12|ath:AT5G24410|glucosamine/galactosamine-6-phosphate isomerase-related	Probable 6-phosphogluconolactonase OS=Schizosaccharomyces pombe (strain 972 / ATCC 24843) GN=SPCC16C4.10 PE=3 SV=1	hypothetical protein [Tuber melanosporum Mel28]
comp28829_c0	[RTKL]	--	Molecular Function: nucleotide binding (GO:0000166);; Molecular Function: guanylate cyclase activity (GO:0004383);; Molecular Function: protein serine/threonine kinase activity (GO:0004674);; Molecular Function: calmodulin-dependent protein kinase activity (GO:0004683);; Molecular Function: calmodulin binding (GO:0005516);; Cellular Component: nucleus (GO:0005634);; Cellular Component: plasma mem…	--	Calmodulin-binding receptor-like cytoplasmic kinase 1 OS=Arabidopsis thaliana GN=CRCK1 PE=1 SV=1	PREDICTED: probable leucine-rich repeat receptor-like protein kinase At4g00330-like [Vitis vinifera]
comp32057_c1	--	--	Cellular Component: nucleus (GO:0005634);; Cellular Component: vacuole (GO:0005773);; Cellular Component: chloroplast (GO:0009507);;	--	--	hypothetical protein ARALYDRAFT_312606 [Arabidopsis lyrata subsp. lyrata]
comp287877_c0	[C]	Energy production and conversion	Cellular Component: cytoplasm (GO:0005737);; Molecular Function: oxidoreductase activity (GO:0016491);; Molecular Function: oxidoreductase activity, acting on the CH-OH group of donors, NAD or NADP as acceptor (GO:0016616);; Biological Process: sterigmatocystin biosynthetic process (GO:0045461);; Biological Process: oxidation-reduction process (GO:0055114);; Biological Process: austinol biosynthe…	--	Norsolorinic acid reductase OS=Aspergillus parasiticus GN=norA PE=3 SV=1	hypothetical protein COCSADRAFT_195748 [Bipolaris sorokiniana ND90Pr]
comp35308_c0	--	--	Biological Process: cell fate specification (GO:0001708);; Molecular Function: sequence-specific DNA binding transcription factor activity (GO:0003700);; Molecular Function: carboxypeptidase activity (GO:0004180);; Molecular Function: metallocarboxypeptidase activity (GO:0004181);; Molecular Function: protein binding (GO:0005515);; Molecular Function: phospholipid binding (GO:0005543);; Cellular …	--	Carboxypeptidase D OS=Homo sapiens GN=CPD PE=1 SV=2	PREDICTED: carboxypeptidase D [Vitis vinifera]
comp20901_c0	[J]	Translation, ribosomal structure and biogenesis	Biological Process: pseudouridine synthesis (GO:0001522);; Molecular Function: RNA binding (GO:0003723);; Molecular Function: catalytic activity (GO:0003824);; Biological Process: tRNA processing (GO:0008033);; Molecular Function: pseudouridine synthase activity (GO:0009982);; Biological Process: gene expression (GO:0010467);; Biological Process: RNA metabolic process (GO:0016070);; Cellular Comp…	K06173|1e-115|vvi:100267766|hypothetical protein LOC100267766	tRNA pseudouridine synthase 1 OS=Yarrowia lipolytica (strain CLIB 122 / E 150) GN=PUS1 PE=3 SV=1	PREDICTED: tRNA pseudouridine synthase A, mitochondrial-like [Cucumis sativus]
comp39016_c0	[Q]	Secondary metabolites biosynthesis, transport and catabolism	Biological Process: long-chain fatty acid metabolic process (GO:0001676);; Biological Process: system process (GO:0003008);; Molecular Function: monooxygenase activity (GO:0004497);; Molecular Function: iron ion binding (GO:0005506);; Cellular Component: vacuole (GO:0005773);; Biological Process: icosanoid metabolic process (GO:0006690);; Molecular Function: steroid hydroxylase activity (GO:00083…	--	Secologanin synthase OS=Catharanthus roseus GN=CYP72A1 PE=2 SV=1	secologanin synthase 2, partial [Mitragyna speciosa]
comp34335_c0	--	--	Molecular Function: protein binding (GO:0005515);; Cellular Component: mitochondrion (GO:0005739);; Cellular Component: chloroplast (GO:0009507);;	--	--	hypothetical protein PRUPE_ppa002262mg [Prunus persica]
comp20595_c0	--	--	Molecular Function: protein binding (GO:0005515);; Biological Process: response to abscisic acid stimulus (GO:0009737);; Biological Process: cellular process (GO:0009987);; Biological Process: posttranscriptional regulation of gene expression (GO:0010608);; Biological Process: negative regulation of gene expression (GO:0010629);; Biological Process: macromolecule metabolic process (GO:0043170);; …	--	F-box protein FBW2 OS=Arabidopsis thaliana GN=FBW2 PE=1 SV=1	hypothetical protein PRUPE_ppa008530mg [Prunus persica]
comp30496_c0	--	--	--	--	GDSL esterase/lipase At4g10955 OS=Arabidopsis thaliana GN=At4g10955 PE=2 SV=1	triacylglycerol lipase 3 [Arachis hypogaea]
comp44561_c0	--	--	Cellular Component: mitochondrion (GO:0005739);; Biological Process: starch metabolic process (GO:0005982);; Biological Process: chromatin assembly or disassembly (GO:0006333);; Biological Process: cellular protein modification process (GO:0006464);; Biological Process: phospholipid biosynthetic process (GO:0008654);; Biological Process: nucleotide metabolic process (GO:0009117);; Biological Proc…	--	Pentatricopeptide repeat-containing protein At1g61870, mitochondrial OS=Arabidopsis thaliana GN=PPR336 PE=2 SV=2	PREDICTED: pentatricopeptide repeat-containing protein At1g61870, mitochondrial-like [Vitis vinifera]
comp41008_c0	[F]	Nucleotide transport and metabolism	Biological Process: transition metal ion transport (GO:0000041);; Biological Process: RNA splicing, via endonucleolytic cleavage and ligation (GO:0000394);; Molecular Function: uracil phosphoribosyltransferase activity (GO:0004845);; Molecular Function: uridine kinase activity (GO:0004849);; Molecular Function: protein binding (GO:0005515);; Molecular Function: ATP binding (GO:0005524);; Cellular…	K00876|0.0|pop:POPTR_815577|hypothetical protein	Uridine kinase-like protein 1, chloroplastic OS=Arabidopsis thaliana GN=UKL1 PE=1 SV=1	PREDICTED: uridine kinase-like protein 1, chloroplastic-like [Glycine max]
comp38210_c0	--	--	Molecular Function: nucleotide binding (GO:0000166);; Molecular Function: 1-phosphatidylinositol-3-phosphate 5-kinase activity (GO:0000285);; Biological Process: double-strand break repair via homologous recombination (GO:0000724);; Cellular Component: nucleus (GO:0005634);; Biological Process: chromatin organization (GO:0006325);; Biological Process: sister chromatid cohesion (GO:0007062);; Biol…	K04728|1e-102|ath:AT3G48190|ATM	Serine/threonine-protein kinase ATM OS=Arabidopsis thaliana GN=ATM PE=2 SV=1	hypothetical protein VITISV_037238 [Vitis vinifera]
comp51085_c0	[R]	General function prediction only	Biological Process: response to hypoxia (GO:0001666);; Molecular Function: oxygen transporter activity (GO:0005344);; Molecular Function: binding (GO:0005488);; Molecular Function: iron ion binding (GO:0005506);; Cellular Component: plasma membrane (GO:0005886);; Biological Process: transport (GO:0006810);; Biological Process: response to auxin stimulus (GO:0009733);; Biological Process: oxygen t…	--	Group 2 truncated hemoglobin YjbI OS=Bacillus subtilis (strain 168) GN=yjbI PE=1 SV=1	truncated hemoglobin [Carica papaya]
comp43339_c0	--	--	Molecular Function: protein binding (GO:0005515);; Cellular Component: endosome (GO:0005768);; Cellular Component: vacuolar membrane (GO:0005774);; Cellular Component: endoplasmic reticulum (GO:0005783);; Cellular Component: Golgi apparatus (GO:0005794);; Cellular Component: trans-Golgi network (GO:0005802);; Cellular Component: cytosol (GO:0005829);; Biological Process: cellular protein modifica…	--	PRA1 family protein F3 OS=Arabidopsis thaliana GN=PRA1F3 PE=1 SV=1	PREDICTED: PRA1 family protein F2-like [Vitis vinifera]
comp41519_c3	[O]	Posttranslational modification, protein turnover, chaperones	Cellular Component: histone acetyltransferase complex (GO:0000123);; Cellular Component: spindle pole (GO:0000922);; Biological Process: blood vessel development (GO:0001568);; Molecular Function: DNA helicase activity (GO:0003678);; Molecular Function: Rab geranylgeranyltransferase activity (GO:0004663);; Molecular Function: Rab GDP-dissociation inhibitor activity (GO:0005093);; Molecular Functi…	--	Rab proteins geranylgeranyltransferase component A 2 OS=Mus musculus GN=Chml PE=2 SV=2	Rab escort protein [Theobroma cacao]
comp32132_c0	--	--	--	--	--	carbohydrate-binding module family 50 protein [Setosphaeria turcica Et28A]
comp34558_c1	[R]	General function prediction only	Biological Process: cytokinesis (GO:0000910);; Molecular Function: DNA binding (GO:0003677);; Molecular Function: GTPase activity (GO:0003924);; Molecular Function: GTP binding (GO:0005525);; Cellular Component: vacuolar membrane (GO:0005774);; Cellular Component: Golgi stack (GO:0005795);; Cellular Component: Golgi-associated vesicle (GO:0005798);; Cellular Component: cytosol (GO:0005829);; Cell…	--	Ras-related protein RABA5d OS=Arabidopsis thaliana GN=RABA5D PE=2 SV=1	Nt-rab11e homolog [Mesembryanthemum crystallinum]
comp36900_c0	--	--	--	--	--	hypothetical protein [Beta vulgaris subsp. vulgaris]
comp19442_c0	[R]	General function prediction only	Molecular Function: nucleotide binding (GO:0000166);; Cellular Component: ribosome (GO:0005840);; Biological Process: mRNA processing (GO:0006397);; Biological Process: RNA catabolic process (GO:0006401);; Biological Process: transport (GO:0006810);; Molecular Function: poly(U) RNA binding (GO:0008266);; Cellular Component: chloroplast thylakoid membrane (GO:0009535);; Cellular Component: chlorop…	--	30S ribosomal protein 2, chloroplastic OS=Spinacia oleracea GN=PSRP2 PE=1 SV=1	RecName: Full=30S ribosomal protein 2, chloroplastic; AltName: Full=Plastid-specific 30S ribosomal protein 2; Short=PSRP-2; Flags: Precursor
comp42121_c0	[R]	General function prediction only	Biological Process: MAPK cascade (GO:0000165);; Molecular Function: ATP-dependent peptidase activity (GO:0004176);; Molecular Function: binding (GO:0005488);; Biological Process: regulation of transcription, DNA-dependent (GO:0006355);; Biological Process: proteolysis (GO:0006508);; Biological Process: protein targeting to membrane (GO:0006612);; Cellular Component: chloroplast stroma (GO:0009570…	--	Lon protease 2 OS=Myxococcus xanthus GN=lon2 PE=1 SV=3	JHL18I08.2 [Jatropha curcas]
comp40611_c1	[RTKL]	--	Biological Process: MAPK cascade (GO:0000165);; Biological Process: activation of MAPK activity involved in osmosensory signaling pathway (GO:0000169);; Biological Process: response to superoxide (GO:0000303);; Biological Process: conjugation (GO:0000746);; Biological Process: response to hypoxia (GO:0001666);; Molecular Function: MAP kinase activity (GO:0004707);; Molecular Function: protein tyr…	K04371|1e-128|vvi:100260441|hypothetical protein LOC100260441	Mitogen-activated protein kinase homolog MMK2 OS=Medicago sativa GN=MMK2 PE=2 SV=1	PREDICTED: mitogen-activated protein kinase 4-like [Cucumis sativus]
comp15639_c0	--	--	--	--	--	conserved hypothetical protein [Pyrenophora tritici-repentis Pt-1C-BFP]
comp42329_c0	--	--	Cellular Component: nucleus (GO:0005634);; Cellular Component: mitochondrial respiratory chain complex I (GO:0005747);; Biological Process: ubiquitin-dependent protein catabolic process (GO:0006511);; Biological Process: photorespiration (GO:0009853);; Biological Process: response to misfolded protein (GO:0051788);; Biological Process: proteasome core complex assembly (GO:0080129);;	--	--	conserved hypothetical protein [Ricinus communis]
comp27888_c0	--	--	Molecular Function: hydrolase activity, hydrolyzing O-glycosyl compounds (GO:0004553);; Cellular Component: vacuole (GO:0005773);; Biological Process: carbohydrate metabolic process (GO:0005975);; Biological Process: organelle organization (GO:0006996);; Biological Process: asymmetric cell division (GO:0008356);; Cellular Component: plant-type cell wall (GO:0009505);; Cellular Component: plasmode…	--	Glucan endo-1,3-beta-glucosidase 6 OS=Arabidopsis thaliana GN=At5g58090 PE=1 SV=2	hypothetical protein PRUPE_ppa004964mg [Prunus persica]
comp91076_c0	--	--	--	--	--	Transcription factor-like protein [Theobroma cacao]
comp41477_c0	--	--	Cellular Component: Golgi membrane (GO:0000139);; Molecular Function: nucleotide-sugar transmembrane transporter activity (GO:0005338);; Molecular Function: GDP-fucose transmembrane transporter activity (GO:0005457);; Molecular Function: UDP-galactose transmembrane transporter activity (GO:0005459);; Molecular Function: UDP-glucose transmembrane transporter activity (GO:0005460);; Cellular Compon…	--	UDP-galactose transporter 2 OS=Arabidopsis thaliana GN=UDP-GALT2 PE=2 SV=1	unnamed protein product [Vitis vinifera]
comp36425_c0	--	--	Molecular Function: nucleic acid binding (GO:0003676);; Cellular Component: mitochondrion (GO:0005739);; Cellular Component: plastid (GO:0009536);;	--	Transposon TX1 uncharacterized 149 kDa protein OS=Xenopus laevis PE=4 SV=1	hypothetical protein [Beta vulgaris subsp. vulgaris]
comp568507_c0	--	--	--	--	--	PREDICTED: uncharacterized mitochondrial protein AtMg00810-like [Cucumis sativus]
comp156276_c0	--	--	--	K09285|2e-32|vvi:100241060|hypothetical protein LOC100241060	Uncharacterized histidine-rich protein DDB_G0274557 OS=Dictyostelium discoideum GN=DDB_G0274557 PE=4 SV=1	PREDICTED: AP2-like ethylene-responsive transcription factor BBM-like [Vitis vinifera]
comp40978_c1	[RTKL]	--	Biological Process: activation of MAPKK activity (GO:0000186);; Molecular Function: protein serine/threonine kinase activity (GO:0004674);; Molecular Function: MAP kinase kinase kinase activity (GO:0004709);; Molecular Function: protein binding (GO:0005515);; Molecular Function: ATP binding (GO:0005524);; Cellular Component: nucleus (GO:0005634);; Cellular Component: cytoplasm (GO:0005737);; Cell…	--	Probable serine/threonine-protein kinase WNK4 OS=Oryza sativa subsp. japonica GN=WNK4 PE=2 SV=1	hypothetical protein PRUPE_ppa002647mg [Prunus persica]
comp37678_c0	--	--	--	--	UPF0481 protein At3g47200 OS=Arabidopsis thaliana GN=At3g47200 PE=1 SV=1	predicted protein [Populus trichocarpa]
comp21747_c0	--	--	--	--	--	Uncharacterized protein TCM_006157 [Theobroma cacao]
comp211272_c0	--	--	--	--	--	hypothetical protein [Beta vulgaris subsp. vulgaris]
comp38541_c0	[RTKL]	--	Molecular Function: magnesium ion binding (GO:0000287);; Biological Process: cytokinetic cell separation (GO:0000920);; Biological Process: chlamydospore formation (GO:0001410);; Cellular Component: hyphal tip (GO:0001411);; Molecular Function: cAMP-dependent protein kinase activity (GO:0004691);; Molecular Function: protein kinase C activity (GO:0004697);; Molecular Function: ATP binding (GO:000…	--	Serine/threonine-protein kinase 38-like OS=Homo sapiens GN=STK38L PE=1 SV=3	protein kinase MK6 [Mesembryanthemum crystallinum]
comp205513_c0	[K]	Transcription	Cellular Component: nucleus (GO:0005634);; Cellular Component: cytoplasm (GO:0005737);; Biological Process: transport (GO:0006810);; Biological Process: myofibril assembly (GO:0030239);; Cellular Component: intracellular part (GO:0044424);;	K03626|2e-32|ppp:PHYPADRAFT_135679|hypothetical protein	Nascent polypeptide-associated complex subunit alpha OS=Schizosaccharomyces pombe (strain 972 / ATCC 24843) GN=egd2 PE=1 SV=1	nascent polypeptide-associated complex alpha subunit Egd2 [Schizosaccharomyces pombe 972h-]
comp19310_c0	--	--	Molecular Function: phosphatidylcholine-sterol O-acyltransferase activity (GO:0004607);; Molecular Function: phospholipase activity (GO:0004620);; Cellular Component: cytosol (GO:0005829);; Biological Process: cellular membrane fusion (GO:0006944);; Biological Process: phospholipid catabolic process (GO:0009395);; Biological Process: Golgi vesicle transport (GO:0048193);;	--	Lecithin-cholesterol acyltransferase-like 4 OS=Arabidopsis thaliana GN=LCAT4 PE=2 SV=1	PREDICTED: lecithine-cholesterol acyltransferase-like 4 [Vitis vinifera]
comp28873_c0	--	--	Biological Process: transcription, DNA-dependent (GO:0006351);; Cellular Component: chloroplast outer membrane (GO:0009707);; Biological Process: chloroplast relocation (GO:0009902);; Cellular Component: chloroplast envelope (GO:0009941);; Biological Process: photosynthesis, light reaction (GO:0019684);; Biological Process: regulation of cellular metabolic process (GO:0031323);; Biological Proces…	--	Protein CHUP1, chloroplastic OS=Arabidopsis thaliana GN=CHUP1 PE=1 SV=1	PREDICTED: protein CHUP1, chloroplastic-like [Vitis vinifera]
comp35606_c0	--	--	Biological Process: metal ion transport (GO:0030001);; Molecular Function: metal ion binding (GO:0046872);;	--	--	PREDICTED: uncharacterized protein LOC100818139 [Glycine max]
comp566841_c0	[L]	Replication, recombination and repair	Molecular Function: nucleotide binding (GO:0000166);; Molecular Function: DNA photolyase activity (GO:0003913);; Biological Process: DNA repair (GO:0006281);; Biological Process: transcription, DNA-dependent (GO:0006351);; Biological Process: response to DNA damage stimulus (GO:0006974);; Cellular Component: plastid (GO:0009536);;	K01669|4e-42|zma:100280309|hypothetical protein LOC100280309	Putative cryptochrome DASH, mitochondrial OS=Neurospora crassa (strain ATCC 24698 / 74-OR23-1A / CBS 708.71 / DSM 1257 / FGSC 987) GN=B22I21.260 PE=3 SV=1	hypothetical protein COCSADRAFT_32031 [Bipolaris sorokiniana ND90Pr]
comp474904_c0	--	--	Molecular Function: nucleic acid binding (GO:0003676);; Molecular Function: zinc ion binding (GO:0008270);; Biological Process: DNA integration (GO:0015074);;	--	--	gag-pol polymerase [Arabidopsis lyrata subsp. lyrata]
comp47286_c0	[TZDR]	--	Cellular Component: plant-type vacuole (GO:0000325);; Molecular Function: receptor binding (GO:0005102);; Molecular Function: calcium ion binding (GO:0005509);; Molecular Function: protein binding (GO:0005515);; Cellular Component: mitochondrion (GO:0005739);; Biological Process: systemic acquired resistance, salicylic acid mediated signaling pathway (GO:0009862);; Molecular Function: 2-alkenal r…	K13448|4e-93|rcu:RCOM_1326590|Calmodulin, putative (EC:1.3.1.74)	Probable calcium-binding protein CML18 OS=Arabidopsis thaliana GN=CML18 PE=1 SV=1	Calmodulin, putative [Ricinus communis]
comp38129_c0	[E]	Amino acid transport and metabolism	Molecular Function: 2-isopropylmalate synthase activity (GO:0003852);; Cellular Component: mitochondrion (GO:0005739);; Biological Process: leucine biosynthetic process (GO:0009098);; Biological Process: response to water deprivation (GO:0009414);; Cellular Component: chloroplast stroma (GO:0009570);; Biological Process: response to insect (GO:0009625);; Biological Process: indoleacetic acid bios…	K01649|0.0|rcu:RCOM_1267040|isopropylmalate synthase, putative (EC:2.3.3.13)	2-isopropylmalate synthase 2, chloroplastic OS=Arabidopsis thaliana GN=IPMS2 PE=1 SV=1	putative isopropylmalate synthase [Capsicum annuum]
comp42109_c0	--	--	Molecular Function: DNA binding (GO:0003677);; Molecular Function: sequence-specific DNA binding transcription factor activity (GO:0003700);; Molecular Function: protein binding (GO:0005515);; Cellular Component: nucleus (GO:0005634);; Cellular Component: chloroplast thylakoid membrane (GO:0009535);; Biological Process: response to wounding (GO:0009611);; Biological Process: photosynthesis, light…	--	Stress enhanced protein 2, chloroplastic OS=Arabidopsis thaliana GN=SEP2 PE=2 SV=1	conserved hypothetical protein [Ricinus communis]
comp36401_c0	--	--	Molecular Function: nucleic acid binding (GO:0003676);; Molecular Function: catalytic activity (GO:0003824);; Molecular Function: binding (GO:0005488);; Molecular Function: protein binding (GO:0005515);; Biological Process: regulation of transcription, DNA-dependent (GO:0006355);; Biological Process: transcription from RNA polymerase II promoter (GO:0006366);; Biological Process: response to stre…	--	Glycine-rich cell wall structural protein 1.8 OS=Phaseolus vulgaris PE=2 SV=1	PREDICTED: uncharacterized protein LOC100261263 [Vitis vinifera]
comp36533_c0	--	--	Biological Process: MAPK cascade (GO:0000165);; Molecular Function: GTPase activity (GO:0003924);; Molecular Function: GTP binding (GO:0005525);; Cellular Component: nucleus (GO:0005634);; Cellular Component: mitochondrion (GO:0005739);; Cellular Component: vacuolar membrane (GO:0005774);; Cellular Component: microtubule (GO:0005874);; Cellular Component: plasma membrane (GO:0005886);; Biological…	--	Dynamin-related protein 1E OS=Arabidopsis thaliana GN=DRP1E PE=1 SV=1	DYNAMIN-like 1E [Theobroma cacao]
comp13190_c0	[C]	Energy production and conversion	Molecular Function: electron-transferring-flavoprotein dehydrogenase activity (GO:0004174);; Biological Process: response to oxidative stress (GO:0006979);; Molecular Function: electron carrier activity (GO:0009055);; Cellular Component: mitochondrial electron transfer flavoprotein complex (GO:0017133);; Biological Process: respiratory electron transport chain (GO:0022904);; Cellular Component: i…	K00311|1e-22|pop:POPTR_741497|hypothetical protein	Probable electron transfer flavoprotein-ubiquinone oxidoreductase, mitochondrial OS=Saccharomyces cerevisiae (strain ATCC 204508 / S288c) GN=CIR2 PE=1 SV=1	hypothetical protein PTT_19085 [Pyrenophora teres f. teres 0-1]
comp20311_c0	--	--	--	--	18.3 kDa class I heat shock protein OS=Chenopodium rubrum GN=HSP18 PE=2 SV=1	predicted protein [Populus trichocarpa]
comp40975_c1	--	--	--	--	--	PREDICTED: uncharacterized protein LOC100260535 [Vitis vinifera]
comp442861_c0	--	--	Molecular Function: nucleotide binding (GO:0000166);; Molecular Function: nucleic acid binding (GO:0003676);; Biological Process: nucleobase-containing compound metabolic process (GO:0006139);; Cellular Component: plastid (GO:0009536);; Biological Process: gene expression (GO:0010467);; Cellular Component: intracellular organelle (GO:0043229);; Biological Process: cellular component biogenesis (G…	--	Uncharacterized mitochondrial protein ORF4 OS=Paramecium tetraurelia PE=4 SV=1	unknown [Medicago truncatula]
comp30062_c0	--	--	Molecular Function: actin binding (GO:0003779);; Molecular Function: actin monomer binding (GO:0003785);; Cellular Component: nucleus (GO:0005634);; Cellular Component: cytoplasm (GO:0005737);; Cellular Component: cytoskeleton (GO:0005856);; Biological Process: actin filament organization (GO:0007015);; Cellular Component: phragmoplast (GO:0009524);; Cellular Component: actin cytoskeleton (GO:001…	K05759|8e-26|vvi:100268013|hypothetical protein LOC100268013	Profilin-1 OS=Artemisia vulgaris PE=1 SV=3	Sal k 4 pollen allergen [Salsola kali]
comp43599_c0	[S]	Function unknown	Cellular Component: mitochondrion (GO:0005739);; Cellular Component: chloroplast (GO:0009507);;	--	Ubiquinol-cytochrome c reductase complex chaperone CBP3 homolog OS=Xenopus laevis GN=uqcc PE=2 SV=1	PREDICTED: ubiquinol-cytochrome c reductase complex chaperone CBP3 homolog [Vitis vinifera]
comp423167_c0	[R]	General function prediction only	Cellular Component: nucleus (GO:0005634);; Biological Process: mRNA processing (GO:0006397);;	--	Pre-mRNA-processing factor 39 OS=Schizosaccharomyces pombe (strain 972 / ATCC 24843) GN=prp39 PE=3 SV=1	hypothetical protein COCHEDRAFT_1156369 [Bipolaris maydis C5]
comp37320_c1	--	--	Biological Process: polysaccharide biosynthetic process (GO:0000271);; Cellular Component: cytoplasm (GO:0005737);; Cellular Component: plasma membrane (GO:0005886);; Biological Process: protein targeting to membrane (GO:0006612);; Biological Process: oligopeptide transport (GO:0006857);; Biological Process: nucleotide transport (GO:0006862);; Biological Process: cellular metal ion homeostasis (G…	--	Oligopeptide transporter 3 OS=Arabidopsis thaliana GN=OPT3 PE=2 SV=3	oligopeptide transporter [Phytolacca americana]
comp42944_c0	--	--	Cellular Component: extracellular region (GO:0005576);; Cellular Component: cell wall (GO:0005618);; Biological Process: polyamine catabolic process (GO:0006598);; Biological Process: systemic acquired resistance (GO:0009627);; Biological Process: lignan biosynthetic process (GO:0009807);; Biological Process: actin filament-based movement (GO:0030048);; Biological Process: response to endoplasmic…	--	Dirigent protein 23 OS=Arabidopsis thaliana GN=DIR23 PE=2 SV=1	hypothetical protein PRUPE_ppa024560mg [Prunus persica]
comp29121_c0	--	--	Biological Process: maltose metabolic process (GO:0000023);; Molecular Function: protein binding (GO:0005515);; Cellular Component: mitochondrion (GO:0005739);; Cellular Component: cytosol (GO:0005829);; Biological Process: pentose-phosphate shunt (GO:0006098);; Biological Process: rRNA processing (GO:0006364);; Cellular Component: plastid (GO:0009536);; Cellular Component: chloroplast stroma (GO…	K13545|1e-121|vvi:100252439|hypothetical protein LOC100252439	Red chlorophyll catabolite reductase, chloroplastic OS=Arabidopsis thaliana GN=RCCR PE=1 SV=2	PREDICTED: red chlorophyll catabolite reductase, chloroplastic [Vitis vinifera]
comp12787_c0	[GEPR]	--	Molecular Function: magnesium ion binding (GO:0000287);; Molecular Function: DNA binding (GO:0003677);; Cellular Component: nucleoplasm (GO:0005654);; Cellular Component: nucleolus (GO:0005730);; Cellular Component: mitochondrion (GO:0005739);; Biological Process: base-excision repair (GO:0006284);; Molecular Function: 5'-3' exonuclease activity (GO:0008409);; Cellular Component: integral to memb…	--	Uncharacterized transporter C11D3.18C OS=Schizosaccharomyces pombe (strain 972 / ATCC 24843) GN=SPAC11D3.18c PE=3 SV=1	hypothetical protein W97_06095 [Coniosporium apollinis CBS 100218]
comp28545_c0	[KAD]	--	Biological Process: negative regulation of transcription from RNA polymerase II promoter (GO:0000122);; Biological Process: response to superoxide (GO:0000303);; Molecular Function: DNA binding (GO:0003677);; Molecular Function: sequence-specific DNA binding transcription factor activity (GO:0003700);; Molecular Function: binding (GO:0005488);; Molecular Function: protein binding (GO:0005515);; C…	K09422|1e-131|vvi:100256309|hypothetical protein LOC100256309	Transcription factor MYB44 OS=Arabidopsis thaliana GN=MYB44 PE=2 SV=1	Myb domain protein 25, putative [Theobroma cacao]
comp23664_c0	[R]	General function prediction only	Cellular Component: cytoskeleton (GO:0005856);; Biological Process: cellular calcium ion homeostasis (GO:0006874);; Biological Process: intracellular protein transport (GO:0006886);; Biological Process: response to stress (GO:0006950);; Biological Process: signal transduction (GO:0007165);; Molecular Function: cytoskeletal protein binding (GO:0008092);; Biological Process: response to temperature…	--	Ankyrin repeat-containing protein At2g01680 OS=Arabidopsis thaliana GN=At2g01680 PE=1 SV=1	PREDICTED: ankyrin repeat-containing protein At3g12360-like [Fragaria vesca subsp. vesca]
comp2311_c0	--	--	Molecular Function: actin binding (GO:0003779);; Molecular Function: calcium ion binding (GO:0005509);; Biological Process: endocytosis (GO:0006897);; Cellular Component: membrane (GO:0016020);; Cellular Component: actin cortical patch (GO:0030479);; Cellular Component: intracellular organelle (GO:0043229);; Cellular Component: cytoplasmic part (GO:0044444);;	--	Actin cytoskeleton-regulatory complex protein pan-1 OS=Neurospora crassa (strain ATCC 24698 / 74-OR23-1A / CBS 708.71 / DSM 1257 / FGSC 987) GN=pan-1 PE=3 SV=1	hypothetical protein PTT_06583 [Pyrenophora teres f. teres 0-1]
comp39783_c0	[O]	Posttranslational modification, protein turnover, chaperones	Molecular Function: ubiquitin-protein ligase activity (GO:0004842);; Molecular Function: protein binding (GO:0005515);; Cellular Component: nucleus (GO:0005634);; Cellular Component: cytoplasm (GO:0005737);; Biological Process: ubiquitin-dependent protein catabolic process (GO:0006511);; Biological Process: response to jasmonic acid stimulus (GO:0009753);; Biological Process: hormone-mediated sig…	K10591|0.0|vvi:100244983|hypothetical protein LOC100244983	E3 ubiquitin-protein ligase UPL5 OS=Arabidopsis thaliana GN=UPL5 PE=1 SV=1	E3 ubiquitin-protein ligase UPL5 [Theobroma cacao]
comp34709_c0	--	--	Biological Process: glucuronoxylan metabolic process (GO:0010413);; Molecular Function: oxidoreductase activity (GO:0016491);; Biological Process: xylan biosynthetic process (GO:0045492);;	--	Galactose oxidase OS=Gibberella zeae (strain PH-1 / ATCC MYA-4620 / FGSC 9075 / NRRL 31084) GN=GAOA PE=3 SV=1	unnamed protein product [Vitis vinifera]
comp30699_c0	--	--	Cellular Component: nucleus (GO:0005634);; Biological Process: calcium ion transport (GO:0006816);; Biological Process: cellular zinc ion homeostasis (GO:0006882);; Biological Process: response to nematode (GO:0009624);; Cellular Component: intracellular membrane-bounded organelle (GO:0043231);; Cellular Component: cytoplasmic part (GO:0044444);;	--	Protein SAND OS=Takifugu rubripes GN=sand PE=3 SV=1	PREDICTED: vacuolar fusion protein MON1 homolog A [Vitis vinifera]
comp40073_c0	[P]	Inorganic ion transport and metabolism	Biological Process: MAPK cascade (GO:0000165);; Molecular Function: NADPH dehydrogenase activity (GO:0003959);; Molecular Function: ferredoxin-NADP+ reductase activity (GO:0004324);; Molecular Function: copper ion binding (GO:0005507);; Molecular Function: protein binding (GO:0005515);; Cellular Component: cytosol (GO:0005829);; Biological Process: pentose-phosphate shunt (GO:0006098);; Biologica…	K02641|0.0|rcu:RCOM_1338000|ferredoxin--NADP reductase, putative (EC:1.18.1.2)	Ferredoxin--NADP reductase, root isozyme, chloroplastic OS=Pisum sativum PE=1 SV=2	ferredoxin--NADP reductase, putative [Ricinus communis]
comp21282_c0	--	--	--	--	--	hypothetical protein M569_03923, partial [Genlisea aurea]
comp13150_c1	--	--	Molecular Function: magnesium ion binding (GO:0000287);; Molecular Function: 5-methyltetrahydropteroyltriglutamate-homocysteine S-methyltransferase activity (GO:0003871);; Molecular Function: glutamate-cysteine ligase activity (GO:0004357);; Molecular Function: protein binding (GO:0005515);; Molecular Function: ATP binding (GO:0005524);; Cellular Component: intracellular (GO:0005622);; Cellular C…	K11204|4e-21|cme:CMG141C|gamma-glutamylcysteine synthetase	Glutamate--cysteine ligase OS=Neurospora crassa (strain ATCC 24698 / 74-OR23-1A / CBS 708.71 / DSM 1257 / FGSC 987) GN=gcs-1 PE=3 SV=1	hypothetical protein [Tuber melanosporum Mel28]
comp61503_c0	--	--	Molecular Function: protein binding (GO:0005515);; Cellular Component: nucleoplasm (GO:0005654);; Cellular Component: mitochondrion (GO:0005739);; Biological Process: regulation of transcription, DNA-dependent (GO:0006355);; Biological Process: specification of symmetry (GO:0009799);; Biological Process: determination of bilateral symmetry (GO:0009855);; Biological Process: polarity specification…	--	LOB domain-containing protein 6 OS=Arabidopsis thaliana GN=LBD6 PE=1 SV=1	predicted protein [Populus trichocarpa]
comp560307_c0	--	--	--	--	--	PREDICTED: putative ribonuclease H protein At1g65750-like [Fragaria vesca subsp. vesca]
comp35747_c0	--	--	Cellular Component: cytoplasm (GO:0005737);; Cellular Component: intracellular part (GO:0044424);; Biological Process: convergent extension involved in gastrulation (GO:0060027);;	--	DeSI-like protein At4g17486 OS=Arabidopsis thaliana GN=At4g17486 PE=2 SV=1	hypothetical protein PRUPE_ppa011077mg [Prunus persica]
comp18960_c0	[RTKL]	--	Molecular Function: protein serine/threonine kinase activity (GO:0004674);; Cellular Component: plasma membrane (GO:0005886);; Biological Process: response to stress (GO:0006950);; Cellular Component: plasmodesma (GO:0009506);; Biological Process: abscisic acid mediated signaling pathway (GO:0009738);; Biological Process: plant-type cell wall modification (GO:0009827);; Biological Process: seed g…	--	Proline-rich receptor-like protein kinase PERK1 OS=Arabidopsis thaliana GN=PERK1 PE=1 SV=1	Proline extensin-like receptor kinase 1 [Theobroma cacao]
comp3024_c0	--	--	Molecular Function: DNA binding (GO:0003677);; Molecular Function: RNA binding (GO:0003723);; Molecular Function: RNA-directed DNA polymerase activity (GO:0003964);; Molecular Function: aspartic-type endopeptidase activity (GO:0004190);; Cellular Component: nucleus (GO:0005634);; Biological Process: RNA-dependent DNA replication (GO:0006278);; Biological Process: DNA recombination (GO:0006310);; …	--	Uncharacterized mitochondrial protein AtMg00860 OS=Arabidopsis thaliana GN=AtMg00860 PE=4 SV=1	putative retroelement pol polyprotein [Arabidopsis thaliana]
comp27866_c0	--	--	Biological Process: regionalization (GO:0003002);; Molecular Function: nucleic acid binding (GO:0003676);; Molecular Function: sequence-specific DNA binding transcription factor activity (GO:0003700);; Molecular Function: binding (GO:0005488);; Cellular Component: nucleus (GO:0005634);; Biological Process: regulation of transcription, DNA-dependent (GO:0006355);; Biological Process: signal transd…	--	Zinc finger protein 6 OS=Arabidopsis thaliana GN=ZFP6 PE=2 SV=1	C2H2L domain class transcription factor [Malus domestica]
comp26321_c0	--	--	Molecular Function: metal ion binding (GO:0046872);;	--	Retrovirus-related Pol polyprotein from transposon TNT 1-94 OS=Nicotiana tabacum PE=2 SV=1	gag-pol polymerase [Arabidopsis lyrata subsp. lyrata]
comp43453_c0	--	--	Biological Process: amino acid transmembrane transport (GO:0003333);; Cellular Component: plasma membrane (GO:0005886);; Biological Process: glucose catabolic process (GO:0006007);; Molecular Function: cation transmembrane transporter activity (GO:0008324);; Biological Process: response to ozone (GO:0010193);; Molecular Function: amino acid transmembrane transporter activity (GO:0015171);; Molecu…	K14209|0.0|vvi:100252511|hypothetical protein LOC100252511	Proton-coupled amino acid transporter 3 OS=Homo sapiens GN=SLC36A3 PE=2 SV=2	PREDICTED: proton-coupled amino acid transporter 3-like [Fragaria vesca subsp. vesca]
comp38194_c0	[R]	General function prediction only	Cellular Component: histone acetyltransferase complex (GO:0000123);; Molecular Function: nucleotide binding (GO:0000166);; Molecular Function: binding (GO:0005488);; Cellular Component: nucleolus (GO:0005730);; Cellular Component: cytoplasm (GO:0005737);; Molecular Function: H4 histone acetyltransferase activity (GO:0010485);; Cellular Component: histone methyltransferase complex (GO:0035097);; B…	--	WD repeat-containing protein 13 OS=Pongo abelii GN=WDR13 PE=2 SV=1	PREDICTED: WD repeat-containing protein 13 [Vitis vinifera]
comp24916_c0	--	--	Molecular Function: binding (GO:0005488);;	--	--	PREDICTED: uncharacterized protein LOC100258707 [Vitis vinifera]
comp35663_c0	--	--	Molecular Function: catalytic activity (GO:0003824);; Molecular Function: binding (GO:0005488);; Molecular Function: 5'-nucleotidase activity (GO:0008253);; Cellular Component: chloroplast stroma (GO:0009570);; Molecular Function: metal ion binding (GO:0046872);; Biological Process: nucleobase-containing small molecule metabolic process (GO:0055086);;	--	Cytosolic purine 5&apos;-nucleotidase OS=Dictyostelium discoideum GN=nt5c2 PE=3 SV=1	PREDICTED: cytosolic purine 5&apos;-nucleotidase-like [Glycine max]
comp319644_c0	--	--	Molecular Function: hydrolase activity (GO:0016787);;	--	Retrovirus-related Pol polyprotein from transposon TNT 1-94 OS=Nicotiana tabacum PE=2 SV=1	PREDICTED: uncharacterized protein LOC101259219 [Solanum lycopersicum]
comp243199_c0	--	--	--	--	Aspartate, glycine, lysine and serine-rich protein (Fragments) OS=Lottia gigantea PE=1 SV=1	predicted protein [Hordeum vulgare subsp. vulgare]
comp302328_c0	--	--	--	--	--	hypothetical protein [Beta vulgaris subsp. vulgaris]
comp29604_c0	--	--	--	--	--	hypothetical protein PTT_16885 [Pyrenophora teres f. teres 0-1]
comp28953_c0	[M]	Cell wall/membrane/envelope biogenesis	Molecular Function: DNA helicase activity (GO:0003678);; Molecular Function: protein binding (GO:0005515);; Cellular Component: extracellular region (GO:0005576);; Biological Process: DNA repair (GO:0006281);; Biological Process: aging (GO:0007568);; Molecular Function: ATP-dependent helicase activity (GO:0008026);; Molecular Function: 3'-5' exonuclease activity (GO:0008408);; Cellular Component:…	--	Werner Syndrome-like exonuclease OS=Arabidopsis thaliana GN=WEX PE=1 SV=1	predicted protein [Populus trichocarpa]
comp111547_c0	--	--	--	--	--	hypothetical protein [Beta vulgaris subsp. vulgaris]
comp41531_c1	--	--	Molecular Function: metal ion binding (GO:0046872);;	--	--	integrase [Beta vulgaris]
comp27928_c0	[O]	Posttranslational modification, protein turnover, chaperones	Biological Process: cell morphogenesis (GO:0000902);; Cellular Component: cytosol (GO:0005829);; Biological Process: cellular protein modification process (GO:0006464);; Biological Process: cellular membrane fusion (GO:0006944);; Molecular Function: peptide-methionine-(S)-S-oxide reductase activity (GO:0008113);; Biological Process: response to light stimulus (GO:0009416);; Cellular Component: ch…	K07304|1e-112|vvi:100255310|hypothetical protein LOC100255310	Peptide methionine sulfoxide reductase (Fragment) OS=Solanum lycopersicum GN=E4 PE=3 SV=1	PREDICTED: peptide methionine sulfoxide reductase isoform 1 [Vitis vinifera]
comp24316_c1	--	--	Biological Process: mRNA splicing, via spliceosome (GO:0000398);; Cellular Component: mitochondrion (GO:0005739);; Biological Process: chromosome segregation (GO:0007059);; Biological Process: meiosis I (GO:0007127);; Cellular Component: chloroplast (GO:0009507);; Biological Process: sugar mediated signaling pathway (GO:0010182);; Cellular Component: cytoplasmic membrane-bounded vesicle (GO:00160…	--	Pentatricopeptide repeat-containing protein At5g43790 OS=Arabidopsis thaliana GN=PCMP-E30 PE=2 SV=1	Tetratricopeptide repeat-like superfamily protein, putative [Theobroma cacao]
comp28913_c0	[Q]	Secondary metabolites biosynthesis, transport and catabolism	Molecular Function: binding (GO:0005488);; Biological Process: terpenoid metabolic process (GO:0006721);; Biological Process: isoprenoid biosynthetic process (GO:0008299);; Biological Process: response to UV (GO:0009411);; Biological Process: response to organic substance (GO:0010033);; Biological Process: response to metal ion (GO:0010038);; Cellular Component: membrane (GO:0016020);; Molecular …	--	Isoflavone 2&apos;-hydroxylase OS=Glycyrrhiza echinata GN=CYP81E1 PE=1 SV=2	PREDICTED: isoflavone 2&apos;-hydroxylase-like [Vitis vinifera]
comp12680_c0	[R]	General function prediction only	Molecular Function: cystathionine beta-synthase activity (GO:0004122);; Cellular Component: mitochondrion (GO:0005739);; Biological Process: cysteine biosynthetic process from serine (GO:0006535);; Biological Process: cysteine biosynthetic process via cystathionine (GO:0019343);; Biological Process: transsulfuration (GO:0019346);; Molecular Function: adenyl nucleotide binding (GO:0030554);; Biolo…	--	Cystathionine beta-synthase OS=Saccharomyces cerevisiae (strain ATCC 204508 / S288c) GN=CYS4 PE=1 SV=1	hypothetical protein COCSADRAFT_38012 [Bipolaris sorokiniana ND90Pr]
comp40999_c1	[Z]	Cytoskeleton	Biological Process: maltose metabolic process (GO:0000023);; Biological Process: microtubule cytoskeleton organization (GO:0000226);; Biological Process: RNA splicing, via endonucleolytic cleavage and ligation (GO:0000394);; Biological Process: cytokinesis by cell plate formation (GO:0000911);; Biological Process: microtubule bundle formation (GO:0001578);; Molecular Function: sequence-specific D…	K10405|0.0|vvi:100248639|hypothetical protein LOC100248639	Kinesin-3 OS=Arabidopsis thaliana GN=ATK3 PE=2 SV=1	PREDICTED: kinesin-3 [Vitis vinifera]
comp48782_c0	[O]	Posttranslational modification, protein turnover, chaperones	Molecular Function: glutathione transferase activity (GO:0004364);; Cellular Component: cytoplasm (GO:0005737);; Cellular Component: plasma membrane (GO:0005886);; Biological Process: phosphate-containing compound metabolic process (GO:0006796);; Biological Process: response to oxidative stress (GO:0006979);; Biological Process: toxin catabolic process (GO:0009407);; Biological Process: organopho…	K00799|1e-117|vvi:100242506|hypothetical protein LOC100242506	Glutathione S-transferase F13 OS=Arabidopsis thaliana GN=GSTF13 PE=3 SV=1	PREDICTED: glutathione S-transferase F13 [Vitis vinifera]
comp32668_c0	--	--	Biological Process: DNA damage checkpoint (GO:0000077);; Molecular Function: exonuclease activity (GO:0004527);; Biological Process: regulation of DNA repair (GO:0006282);; Biological Process: response to DNA damage stimulus (GO:0006974);; Molecular Function: hydrolase activity (GO:0016787);; Molecular Function: enzyme binding (GO:0019899);; Cellular Component: checkpoint clamp complex (GO:003089…	--	Cell cycle checkpoint control protein RAD9B OS=Homo sapiens GN=RAD9B PE=1 SV=2	PREDICTED: cell cycle checkpoint control protein RAD9A [Vitis vinifera]
comp501542_c0	--	--	--	--	Transmembrane protein DDB_G0273707/DDB_G0273361 OS=Dictyostelium discoideum GN=DDB_G0273707 PE=4 SV=2	hypothetical protein SETTUDRAFT_162217 [Setosphaeria turcica Et28A]
comp28744_c0	--	--	Molecular Function: carboxylesterase activity (GO:0004091);; Molecular Function: binding (GO:0005488);; Cellular Component: cytosol (GO:0005829);; Biological Process: defense response (GO:0006952);; Biological Process: response to abiotic stimulus (GO:0009628);; Biological Process: gibberellic acid mediated signaling pathway (GO:0009740);; Biological Process: post-embryonic development (GO:000979…	--	Carboxylesterase 1 OS=Actinidia eriantha GN=CXE1 PE=1 SV=1	hypothetical protein PRUPE_ppa026008mg [Prunus persica]
comp221962_c0	[LKJ]	--	Biological Process: spliceosomal complex assembly (GO:0000245);; Cellular Component: transcription export complex (GO:0000346);; Molecular Function: translation initiation factor activity (GO:0003743);; Molecular Function: ATP-dependent RNA helicase activity (GO:0004004);; Molecular Function: ATP binding (GO:0005524);; Cellular Component: spliceosomal complex (GO:0005681);; Cellular Component: U4…	K12812|2e-41|zma:100283032|spliceosome RNA helicase BAT1 (EC:3.6.4.13)	ATP-dependent RNA helicase uap56 OS=Schizosaccharomyces pombe (strain 972 / ATCC 24843) GN=uap56 PE=1 SV=3	ATP-dependent RNA helicase Uap56 [Schizosaccharomyces pombe 972h-]
comp8979_c1	--	--	--	--	--	hypothetical protein COCHEDRAFT_1019710 [Bipolaris maydis C5]
comp36997_c0	--	--	Molecular Function: binding (GO:0005488);; Biological Process: cellular aromatic compound metabolic process (GO:0006725);; Biological Process: defense response (GO:0006952);; Molecular Function: peptidase activity (GO:0008233);; Biological Process: response to abiotic stimulus (GO:0009628);; Biological Process: response to endogenous stimulus (GO:0009719);; Biological Process: response to organic…	--	Aspartic proteinase nepenthesin-1 OS=Nepenthes gracilis GN=nep1 PE=1 SV=1	PREDICTED: aspartic proteinase nepenthesin-1-like [Vitis vinifera]
comp27167_c0	[R]	General function prediction only	Molecular Function: protein kinase activity (GO:0004672);; Molecular Function: binding (GO:0005488);; Molecular Function: ATP binding (GO:0005524);; Cellular Component: plasma membrane (GO:0005886);; Biological Process: protein phosphorylation (GO:0006468);; Cellular Component: chloroplast (GO:0009507);; Biological Process: response to sucrose stimulus (GO:0009744);; Biological Process: flavonoid…	K08869|0.0|vvi:100242787|hypothetical protein LOC100242787	Uncharacterized protein sll0005 OS=Synechocystis sp. (strain PCC 6803 / Kazusa) GN=sll0005 PE=3 SV=1	unnamed protein product [Vitis vinifera]
comp19132_c0	--	--	--	--	--	PREDICTED: uncharacterized protein LOC100787526 [Glycine max]
comp841040_c0	--	--	--	--	--	hypothetical protein PTT_02593 [Pyrenophora teres f. teres 0-1]
comp18132_c0	[RTKL]	--	Biological Process: response to molecule of fungal origin (GO:0002238);; Molecular Function: protein kinase activity (GO:0004672);; Molecular Function: protein serine/threonine kinase activity (GO:0004674);; Molecular Function: non-membrane spanning protein tyrosine kinase activity (GO:0004715);; Molecular Function: ATP binding (GO:0005524);; Cellular Component: nucleus (GO:0005634);; Cellular Co…	--	U-box domain-containing protein 35 OS=Arabidopsis thaliana GN=PUB35 PE=1 SV=2	Protein kinase catalytic domain-containing protein, partial [Medicago truncatula]
comp22746_c0	--	--	Molecular Function: binding (GO:0005488);; Molecular Function: hydrolase activity (GO:0016787);;	--	Retrovirus-related Pol polyprotein from transposon TNT 1-94 OS=Nicotiana tabacum PE=2 SV=1	unknown protein [Arabidopsis thaliana]
comp33525_c1	[G]	Carbohydrate transport and metabolism	Cellular Component: extracellular region (GO:0005576);; Cellular Component: cell wall (GO:0005618);; Biological Process: regulation of transcription, DNA-dependent (GO:0006355);; Biological Process: xylem and phloem pattern formation (GO:0010051);; Cellular Component: cytoplasmic membrane-bounded vesicle (GO:0016023);; Biological Process: modulation by virus of host cellular process (GO:0019054);…	--	Glycine-rich cell wall structural protein 2 OS=Oryza sativa subsp. japonica GN=GRP0.9 PE=2 SV=1	Glycine-rich cell wall structural protein 1 precursor, putative [Ricinus communis]
comp39959_c0	[L]	Replication, recombination and repair	Molecular Function: damaged DNA binding (GO:0003684);; Molecular Function: ATP binding (GO:0005524);; Cellular Component: nucleus (GO:0005634);; Biological Process: mismatch repair (GO:0006298);; Cellular Component: plastid (GO:0009536);; Molecular Function: organic cyclic compound binding (GO:0097159);;	K07456|0.0|pop:POPTR_1075519|hypothetical protein	MutS2 protein OS=Synechocystis sp. (strain PCC 6803 / Kazusa) GN=mutSB PE=3 SV=1	PREDICTED: mutS2 protein-like isoform 1 [Glycine max]
comp28019_c0	[R]	General function prediction only	Molecular Function: nucleotide binding (GO:0000166);; Biological Process: RNA methylation (GO:0001510);; Cellular Component: cytoplasm (GO:0005737);; Biological Process: RNA processing (GO:0006396);; Biological Process: tRNA modification (GO:0006400);; Biological Process: gamete generation (GO:0007276);; Biological Process: 7-methylguanosine metabolic process (GO:0008618);; Biological Process: de…	--	tRNA (guanine-N(7)-)-methyltransferase subunit WDR4 OS=Dictyostelium discoideum GN=wdr4 PE=3 SV=1	PREDICTED: tRNA (guanine-N(7)-)-methyltransferase subunit WDR4-like [Vitis vinifera]
comp19712_c0	--	--	Cellular Component: chloroplast (GO:0009507);; Biological Process: response to inorganic substance (GO:0010035);; Biological Process: type I hypersensitivity (GO:0016068);; Biological Process: metal ion transport (GO:0030001);;	--	MLP-like protein 34 OS=Arabidopsis thaliana GN=MLP34 PE=2 SV=1	PREDICTED: MLP-like protein 34 [Vitis vinifera]
comp2450_c0	--	--	Biological Process: long-chain fatty acid metabolic process (GO:0001676);; Molecular Function: carnitine O-acetyltransferase activity (GO:0004092);; Molecular Function: carnitine O-palmitoyltransferase activity (GO:0004095);; Molecular Function: receptor binding (GO:0005102);; Cellular Component: peroxisome (GO:0005777);; Cellular Component: endoplasmic reticulum membrane (GO:0005789);; Biologica…	--	Putative mitochondrial carnitine O-acetyltransferase OS=Saccharomyces cerevisiae (strain ATCC 204508 / S288c) GN=YAT1 PE=1 SV=2	carnitine O-palmitoyltransferase 2, mitochondrial precursor [Pyrenophora tritici-repentis Pt-1C-BFP]
comp19319_c0	--	--	Molecular Function: ligase activity (GO:0016874);; Molecular Function: metal ion binding (GO:0046872);;	--	--	PREDICTED: uncharacterized protein LOC101302961 [Fragaria vesca subsp. vesca]
comp27098_c1	--	--	Cellular Component: glycosylphosphatidylinositol-N-acetylglucosaminyltransferase (GPI-GnT) complex (GO:0000506);; Molecular Function: dolichyl-phosphate beta-D-mannosyltransferase activity (GO:0004582);; Molecular Function: protein binding (GO:0005515);; Cellular Component: endoplasmic reticulum membrane (GO:0005789);; Biological Process: dolichol-linked oligosaccharide biosynthetic process (GO:0…	K09658|9e-40|pop:POPTR_826626|hypothetical protein	Dolichol phosphate-mannose biosynthesis regulatory protein OS=Mus musculus GN=Dpm2 PE=2 SV=3	PREDICTED: dolichol phosphate-mannose biosynthesis regulatory protein-like isoform X2 [Cicer arietinum]
comp586800_c0	--	--	Biological Process: T cell activation involved in immune response (GO:0002286);; Molecular Function: actin binding (GO:0003779);; Molecular Function: structural constituent of cytoskeleton (GO:0005200);; Molecular Function: calcium ion binding (GO:0005509);; Cellular Component: vacuole (GO:0005773);; Cellular Component: cytosol (GO:0005829);; Cellular Component: plasma membrane (GO:0005886);; Bio…	--	Fimbrin OS=Saccharomyces cerevisiae (strain ATCC 204508 / S288c) GN=SAC6 PE=1 SV=1	hypothetical protein [Tuber melanosporum Mel28]
comp190904_c0	[G]	Carbohydrate transport and metabolism	Molecular Function: fructose-bisphosphate aldolase activity (GO:0004332);; Molecular Function: protein binding (GO:0005515);; Cellular Component: mitochondrion (GO:0005739);; Cellular Component: cytosol (GO:0005829);; Cellular Component: plasma membrane (GO:0005886);; Biological Process: gluconeogenesis (GO:0006094);; Biological Process: glycolysis (GO:0006096);; Molecular Function: zinc ion bind…	K01624|6e-28|olu:OSTLU_94831|hypothetical protein	Fructose-bisphosphate aldolase OS=Schizosaccharomyces pombe (strain 972 / ATCC 24843) GN=fba1 PE=1 SV=2	hypothetical protein COCHEDRAFT_1180941 [Bipolaris maydis C5]
comp420766_c0	--	--	--	K03009|2e-12|vvi:100259838|hypothetical protein LOC100259838	--	PREDICTED: DNA-directed RNA polymerases I, II, and III subunit RPABC4-like [Glycine max]
comp32887_c0	--	--	Biological Process: mRNA splicing, via spliceosome (GO:0000398);; Biological Process: mitochondrial RNA processing (GO:0000963);; Molecular Function: endonuclease activity (GO:0004519);; Cellular Component: mitochondrion (GO:0005739);; Cellular Component: chloroplast (GO:0009507);; Biological Process: phloem or xylem histogenesis (GO:0010087);; Biological Process: leaf vascular tissue pattern for…	--	Pentatricopeptide repeat-containing protein At3g46790, chloroplastic OS=Arabidopsis thaliana GN=CRR2 PE=2 SV=1	PREDICTED: pentatricopeptide repeat-containing protein At3g46790, chloroplastic [Vitis vinifera]
comp28796_c0	[O]	Posttranslational modification, protein turnover, chaperones	Molecular Function: protein binding (GO:0005515);; Cellular Component: nucleolus (GO:0005730);; Cellular Component: cytoplasm (GO:0005737);; Cellular Component: plasma membrane (GO:0005886);; Biological Process: response to stress (GO:0006950);; Biological Process: response to stimulus (GO:0050896);;	--	DnaJ homolog subfamily B member 12 OS=Mus musculus GN=Dnajb12 PE=2 SV=2	PREDICTED: uncharacterized protein LOC100244334 [Vitis vinifera]
comp678059_c0	--	--	Molecular Function: catalytic activity (GO:0003824);; Biological Process: cellular aromatic compound metabolic process (GO:0006725);; Biological Process: cellular nitrogen compound metabolic process (GO:0034641);; Biological Process: heterocycle metabolic process (GO:0046483);; Molecular Function: organic cyclic compound binding (GO:0097159);;	--	Putative ribonuclease H protein At1g65750 OS=Arabidopsis thaliana GN=At1g65750 PE=3 SV=1	hypothetical protein [Beta vulgaris subsp. vulgaris]
comp24734_c0	--	--	Biological Process: myeloid cell activation involved in immune response (GO:0002275);; Biological Process: myeloid leukocyte mediated immunity (GO:0002444);; Molecular Function: protein binding (GO:0005515);; Cellular Component: lysosome (GO:0005764);; Cellular Component: endosome (GO:0005768);; Cellular Component: vacuolar membrane (GO:0005774);; Cellular Component: endoplasmic reticulum (GO:000…	--	Vesicle-associated membrane protein 7 OS=Rattus norvegicus GN=Vamp7 PE=1 SV=1	hypothetical protein [Tuber melanosporum Mel28]
comp32920_c1	--	--	--	--	--	putative transposase [Oryza sativa Japonica Group]
comp165231_c0	--	--	Molecular Function: DNA binding (GO:0003677);; Biological Process: DNA recombination (GO:0006310);; Molecular Function: zinc ion binding (GO:0008270);; Biological Process: DNA integration (GO:0015074);;	--	--	putative polyprotein [Oryza sativa Japonica Group]
comp247249_c0	--	--	--	--	--	PREDICTED: uncharacterized protein LOC101311251 [Fragaria vesca subsp. vesca]
comp205076_c0	--	--	--	--	--	PREDICTED: uncharacterized protein LOC101268376 [Solanum lycopersicum]
comp35018_c0	--	--	--	--	--	hypothetical protein SETTUDRAFT_169112 [Setosphaeria turcica Et28A]
comp26550_c0	--	--	Molecular Function: monooxygenase activity (GO:0004497);; Molecular Function: iron ion binding (GO:0005506);; Molecular Function: electron carrier activity (GO:0009055);; Cellular Component: chloroplast (GO:0009507);; Biological Process: response to zinc ion (GO:0010043);; Cellular Component: membrane (GO:0016020);; Biological Process: monoterpenoid biosynthetic process (GO:0016099);; Molecular F…	--	Cytochrome P450 82C4 OS=Arabidopsis thaliana GN=CYP82C4 PE=2 SV=1	cytochrome P450 [Populus trichocarpa]
comp21048_c0	[R]	General function prediction only	Molecular Function: nucleotide binding (GO:0000166);; Molecular Function: protein binding (GO:0005515);; Cellular Component: heterotrimeric G-protein complex (GO:0005834);; Biological Process: vegetative to reproductive phase transition of meristem (GO:0010228);; Cellular Component: histone methyltransferase complex (GO:0035097);; Biological Process: primary metabolic process (GO:0044238);; Biolo…	--	Retinoblastoma-binding protein 5 OS=Mus musculus GN=Rbbp5 PE=1 SV=2	PREDICTED: retinoblastoma-binding protein 5-like [Vitis vinifera]
comp40950_c0	[QR]	--	Cellular Component: cytoplasm (GO:0005737);; Molecular Function: methyltransferase activity (GO:0008168);; Biological Process: isoflavonoid phytoalexin biosynthetic process (GO:0009701);; Biological Process: flavonoid metabolic process (GO:0009812);; Biological Process: alkaloid biosynthetic process (GO:0009821);; Molecular Function: isoflavone 4'-O-methyltransferase activity (GO:0030746);; Molec…	--	Trans-resveratrol di-O-methyltransferase OS=Vitis vinifera GN=ROMT PE=1 SV=2	PREDICTED: trans-resveratrol di-O-methyltransferase-like [Fragaria vesca subsp. vesca]
comp720368_c0	--	--	Molecular Function: sequence-specific DNA binding transcription factor activity (GO:0003700);; Molecular Function: protein binding (GO:0005515);; Biological Process: response to osmotic stress (GO:0006970);; Molecular Function: zinc ion binding (GO:0008270);; Biological Process: salicylic acid mediated signaling pathway (GO:0009863);; Cellular Component: chloroplast envelope (GO:0009941);; Biolog…	--	Probable WRKY transcription factor 4 OS=Arabidopsis thaliana GN=WRKY4 PE=1 SV=2	PREDICTED: probable WRKY transcription factor 4-like [Solanum lycopersicum]
comp20516_c0	--	--	--	--	--	conserved hypothetical protein [Ricinus communis]
comp45944_c0	--	--	Molecular Function: polygalacturonase activity (GO:0004650);; Cellular Component: extracellular region (GO:0005576);; Biological Process: carbohydrate metabolic process (GO:0005975);; Cellular Component: plant-type cell wall (GO:0009505);; Biological Process: plant-type cell wall modification (GO:0009827);; Biological Process: anther dehiscence (GO:0009901);; Biological Process: fruit dehiscence …	--	Exopolygalacturonase clone GBGA483 OS=Arabidopsis thaliana GN=At3g07850 PE=2 SV=2	Polygalacturonase [Theobroma cacao]
comp40177_c0	--	--	Molecular Function: sequence-specific DNA binding transcription factor activity (GO:0003700);; Molecular Function: protein binding (GO:0005515);; Cellular Component: nucleoplasm (GO:0005654);; Cellular Component: chromosome (GO:0005694);; Biological Process: regulation of transcription from RNA polymerase II promoter (GO:0006357);; Biological Process: cellular membrane fusion (GO:0006944);; Biolo…	K11644|0.0|vvi:100243213|hypothetical protein LOC100243213	Paired amphipathic helix protein Sin3-like 3 OS=Arabidopsis thaliana GN=SNL3 PE=1 SV=3	unnamed protein product [Vitis vinifera]
comp40792_c0	--	--	--	--	--	TPA: putative EDM2-like family protein [Zea mays]
comp38809_c0	--	--	Molecular Function: catalytic activity (GO:0003824);; Biological Process: metabolic process (GO:0008152);; Cellular Component: chloroplast (GO:0009507);; Biological Process: post-embryonic development (GO:0009791);; Biological Process: reproductive structure development (GO:0048608);;	--	Pentatricopeptide repeat-containing protein At5g47360 OS=Arabidopsis thaliana GN=At5g47360 PE=2 SV=1	Tetratricopeptide repeat-like superfamily protein, putative isoform 1 [Theobroma cacao]
comp36739_c0	--	--	--	--	Putative ribonuclease H protein At1g65750 OS=Arabidopsis thaliana GN=At1g65750 PE=3 SV=1	hypothetical protein [Beta vulgaris subsp. vulgaris]
comp33387_c0	[R]	General function prediction only	Molecular Function: protein binding (GO:0005515);; Cellular Component: nucleus (GO:0005634);; Cellular Component: cytoplasm (GO:0005737);; Biological Process: regulation of mitotic cell cycle (GO:0007346);; Molecular Function: zinc ion binding (GO:0008270);; Biological Process: cellular response to starvation (GO:0009267);;	K06874|2e-58|ppp:PHYPADRAFT_165148|hypothetical protein	Zinc finger protein zpr1 OS=Schizosaccharomyces pombe (strain 972 / ATCC 24843) GN=zpr1 PE=3 SV=1	hypothetical protein PTT_18635 [Pyrenophora teres f. teres 0-1]
comp21073_c0	[J]	Translation, ribosomal structure and biogenesis	Molecular Function: RNA binding (GO:0003723);; Molecular Function: structural constituent of ribosome (GO:0003735);; Cellular Component: ribosome (GO:0005840);; Biological Process: translation (GO:0006412);; Cellular Component: large ribosomal subunit (GO:0015934);;	K02874|3e-80|vvi:100241180|hypothetical protein LOC100241180	50S ribosomal protein L14 OS=Oligotropha carboxidovorans (strain ATCC 49405 / DSM 1227 / OM5) GN=rplN PE=3 SV=1	unnamed protein product [Vitis vinifera]
comp40199_c1	[S]	Function unknown	Biological Process: polysaccharide biosynthetic process (GO:0000271);; Biological Process: immune response-regulating signaling pathway (GO:0002764);; Molecular Function: protein binding (GO:0005515);; Cellular Component: plasma membrane (GO:0005886);; Biological Process: cellular glucan metabolic process (GO:0006073);; Biological Process: cellular protein modification process (GO:0006464);; Biol…	--	Putative receptor-like protein kinase At3g47110 OS=Arabidopsis thaliana GN=At3g47110 PE=3 SV=1	receptor-kinase, putative [Ricinus communis]
comp31515_c0	[V]	Defense mechanisms	Molecular Function: ATP binding (GO:0005524);; Biological Process: ATP catabolic process (GO:0006200);; Biological Process: transport (GO:0006810);; Cellular Component: integral to membrane (GO:0016021);; Molecular Function: ATPase activity, coupled to transmembrane movement of substances (GO:0042626);;	--	Opaque-specific ABC transporter CDR3 OS=Candida albicans GN=CDR3 PE=2 SV=1	ABC transporter [Alternaria brassicicola]
comp19088_c1	[Q]	Secondary metabolites biosynthesis, transport and catabolism	Molecular Function: monooxygenase activity (GO:0004497);; Molecular Function: binding (GO:0005488);; Cellular Component: endoplasmic reticulum (GO:0005783);; Biological Process: isoprenoid biosynthetic process (GO:0008299);; Cellular Component: chloroplast (GO:0009507);; Biological Process: suberin biosynthetic process (GO:0010345);; Molecular Function: oxidoreductase activity (GO:0016491);; Mole…	--	Cytochrome P450 86B1 OS=Arabidopsis thaliana GN=CYP86B1 PE=2 SV=1	PREDICTED: cytochrome P450 86B1 [Vitis vinifera]
comp561726_c0	--	--	--	--	--	hypothetical protein SETTUDRAFT_22572 [Setosphaeria turcica Et28A]
comp40881_c0	--	--	Biological Process: mRNA splicing, via spliceosome (GO:0000398);; Biological Process: nuclear-transcribed mRNA catabolic process (GO:0000956);; Biological Process: negative regulation of cytokine production (GO:0001818);; Biological Process: neural retina development (GO:0003407);; Molecular Function: binding (GO:0005488);; Cellular Component: nucleus (GO:0005634);; Biological Process: cell cycle…	--	Cactin OS=Danio rerio GN=cactin PE=2 SV=1	PREDICTED: uncharacterized protein C19orf29 homolog [Vitis vinifera]
comp41287_c1	[L]	Replication, recombination and repair	Molecular Function: nucleic acid binding (GO:0003676);; Biological Process: DNA metabolic process (GO:0006259);; Biological Process: metabolic process (GO:0008152);; Biological Process: cellular process (GO:0009987);; Molecular Function: transferase activity (GO:0016740);; Molecular Function: hydrolase activity (GO:0016787);;	--	Retrotransposable element Tf2 155 kDa protein type 1 OS=Schizosaccharomyces pombe (strain 972 / ATCC 24843) GN=Tf2-1 PE=4 SV=1	Ty3/gypsy retrotransposon protein [Beta vulgaris subsp. vulgaris]
comp27293_c0	--	--	Cellular Component: cytoplasmic membrane-bounded vesicle (GO:0016023);; Cellular Component: mediator complex (GO:0016592);; Biological Process: para-aminobenzoic acid metabolic process (GO:0046482);;	--	Mediator of RNA polymerase II transcription subunit 27 OS=Arabidopsis thaliana GN=MED27 PE=1 SV=1	Serine/threonine-protein kinase irlC isoform 1 [Theobroma cacao]
comp38642_c0	--	--	Cellular Component: nucleus (GO:0005634);;	--	--	Hydroxyproline-rich glycoprotein family protein, putative isoform 2 [Theobroma cacao]
comp630714_c0	--	--	Molecular Function: hydrolase activity, hydrolyzing O-glycosyl compounds (GO:0004553);; Biological Process: xylan catabolic process (GO:0045493);;	--	--	glycoside hydrolase family 43 protein [Bipolaris maydis C5]
comp37128_c0	[O]	Posttranslational modification, protein turnover, chaperones	Molecular Function: chloride channel activity (GO:0005254);; Molecular Function: copper ion binding (GO:0005507);; Cellular Component: nuclear envelope (GO:0005635);; Cellular Component: mitochondrion (GO:0005739);; Cellular Component: vacuole (GO:0005773);; Cellular Component: peroxisome (GO:0005777);; Cellular Component: cytosol (GO:0005829);; Cellular Component: cytoskeleton (GO:0005856);; Cel…	--	Glutathione S-transferase DHAR3, chloroplastic OS=Arabidopsis thaliana GN=DHAR3 PE=1 SV=1	dehydroascorbate reductase [Spinacia oleracea]
comp18302_c0	--	--	Biological Process: nuclear division (GO:0000280);; Biological Process: cytokinesis by cell plate formation (GO:0000911);; Molecular Function: DNA binding (GO:0003677);; Molecular Function: histone acetyltransferase activity (GO:0004402);; Molecular Function: protein binding (GO:0005515);; Cellular Component: nucleus (GO:0005634);; Cellular Component: chromosome (GO:0005694);; Cellular Component:…	--	Histone-lysine N-methyltransferase ATXR6 OS=Arabidopsis thaliana GN=ATXR6 PE=2 SV=1	unnamed protein product [Vitis vinifera]
comp29048_c0	[KL]	--	Molecular Function: DNA binding (GO:0003677);; Molecular Function: ATP-dependent DNA helicase activity (GO:0004003);; Molecular Function: helicase activity (GO:0004386);; Molecular Function: protein binding (GO:0005515);; Molecular Function: ATP binding (GO:0005524);; Cellular Component: nucleus (GO:0005634);; Cellular Component: cytoplasm (GO:0005737);; Cellular Component: mitochondrion (GO:0005…	--	Fanconi anemia group J protein homolog OS=Mus musculus GN=Brip1 PE=2 SV=1	PREDICTED: Fanconi anemia group J protein-like [Vitis vinifera]
comp18969_c0	[K]	Transcription	Molecular Function: 3'-5'-exoribonuclease activity (GO:0000175);; Cellular Component: nuclear exosome (RNase complex) (GO:0000176);; Molecular Function: RNA binding (GO:0003723);; Molecular Function: endonuclease activity (GO:0004519);; Molecular Function: guanyl-nucleotide exchange factor activity (GO:0005085);; Molecular Function: protein binding (GO:0005515);; Cellular Component: nucleoplasm (…	K12585|0.0|rcu:RCOM_0875030|mitotic control protein dis3, putative (EC:3.1.13.1)	Exosome complex exonuclease RRP44 OS=Mus musculus GN=Dis3 PE=2 SV=4	PREDICTED: exosome complex exonuclease RRP44 isoform 2 [Vitis vinifera]
comp42277_c0	--	--	Biological Process: protein import into nucleus, translocation (GO:0000060);; Biological Process: antigen processing and presentation of exogenous peptide antigen via MHC class I, TAP-dependent (GO:0002479);; Cellular Component: endoplasmic reticulum membrane (GO:0005789);; Biological Process: translation (GO:0006412);; Biological Process: protein folding (GO:0006457);; Biological Process: SRP-de…	K09481|2e-43|pop:POPTR_740095|hypothetical protein	Protein transport protein Sec61 subunit beta OS=Arabidopsis thaliana GN=At2g45070 PE=2 SV=1	predicted protein [Populus trichocarpa]
comp263161_c0	[J]	Translation, ribosomal structure and biogenesis	Biological Process: reproduction (GO:0000003);; Biological Process: nuclear-transcribed mRNA catabolic process, nonsense-mediated decay (GO:0000184);; Biological Process: RNA methylation (GO:0001510);; Biological Process: nematode larval development (GO:0002119);; Molecular Function: damaged DNA binding (GO:0003684);; Molecular Function: RNA binding (GO:0003723);; Molecular Function: mRNA binding…	K02985|2e-36|zma:100382757|hypothetical protein LOC100382757	40S ribosomal protein S3 OS=Rattus norvegicus GN=Rps3 PE=1 SV=1	predicted protein [Hordeum vulgare subsp. vulgare]
comp33002_c0	--	--	--	--	--	Os04g0283700 [Oryza sativa Japonica Group]
comp35444_c1	[D]	Cell cycle control, cell division, chromosome partitioning	Biological Process: regulation of cyclin-dependent protein kinase activity (GO:0000079);; Cellular Component: nucleus (GO:0005634);; Cellular Component: cytoplasm (GO:0005737);; Biological Process: cell cycle (GO:0007049);; Biological Process: mitosis (GO:0007067);; Molecular Function: protein kinase binding (GO:0019901);; Biological Process: regulation of cellular process (GO:0050794);; Biologic…	K05868|2e-72|vvi:100261859|hypothetical protein LOC100261859	G2/mitotic-specific cyclin-1 OS=Antirrhinum majus PE=2 SV=1	hypothetical protein PRUPE_ppa004504mg [Prunus persica]
comp13070_c1	[IQR]	--	Molecular Function: protein binding (GO:0005515);; Cellular Component: vacuolar membrane (GO:0005774);; Cellular Component: peroxisome (GO:0005777);; Cellular Component: cytosol (GO:0005829);; Biological Process: fatty acid beta-oxidation (GO:0006635);; Molecular Function: oxidoreductase activity, acting on the CH-CH group of donors, NAD or NADP as acceptor (GO:0016628);;	K13237|3e-22|ath:AT3G12800|SDRB	Peroxisomal 2,4-dienoyl-CoA reductase SPS19 OS=Saccharomyces cerevisiae (strain ATCC 204508 / S288c) GN=SPS19 PE=1 SV=4	hypothetical protein COCHEDRAFT_1193148 [Bipolaris maydis C5]
comp107256_c0	--	--	Cellular Component: nucleus (GO:0005634);; Biological Process: protein targeting to membrane (GO:0006612);; Cellular Component: chloroplast (GO:0009507);; Biological Process: salicylic acid mediated signaling pathway (GO:0009863);; Biological Process: jasmonic acid mediated signaling pathway (GO:0009867);; Biological Process: regulation of plant-type hypersensitive response (GO:0010363);; Molecul…	--	UDP-glycosyltransferase 85A7 OS=Arabidopsis thaliana GN=UGT85A7 PE=2 SV=1	PREDICTED: UDP-glycosyltransferase 85A2 [Vitis vinifera]
comp28415_c0	--	--	Biological Process: very long-chain fatty acid metabolic process (GO:0000038);; Biological Process: sulfur amino acid metabolic process (GO:0000096);; Biological Process: polysaccharide biosynthetic process (GO:0000271);; Cellular Component: extracellular region (GO:0005576);; Cellular Component: nucleus (GO:0005634);; Cellular Component: endoplasmic reticulum (GO:0005783);; Biological Process: a…	--	3-ketoacyl-CoA synthase 1 OS=Arabidopsis thaliana GN=KCS1 PE=2 SV=1	PREDICTED: 3-ketoacyl-CoA synthase 1-like [Vitis vinifera]
comp19730_c0	--	--	--	--	--	hypothetical protein PRUPE_ppa022058mg, partial [Prunus persica]
comp31202_c0	[J]	Translation, ribosomal structure and biogenesis	Biological Process: reproduction (GO:0000003);; Biological Process: nuclear-transcribed mRNA catabolic process, nonsense-mediated decay (GO:0000184);; Biological Process: RNA methylation (GO:0001510);; Biological Process: nematode larval development (GO:0002119);; Molecular Function: structural constituent of ribosome (GO:0003735);; Molecular Function: protein binding (GO:0005515);; Cellular Comp…	K02870|1e-106|osa:4330425|Os02g0699600	60S ribosomal protein L12-1 OS=Arabidopsis thaliana GN=RPL12A PE=2 SV=2	Os02g0699600 [Oryza sativa Japonica Group]
comp41072_c0	--	--	--	--	--	PREDICTED: uncharacterized protein LOC100792895 [Glycine max]
comp43321_c0	--	--	Cellular Component: nucleus (GO:0005634);;	--	--	conserved hypothetical protein [Ricinus communis]
comp34589_c0	[L]	Replication, recombination and repair	Molecular Function: RNA binding (GO:0003723);; Molecular Function: RNA-directed DNA polymerase activity (GO:0003964);; Molecular Function: binding (GO:0005488);; Biological Process: RNA-dependent DNA replication (GO:0006278);; Biological Process: cellular process (GO:0009987);; Molecular Function: hydrolase activity (GO:0016787);;	--	Retrovirus-related Pol polyprotein from transposon 297 OS=Drosophila melanogaster GN=pol PE=4 SV=1	H0115B09.9 [Oryza sativa Indica Group]
comp40484_c0	[I]	Lipid transport and metabolism	Biological Process: very long-chain fatty acid metabolic process (GO:0000038);; Molecular Function: acetyl-CoA C-acetyltransferase activity (GO:0003985);; Molecular Function: acetyl-CoA C-acyltransferase activity (GO:0003988);; Molecular Function: protein binding (GO:0005515);; Cellular Component: mitochondrion (GO:0005739);; Cellular Component: peroxisome (GO:0005777);; Cellular Component: perox…	K07513|1e-113|sbi:SORBI_01g020150|hypothetical protein	3-ketoacyl-CoA thiolase, peroxisomal OS=Yarrowia lipolytica (strain CLIB 122 / E 150) GN=POT1 PE=3 SV=1	3-ketoacyl-CoA thiolase 1 [Pyrenophora tritici-repentis Pt-1C-BFP]
comp19941_c0	[R]	General function prediction only	Biological Process: lipid metabolic process (GO:0006629);; Biological Process: metabolic process (GO:0008152);; Molecular Function: hydrolase activity (GO:0016787);;	--	Patatin-03 OS=Solanum tuberosum PE=2 SV=1	PREDICTED: patatin group A-3-like [Fragaria vesca subsp. vesca]
comp107690_c0	[GEPR]	--	Cellular Component: cytoplasm (GO:0005737);; Biological Process: hexose transport (GO:0008645);; Molecular Function: hexose transmembrane transporter activity (GO:0015149);; Cellular Component: membrane (GO:0016020);; Cellular Component: integral to membrane (GO:0016021);; Biological Process: quinate metabolic process (GO:0019630);; Molecular Function: substrate-specific transmembrane transporter…	--	Quinate permease OS=Emericella nidulans (strain FGSC A4 / ATCC 38163 / CBS 112.46 / NRRL 194 / M139) GN=qutD PE=1 SV=2	hypothetical protein SETTUDRAFT_32657 [Setosphaeria turcica Et28A]
comp245053_c0	--	--	--	--	Proline-rich receptor-like protein kinase PERK2 OS=Arabidopsis thaliana GN=PERK2 PE=2 SV=3	hypothetical protein PTT_16787 [Pyrenophora teres f. teres 0-1]
comp308711_c0	--	--	Biological Process: macromolecule metabolic process (GO:0043170);; Biological Process: primary metabolic process (GO:0044238);;	--	--	gypsy/Ty-3 retroelement polyprotein; 69905-74404 [Arabidopsis thaliana]
comp34791_c0	[IQ]	--	Molecular Function: acetate-CoA ligase activity (GO:0003987);; Cellular Component: mitochondrion (GO:0005739);; Cellular Component: peroxisome (GO:0005777);; Biological Process: acetate metabolic process (GO:0006083);; Biological Process: glyoxylate cycle (GO:0006097);; Biological Process: metabolic process (GO:0008152);; Molecular Function: o-succinylbenzoate-CoA ligase activity (GO:0008756);; C…	--	Probable acyl-activating enzyme 6 OS=Arabidopsis thaliana GN=AAE6 PE=2 SV=1	Acyl activating enzyme 5 [Theobroma cacao]
comp150611_c0	[C]	Energy production and conversion	Biological Process: mitochondrial genome maintenance (GO:0000002);; Molecular Function: dihydrolipoyllysine-residue succinyltransferase activity (GO:0004149);; Cellular Component: nucleus (GO:0005634);; Cellular Component: mitochondrial matrix (GO:0005759);; Cellular Component: plasma membrane (GO:0005886);; Biological Process: tricarboxylic acid cycle (GO:0006099);; Biological Process: 2-oxoglut…	K00658|6e-89|vcn:VOLCADRAFT_81632|ogd2	Dihydrolipoyllysine-residue succinyltransferase component of 2-oxoglutarate dehydrogenase complex, mitochondrial OS=Saccharomyces cerevisiae (strain ATCC 204508 / S288c) GN=KGD2 PE=1 SV=2	hypothetical protein PTT_17481 [Pyrenophora teres f. teres 0-1]
comp559557_c0	[J]	Translation, ribosomal structure and biogenesis	Biological Process: nuclear-transcribed mRNA catabolic process, nonsense-mediated decay (GO:0000184);; Molecular Function: RNA binding (GO:0003723);; Molecular Function: structural constituent of ribosome (GO:0003735);; Molecular Function: protein binding (GO:0005515);; Cellular Component: nucleus (GO:0005634);; Cellular Component: Golgi apparatus (GO:0005794);; Cellular Component: ribosome (GO:0…	K02941|2e-22|ppp:PHYPADRAFT_179848|hypothetical protein	60S acidic ribosomal protein P0 OS=Podospora anserina PE=3 SV=1	hypothetical protein SNOG_15237 [Phaeosphaeria nodorum SN15]
comp39233_c0	--	--	Biological Process: MAPK cascade (GO:0000165);; Molecular Function: nucleotide binding (GO:0000166);; Molecular Function: nucleic acid binding (GO:0003676);; Molecular Function: RNA binding (GO:0003723);; Molecular Function: RNA-directed RNA polymerase activity (GO:0003968);; Cellular Component: nucleus (GO:0005634);; Cellular Component: nucleolus (GO:0005730);; Biological Process: chromatin sile…	--	RNA-dependent RNA polymerase 1 OS=Arabidopsis thaliana GN=RDR1 PE=2 SV=1	PREDICTED: RNA-dependent RNA polymerase 1 [Vitis vinifera]
comp564916_c0	--	--	--	--	--	pol-polyprotein [Silene latifolia]
comp35041_c0	--	--	Molecular Function: enhancer sequence-specific DNA binding (GO:0001158);; Molecular Function: sequence-specific DNA binding transcription factor activity (GO:0003700);; Molecular Function: calmodulin binding (GO:0005516);; Cellular Component: nucleus (GO:0005634);; Biological Process: pattern specification process (GO:0007389);; Molecular Function: identical protein binding (GO:0042802);; Biologi…	--	Trihelix transcription factor GT-2 OS=Arabidopsis thaliana GN=GT-2 PE=2 SV=1	PREDICTED: trihelix transcription factor GT-2-like [Vitis vinifera]
comp22214_c0	--	--	Molecular Function: binding (GO:0005488);; Cellular Component: mitochondrion (GO:0005739);; Cellular Component: plastid (GO:0009536);; Molecular Function: transferase activity (GO:0016740);; Molecular Function: hydrolase activity (GO:0016787);; Biological Process: macromolecule metabolic process (GO:0043170);; Biological Process: primary metabolic process (GO:0044238);;	--	Retrovirus-related Pol polyprotein from transposon TNT 1-94 OS=Nicotiana tabacum PE=2 SV=1	unnamed protein product [Beta vulgaris subsp. vulgaris]
comp405969_c0	--	--	--	--	--	hypothetical protein OsJ_34512 [Oryza sativa Japonica Group]
comp495455_c0	--	--	Biological Process: response to chemical stimulus (GO:0042221);; Biological Process: primary metabolic process (GO:0044238);; Biological Process: cellular macromolecule metabolic process (GO:0044260);;	--	Putative RING-H2 finger protein ATL37 OS=Arabidopsis thaliana GN=ATL37 PE=3 SV=1	Receptor region transmembrane domain ring H2 motif protein 1, putative isoform 1 [Theobroma cacao]
comp19897_c0	--	--	Molecular Function: peroxidase activity (GO:0004601);; Molecular Function: protein binding (GO:0005515);; Cellular Component: cell wall (GO:0005618);; Cellular Component: Golgi apparatus (GO:0005794);; Cellular Component: cytosol (GO:0005829);; Biological Process: response to oxidative stress (GO:0006979);; Biological Process: response to salt stress (GO:0009651);; Cellular Component: cytoplasmic…	K00430|2e-26|osa:4349587|Os11g0112400	Peroxidase 4 OS=Vitis vinifera GN=GSVIVT00023967001 PE=1 SV=1	PREDICTED: peroxidase 4-like [Solanum lycopersicum]
comp1795_c1	--	--	Molecular Function: GTPase activity (GO:0003924);; Molecular Function: GTP binding (GO:0005525);; Cellular Component: mitochondrial outer membrane (GO:0005741);; Biological Process: GTP catabolic process (GO:0006184);; Biological Process: mitochondrial fusion (GO:0008053);; Molecular Function: zinc ion binding (GO:0008270);; Cellular Component: integral to membrane (GO:0016021);;	--	Mitofusin FZO1 OS=Saccharomyces cerevisiae (strain ATCC 204508 / S288c) GN=FZO1 PE=1 SV=1	mitochondrial fusion GTPase protein [Pyrenophora tritici-repentis Pt-1C-BFP]
comp566772_c0	--	--	Biological Process: mitochondrial RNA processing (GO:0000963);; Cellular Component: mitochondrion (GO:0005739);; Biological Process: microtubule nucleation (GO:0007020);; Biological Process: sister chromatid cohesion (GO:0007062);; Biological Process: reciprocal meiotic recombination (GO:0007131);; Cellular Component: chloroplast (GO:0009507);; Biological Process: sugar mediated signaling pathway…	--	Putative pentatricopeptide repeat-containing protein At3g25970 OS=Arabidopsis thaliana GN=PCMP-E46 PE=3 SV=2	hypothetical protein PRUPE_ppa027076mg, partial [Prunus persica]
comp38257_c1	--	--	--	--	--	hypothetical protein PRUPE_ppa015020mg [Prunus persica]
comp34537_c0	[L]	Replication, recombination and repair	Biological Process: metabolic process (GO:0008152);; Biological Process: cellular process (GO:0009987);; Molecular Function: hydrolase activity (GO:0016787);;	--	Retrotransposable element Tf2 155 kDa protein type 3 OS=Schizosaccharomyces pombe (strain 972 / ATCC 24843) GN=Tf2-11 PE=4 SV=1	orf764 [Beta vulgaris subsp. vulgaris]
comp245378_c0	--	--		--	--	VQ motif-containing protein, putative [Theobroma cacao]
comp129181_c0	[EH]	--	Molecular Function: ketol-acid reductoisomerase activity (GO:0004455);; Cellular Component: mitochondrion (GO:0005739);; Biological Process: isoleucine biosynthetic process (GO:0009097);; Biological Process: valine biosynthetic process (GO:0009099);; Molecular Function: isomerase activity (GO:0016853);; Molecular Function: metal ion binding (GO:0046872);; Molecular Function: coenzyme binding (GO:…	K00053|1e-150|zma:100191801|hypothetical protein LOC100191801	Probable ketol-acid reductoisomerase, mitochondrial OS=Schizosaccharomyces pombe (strain 972 / ATCC 24843) GN=ilv5 PE=1 SV=2	acetohydroxyacid reductoisomerase (predicted) [Schizosaccharomyces pombe 972h-]
comp32885_c1	--	--	--	--	--	hypothetical protein PTT_11398 [Pyrenophora teres f. teres 0-1]
comp26785_c0	[O]	Posttranslational modification, protein turnover, chaperones	Biological Process: mitotic cell cycle (GO:0000278);; Biological Process: nuclear-transcribed mRNA catabolic process (GO:0000956);; Molecular Function: protein binding (GO:0005515);; Cellular Component: nucleus (GO:0005634);; Cellular Component: cytosol (GO:0005829);; Biological Process: methylation-dependent chromatin silencing (GO:0006346);; Biological Process: RNA processing (GO:0006396);; Bio…	--	Probable UDP-N-acetylglucosamine--peptide N-acetylglucosaminyltransferase SPINDLY OS=Solanum lycopersicum GN=SPY PE=2 SV=1	PREDICTED: probable UDP-N-acetylglucosamine--peptide N-acetylglucosaminyltransferase SPINDLY [Vitis vinifera]
comp15378_c0	--	--	Molecular Function: nucleic acid binding (GO:0003676);; Molecular Function: zinc ion binding (GO:0008270);; Biological Process: DNA integration (GO:0015074);; Molecular Function: hydrolase activity (GO:0016787);; Biological Process: response to stimulus (GO:0050896);;	--	Retrovirus-related Pol polyprotein from transposon TNT 1-94 OS=Nicotiana tabacum PE=2 SV=1	PREDICTED: uncharacterized protein LOC100801364 [Glycine max]
comp303045_c0	--	--	Cellular Component: endoplasmic reticulum membrane (GO:0005789);; Cellular Component: chloroplast (GO:0009507);; Biological Process: chloroplast organization (GO:0009658);; Cellular Component: cortical endoplasmic reticulum (GO:0032541);;	--	Protein MIZU-KUSSEI 1 OS=Arabidopsis thaliana GN=MIZ1 PE=1 SV=1	conserved hypothetical protein [Ricinus communis]
comp74787_c0	--	--	--	--	--	conserved hypothetical protein [Ricinus communis]
comp210853_c0	--	--	Cellular Component: cell wall (GO:0005618);; Cellular Component: cytoplasm (GO:0005737);; Cellular Component: plasma membrane (GO:0005886);; Biological Process: response to nematode (GO:0009624);; Molecular Function: pectinesterase activity (GO:0030599);; Biological Process: indole-containing compound metabolic process (GO:0042430);; Cellular Component: apoplast (GO:0048046);; Biological Process:…	--	Pectinesterase/pectinesterase inhibitor 3 OS=Arabidopsis thaliana GN=PME3 PE=2 SV=2	unnamed protein product [Vitis vinifera]
comp209242_c0	[S]	Function unknown	Biological Process: morphogenesis of an epithelium (GO:0002009);; Biological Process: nematode larval development (GO:0002119);; Molecular Function: protein binding (GO:0005515);; Cellular Component: endoplasmic reticulum (GO:0005783);; Cellular Component: endoplasmic reticulum-Golgi intermediate compartment (GO:0005793);; Biological Process: Golgi organization (GO:0007030);; Biological Process: …	--	Surfeit locus protein 4 homolog OS=Schizosaccharomyces pombe (strain 972 / ATCC 24843) GN=SPCC970.06 PE=3 SV=1	hypothetical protein SNOG_06751 [Phaeosphaeria nodorum SN15]
comp35319_c0	--	--	Cellular Component: mitochondrion (GO:0005739);; Biological Process: response to oxidative stress (GO:0006979);; Biological Process: response to salt stress (GO:0009651);; Biological Process: response to abscisic acid stimulus (GO:0009737);; Biological Process: post-embryonic development (GO:0009791);; Biological Process: mitochondrial ATP synthesis coupled electron transport (GO:0042775);; Biolo…	--	Putative pentatricopeptide repeat-containing protein At3g16890, mitochondrial OS=Arabidopsis thaliana GN=PPR40 PE=3 SV=1	Pentatricopeptide (PPR) domain protein 40, putative [Theobroma cacao]
comp41185_c0	[J]	Translation, ribosomal structure and biogenesis	Molecular Function: RNA binding (GO:0003723);; Molecular Function: binding (GO:0005488);; Cellular Component: cell wall (GO:0005618);; Cellular Component: cytosol (GO:0005829);; Cellular Component: plasma membrane (GO:0005886);; Cellular Component: chloroplast (GO:0009507);; Biological Process: growth (GO:0040007);; Cellular Component: intracellular organelle (GO:0043229);; Biological Process: pr…	K02945|1e-161|rcu:RCOM_0296330|hypothetical protein	30S ribosomal protein S1 OS=Synechococcus sp. (strain ATCC 27144 / PCC 6301 / SAUG 1402/1) GN=rpsA PE=1 SV=4	PREDICTED: uncharacterized protein LOC100240915 [Vitis vinifera]
comp569322_c0	[I]	Lipid transport and metabolism	Biological Process: liver development (GO:0001889);; Molecular Function: acetyl-CoA C-acetyltransferase activity (GO:0003985);; Cellular Component: mitochondrial inner membrane (GO:0005743);; Cellular Component: mitochondrial matrix (GO:0005759);; Cellular Component: peroxisome (GO:0005777);; Cellular Component: cytosol (GO:0005829);; Cellular Component: plasma membrane (GO:0005886);; Biological …	K00626|4e-13|ppp:PHYPADRAFT_158517|hypothetical protein	Acetyl-CoA acetyltransferase OS=Schizosaccharomyces pombe (strain 972 / ATCC 24843) GN=erg10 PE=2 SV=1	acetyl-CoA C-acetyltransferase Erg10 (predicted) [Schizosaccharomyces pombe 972h-]
comp2822_c0	[J]	Translation, ribosomal structure and biogenesis	Biological Process: endonucleolytic cleavage involved in rRNA processing (GO:0000478);; Biological Process: RNA methylation (GO:0001510);; Cellular Component: dense fibrillar component (GO:0001651);; Cellular Component: granular component (GO:0001652);; Biological Process: nematode larval development (GO:0002119);; Molecular Function: RNA binding (GO:0003723);; Molecular Function: mRNA binding (G…	K14563|3e-52|olu:OSTLU_32524|hypothetical protein	rRNA 2&apos;-O-methyltransferase fibrillarin OS=Neurospora crassa (strain ATCC 24698 / 74-OR23-1A / CBS 708.71 / DSM 1257 / FGSC 987) GN=nop-1 PE=3 SV=2	rRNA methyltransferase NOP1 [Pyrenophora teres f. teres 0-1]
comp36610_c0	--	--	--	--	--	Drm4 [Pisum sativum]
comp21399_c0	--	--	--	--	--	Uncharacterized protein TCM_034955 [Theobroma cacao]
comp42222_c0	--	--	--	--	--	PREDICTED: probable serine/threonine-protein kinase At1g18390-like [Solanum lycopersicum]
comp44688_c0	[D]	Cell cycle control, cell division, chromosome partitioning	Biological Process: maltose metabolic process (GO:0000023);; Biological Process: polysaccharide catabolic process (GO:0000272);; Biological Process: barrier septum assembly (GO:0000917);; Molecular Function: GTPase activity (GO:0003924);; Molecular Function: structural molecule activity (GO:0005198);; Molecular Function: GTP binding (GO:0005525);; Cellular Component: microtubule (GO:0005874);; Bi…	K03531|0.0|vvi:100243513|hypothetical protein LOC100243513	Cell division protein FtsZ homolog 1, chloroplastic OS=Arabidopsis thaliana GN=FTSZ1 PE=1 SV=2	FtsZ1 protein [Manihot esculenta]
comp39014_c0	--	--	--	--	Seipin OS=Mus musculus GN=Bscl2 PE=1 SV=2	PREDICTED: uncharacterized protein LOC100241279 [Vitis vinifera]
comp32818_c0	[O]	Posttranslational modification, protein turnover, chaperones	Biological Process: protein polyubiquitination (GO:0000209);; Cellular Component: chromatin (GO:0000785);; Cellular Component: spindle pole (GO:0000922);; Biological Process: in utero embryonic development (GO:0001701);; Molecular Function: ubiquitin-protein ligase activity (GO:0004842);; Molecular Function: cysteine-type endopeptidase inhibitor activity (GO:0004869);; Molecular Function: protein…	--	Probable ubiquitin-conjugating enzyme E2 24 OS=Arabidopsis thaliana GN=UBC24 PE=2 SV=1	Ubiquitin-conjugating enzyme 23, putative [Theobroma cacao]
comp131076_c0	--	--	Molecular Function: guanyl-nucleotide exchange factor activity (GO:0005085);; Biological Process: cellular membrane fusion (GO:0006944);; Biological Process: plant-type cell wall modification (GO:0009827);; Biological Process: pollen tube growth (GO:0009860);; Molecular Function: identical protein binding (GO:0042802);; Cellular Component: intracellular part (GO:0044424);; Biological Process: roo…	--	Rho guanine nucleotide exchange factor 8 OS=Arabidopsis thaliana GN=ROPGEF8 PE=1 SV=1	predicted protein [Populus trichocarpa]
comp37609_c0	--	--	--	--	--	conserved hypothetical protein [Ricinus communis]
comp42550_c0	[O]	Posttranslational modification, protein turnover, chaperones	Molecular Function: glutathione transferase activity (GO:0004364);; Cellular Component: nucleolus (GO:0005730);; Cellular Component: peroxisome (GO:0005777);; Biological Process: cellular amino acid metabolic process (GO:0006520);; Biological Process: defense response (GO:0006952);; Biological Process: toxin catabolic process (GO:0009407);; Biological Process: response to cyclopentenone (GO:00105…	K00799|1e-90|rcu:RCOM_1686420|glutathione-s-transferase theta, gst, putative (EC:2.5.1.18)	Glutathione S-transferase T1 OS=Arabidopsis thaliana GN=GSTT1 PE=2 SV=1	unknown [Lotus japonicus]
comp592532_c0	[U]	Intracellular trafficking, secretion, and vesicular transport	Biological Process: protein import into nucleus, translocation (GO:0000060);; Cellular Component: nuclear pore (GO:0005643);; Cellular Component: nucleoplasm (GO:0005654);; Cellular Component: cytosol (GO:0005829);; Biological Process: apoptotic DNA fragmentation (GO:0006309);; Biological Process: NLS-bearing substrate import into nucleus (GO:0006607);; Biological Process: ribosomal protein impor…	K14293|3e-33|ppp:PHYPADRAFT_193928|hypothetical protein	Importin subunit beta-1 OS=Schizosaccharomyces pombe (strain 972 / ATCC 24843) GN=kap95 PE=3 SV=1	hypothetical protein COCHEDRAFT_1210699 [Bipolaris maydis C5]
comp587676_c0	[P]	Inorganic ion transport and metabolism	Molecular Function: protein binding (GO:0005515);; Molecular Function: ATP binding (GO:0005524);; Cellular Component: cytoplasm (GO:0005737);; Cellular Component: plasma membrane (GO:0005886);; Biological Process: ATP catabolic process (GO:0006200);; Biological Process: ATP biosynthetic process (GO:0006754);; Biological Process: ion transport (GO:0006811);; Biological Process: cation transport (G…	K01535|1e-16|cme:CMQ247C|plasma membrane H+-ATPase	ATPase 8, plasma membrane-type OS=Arabidopsis thaliana GN=AHA8 PE=1 SV=1	hypothetical protein PHACADRAFT_251073 [Phanerochaete carnosa HHB-10118-sp]
comp34377_c0	--	--	Biological Process: carbohydrate metabolic process (GO:0005975);; Molecular Function: lyase activity (GO:0016829);; Molecular Function: carbohydrate binding (GO:0030246);;	--	Rhamnogalacturonate lyase OS=Dickeya dadantii (strain 3937) GN=rhiE PE=1 SV=1	unnamed protein product [Vitis vinifera]
comp37532_c1	--	--	Biological Process: nuclear-transcribed mRNA catabolic process (GO:0000956);; Cellular Component: nucleus (GO:0005634);; Cellular Component: Golgi apparatus (GO:0005794);; Biological Process: pentose-phosphate shunt (GO:0006098);; Cellular Component: chloroplast envelope (GO:0009941);; Biological Process: chloroplast fission (GO:0010020);; Biological Process: thylakoid membrane organization (GO:0…	--	Protein GUCD1 OS=Mus musculus GN=Gucd1 PE=2 SV=2	PREDICTED: uncharacterized protein C22orf13 homolog [Vitis vinifera]
comp35177_c0	--	--	Molecular Function: nucleotide binding (GO:0000166);; Cellular Component: cytoplasm (GO:0005737);; Cellular Component: Cul4-RING ubiquitin ligase complex (GO:0080008);;	--	--	Telomerase Cajal body protein [Medicago truncatula]
comp587_c0	--	--	Molecular Function: hydrolase activity, hydrolyzing O-glycosyl compounds (GO:0004553);; Biological Process: carbohydrate metabolic process (GO:0005975);; Molecular Function: xylan 1,4-beta-xylosidase activity (GO:0009044);; Biological Process: xylan catabolic process (GO:0045493);;	--	Xylosidase/arabinosidase OS=Bacteroides ovatus GN=xsa PE=2 SV=1	glycoside hydrolase family 43 protein [Bipolaris maydis C5]
comp37758_c0	--	--	Molecular Function: nucleic acid binding (GO:0003676);; Biological Process: DNA metabolic process (GO:0006259);; Molecular Function: transferase activity (GO:0016740);; Biological Process: cellular macromolecule biosynthetic process (GO:0034645);;	--	--	hypothetical protein [Beta vulgaris]
comp62284_c0	--	--	Cellular Component: vacuole (GO:0005773);; Biological Process: signal transduction (GO:0007165);; Cellular Component: chloroplast (GO:0009507);; Biological Process: chlorophyll catabolic process (GO:0015996);; Biological Process: regulation of cellular metabolic process (GO:0031323);; Biological Process: regulation of defense response (GO:0031347);; Biological Process: defense response to bacteri…	--	Chlorophyllase-2, chloroplastic OS=Arabidopsis thaliana GN=CLH2 PE=1 SV=1	PREDICTED: chlorophyllase-2, chloroplastic [Vitis vinifera]
comp21226_c0	--	--	Cellular Component: nucleus (GO:0005634);;	--	rRNA-processing protein efg1 OS=Schizosaccharomyces pombe (strain 972 / ATCC 24843) GN=efg1 PE=3 SV=2	PREDICTED: uncharacterized protein LOC100249350 [Vitis vinifera]
comp30383_c0	--	--	Molecular Function: nucleic acid binding (GO:0003676);; Molecular Function: zinc ion binding (GO:0008270);; Biological Process: DNA integration (GO:0015074);; Molecular Function: hydrolase activity (GO:0016787);;	--	Uncharacterized mitochondrial protein AtMg00810 OS=Arabidopsis thaliana GN=AtMg00810 PE=4 SV=1	hypothetical protein VITISV_041694 [Vitis vinifera]
comp440284_c0	--	--	Biological Process: mitotic anaphase (GO:0000090);; Biological Process: embryonic development via the syncytial blastoderm (GO:0001700);; Biological Process: mesodermal cell fate commitment (GO:0001710);; Molecular Function: DNA binding (GO:0003677);; Molecular Function: RNA polymerase II distal enhancer sequence-specific DNA binding transcription factor activity (GO:0003705);; Molecular Function…	--	Dolichyl-phosphate-mannose--protein mannosyltransferase 1 OS=Saccharomyces cerevisiae (strain ATCC 204508 / S288c) GN=PMT1 PE=1 SV=1	dolichyl-phosphate-mannose-protein mannosyltransferase 1 [Pyrenophora tritici-repentis Pt-1C-BFP]
comp17253_c0	[R]	General function prediction only	Molecular Function: magnesium ion binding (GO:0000287);; Biological Process: prostaglandin production involved in inflammatory response (GO:0002539);; Molecular Function: 4-nitrophenylphosphatase activity (GO:0003869);; Molecular Function: epoxide hydrolase activity (GO:0004301);; Molecular Function: non-membrane spanning protein tyrosine kinase activity (GO:0004715);; Molecular Function: recepto…	--	AB hydrolase superfamily protein YfhM OS=Bacillus subtilis (strain 168) GN=yfhM PE=3 SV=1	predicted protein [Populus trichocarpa]
comp17671_c0	--	--	Cellular Component: nucleus (GO:0005634);; Cellular Component: plasma membrane (GO:0005886);;	--	--	PREDICTED: uncharacterized protein LOC100248412 [Vitis vinifera]
comp20821_c0	--	--	--	--	--	uncharacterized protein [Arabidopsis thaliana]
comp402686_c0	--	--	Cellular Component: chromatin (GO:0000785);; Cellular Component: condensed nuclear chromosome (GO:0000794);; Cellular Component: nucleoplasm (GO:0005654);; Biological Process: double-strand break repair (GO:0006302);; Biological Process: sister chromatid cohesion (GO:0007062);; Biological Process: reciprocal meiotic recombination (GO:0007131);; Biological Process: response to gamma radiation (GO:…	--	--	DNA-binding HORMA family protein [Theobroma cacao]
comp304764_c0	--	--	Molecular Function: binding (GO:0005488);; Molecular Function: protein binding (GO:0005515);; Biological Process: mRNA processing (GO:0006397);; Biological Process: anatomical structure morphogenesis (GO:0009653);; Cellular Component: membrane (GO:0016020);; Biological Process: cellular component organization (GO:0016043);; Molecular Function: hydrolase activity (GO:0016787);; Cellular Component:…	--	Sulfated surface glycoprotein 185 OS=Volvox carteri PE=1 SV=1	predicted protein [Micromonas sp. RCC299]
comp256598_c0	--	--	Biological Process: rRNA processing (GO:0006364);; Cellular Component: thylakoid light-harvesting complex (GO:0009503);; Cellular Component: photosystem (GO:0009521);; Cellular Component: chloroplast thylakoid membrane (GO:0009535);; Biological Process: response to blue light (GO:0009637);; Biological Process: response to high light intensity (GO:0009644);; Biological Process: response to sucrose…	K08915|1e-113|rcu:RCOM_0644360|chlorophyll A/B binding protein, putative	Chlorophyll a-b binding protein CP29.1, chloroplastic OS=Arabidopsis thaliana GN=LHCB4.1 PE=1 SV=1	PREDICTED: chlorophyll a-b binding protein CP29.2, chloroplastic-like [Glycine max]
comp41570_c0	--	--	--	--	--	TNP2 [Antirrhinum majus]
comp11101_c0	--	--	Biological Process: mitosis (GO:0007067);; Molecular Function: zinc ion binding (GO:0008270);; Molecular Function: ligase activity (GO:0016874);;	--	--	ubiquitin-protein ligase, putative [Ricinus communis]
comp451576_c0	--	--	Cellular Component: chloroplast (GO:0009507);; Biological Process: anthocyanin-containing compound biosynthetic process (GO:0009718);; Biological Process: response to sucrose stimulus (GO:0009744);; Biological Process: response to UV-B (GO:0010224);; Biological Process: cellular modified amino acid biosynthetic process (GO:0042398);; Molecular Function: chalcone isomerase activity (GO:0045430);; …	--	Probable chalcone--flavonone isomerase 3 OS=Arabidopsis thaliana GN=CHI3 PE=1 SV=1	unknown [Medicago truncatula]
comp21025_c0	--	--	Cellular Component: lipid particle (GO:0005811);; Biological Process: nucleocytoplasmic transport (GO:0006913);; Biological Process: seed germination (GO:0009845);; Biological Process: seed oilbody biogenesis (GO:0010344);; Cellular Component: monolayer-surrounded lipid storage body (GO:0012511);; Cellular Component: integral to membrane (GO:0016021);; Biological Process: lipid storage (GO:001991…	--	Oleosin 1 OS=Prunus dulcis GN=OLE1 PE=2 SV=1	PREDICTED: oleosin 16 kDa-like [Solanum lycopersicum]
comp663143_c0	--	--	--	--	--	hypothetical protein PTT_15920 [Pyrenophora teres f. teres 0-1]
comp40103_c0	--	--	Molecular Function: metal ion binding (GO:0046872);;	--	--	PREDICTED: E3 ubiquitin-protein ligase RING1-like [Glycine max]
comp40231_c1	[B]	Chromatin structure and dynamics	Molecular Function: DNA binding (GO:0003677);; Molecular Function: sequence-specific DNA binding transcription factor activity (GO:0003700);; Cellular Component: nucleus (GO:0005634);; Cellular Component: nucleoplasm (GO:0005654);; Biological Process: regulation of transcription, DNA-dependent (GO:0006355);; Cellular Component: CCAAT-binding factor complex (GO:0016602);; Molecular Function: seque…	--	Nuclear transcription factor Y subunit B-6 OS=Arabidopsis thaliana GN=NFYB6 PE=1 SV=2	LEC1 transcription factor [Pistacia chinensis]
comp45468_c0	[G]	Carbohydrate transport and metabolism	Molecular Function: hydrolase activity, hydrolyzing O-glycosyl compounds (GO:0004553);; Cellular Component: extracellular region (GO:0005576);; Cellular Component: cell wall (GO:0005618);; Biological Process: carbohydrate metabolic process (GO:0005975);; Biological Process: polysaccharide metabolic process (GO:0005976);; Biological Process: response to stress (GO:0006950);; Biological Process: ca…	--	Beta-glucanase OS=Paenibacillus macerans PE=1 SV=2	PREDICTED: probable xyloglucan endotransglucosylase/hydrolase protein 27-like [Fragaria vesca subsp. vesca]
comp41967_c0	[J]	Translation, ribosomal structure and biogenesis	Cellular Component: plastid large ribosomal subunit (GO:0000311);; Molecular Function: RNA binding (GO:0003723);; Molecular Function: structural constituent of ribosome (GO:0003735);; Biological Process: translation (GO:0006412);; Cellular Component: nucleoid (GO:0009295);; Cellular Component: plasmodesma (GO:0009506);; Cellular Component: chloroplast thylakoid membrane (GO:0009535);; Cellular Co…	K02935|3e-74|vvi:100257626|hypothetical protein LOC100257626	50S ribosomal protein L12, chloroplastic OS=Spinacia oleracea GN=RPL12 PE=1 SV=2	RecName: Full=50S ribosomal protein L12, chloroplastic; AltName: Full=CL12; Flags: Precursor
comp22185_c0	--	--	Biological Process: chromosome segregation (GO:0007059);; Biological Process: meiosis I (GO:0007127);; Cellular Component: chloroplast (GO:0009507);; Biological Process: mRNA modification (GO:0016556);; Biological Process: chloroplast RNA processing (GO:0031425);; Biological Process: regulation of cellular process (GO:0050794);; Biological Process: chromosome organization (GO:0051276);;	--	Putative pentatricopeptide repeat-containing protein At1g10330 OS=Arabidopsis thaliana GN=PCMP-E71 PE=3 SV=1	PREDICTED: putative pentatricopeptide repeat-containing protein At1g10330-like [Vitis vinifera]
comp207778_c0	--	--	Molecular Function: enzyme inhibitor activity (GO:0004857);; Cellular Component: mitochondrion (GO:0005739);; Biological Process: heme biosynthetic process (GO:0006783);; Biological Process: regulation of metabolic process (GO:0019222);; Biological Process: erythrocyte differentiation (GO:0030218);; Biological Process: negative regulation of catalytic activity (GO:0043086);; Biological Process: n…	--	ATPase inhibitor, mitochondrial OS=Cyberlindnera jadinii PE=1 SV=1	conserved hypothetical protein [Pyrenophora tritici-repentis Pt-1C-BFP]
comp1963_c1	--	--	Molecular Function: nucleotide binding (GO:0000166);; Biological Process: transport (GO:0006810);; Biological Process: cellular process (GO:0009987);; Cellular Component: membrane (GO:0016020);; Molecular Function: ATPase activity (GO:0016887);;	--	--	Pc12g09900 [Penicillium chrysogenum Wisconsin 54-1255]
comp32227_c0	--	--	Molecular Function: copper ion binding (GO:0005507);; Cellular Component: nucleus (GO:0005634);; Cellular Component: plasma membrane (GO:0005886);; Biological Process: copper ion transport (GO:0006825);; Biological Process: heart development (GO:0007507);; Molecular Function: cytoskeletal protein binding (GO:0008092);; Cellular Component: plasmodesma (GO:0009506);; Cellular Component: chloroplast…	--	Copper transport protein CCH OS=Arabidopsis thaliana GN=CCH PE=1 SV=1	predicted protein [Populus trichocarpa]
comp662619_c0	--	--	Molecular Function: binding (GO:0005488);; Molecular Function: hydrolase activity (GO:0016787);;	--	Retrovirus-related Pol polyprotein from transposon TNT 1-94 OS=Nicotiana tabacum PE=2 SV=1	hypothetical protein (mitochondrion) [Beta vulgaris subsp. maritima]
comp41539_c4	--	--	Biological Process: reproduction (GO:0000003);; Molecular Function: RNA polymerase II transcription cofactor activity (GO:0001104);; Molecular Function: transcription cofactor activity (GO:0003712);; Biological Process: regulation of transcription from RNA polymerase II promoter (GO:0006357);; Cellular Component: mediator complex (GO:0016592);; Biological Process: stem cell maintenance (GO:001982…	--	Mediator of RNA polymerase II transcription subunit 10b OS=Arabidopsis thaliana GN=MED10B PE=1 SV=1	nut2, putative [Ricinus communis]
comp30054_c2	[R]	General function prediction only	Molecular Function: tRNA binding (GO:0000049);; Molecular Function: nucleotide binding (GO:0000166);; Molecular Function: nucleic acid binding (GO:0003676);; Cellular Component: nucleus (GO:0005634);; Cellular Component: cytosol (GO:0005829);; Biological Process: mRNA processing (GO:0006397);; Biological Process: translation (GO:0006412);; Molecular Function: poly(A) RNA binding (GO:0008143);; Bi…	--	Uncharacterized RNA-binding protein C23E6.01c OS=Schizosaccharomyces pombe (strain 972 / ATCC 24843) GN=SPBC23E6.01c PE=1 SV=2	hypothetical protein COCSADRAFT_251085 [Bipolaris sorokiniana ND90Pr]
comp42836_c0	--	--	Cellular Component: plasma membrane (GO:0005886);; Biological Process: lipid transport (GO:0006869);; Molecular Function: lipid binding (GO:0008289);; Cellular Component: anchored to membrane (GO:0031225);; Biological Process: organic substance metabolic process (GO:0071704);;	--	Uncharacterized GPI-anchored protein At1g27950 OS=Arabidopsis thaliana GN=At1g27950 PE=1 SV=1	Bifunctional inhibitor/lipid-transfer protein/seed storage 2S albumin superfamily protein, putative [Theobroma cacao]
comp22534_c0	--	--	--	--	--	hypothetical protein VITISV_004868 [Vitis vinifera]
comp20566_c0	[P]	Inorganic ion transport and metabolism	Cellular Component: plant-type vacuole (GO:0000325);; Molecular Function: voltage-gated calcium channel activity (GO:0005245);; Molecular Function: calcium ion binding (GO:0005509);; Molecular Function: protein binding (GO:0005515);; Cellular Component: mitochondrion (GO:0005739);; Cellular Component: vacuolar membrane (GO:0005774);; Cellular Component: Golgi apparatus (GO:0005794);; Cellular Com…	--	Two pore calcium channel protein 1B OS=Nicotiana tabacum GN=TPC1B PE=2 SV=1	unnamed protein product [Vitis vinifera]
comp270897_c0	--	--	Molecular Function: nucleic acid binding (GO:0003676);; Molecular Function: protein binding (GO:0005515);; Cellular Component: nucleus (GO:0005634);; Biological Process: blood coagulation (GO:0007596);; Biological Process: response to external stimulus (GO:0009605);; Biological Process: regulation of gene expression (GO:0010468);; Cellular Component: membrane (GO:0016020);; Biological Process: RN…	--	Carboxypeptidase Y OS=Schizosaccharomyces pombe (strain 972 / ATCC 24843) GN=cpy1 PE=1 SV=1	hypothetical protein AGABI1DRAFT_104200, partial [Agaricus bisporus var. burnettii JB137-S8]
comp18982_c0	[OC]	--	Biological Process: mRNA splicing, via spliceosome (GO:0000398);; Molecular Function: catalytic activity (GO:0003824);; Molecular Function: protein binding (GO:0005515);; Cellular Component: spliceosomal complex (GO:0005681);; Cellular Component: cytoplasm (GO:0005737);; Biological Process: mitosis (GO:0007067);; Biological Process: metabolic process (GO:0008152);; Biological Process: positive re…	--	Thioredoxin-like protein 4B OS=Homo sapiens GN=TXNL4B PE=1 SV=1	MRNA splicing factor, thioredoxin-like U5 snRNP [Theobroma cacao]
comp39828_c0	--	--	Cellular Component: nucleus (GO:0005634);; Cellular Component: chromosome (GO:0005694);; Cellular Component: cytoplasm (GO:0005737);; Cellular Component: cytoskeleton (GO:0005856);; Biological Process: transport (GO:0006810);; Biological Process: chromosome segregation (GO:0007059);; Biological Process: mitosis (GO:0007067);; Cellular Component: protein complex (GO:0043234);; Cellular Component: …	K11578|0.0|vvi:100265420|hypothetical protein LOC100265420	Centromere/kinetochore protein zw10 homolog OS=Arabidopsis thaliana GN=ZW10 PE=2 SV=1	PREDICTED: centromere/kinetochore protein zw10 homolog [Vitis vinifera]
comp121458_c0	--	--	Biological Process: metabolic process (GO:0008152);; Molecular Function: transferase activity, transferring acyl groups (GO:0016746);;	--	--	CTR1 suppressor protein [Pyrenophora tritici-repentis Pt-1C-BFP]
comp40101_c0	--	--	Molecular Function: nucleic acid binding (GO:0003676);; Cellular Component: nucleus (GO:0005634);; Biological Process: ion transport (GO:0006811);; Biological Process: cell communication (GO:0007154);; Biological Process: response to inorganic substance (GO:0010035);; Biological Process: regulation of meristem growth (GO:0010075);; Biological Process: organ senescence (GO:0010260);; Biological Pr…	--	Zinc finger protein MAGPIE OS=Arabidopsis thaliana GN=MGP PE=1 SV=1	PREDICTED: uncharacterized protein LOC100260826 [Vitis vinifera]
comp37877_c1	--	--	Molecular Function: aspartic-type endopeptidase activity (GO:0004190);; Biological Process: proteolysis (GO:0006508);;	--	--	Aspartyl protease family protein [Theobroma cacao]
comp8991_c0	--	--	--	--	NuA4 complex subunit EAF3 homolog OS=Drosophila melanogaster GN=MRG15 PE=1 SV=1	--
comp37516_c0	--	--	Cellular Component: chloroplast thylakoid (GO:0009534);; Cellular Component: chloroplast stroma (GO:0009570);; Biological Process: photosynthetic electron transport chain (GO:0009767);; Biological Process: post-embryonic development (GO:0009791);; Molecular Function: FMN binding (GO:0010181);; Molecular Function: oxidoreductase activity (GO:0016491);; Molecular Function: protein anchor (GO:004349…	--	--	PREDICTED: uncharacterized protein LOC100260424 [Vitis vinifera]
comp556827_c0	[E]	Amino acid transport and metabolism	Molecular Function: aminopeptidase activity (GO:0004177);; Molecular Function: epoxide hydrolase activity (GO:0004301);; Molecular Function: leukotriene-A4 hydrolase activity (GO:0004463);; Cellular Component: extracellular region (GO:0005576);; Cellular Component: nucleus (GO:0005634);; Cellular Component: cytoplasm (GO:0005737);; Biological Process: proteolysis (GO:0006508);; Molecular Function…	K01254|3e-42|osa:4334583|Os03g0819100	Leukotriene A-4 hydrolase homolog OS=Phaeosphaeria nodorum (strain SN15 / ATCC MYA-4574 / FGSC 10173) GN=SNOG_12761 PE=3 SV=2	hypothetical protein PTT_19552 [Pyrenophora teres f. teres 0-1]
comp46522_c0	--	--	--	--	--	hypothetical protein VITISV_027928 [Vitis vinifera]
comp33858_c0	--	--	Molecular Function: catalytic activity (GO:0003824);; Biological Process: metabolic process (GO:0008152);; Cellular Component: plastid (GO:0009536);;	--	Uncharacterized protein ycf23 OS=Porphyra purpurea GN=ycf23 PE=3 SV=1	predicted protein [Populus trichocarpa]
comp33036_c0	--	--	Molecular Function: ubiquitin-protein ligase activity (GO:0004842);; Cellular Component: cytoplasm (GO:0005737);; Biological Process: signal transduction (GO:0007165);; Biological Process: response to abiotic stimulus (GO:0009628);; Biological Process: defense response, incompatible interaction (GO:0009814);; Biological Process: cellular component organization (GO:0016043);; Biological Process: p…	--	U-box domain-containing protein 40 OS=Arabidopsis thaliana GN=PUB40 PE=2 SV=2	PREDICTED: U-box domain-containing protein 40 [Vitis vinifera]
comp14354_c0	[RTKL]	--	Molecular Function: guanylate cyclase activity (GO:0004383);; Molecular Function: protein serine/threonine kinase activity (GO:0004674);; Molecular Function: ATP binding (GO:0005524);; Cellular Component: plasma membrane (GO:0005886);; Biological Process: cGMP biosynthetic process (GO:0006182);; Biological Process: protein phosphorylation (GO:0006468);; Biological Process: defense response (GO:00…	--	Probably inactive receptor-like protein kinase At2g46850 OS=Arabidopsis thaliana GN=At2g46850 PE=3 SV=1	hypothetical protein VITISV_012720 [Vitis vinifera]
comp34581_c0	--	--	Molecular Function: phospholipid binding (GO:0005543);;	--	--	hypothetical protein COCHEDRAFT_1087386 [Bipolaris maydis C5]
comp205340_c0	[S]	Function unknown	Cellular Component: membrane (GO:0016020);;	--	Uncharacterized membrane protein C24H6.13 OS=Schizosaccharomyces pombe (strain 972 / ATCC 24843) GN=SPAC24H6.13 PE=1 SV=1	conserved hypothetical protein [Uncinocarpus reesii 1704]
comp46207_c0	--	--	--	--	--	PREDICTED: uncharacterized protein LOC101492622 [Cicer arietinum]
comp36008_c0	--	--	Cellular Component: mitochondrion (GO:0005739);;	--	--	PREDICTED: uncharacterized protein LOC101207229 [Cucumis sativus]
comp34127_c0	[RTKL]	--	Biological Process: mitotic cell cycle (GO:0000278);; Molecular Function: magnesium ion binding (GO:0000287);; Cellular Component: photoreceptor outer segment (GO:0001750);; Cellular Component: photoreceptor inner segment (GO:0001917);; Molecular Function: transcription coactivator activity (GO:0003713);; Molecular Function: cyclin-dependent protein kinase activity (GO:0004693);; Molecular Functi…	K08830|0.0|rcu:RCOM_1416820|mak, putative (EC:2.7.11.22)	Serine/threonine-protein kinase MHK OS=Arabidopsis thaliana GN=MHK PE=2 SV=2	putative Cdc2-related protein kinase CRK2 [Beta vulgaris]
comp33845_c1	[U]	Intracellular trafficking, secretion, and vesicular transport	Cellular Component: Golgi membrane (GO:0000139);; Biological Process: cell activation (GO:0001775);; Biological Process: leukocyte mediated immunity (GO:0002443);; Molecular Function: protein binding (GO:0005515);; Cellular Component: Golgi apparatus (GO:0005794);; Cellular Component: trans-Golgi network (GO:0005802);; Biological Process: protein targeting to membrane (GO:0006612);; Biological Pr…	K12479|0.0|vvi:100243832|hypothetical protein LOC100243832	Vacuolar protein sorting-associated protein 45 homolog OS=Arabidopsis thaliana GN=VPS45 PE=1 SV=2	PREDICTED: vacuolar protein sorting-associated protein 45 homolog [Vitis vinifera]
comp187860_c0	--	--	Biological Process: DNA metabolic process (GO:0006259);;	--	Transposable element Tcb1 transposase OS=Caenorhabditis briggsae PE=3 SV=1	transposase [Nosema bombycis]
comp39392_c0	--	--	--	--	--	uncharacterized protein [Arabidopsis thaliana]
comp40214_c0	[R]	General function prediction only	Cellular Component: plastid (GO:0009536);;	--	Tetratricopeptide repeat protein 5 OS=Mus musculus GN=Ttc5 PE=1 SV=2	Tetratricopeptide repeat-like superfamily protein [Theobroma cacao]
comp38433_c1	--	--	Biological Process: protein import into nucleus, translocation (GO:0000060);; Biological Process: MAPK cascade (GO:0000165);; Molecular Function: translation repressor activity, nucleic acid binding (GO:0000900);; Molecular Function: sequence-specific DNA binding transcription factor activity (GO:0003700);; Cellular Component: nucleus (GO:0005634);; Cellular Component: cytoplasm (GO:0005737);; Bi…	--	MADS-box protein JOINTLESS OS=Solanum lycopersicum GN=J PE=1 SV=1	K-box region and MADS-box transcription factor family protein, partial [Glycine max]
comp40383_c0	--	--	--	--	--	tnp1 protein
comp341994_c0	--	--	Molecular Function: binding (GO:0005488);; Biological Process: metabolic process (GO:0008152);;	--	Uncharacterized mitochondrial protein AtMg00240 OS=Arabidopsis thaliana GN=AtMg00240 PE=4 SV=1	hypothetical protein VITISV_000584 [Vitis vinifera]
comp19173_c0	--	--	Molecular Function: endonuclease activity (GO:0004519);; Biological Process: isopentenyl diphosphate biosynthetic process (GO:0009240);; Cellular Component: chloroplast (GO:0009507);; Biological Process: phloem or xylem histogenesis (GO:0010087);; Biological Process: leaf vascular tissue pattern formation (GO:0010305);; Biological Process: cotyledon vascular tissue pattern formation (GO:0010588);…	--	Pentatricopeptide repeat-containing protein At2g22070 OS=Arabidopsis thaliana GN=PCMP-H41 PE=3 SV=1	PREDICTED: pentatricopeptide repeat-containing protein At1g11290-like [Vitis vinifera]
comp143633_c0	--	--	--	K05605|6e-09|pop:POPTR_1110019|hypothetical protein	3-hydroxyisobutyryl-CoA hydrolase-like protein 1, mitochondrial OS=Arabidopsis thaliana GN=At3g60510 PE=2 SV=1	PREDICTED: 3-hydroxyisobutyryl-CoA hydrolase-like protein 1, mitochondrial-like [Fragaria vesca subsp. vesca]
comp45307_c0	--	--	Molecular Function: DNA binding (GO:0003677);; Biological Process: regulation of transcription, DNA-dependent (GO:0006355);; Cellular Component: cytoplasmic membrane-bounded vesicle (GO:0016023);;	--	--	Peptidyl-prolyl cis-trans isomerase G [Theobroma cacao]
comp449247_c0	--	--	Cellular Component: mitochondrion (GO:0005739);; Molecular Function: NADH dehydrogenase (ubiquinone) activity (GO:0008137);;	--	--	hypothetical protein SETTUDRAFT_162030 [Setosphaeria turcica Et28A]
comp23105_c0	--	--	Biological Process: RNA metabolic process (GO:0016070);; Molecular Function: isomerase activity (GO:0016853);;	--	Programmed cell death protein 4 OS=Gallus gallus GN=PDCD4 PE=2 SV=1	PREDICTED: uncharacterized protein LOC101303761 [Fragaria vesca subsp. vesca]
comp39525_c0	--	--	--	--	--	gag-pol polyprotein [Phaseolus vulgaris]
comp40220_c0	[C]	Energy production and conversion	Biological Process: liver development (GO:0001889);; Molecular Function: aldehyde dehydrogenase (NAD) activity (GO:0004029);; Molecular Function: aldehyde dehydrogenase [NAD(P)+] activity (GO:0004030);; Cellular Component: extracellular region (GO:0005576);; Cellular Component: cytoplasm (GO:0005737);; Cellular Component: mitochondrial matrix (GO:0005759);; Biological Process: carbohydrate metabo…	K00128|0.0|zma:100382968|hypothetical protein LOC100382968	Aldehyde dehydrogenase OS=Alternaria alternata GN=ALTA10 PE=1 SV=2	RecName: Full=Aldehyde dehydrogenase; Short=ALDDH; Short=ALDH; AltName: Full=Allergen Alt a X; AltName: Allergen=Alt a 10
comp19889_c0	--	--	Cellular Component: ESCRT III complex (GO:0000815);; Molecular Function: protein binding (GO:0005515);; Cellular Component: plasma membrane (GO:0005886);; Biological Process: protein transport (GO:0015031);; Biological Process: viral reproduction (GO:0016032);; Biological Process: vesicle-mediated transport (GO:0016192);; Cellular Component: midbody (GO:0030496);;	K12194|1e-127|vvi:100242218|hypothetical protein LOC100242218	Vacuolar protein sorting-associated protein 32 homolog 2 OS=Arabidopsis thaliana GN=VPS32.2 PE=1 SV=1	PREDICTED: vacuolar protein sorting-associated protein 32 homolog 2-like [Cicer arietinum]
comp35938_c0	[Q]	Secondary metabolites biosynthesis, transport and catabolism	Biological Process: polysaccharide biosynthetic process (GO:0000271);; Molecular Function: copper ion binding (GO:0005507);; Cellular Component: mitochondrion (GO:0005739);; Cellular Component: vacuolar membrane (GO:0005774);; Cellular Component: cytosol (GO:0005829);; Molecular Function: L-ascorbate oxidase activity (GO:0008447);; Biological Process: nucleotide biosynthetic process (GO:0009165);…	--	Monocopper oxidase-like protein SKU5 OS=Arabidopsis thaliana GN=SKU5 PE=1 SV=1	PREDICTED: monocopper oxidase-like protein SKU5-like [Vitis vinifera]
comp19592_c0	--	--	Cellular Component: mitochondrion (GO:0005739);; Biological Process: response to auxin stimulus (GO:0009733);;	K14488|2e-57|pop:POPTR_569631|SAUR22	Auxin-induced protein 10A5 OS=Glycine max PE=2 SV=1	SAUR family protein [Populus trichocarpa]
comp201478_c0	--	--	--	--	--	unknown [Silene latifolia]
comp38010_c0	--	--	Biological Process: mitotic cell cycle (GO:0000278);; Molecular Function: protein binding (GO:0005515);; Cellular Component: nucleus (GO:0005634);; Cellular Component: cytosol (GO:0005829);; Biological Process: RNA processing (GO:0006396);; Biological Process: protein import into nucleus (GO:0006606);; Molecular Function: protein transporter activity (GO:0008565);; Biological Process: response to…	--	Importin subunit alpha-2 OS=Oryza sativa subsp. japonica GN=Os01g0158000 PE=2 SV=1	PREDICTED: importin subunit alpha-2 [Vitis vinifera]
comp36423_c0	--	--	Molecular Function: protein binding (GO:0005515);; Cellular Component: extracellular region (GO:0005576);; Cellular Component: vacuole (GO:0005773);; Biological Process: cellular protein modification process (GO:0006464);; Biological Process: protein glycosylation (GO:0006486);; Biological Process: organelle organization (GO:0006996);; Biological Process: pattern specification process (GO:0007389…	--	Leucine-rich repeat extensin-like protein 4 OS=Arabidopsis thaliana GN=LRX4 PE=1 SV=1	hypothetical protein PRUPE_ppa000219mg [Prunus persica]
comp313652_c0	[U]	Intracellular trafficking, secretion, and vesicular transport	Cellular Component: Golgi membrane (GO:0000139);; Cellular Component: endoplasmic reticulum membrane (GO:0005789);; Biological Process: intracellular protein transport (GO:0006886);; Biological Process: ER to Golgi vesicle-mediated transport (GO:0006888);; Molecular Function: zinc ion binding (GO:0008270);; Cellular Component: COPII vesicle coat (GO:0030127);; Biological Process: mycelium develop…	--	Protein transport protein SEC23 OS=Phaeosphaeria nodorum (strain SN15 / ATCC MYA-4574 / FGSC 10173) GN=SEC23 PE=3 SV=2	hypothetical protein SETTUDRAFT_166469 [Setosphaeria turcica Et28A]
comp37937_c0	--	--	Molecular Function: protein binding (GO:0005515);; Biological Process: muscle contraction (GO:0006936);; Biological Process: heart development (GO:0007507);; Biological Process: blood circulation (GO:0008015);; Biological Process: anatomical structure morphogenesis (GO:0009653);; Cellular Component: actin cytoskeleton (GO:0015629);; Biological Process: vesicle-mediated transport (GO:0016192);; Mo…	--	Putative leucine-rich repeat-containing protein DDB_G0290503 OS=Dictyostelium discoideum GN=DDB_G0290503 PE=4 SV=1	PREDICTED: uncharacterized protein LOC100261513 [Vitis vinifera]
comp33542_c0	[J]	Translation, ribosomal structure and biogenesis	Biological Process: nuclear-transcribed mRNA catabolic process, nonsense-mediated decay (GO:0000184);; Biological Process: cytokinesis (GO:0000910);; Biological Process: RNA methylation (GO:0001510);; Biological Process: nematode larval development (GO:0002119);; Molecular Function: RNA binding (GO:0003723);; Molecular Function: structural constituent of ribosome (GO:0003735);; Cellular Component…	K02885|1e-124|vvi:100267158|similar to 60S ribosomal protein L19	60S ribosomal protein L19-1 OS=Arabidopsis thaliana GN=RPL19A PE=2 SV=1	PREDICTED: 60S ribosomal protein L19-1-like [Cicer arietinum]
comp251876_c0	[E]	Amino acid transport and metabolism	Molecular Function: 3-deoxy-7-phosphoheptulonate synthase activity (GO:0003849);; Cellular Component: nucleus (GO:0005634);; Cellular Component: cytoplasm (GO:0005737);; Biological Process: aromatic amino acid family biosynthetic process (GO:0009073);; Biological Process: chorismate biosynthetic process (GO:0009423);;	--	Phospho-2-dehydro-3-deoxyheptonate aldolase, tyrosine-inhibited OS=Schizosaccharomyces pombe (strain 972 / ATCC 24843) GN=aro4 PE=3 SV=1	phospho-2-dehydro-3-deoxyheptonate aldolase (predicted) [Schizosaccharomyces pombe 972h-]
comp4016_c0	--	--	Molecular Function: kinase activity (GO:0016301);;	--	--	hypothetical protein PTT_17158 [Pyrenophora teres f. teres 0-1]
comp423370_c0	--	--	Molecular Function: phospholipase activity (GO:0004620);; Molecular Function: lysophospholipase activity (GO:0004622);; Molecular Function: phospholipase A2 activity (GO:0004623);; Cellular Component: extracellular region (GO:0005576);; Biological Process: phospholipid metabolic process (GO:0006644);; Biological Process: phospholipid catabolic process (GO:0009395);; Biological Process: pathogenes…	--	Lysophospholipase 2 OS=Neosartorya fumigata (strain ATCC MYA-4609 / Af293 / CBS 101355 / FGSC A1100) GN=plb2 PE=3 SV=2	hypothetical protein [Tuber melanosporum Mel28]
comp20916_c0	[S]	Function unknown	Cellular Component: extracellular region (GO:0005576);; Cellular Component: plasma membrane (GO:0005886);; Biological Process: glycolysis (GO:0006096);; Biological Process: chromatin assembly or disassembly (GO:0006333);; Biological Process: water transport (GO:0006833);; Biological Process: Golgi organization (GO:0007030);; Biological Process: response to cold (GO:0009409);; Biological Process: …	--	Hydrophobic protein RCI2A OS=Arabidopsis thaliana GN=RCI2A PE=2 SV=1	Hydrophobic protein RCI2A [Arabidopsis thaliana]
comp34860_c0	[J]	Translation, ribosomal structure and biogenesis	Biological Process: maltose metabolic process (GO:0000023);; Biological Process: RNA splicing, via endonucleolytic cleavage and ligation (GO:0000394);; Molecular Function: translation initiation factor activity (GO:0003743);; Molecular Function: GTP binding (GO:0005525);; Cellular Component: extracellular region (GO:0005576);; Cellular Component: nucleus (GO:0005634);; Cellular Component: mitocho…	K08963|0.0|rcu:RCOM_0711420|Methylthioribose-1-phosphate isomerase, putative (EC:5.3.1.23)	Methylthioribose-1-phosphate isomerase OS=Nicotiana tabacum GN=CIG2 PE=2 SV=1	NagB/RpiA/CoA transferase-like superfamily protein isoform 1 [Theobroma cacao]
comp388545_c0	[I]	Lipid transport and metabolism	Molecular Function: fatty-acyl-CoA binding (GO:0000062);; Biological Process: hair follicle development (GO:0001942);; Molecular Function: enzyme inhibitor activity (GO:0004857);; Cellular Component: mitochondrion (GO:0005739);; Cellular Component: endoplasmic reticulum (GO:0005783);; Cellular Component: Golgi apparatus (GO:0005794);; Biological Process: triglyceride metabolic process (GO:0006641…	--	Acyl-CoA-binding protein homolog OS=Pelophylax ridibundus PE=1 SV=2	Putative acyl-CoA-binding protein [Taphrina deformans PYCC 5710]
comp25026_c0	[L]	Replication, recombination and repair	Molecular Function: nucleic acid binding (GO:0003676);; Molecular Function: catalytic activity (GO:0003824);; Molecular Function: binding (GO:0005488);; Biological Process: DNA metabolic process (GO:0006259);; Biological Process: cellular process (GO:0009987);; Molecular Function: hydrolase activity (GO:0016787);; Biological Process: macromolecule metabolic process (GO:0043170);; Biological Proce…	--	Retrovirus-related Pol polyprotein from transposon 17.6 OS=Drosophila melanogaster GN=pol PE=4 SV=1	Ty3/gypsy retrotransposon protein [Beta vulgaris subsp. vulgaris]
comp1515_c0	--	--	--	--	--	hypothetical protein PTT_19363 [Pyrenophora teres f. teres 0-1]
comp30718_c0	[R]	General function prediction only	Biological Process: skeletal system development (GO:0001501);; Molecular Function: protein binding (GO:0005515);; Cellular Component: Ada2/Gcn5/Ada3 transcription activator complex (GO:0005671);; Molecular Function: histone methyltransferase activity (H3-K4 specific) (GO:0042800);; Biological Process: histone H3 acetylation (GO:0043966);; Biological Process: histone H4-K5 acetylation (GO:0043981)…	--	WD repeat-containing protein 44 OS=Bos taurus GN=WDR44 PE=1 SV=1	PREDICTED: WD repeat-containing protein 44-like [Vitis vinifera]
comp29720_c0	--	--	Biological Process: amino acid transport (GO:0006865);;	--	UPF0481 protein At3g47200 OS=Arabidopsis thaliana GN=At3g47200 PE=1 SV=1	conserved hypothetical protein [Ricinus communis]
comp13257_c0	--	--	Molecular Function: DNA binding (GO:0003677);; Cellular Component: nucleus (GO:0005634);; Biological Process: transcription, DNA-dependent (GO:0006351);; Molecular Function: zinc ion binding (GO:0008270);;	--	--	conserved hypothetical protein [Pyrenophora tritici-repentis Pt-1C-BFP]
comp401420_c0	--	--	--	--	--	alpha/beta-hydrolase [Stereum hirsutum FP-91666 SS1]
comp336136_c0	[U]	Intracellular trafficking, secretion, and vesicular transport	Molecular Function: protein binding (GO:0005515);; Cellular Component: vacuole (GO:0005773);; Biological Process: exocytosis (GO:0006887);; Biological Process: cellular membrane fusion (GO:0006944);; Biological Process: signal transduction (GO:0007165);; Biological Process: neurotransmitter secretion (GO:0007269);; Biological Process: nervous system development (GO:0007399);; Cellular Component: …	K08486|1e-17|ath:AT4G03330|SYP123	Syntaxin-like protein psy1 OS=Schizosaccharomyces pombe (strain 972 / ATCC 24843) GN=psy1 PE=3 SV=1	hypothetical protein SETTUDRAFT_167290 [Setosphaeria turcica Et28A]
comp15210_c0	[RTKL]	--	Biological Process: response to molecule of fungal origin (GO:0002238);; Molecular Function: protein serine/threonine kinase activity (GO:0004674);; Molecular Function: ATP binding (GO:0005524);; Cellular Component: nucleus (GO:0005634);; Cellular Component: cytosol (GO:0005829);; Cellular Component: plasma membrane (GO:0005886);; Biological Process: protein phosphorylation (GO:0006468);; Biologi…	--	Probable receptor-like serine/threonine-protein kinase At5g57670 OS=Arabidopsis thaliana GN=At5g57670 PE=2 SV=1	PREDICTED: probable receptor-like serine/threonine-protein kinase At5g57670-like [Solanum lycopersicum]
comp624200_c0	--	--	--	--	--	heat shock protein 30 [Fusarium lichenicola]
comp40687_c0	--	--	Biological Process: reproduction (GO:0000003);; Cellular Component: Golgi membrane (GO:0000139);; Molecular Function: protein binding (GO:0005515);; Cellular Component: cytosol (GO:0005829);; Biological Process: ER to Golgi vesicle-mediated transport (GO:0006888);; Biological Process: apoptotic process (GO:0006915);; Biological Process: embryo development ending in birth or egg hatching (GO:00097…	--	Trafficking protein particle complex subunit 3 OS=Gallus gallus GN=TRAPPC3 PE=2 SV=1	PREDICTED: trafficking protein particle complex subunit 3-like [Fragaria vesca subsp. vesca]
comp402173_c0	[C]	Energy production and conversion	Cellular Component: mitochondrion (GO:0005739);; Biological Process: pyruvate metabolic process (GO:0006090);; Biological Process: malate metabolic process (GO:0006108);; Biological Process: cellular amino acid metabolic process (GO:0006520);; Molecular Function: malate dehydrogenase (oxaloacetate-decarboxylating) activity (GO:0016619);; Molecular Function: metal ion binding (GO:0046872);; Molecu…	--	NAD-dependent malic enzyme OS=Schizosaccharomyces pombe (strain 972 / ATCC 24843) GN=mae2 PE=1 SV=1	hypothetical protein PTT_14130 [Pyrenophora teres f. teres 0-1]
comp41069_c0	[R]	General function prediction only	Biological Process: morphogenesis of an epithelium (GO:0002009);; Molecular Function: protein binding (GO:0005515);; Cellular Component: cilium (GO:0005929);; Biological Process: microtubule-based movement (GO:0007018);; Biological Process: determination of left/right symmetry (GO:0007368);; Biological Process: metabolic process (GO:0008152);; Cellular Component: chloroplast (GO:0009507);; Biolog…	--	Kinesin light chain 3 OS=Pongo abelii GN=KLC3 PE=2 SV=1	unnamed protein product [Vitis vinifera]
comp34738_c1	--	--	Cellular Component: extracellular region (GO:0005576);; Molecular Function: heat shock protein binding (GO:0031072);; Molecular Function: unfolded protein binding (GO:0051082);;	--	--	conserved hypothetical protein [Ricinus communis]
comp70694_c0	--	--	Biological Process: lipid transport (GO:0006869);; Molecular Function: lipid binding (GO:0008289);; Cellular Component: cytoplasmic membrane-bounded vesicle (GO:0016023);;	--	Non-specific lipid-transfer protein OS=Amaranthus caudatus PE=1 SV=1	RecName: Full=Non-specific lipid-transfer protein; Short=LTP; AltName: Full=Phospholipid transfer protein; Short=PLTP
comp41848_c0	[E]	Amino acid transport and metabolism	Molecular Function: serine-pyruvate transaminase activity (GO:0004760);; Molecular Function: protein binding (GO:0005515);; Cellular Component: peroxisome (GO:0005777);; Cellular Component: plasma membrane (GO:0005886);; Biological Process: water transport (GO:0006833);; Molecular Function: alanine-glyoxylate transaminase activity (GO:0008453);; Molecular Function: transaminase activity (GO:00084…	K00830|0.0|rcu:RCOM_0063050|serine-pyruvate aminotransferase, putative (EC:2.6.1.45)	Serine--glyoxylate aminotransferase OS=Arabidopsis thaliana GN=AGT1 PE=1 SV=2	Hop-interacting protein THI032 [Solanum lycopersicum]
comp316627_c0	--	--	Biological Process: nematode larval development (GO:0002119);; Cellular Component: mitochondrial inner membrane (GO:0005743);; Biological Process: transport (GO:0006810);; Biological Process: response to salt stress (GO:0009651);; Biological Process: response to ethylene stimulus (GO:0009723);; Biological Process: embryo development ending in birth or egg hatching (GO:0009792);; Molecular Functio…	--	Mitochondrial phosphate carrier protein 3, mitochondrial OS=Arabidopsis thaliana GN=MPT3 PE=1 SV=1	hypothetical protein MYCTH_2295825 [Myceliophthora thermophila ATCC 42464]
comp66351_c0	--	--	--	--	--	hypothetical protein [Cucumis melo subsp. melo]
comp90983_c0	[J]	Translation, ribosomal structure and biogenesis	Biological Process: nuclear-transcribed mRNA catabolic process, nonsense-mediated decay (GO:0000184);; Biological Process: RNA methylation (GO:0001510);; Molecular Function: RNA binding (GO:0003723);; Molecular Function: structural constituent of ribosome (GO:0003735);; Cellular Component: nucleolus (GO:0005730);; Cellular Component: vacuolar membrane (GO:0005774);; Cellular Component: ribosome (…	K02915|8e-37|osa:4345669|Os08g0436800	60S ribosomal protein L34-A OS=Schizosaccharomyces pombe (strain 972 / ATCC 24843) GN=rpl34a PE=3 SV=1	60S ribosomal protein L34 [Schizosaccharomyces pombe 972h-]
comp27704_c0	--	--	Cellular Component: endoplasmic reticulum (GO:0005783);; Biological Process: polyphosphate metabolic process (GO:0006797);; Biological Process: vacuolar transport (GO:0007034);; Molecular Function: polyphosphate kinase activity (GO:0008976);; Biological Process: microautophagy (GO:0016237);; Cellular Component: intrinsic to vacuolar membrane (GO:0031310);; Cellular Component: vacuolar transporter…	--	Vacuolar transporter chaperone 4 OS=Saccharomyces cerevisiae (strain ATCC 204508 / S288c) GN=VTC4 PE=1 SV=2	negative regulator of cdc42p [Pyrenophora tritici-repentis Pt-1C-BFP]
comp12503_c0	--	--	Molecular Function: binding (GO:0005488);;	--	--	hypothetical protein VITISV_017631 [Vitis vinifera]
comp37596_c0	--	--	Cellular Component: nucleus (GO:0005634);; Cellular Component: spindle (GO:0005819);; Cellular Component: phragmoplast (GO:0009524);; Cellular Component: microtubule cytoskeleton (GO:0015630);; Cellular Component: cytoskeletal part (GO:0044430);; Biological Process: spindle assembly (GO:0051225);; Cellular Component: HAUS complex (GO:0070652);; Biological Process: phragmoplast microtubule organiz…	--	HAUS augmin-like complex subunit 3 OS=Mus musculus GN=Haus3 PE=2 SV=1	Gb:AAB97010.1 isoform 2 [Theobroma cacao]
comp1324_c0	[E]	Amino acid transport and metabolism	Biological Process: response to hypoxia (GO:0001666);; Molecular Function: L-alanine:2-oxoglutarate aminotransferase activity (GO:0004021);; Molecular Function: copper ion binding (GO:0005507);; Molecular Function: ATP binding (GO:0005524);; Cellular Component: mitochondrion (GO:0005739);; Cellular Component: mitochondrial matrix (GO:0005759);; Cellular Component: vacuole (GO:0005773);; Cellular …	--	Probable alanine aminotransferase OS=Saccharomyces cerevisiae (strain ATCC 204508 / S288c) GN=ALT2 PE=1 SV=1	hypothetical protein COCHEDRAFT_1182305 [Bipolaris maydis C5]
comp45076_c0	--	--	Cellular Component: cytoplasm (GO:0005737);;	--	Heme-binding protein 2 OS=Homo sapiens GN=HEBP2 PE=1 SV=1	PREDICTED: heme-binding protein 2-like [Solanum lycopersicum]
comp20045_c0	[I]	Lipid transport and metabolism	Biological Process: MAPK cascade (GO:0000165);; Biological Process: response to superoxide (GO:0000303);; Molecular Function: protein binding (GO:0005515);; Cellular Component: nucleus (GO:0005634);; Cellular Component: cytoplasm (GO:0005737);; Biological Process: protein targeting to membrane (GO:0006612);; Biological Process: response to cold (GO:0009409);; Biological Process: response to water…	K14493|0.0|rcu:RCOM_1429770|Gibberellin receptor GID1, putative	Gibberellin receptor GID1C OS=Arabidopsis thaliana GN=GID1C PE=1 SV=1	PREDICTED: gibberellin receptor GID1C-like [Cucumis sativus]
comp40186_c0	[I]	Lipid transport and metabolism	Cellular Component: mitochondrion (GO:0005739);; Biological Process: phosphate-containing compound metabolic process (GO:0006796);; Biological Process: lipid biosynthetic process (GO:0008610);; Molecular Function: cardiolipin synthase activity (GO:0008808);; Cellular Component: membrane (GO:0016020);; Biological Process: calcium-mediated signaling (GO:0019722);; Biological Process: lipid storage …	K08744|1e-138|vvi:100241827|hypothetical protein LOC100241827	Probable cardiolipin synthase 1 OS=Caenorhabditis elegans GN=crls-1 PE=3 SV=1	PREDICTED: probable cardiolipin synthase 1 [Vitis vinifera]
comp37140_c0	--	--	Cellular Component: extracellular region (GO:0005576);; Cellular Component: extracellular space (GO:0005615);; Cellular Component: cytosol (GO:0005829);; Biological Process: postreplication repair (GO:0006301);; Molecular Function: growth factor activity (GO:0008083);; Cellular Component: membrane (GO:0016020);; Cellular Component: cytoplasmic membrane-bounded vesicle (GO:0016023);; Molecular Fun…	--	Neuferricin OS=Mus musculus GN=Cyb5d2 PE=1 SV=1	hypothetical protein PRUPE_ppa010670mg [Prunus persica]
comp43940_c0	[R]	General function prediction only	Biological Process: assembly of spliceosomal tri-snRNP (GO:0000244);; Biological Process: spliceosomal complex assembly (GO:0000245);; Biological Process: mRNA splicing, via spliceosome (GO:0000398);; Molecular Function: transcription coactivator activity (GO:0003713);; Molecular Function: RNA binding (GO:0003723);; Cellular Component: nucleus (GO:0005634);; Cellular Component: nucleoplasm (GO:00…	K12855|0.0|vvi:100251732|hypothetical protein LOC100251732	Pre-mRNA-processing factor 6 OS=Mus musculus GN=Prpf6 PE=2 SV=1	putative pre-mRNA splicing factor [Camellia sinensis]
comp27529_c0	[LKJ]	--	Molecular Function: RNA binding (GO:0003723);; Molecular Function: ATP binding (GO:0005524);; Cellular Component: nucleus (GO:0005634);; Molecular Function: ATP-dependent helicase activity (GO:0008026);; Biological Process: pyrimidine ribonucleotide biosynthetic process (GO:0009220);; Biological Process: ribosome biogenesis (GO:0042254);;	--	DEAD-box ATP-dependent RNA helicase 57 OS=Arabidopsis thaliana GN=RH57 PE=2 SV=1	unnamed protein product [Vitis vinifera]
comp32794_c0	--	--	Molecular Function: DNA binding (GO:0003677);; Molecular Function: sequence-specific DNA binding transcription factor activity (GO:0003700);; Cellular Component: nucleus (GO:0005634);; Biological Process: signal transduction (GO:0007165);; Biological Process: guard cell differentiation (GO:0010052);; Biological Process: regulation of defense response (GO:0031347);; Biological Process: innate immu…	--	Transcription factor bHLH94 OS=Arabidopsis thaliana GN=BHLH94 PE=2 SV=2	PREDICTED: transcription factor bHLH96-like [Solanum lycopersicum]
comp27271_c1	--	--	Cellular Component: cytoplasmic part (GO:0044444);;	--	Transposon TX1 uncharacterized 149 kDa protein OS=Xenopus laevis PE=4 SV=1	hypothetical protein [Beta vulgaris subsp. vulgaris]
comp34657_c0	--	--	Molecular Function: AMP deaminase activity (GO:0003876);; Cellular Component: nucleus (GO:0005634);; Cellular Component: cytosol (GO:0005829);; Biological Process: purine nucleobase metabolic process (GO:0006144);; Biological Process: IMP biosynthetic process (GO:0006188);; Biological Process: AMP catabolic process (GO:0006196);; Biological Process: sister chromatid cohesion (GO:0007062);; Biolog…	K01490|0.0|vvi:100252323|hypothetical protein LOC100252323	AMP deaminase OS=Arabidopsis thaliana GN=AMPD PE=1 SV=2	AMP deaminase / myoadenylate deaminase, putative isoform 1 [Theobroma cacao]
comp251376_c0	--	--	Molecular Function: monooxygenase activity (GO:0004497);; Molecular Function: binding (GO:0005488);; Molecular Function: protein binding (GO:0005515);; Cellular Component: endoplasmic reticulum (GO:0005783);; Cellular Component: Golgi apparatus (GO:0005794);; Cellular Component: chloroplast (GO:0009507);; Molecular Function: oxidoreductase activity (GO:0016491);; Molecular Function: oxidoreductas…	--	Cytochrome P450 71A21 OS=Arabidopsis thaliana GN=CYP71A21 PE=2 SV=1	PREDICTED: cytochrome P450 71A25-like [Fragaria vesca subsp. vesca]
comp95443_c0	[R]	General function prediction only	Biological Process: nuclear-transcribed mRNA catabolic process, deadenylation-dependent decay (GO:0000288);; Molecular Function: RNA binding (GO:0003723);; Molecular Function: protein binding (GO:0005515);; Biological Process: regulation of transcription, DNA-dependent (GO:0006355);; Biological Process: posttranscriptional regulation of gene expression (GO:0010608);; Cellular Component: intracell…	--	Zinc finger protein zfs1 OS=Schizosaccharomyces pombe (strain 972 / ATCC 24843) GN=zfs1 PE=1 SV=1	Uncharacterized protein TCM_007539 [Theobroma cacao]
comp183973_c0	--	--	--	--	--	gag-pol precursor [Castanea mollissima]
comp41170_c0	[U]	Intracellular trafficking, secretion, and vesicular transport	Cellular Component: plasma membrane (GO:0005886);; Biological Process: DNA-dependent transcription, elongation (GO:0006354);; Biological Process: pyrimidine ribonucleotide biosynthetic process (GO:0009220);; Biological Process: protein secretion (GO:0009306);; Cellular Component: plastid envelope (GO:0009526);; Biological Process: embryo development ending in seed dormancy (GO:0009793);; Molecula…	--	Preprotein translocase subunit SCY2, chloroplastic OS=Arabidopsis thaliana GN=SCY2 PE=2 SV=1	unnamed protein product [Vitis vinifera]
comp39026_c0	--	--	Molecular Function: catalytic activity (GO:0003824);; Molecular Function: binding (GO:0005488);; Biological Process: metabolic process (GO:0008152);; Molecular Function: hydrolase activity (GO:0016787);;	--	Copia protein OS=Drosophila melanogaster GN=GIP PE=1 SV=3	polypepetide with reverse transcriptase and RNaseH domains [Petunia x hybrida]
comp179877_c0	--	--	Molecular Function: protein binding (GO:0005515);; Cellular Component: chloroplast thylakoid membrane (GO:0009535);; Biological Process: response to blue light (GO:0009637);; Biological Process: response to high light intensity (GO:0009644);; Cellular Component: oxygen evolving complex (GO:0009654);; Biological Process: response to sucrose stimulus (GO:0009744);; Biological Process: response to r…	K03541|2e-72|vvi:100243967|hypothetical protein LOC100243967	Photosystem II 10 kDa polypeptide, chloroplastic OS=Solanum tuberosum GN=PSBR PE=2 SV=1	chloroplast photosystem II 10 kDa protein-like protein [Wolffia arrhiza]
comp39350_c0	[KAD]	--	Molecular Function: DNA binding (GO:0003677);; Molecular Function: chromatin binding (GO:0003682);; Molecular Function: sequence-specific DNA binding transcription factor activity (GO:0003700);; Molecular Function: binding (GO:0005488);; Cellular Component: nucleus (GO:0005634);; Biological Process: polyamine catabolic process (GO:0006598);; Biological Process: oligopeptide transport (GO:0006857)…	K09422|1e-115|vvi:100256820|hypothetical protein LOC100256820	Transcription factor MYB39 OS=Arabidopsis thaliana GN=MYB39 PE=2 SV=1	MYB-like 102 [Theobroma cacao]
comp19728_c0	--	--	Molecular Function: GDP-fucose transmembrane transporter activity (GO:0005457);; Molecular Function: UDP-galactose transmembrane transporter activity (GO:0005459);; Molecular Function: UDP-glucose transmembrane transporter activity (GO:0005460);; Cellular Component: endosome (GO:0005768);; Cellular Component: Golgi apparatus (GO:0005794);; Cellular Component: trans-Golgi network (GO:0005802);; Ce…	--	Uncharacterized membrane protein At1g06890 OS=Arabidopsis thaliana GN=At1g06890 PE=1 SV=1	UDP-glucuronic acid/UDP-N-acetylgalactosamine transporter, putative [Ricinus communis]
comp303311_c0	[T]	Signal transduction mechanisms	Molecular Function: two-component sensor activity (GO:0000155);; Molecular Function: two-component response regulator activity (GO:0000156);; Biological Process: two-component signal transduction system (phosphorelay) (GO:0000160);; Biological Process: sporocarp development involved in sexual reproduction (GO:0000909);; Molecular Function: nucleic acid binding (GO:0003676);; Molecular Function: p…	--	Histidine kinase 1 OS=Arabidopsis thaliana GN=AHK1 PE=1 SV=2	Histidine kinase 1 [Theobroma cacao]
comp37672_c0	--	--	Molecular Function: binding (GO:0005488);;	--	Copia protein OS=Drosophila melanogaster GN=GIP PE=1 SV=3	hypothetical protein VITISV_030301 [Vitis vinifera]
comp35071_c0	--	--	Biological Process: developmental process involved in reproduction (GO:0003006);; Molecular Function: sequence-specific DNA binding transcription factor activity (GO:0003700);; Molecular Function: protein binding (GO:0005515);; Cellular Component: mitochondrion (GO:0005739);; Biological Process: heme biosynthetic process (GO:0006783);; Biological Process: female gamete generation (GO:0007292);; M…	--	UPF0136 membrane protein At2g26240 OS=Arabidopsis thaliana GN=At2g26240 PE=3 SV=1	PREDICTED: uncharacterized protein LOC100814901 [Glycine max]
comp38247_c1	--	--	Molecular Function: nucleic acid binding (GO:0003676);; Molecular Function: protein binding (GO:0005515);; Cellular Component: intracellular part (GO:0044424);; Biological Process: positive regulation of meiosis (GO:0045836);; Biological Process: positive regulation of growth (GO:0045927);; Biological Process: meristem development (GO:0048507);;	--	Protein MEI2-like 4 OS=Oryza sativa subsp. japonica GN=ML4 PE=2 SV=1	unnamed protein product [Vitis vinifera]
comp35254_c0	[KAD]	--	Cellular Component: condensed chromosome (GO:0000793);; Molecular Function: DNA binding (GO:0003677);; Molecular Function: chromatin binding (GO:0003682);; Molecular Function: sequence-specific DNA binding transcription factor activity (GO:0003700);; Molecular Function: acid phosphatase activity (GO:0003993);; Cellular Component: nucleolus (GO:0005730);; Cellular Component: mitochondrion (GO:0005…	K09422|1e-177|vvi:100256209|hypothetical protein LOC100256209	Transcription factor AS1 OS=Arabidopsis thaliana GN=AS1 PE=1 SV=1	PREDICTED: transcription factor AS1 [Vitis vinifera]
comp248917_c0	--	--	Molecular Function: nucleotide binding (GO:0000166);; Biological Process: cell morphogenesis (GO:0000902);; Molecular Function: protein binding (GO:0005515);; Cellular Component: plasma membrane (GO:0005886);; Biological Process: regulation of cell size (GO:0008361);; Biological Process: response to blue light (GO:0009637);; Biological Process: photomorphogenesis (GO:0009640);; Biological Process…	--	ABC transporter B family member 13 OS=Arabidopsis thaliana GN=ABCB13 PE=3 SV=1	multidrug resistance protein 1, 2, putative [Ricinus communis]
comp33149_c1	--	--	Cellular Component: mitochondrial proton-transporting ATP synthase complex, coupling factor F(o) (GO:0000276);; Molecular Function: hydrogen ion transmembrane transporter activity (GO:0015078);; Biological Process: ATP synthesis coupled proton transport (GO:0015986);;	--	--	conserved hypothetical protein [Pyrenophora tritici-repentis Pt-1C-BFP]
comp33670_c1	[RTKL]	--	Molecular Function: protein kinase activity (GO:0004672);; Molecular Function: protein binding (GO:0005515);; Cellular Component: vacuole (GO:0005773);; Cellular Component: plasma membrane (GO:0005886);; Biological Process: iron ion transport (GO:0006826);; Biological Process: systemic acquired resistance (GO:0009627);; Biological Process: salicylic acid biosynthetic process (GO:0009697);; Biolog…	--	Cysteine-rich receptor-like protein kinase 10 OS=Arabidopsis thaliana GN=CRK10 PE=1 SV=3	hypothetical protein PRUPE_ppa002516mg [Prunus persica]
comp31453_c0	[J]	Translation, ribosomal structure and biogenesis	Biological Process: reproduction (GO:0000003);; Molecular Function: nucleotide binding (GO:0000166);; Biological Process: nuclear-transcribed mRNA catabolic process, nonsense-mediated decay (GO:0000184);; Biological Process: nematode larval development (GO:0002119);; Molecular Function: structural constituent of ribosome (GO:0003735);; Molecular Function: protein binding (GO:0005515);; Cellular C…	--	60S ribosomal protein L23 OS=Schizosaccharomyces pombe (strain 972 / ATCC 24843) GN=rpl23a PE=3 SV=1	60S ribosomal protein L23 [Schizosaccharomyces pombe 972h-]
comp28751_c1	[M]	Cell wall/membrane/envelope biogenesis	Cellular Component: mitochondrion (GO:0005739);; Cellular Component: endosome (GO:0005768);; Cellular Component: Golgi apparatus (GO:0005794);; Cellular Component: trans-Golgi network (GO:0005802);; Biological Process: pollen development (GO:0009555);; Biological Process: pollen tube growth (GO:0009860);; Biological Process: regulation of meristem growth (GO:0010075);; Biological Process: xylem d…	K13648|0.0|vvi:100242366|hypothetical protein LOC100242366	Probable galacturonosyltransferase 14 OS=Arabidopsis thaliana GN=GAUT14 PE=2 SV=1	PREDICTED: probable galacturonosyltransferase 13-like [Vitis vinifera]
comp596825_c0	[IQR]	--	Molecular Function: nucleotide binding (GO:0000166);; Molecular Function: acetyl-CoA carboxylase activity (GO:0003989);; Molecular Function: 3-oxoacyl-[acyl-carrier-protein] reductase (NADPH) activity (GO:0004316);; Cellular Component: plasma membrane (GO:0005886);; Biological Process: fatty acid metabolic process (GO:0006631);; Biological Process: steroid metabolic process (GO:0008202);; Molecul…	--	Uncharacterized oxidoreductase Mb1385 OS=Mycobacterium bovis (strain ATCC BAA-935 / AF2122/97) GN=fabG2 PE=3 SV=1	hypothetical protein PTT_13442 [Pyrenophora teres f. teres 0-1]
comp23206_c0	--	--	Cellular Component: mitochondrial respiratory chain complex I (GO:0005747);;	--	--	conserved hypothetical protein [Ricinus communis]
comp500089_c0	--	--	--	--	--	hypothetical protein [Tuber melanosporum Mel28]
comp37627_c0	[E]	Amino acid transport and metabolism	Biological Process: glomerular filtration (GO:0003094);; Molecular Function: aminopeptidase activity (GO:0004177);; Molecular Function: protein binding (GO:0005515);; Cellular Component: mitochondrion (GO:0005739);; Cellular Component: cytosol (GO:0005829);; Biological Process: proteolysis (GO:0006508);; Molecular Function: metalloexopeptidase activity (GO:0008235);; Biological Process: cellular …	K01262|0.0|vvi:100240821|hypothetical protein LOC100240821	Probable Xaa-Pro aminopeptidase 3 OS=Rattus norvegicus GN=Xpnpep3 PE=1 SV=1	PREDICTED: probable Xaa-Pro aminopeptidase 3 [Vitis vinifera]
comp34410_c0	[J]	Translation, ribosomal structure and biogenesis	Molecular Function: 3'-5'-exoribonuclease activity (GO:0000175);; Biological Process: mitochondrial RNA catabolic process (GO:0000957);; Biological Process: mitochondrial RNA processing (GO:0000963);; Molecular Function: RNA binding (GO:0003723);; Molecular Function: polyribonucleotide nucleotidyltransferase activity (GO:0004654);; Cellular Component: mitochondrion (GO:0005739);; Biological Proce…	K00962|0.0|vvi:100257571|hypothetical protein LOC100257571	Polyribonucleotide nucleotidyltransferase 2, mitochondrial OS=Arabidopsis thaliana GN=PNP2 PE=2 SV=1	PREDICTED: polyribonucleotide nucleotidyltransferase-like [Vitis vinifera]
comp400898_c0	[P]	Inorganic ion transport and metabolism	Biological Process: sulfate assimilation (GO:0000103);; Molecular Function: adenylylsulfate kinase activity (GO:0004020);; Molecular Function: sulfate adenylyltransferase (ATP) activity (GO:0004781);; Molecular Function: ATP binding (GO:0005524);; Cellular Component: mitochondrion (GO:0005739);; Biological Process: methionine biosynthetic process (GO:0009086);; Biological Process: cysteine biosyn…	K00958|1e-38|zma:100192512|hypothetical protein LOC100192512	Sulfate adenylyltransferase OS=Schizosaccharomyces pombe (strain 972 / ATCC 24843) GN=sua1 PE=1 SV=2	sulfate adenylyltransferase [Schizosaccharomyces pombe 972h-]
comp35250_c1	--	--	Biological Process: RNA splicing, via endonucleolytic cleavage and ligation (GO:0000394);; Cellular Component: endosome (GO:0005768);; Cellular Component: Golgi apparatus (GO:0005794);; Cellular Component: trans-Golgi network (GO:0005802);; Biological Process: chromatin silencing (GO:0006342);; Biological Process: protein glycosylation (GO:0006486);; Biological Process: methionine biosynthetic pr…	--	Probable beta-1,3-galactosyltransferase 11 OS=Arabidopsis thaliana GN=B3GALT11 PE=2 SV=1	PREDICTED: probable beta-1,3-galactosyltransferase 11-like [Vitis vinifera]
comp13639_c0	[U]	Intracellular trafficking, secretion, and vesicular transport	Molecular Function: KDEL sequence binding (GO:0005046);; Cellular Component: endoplasmic reticulum (GO:0005783);; Cellular Component: endoplasmic reticulum membrane (GO:0005789);; Cellular Component: endoplasmic reticulum-Golgi intermediate compartment (GO:0005793);; Cellular Component: cis-Golgi network (GO:0005801);; Biological Process: protein retention in ER lumen (GO:0006621);; Biological Pr…	K10949|1e-33|cme:CMR190C|probable ER lumen protein retaining receptor	ER lumen protein retaining receptor OS=Schizosaccharomyces pombe (strain 972 / ATCC 24843) GN=erd2 PE=3 SV=1	hypothetical protein PTT_19837 [Pyrenophora teres f. teres 0-1]
comp4068_c0	--	--	--	--	--	hypothetical protein PRUPE_ppa001015mg [Prunus persica]
comp82842_c0	[V]	Defense mechanisms	Cellular Component: vacuolar membrane (GO:0005774);; Cellular Component: plasma membrane (GO:0005886);; Biological Process: cation transport (GO:0006812);; Biological Process: drug transmembrane transport (GO:0006855);; Biological Process: purine nucleobase transport (GO:0006863);; Biological Process: pollen development (GO:0009555);; Cellular Component: plant-type vacuole membrane (GO:0009705);;…	--	Protein TRANSPARENT TESTA 12 OS=Arabidopsis thaliana GN=TT12 PE=2 SV=1	predicted protein [Populus trichocarpa]
comp281826_c0	[CP]	--	--	K03883|2e-09|ppp:PhpafMp17|nad5	NADH-ubiquinone oxidoreductase chain 5 OS=Gallus gallus GN=MT-ND5 PE=3 SV=1	NADH dehydrogenase, subunit 5 [Allomyces macrogynus]
comp407160_c0	--	--	--	--	--	hypothetical protein SETTUDRAFT_143187 [Setosphaeria turcica Et28A]
comp735231_c0	[E]	Amino acid transport and metabolism	Molecular Function: 5-methyltetrahydropteroyltriglutamate-homocysteine S-methyltransferase activity (GO:0003871);; Molecular Function: copper ion binding (GO:0005507);; Cellular Component: cytoplasm (GO:0005737);; Cellular Component: vacuolar membrane (GO:0005774);; Cellular Component: peroxisome (GO:0005777);; Cellular Component: Golgi apparatus (GO:0005794);; Cellular Component: cytosol (GO:000…	K00549|1e-17|ppp:PHYPADRAFT_227136|hypothetical protein	5-methyltetrahydropteroyltriglutamate--homocysteine methyltransferase OS=Saccharomyces cerevisiae (strain ATCC 204508 / S288c) GN=MET6 PE=1 SV=4	predicted protein [Hordeum vulgare subsp. vulgare]
comp32242_c0	--	--	Molecular Function: DNA binding (GO:0003677);; Molecular Function: chromatin binding (GO:0003682);; Molecular Function: sequence-specific DNA binding transcription factor activity (GO:0003700);; Cellular Component: nucleus (GO:0005634);; Biological Process: regulation of transcription, DNA-dependent (GO:0006355);; Cellular Component: chloroplast (GO:0009507);; Biological Process: gravitropism (GO…	--	Protein RADIALIS-like 5 OS=Arabidopsis thaliana GN=RL5 PE=3 SV=1	hypothetical protein PRUPE_ppa026982mg, partial [Prunus persica]
comp38226_c1	--	--	Molecular Function: binding (GO:0005488);; Biological Process: cellular process (GO:0009987);;	--	WPP domain-interacting protein 2 OS=Arabidopsis thaliana GN=WIP2 PE=1 SV=1	PREDICTED: WPP domain-interacting protein 2-like [Vitis vinifera]
comp130049_c0	--	--	Cellular Component: lysosomal membrane (GO:0005765);; Biological Process: vitamin metabolic process (GO:0006766);; Biological Process: transport (GO:0006810);; Cellular Component: integral to membrane (GO:0016021);; Molecular Function: cobalamin binding (GO:0031419);;	--	Probable lysosomal cobalamin transporter OS=Pyrenophora tritici-repentis (strain Pt-1C-BFP) GN=PTRG_07801 PE=3 SV=1	hypothetical protein PTT_09263 [Pyrenophora teres f. teres 0-1]
comp28757_c0	--	--	--	--	--	hypothetical protein [Cucumis melo]
comp23373_c0	[O]	Posttranslational modification, protein turnover, chaperones	Biological Process: nematode larval development (GO:0002119);; Molecular Function: glutathione peroxidase activity (GO:0004602);; Molecular Function: protein binding (GO:0005515);; Cellular Component: nucleus (GO:0005634);; Cellular Component: mitochondrion (GO:0005739);; Cellular Component: endosome (GO:0005768);; Cellular Component: endoplasmic reticulum (GO:0005783);; Cellular Component: Golgi…	K00432|2e-83|pop:POPTR_718377|PtrcGpx2_1	Probable glutathione peroxidase 3, mitochondrial OS=Arabidopsis thaliana GN=GPX3 PE=1 SV=1	Glutathione peroxidase 2 [Theobroma cacao]
comp28429_c1	--	--	Biological Process: G1/S transition of mitotic cell cycle (GO:0000082);; Biological Process: mitotic cell cycle (GO:0000278);; Cellular Component: condensed nuclear chromosome (GO:0000794);; Biological Process: cell morphogenesis (GO:0000902);; Biological Process: cytokinesis (GO:0000910);; Molecular Function: protein binding (GO:0005515);; Cellular Component: spindle (GO:0005819);; Cellular Comp…	K03347|1e-117|vvi:100233054|CUL1	Cullin-1 OS=Arabidopsis thaliana GN=CUL1 PE=1 SV=1	Cullin 1 isoform 2 [Theobroma cacao]
comp38182_c0	[G]	Carbohydrate transport and metabolism	Molecular Function: glucosylceramidase activity (GO:0004348);; Molecular Function: hydrolase activity, hydrolyzing O-glycosyl compounds (GO:0004553);; Cellular Component: plasma membrane (GO:0005886);; Biological Process: sphingolipid metabolic process (GO:0006665);; Biological Process: glucosylceramide catabolic process (GO:0006680);; Cellular Component: integral to membrane (GO:0016021);; Cellu…	--	Non-lysosomal glucosylceramidase OS=Homo sapiens GN=GBA2 PE=1 SV=2	PREDICTED: non-lysosomal glucosylceramidase-like [Vitis vinifera]
comp38454_c1	--	--	Molecular Function: nucleic acid binding (GO:0003676);; Molecular Function: endonuclease activity (GO:0004519);; Cellular Component: chloroplast (GO:0009507);;	--	--	PREDICTED: uncharacterized protein LOC101204599 [Cucumis sativus]
comp40045_c3	[R]	General function prediction only	Molecular Function: mRNA binding (GO:0003729);; Cellular Component: nucleolus (GO:0005730);; Cellular Component: plasma membrane (GO:0005886);; Cellular Component: focal adhesion (GO:0005925);; Biological Process: RNA splicing (GO:0008380);; Cellular Component: nuclear matrix (GO:0016363);; Molecular Function: proline-rich region binding (GO:0070064);; Biological Process: cellular component organ…	--	Protein FAM133 OS=Gallus gallus GN=FAM133 PE=2 SV=1	nucleic acid binding protein, putative [Ricinus communis]
comp35670_c0	[B]	Chromatin structure and dynamics	--	--	Upstream activation factor subunit spp27 OS=Schizosaccharomyces pombe (strain 972 / ATCC 24843) GN=spp27 PE=1 SV=1	Upstream activation factor subunit UAF30, putative [Ricinus communis]
comp37684_c0	[O]	Posttranslational modification, protein turnover, chaperones	Molecular Function: protein C-terminal S-isoprenylcysteine carboxyl O-methyltransferase activity (GO:0004671);; Cellular Component: endoplasmic reticulum (GO:0005783);; Cellular Component: endoplasmic reticulum membrane (GO:0005789);; Biological Process: C-terminal protein methylation (GO:0006481);; Biological Process: protein targeting to membrane (GO:0006612);; Biological Process: negative regu…	K00587|1e-106|vvi:100245637|hypothetical protein LOC100245637	Protein-S-isoprenylcysteine O-methyltransferase A OS=Arabidopsis thaliana GN=ICMTA PE=1 SV=1	protein-s isoprenylcysteine O-methyltransferase, putative [Ricinus communis]
comp33986_c1	--	--	--	--	--	hypothetical protein VITISV_013913 [Vitis vinifera]
[truncated: 26,856 more rows]

## Sheet: Nr species distribution
Summary of Nr species distribution for Sand rice unigenes
Species	Unigene Number	Percentage (N/27647*100%)
Vitis vinifera	6073	21.9662
Theobroma cacao	2752	9.95406
Prunus persica	1516	5.48342
Ricinus communis	1501	5.42916
[truncated: 5 more rows]

## Sheet: GO annotations
Summary of GO annotations for Sand rice
[truncated: 11,075 more rows]

[truncated: 2 more sheets: COG annotations, KEGG annotations]
