# Supplementary material for: Transcriptomic analysis of a psammophyte food crop, sand rice (Agriophyllum squarrosum) and identification of candidate genes essential for sand dune adaptation
Source: BMC Genomics. 2014 Oct 7;15(1):872. doi: 10.1186/1471-2164-15-872 (PMC4459065; doi:10.1186/1471-2164-15-872)
Supplement: Supplementary file 11 — Additional file 11: Summary of pairs of putative orthologues between sand rice and sugar beet. Additional file 11a, Top BLASTx results of sand rice unigenes versus sugar beet proteins. Additional file 11b, Top tBLASTn results of sugar beet proteins versus sand rice unigenes. Additional file 11c, Results of pairs of putative orthologs between sand rice and sugar beet. Additional file 11d, GO annotations for sand rice unigenes with sugar beet orthlogs. A total of 11,581 unigenes was assigned with at least one GO term. Additional file 11e, Statistical summary of GO categories for doublet unigenes. Additional file 11f, Swissprot and Nr annotations of 782 unigenes categorized into response to salt stress term. (XLSX 9 MB) [file 12864_2014_7070_MOESM11_ESM.xlsx]

## Sheet: Additional file 11a (25252)
Additional file 11a.Top BLASTx results of sand rice unigenes versus sugar beet proteins.
Query_id	Query_length	Query_start	Query_end	Subject_id	Subject_length	Subject_start	Subject_end	Identity	Positive	Gap	Align_length	Score	E_value
comp100030_c0	741	2	706	Bv3_050130_hwcc.t1	360	110	352	152/263(57.79)	0.68	0.1	263	253	2e-83
comp10004_c0	212	210	37	Bv7_160150_gcyy.t1	495	438	495	48/58(82.76)	0.94	0	58	106	6e-29
comp100056_c0	1202	209	487	Bv6_151690_erdc.t1	282	1	93	62/93(66.67)	0.82	0	93	134	3e-62
comp100064_c0	383	375	19	Bv_49360_azjn.t1	121	3	119	80/119(67.23)	0.81	0	119	162	5e-53
comp100080_c0	444	442	20	Bv9_219520_wywd.t1	788	7	160	113/154(73.38)	0.78	0.08	154	200	5e-61
comp100083_c0	997	818	390	Bv7_159500_egue.t1	133	1	133	72/143(50.35)	0.65	0	143	130	1e-37
comp100113_c0	384	150	275	Bv6_142540_nuwx.t1	44	1	42	34/42(80.95)	0.88	0	42	80.9	1e-21
comp100157_c0	3406	3318	856	Bv6_148950_yxod.t1	838	1	838	681/839(81.17)	0.88	0.02	839	1390	0
comp1001_c0	257	178	2	Bv7_175520_jusr.t1	312	23	81	50/59(84.75)	0.86	0	59	95.9	1e-25
comp100270_c0	662	602	141	Bv9_224270_aipe.t1	154	1	153	125/154(81.17)	0.88	0	154	243	9e-83
comp100271_c0	1869	139	1557	Bv6_148780_pnnc.t1	483	5	481	376/481(78.17)	0.88	0.01	481	746	0
comp10027_c0	709	2	709	Bv7_178280_zdxk.t1	636	392	627	211/236(89.41)	0.97	0	236	441	1e-153
comp100282_c0	669	1	558	Bv9_218560_dtda.t1	367	181	366	179/186(96.24)	0.96	0	186	354	1e-123
comp100300_c0	1953	1924	80	Bv4_085200_cwuk.t1	614	1	614	534/615(86.83)	0.93	0	615	1057	0
comp100310_c0	449	2	364	Bv_35520_txsh.t1	178	59	176	77/121(63.64)	0.8	0	121	155	4e-49
comp100330_c0	665	62	571	Bv1u_019070_ypmy.t1	663	321	436	60/171(35.09)	0.4	0	171	68.9	3e-17
comp100337_c0	704	1	627	Bv_44240_arjn.t1	575	352	566	126/215(58.60)	0.71	0.02	215	237	5e-75
comp100425_c0	872	5	535	Bv9_230030_usns.t1	193	16	190	134/180(74.44)	0.81	0.01	180	240	3e-80
comp100429_c0	961	959	183	Bv6_134090_wzmn.t2	491	116	411	92/296(31.08)	0.45	0.12	296	119	4e-30
comp100435_c0	695	41	397	Bv2_028770_fhoi.t1	382	275	378	43/124(34.68)	0.4	0.04	124	47	3e-06
comp100463_c0	1542	1139	699	Bv9_222200_cwgp.t1	489	143	247	57/147(38.78)	0.55	0	147	105	3e-42
comp1004_c0	557	129	305	Bv_44410_rags.t1	571	141	198	27/59(45.76)	0.62	0	59	55.8	2e-09
comp100535_c0	510	509	414	Bv9_212790_zpmp.t1	85	10	41	21/32(65.62)	0.81	0	32	48.5	3e-08
comp100537_c0	1148	2	967	Bv3_068240_piri.t1	560	223	559	261/345(75.65)	0.81	0.06	345	457	1e-158
comp100569_c0	1341	1341	298	Bv_14380_tois.t1	452	118	452	235/359(65.46)	0.73	0.03	359	414	1e-142
comp100570_c0	429	406	5	Bv_05330_xism.t1	2373	765	897	68/134(50.75)	0.69	0	134	149	1e-42
comp100641_c0	662	643	14	Bv_45480_snrf.t1	239	5	217	166/213(77.93)	0.89	0.01	213	331	1e-116
comp100675_c0	489	382	185	Bv4_088940_yagi.t1	66	1	66	56/66(84.85)	0.9	0	66	120	1e-36
comp10069_c0	1206	912	25	Bv8_187200_kzzh.t1	1824	1180	1458	113/301(37.54)	0.54	0.01	301	164	2e-44
comp100743_c0	670	669	154	Bv1_011850_erzt.t1	380	103	272	52/180(28.89)	0.45	0.04	180	53.1	2e-08
comp100814_c0	662	78	572	Bv4_083030_zpqo.t1	495	21	192	106/172(61.63)	0.77	0.04	172	208	7e-65
comp100833_c0	415	291	1	Bv_26710_rhwp.t1	152	1	102	51/105(48.57)	0.65	0.07	105	88.2	4e-23
comp100848_c0	938	197	844	Bv_51230_uatd.t1	218	1	217	110/220(50.00)	0.66	0.01	220	216	5e-70
comp101105_c0	1238	3	149	Bv8_189550_ddif.t1	476	12	60	34/49(69.39)	0.83	0	49	70.5	4e-13
comp101127_c0	1102	521	231	Bv5_099600_dist.t1	97	1	97	87/97(89.69)	0.96	0	97	196	5e-63
comp1011_c0	245	176	9	Bv1_008140_uzgx.t1	328	14	69	35/56(62.50)	0.75	0	56	88.6	8e-23
comp101214_c0	1581	1543	134	Bv5_117400_xcpe.t1	468	1	467	381/471(80.89)	0.88	0	471	762	0
comp101284_c0	1271	195	1271	Bv2_034140_srop.t2	365	1	359	262/360(72.78)	0.83	0	360	563	0
comp101320_c0	471	370	143	Bv_38070_ifsk.t1	79	1	79	65/80(81.25)	0.86	0.05	80	153	1e-49
comp101324_c0	1686	1568	234	Bv9_223310_wyon.t1	486	6	455	237/465(50.97)	0.69	0.04	465	458	1e-157
comp101346_c0	241	46	237	Bv7_156180_uufz.t1	102	1	79	42/79(53.16)	0.64	0.18	79	73.2	1e-18
comp10135_c0	361	333	160	Bv_22500_jgpx.t1	944	2	61	24/61(39.34)	0.54	0.04	61	44.7	3e-06
comp10137_c0	208	5	205	Bv9_220330_towm.t1	206	88	143	34/67(50.75)	0.53	0	67	59.7	8e-13
comp101392_c0	816	567	103	Bv8_190550_jyco.t1	153	1	152	112/155(72.26)	0.82	0	155	245	5e-83
comp101459_c0	1798	1264	131	Bv8_192710_ymdt.t1	432	35	428	174/399(43.61)	0.61	0.05	399	286	8e-91
comp10146_c0	248	8	97	Bv_82440_erre.t1	137	71	100	21/30(70.00)	0.76	0	30	40.8	5e-10
comp10147_c0	331	331	206	Bv7_167690_xfig.t1	496	84	125	31/42(73.81)	0.88	0	42	68.6	7e-15
comp101536_c0	969	39	968	Bv3_051380_yntg.t1	327	1	310	265/310(85.48)	0.92	0	310	539	0
comp101575_c0	865	28	777	Bv2_040020_yyrh.t1	274	17	266	155/250(62.00)	0.74	0	250	317	1e-109
comp10186_c0	469	5	469	Bv9_223180_tkcc.t1	397	36	190	118/155(76.13)	0.86	0	155	240	2e-79
comp10190_c0	528	231	467	Bv7_167170_qufh.t1	1159	1	81	34/82(41.46)	0.64	0.03	82	54.3	5e-09
comp101935_c0	1008	1003	95	Bv_28960_muam.t1	732	414	710	142/309(45.95)	0.63	0.01	309	252	5e-78
comp10195_c0	342	204	1	Bv4_085860_zjqt.t1	484	12	79	34/68(50.00)	0.69	0	68	70.1	2e-15
comp10197_c0	237	237	1	Bv_05330_xism.t1	2373	986	1064	41/79(51.90)	0.62	0	79	83.2	2e-20
comp10202_c0	229	5	208	Bv_15200_ouey.t1	100	17	82	24/68(35.29)	0.45	0	68	41.2	3e-06
comp10206_c0	228	227	3	Bv_32830_mkky.t2	319	7	81	40/76(52.63)	0.59	0.01	76	65.5	2e-14
comp102134_c0	248	247	77	Bv_56360_nywk.t1	291	66	122	21/57(36.84)	0.59	0	57	48.5	3e-08
comp102147_c0	1603	3	1424	Bv6_140970_cpti.t1	490	8	480	397/480(82.71)	0.88	0.01	480	735	0
comp102172_c0	229	154	2	Bv6_145960_jnfj.t1	549	11	57	29/51(56.86)	0.62	0	51	53.1	6e-10
comp102253_c0	488	478	242	Bv_04800_akcj.t1	88	3	85	48/83(57.83)	0.75	0.04	83	98.6	1e-27
comp102291_c0	229	2	229	Bv3_067430_mafz.t1	725	34	111	58/78(74.36)	0.83	0.02	78	121	4e-34
comp102365_c0	781	529	20	Bv_05330_xism.t1	2373	1136	1294	46/174(26.44)	0.38	0.02	174	47.8	4e-06
comp102625_c0	509	432	55	Bv5_116680_omsm.t1	132	1	132	96/132(72.73)	0.82	0.04	132	168	1e-54
comp10271_c0	202	201	4	Bv5_108820_yzuy.t1	1139	655	720	35/66(53.03)	0.69	0	66	77	2e-18
comp102888_c0	1812	190	1584	Bv6_132490_dkmc.t1	454	13	454	150/469(31.98)	0.53	0	469	216	8e-64
comp1032_c1	293	24	269	Bv_83110_joqy.t1	155	33	109	26/83(31.33)	0.53	0.01	83	42.7	3e-06
comp10336_c1	390	39	311	Bv8_202720_isny.t1	1147	91	181	32/91(35.16)	0.56	0	91	62.8	2e-12
comp10340_c0	218	2	211	Bv8_183260_fffy.t1	169	32	101	60/70(85.71)	0.97	0	70	131	5e-41
comp103535_c0	537	454	2	Bv1_017420_skmi.t1	367	1	145	102/157(64.97)	0.72	0.03	157	181	3e-56
comp103558_c0	901	3	602	Bv6_153030_qsgf.t1	238	38	237	168/200(84.00)	0.92	0	200	356	1e-125
comp103566_c0	932	2	805	Bv9_224800_wydn.t1	484	212	484	222/273(81.32)	0.87	0.01	273	422	1e-147
comp10361_c0	426	15	341	Bv4_085480_roni.t1	664	336	446	49/120(40.83)	0.46	0.09	120	58.2	9e-11
comp103632_c0	1007	83	778	Bv6_127380_qjyu.t1	233	1	233	178/237(75.11)	0.85	0.02	237	330	1e-114
comp103718_c0	1830	5	1393	Bv7_175570_pptz.t1	508	47	508	384/463(82.94)	0.92	0	463	787	0
comp103729_c0	391	234	82	Bv3_064980_osqx.t1	57	6	56	31/51(60.78)	0.66	0	51	56.6	5e-12
comp10374_c0	289	261	7	Bv_13880_ptjg.t1	368	150	228	37/85(43.53)	0.65	0	85	83.2	2e-20
comp10380_c0	275	269	3	Bv7_160970_szdm.t1	840	663	758	39/97(40.21)	0.58	0.08	97	73.9	5e-17
comp10396_c0	219	218	45	Bv_13190_mcix.t1	2255	1619	1676	32/58(55.17)	0.7	0	58	69.3	1e-15
comp10399_c0	224	4	219	Bv6_130020_kmki.t1	389	42	113	53/72(73.61)	0.88	0	72	117	3e-33
comp10416_c0	465	225	347	Bv_31430_xpij.t1	409	117	157	22/41(53.66)	0.7	0	41	53.1	6e-09
comp104601_c0	956	2	712	Bv5_115780_iykr.t1	321	79	317	179/241(74.27)	0.84	0.01	241	374	1e-130
comp10461_c0	219	35	217	Bv2_042320_noss.t1	543	399	458	30/61(49.18)	0.65	0	61	62.4	3e-13
comp104623_c0	524	5	373	Bv_73160_owkr.t1	232	98	226	45/143(31.47)	0.46	0.13	143	46.6	1e-06
comp10472_c0	318	315	1	Bv3_066100_kzjs.t1	579	168	272	67/105(63.81)	0.8	0	105	132	9e-38
comp104751_c0	474	5	472	Bv6_124380_mknh.t1	199	26	181	59/156(37.82)	0.61	0	156	120	4e-35
comp104796_c0	1102	1018	98	Bv3_058590_mdwu.t2	369	56	364	114/310(36.77)	0.59	0	310	219	2e-68
comp104798_c0	1627	36	1550	Bv8_184670_yuou.t1	530	1	506	417/506(82.41)	0.9	0	506	863	0
comp104803_c0	764	2	514	Bv_22820_sjdg.t1	179	11	179	150/171(87.72)	0.94	0	171	336	1e-119
comp104810_c0	846	3	764	Bv2_028800_kwuc.t1	257	1	249	150/254(59.06)	0.72	0	254	290	4e-99
comp104867_c0	2460	2460	457	Bv_40880_ftjm.t1	827	158	825	554/668(82.93)	0.89	0	668	1126	0
comp104876_c0	980	906	328	Bv9_221790_yxfx.t1	192	1	192	158/193(81.87)	0.89	0	193	334	1e-116
comp104900_c0	523	432	208	Bv9_229110_gsct.t1	77	1	77	57/77(74.03)	0.83	0.02	77	104	5e-30
comp10491_c0	285	272	15	Bv6_131610_mpfw.t1	289	109	199	29/92(31.52)	0.45	0.06	92	48.1	6e-08
comp104942_c0	1192	93	1040	Bv2_030610_xnjg.t1	323	9	323	162/322(50.31)	0.66	0.01	322	322	1e-109
comp10494_c0	564	26	460	Bv5_104920_ditw.t1	307	131	279	65/150(43.33)	0.62	0.03	150	125	2e-35
comp104980_c0	596	592	53	Bv8_196560_jzco.t1	211	33	211	131/180(72.78)	0.88	0	180	276	2e-95
comp1049_c0	527	376	8	Bv9_223610_jrfd.t1	170	7	141	78/135(57.78)	0.72	0.08	135	158	5e-50
comp105003_c0	1202	982	371	Bv1_012610_uwmf.t1	417	55	272	97/227(42.73)	0.55	0.1	227	139	5e-37
comp105006_c0	1770	1467	61	Bv8_190680_ogho.t1	633	71	593	155/548(28.28)	0.47	0.14	548	203	2e-57
comp105017_c0	552	417	1	Bv_29550_spzc.t1	365	35	179	55/146(37.67)	0.55	0.04	146	106	1e-27
comp105055_c0	1061	307	1059	Bv6_144320_pgrw.t1	874	1	251	215/251(85.66)	0.92	0	251	440	1e-148
comp105058_c0	458	306	1	Bv_32240_zizu.t1	1937	1224	1325	36/102(35.29)	0.51	0	102	65.5	3e-23
comp105087_c0	1141	1140	298	Bv_52480_zzuu.t1	605	325	605	247/281(87.90)	0.92	0	281	523	0
comp105091_c0	1064	1063	224	Bv3_064200_mjja.t1	379	98	378	213/281(75.80)	0.86	0	281	429	1e-151
comp105098_c0	975	833	231	Bv3_049280_nasd.t1	201	1	200	116/201(57.71)	0.76	0	201	243	2e-80
comp10513_c0	335	9	335	Bv_27330_pupn.t1	439	90	161	37/109(33.94)	0.36	0	109	48.1	1e-07
comp105154_c0	1156	109	1155	Bv7_157230_sxpk.t1	588	156	566	126/420(30.00)	0.49	0.16	420	148	1e-39
comp105157_c0	657	2	496	Bv3_064860_wdck.t1	224	59	223	96/165(58.18)	0.72	0	165	183	3e-58
comp105171_c0	818	216	629	Bv_05330_xism.t1	2373	1601	1736	82/139(58.99)	0.69	0	139	145	2e-57
comp105178_c0	864	660	229	Bv5_115670_mjjg.t1	172	28	169	96/144(66.67)	0.74	0	144	189	2e-60
comp105180_c0	1147	1145	3	Bv3_052090_nsrj.t1	2163	582	961	307/381(80.58)	0.87	0	381	619	0
comp105211_c0	519	2	454	Bv9_229510_xpen.t1	756	598	756	97/159(61.01)	0.76	0.05	159	175	1e-51
comp105223_c0	526	15	470	Bv1u_021840_yxkt.t1	152	1	152	114/152(75.00)	0.85	0	152	238	1e-81
comp105254_c0	600	583	101	Bv_15270_muzn.t1	176	9	176	106/168(63.10)	0.74	0.04	168	223	3e-75
comp105315_c0	760	737	336	Bv5_107500_rgeg.t1	242	105	238	67/134(50.00)	0.62	0	134	138	3e-40
comp105358_c0	606	433	176	Bv_18000_cqij.t1	99	9	96	49/88(55.68)	0.75	0.02	88	108	9e-31
comp105384_c0	1037	6	722	Bv6_124870_wedr.t1	506	231	469	194/239(81.17)	0.89	0	239	410	1e-141
comp105413_c0	1646	1418	345	Bv3_061630_csuc.t1	364	1	359	334/359(93.04)	0.96	0	359	676	0
comp105468_c0	757	729	85	Bv2_032440_fkri.t1	1942	737	952	40/218(18.35)	0.36	0.01	218	48.1	2e-06
comp105498_c0	289	139	2	Bv_33500_yzgj.t1	476	5	50	33/46(71.74)	0.84	0	46	72	3e-16
comp105526_c0	234	231	1	Bv9_208570_cyxs.t1	799	7	77	52/79(65.82)	0.73	0.02	79	92.4	9e-24
comp105540_c0	1645	1531	692	Bv4_086140_hjiz.t1	390	1	278	148/281(52.67)	0.69	0	281	271	7e-86
comp105593_c0	3287	116	2851	Bv_17440_uwse.t1	1135	1	912	608/915(66.45)	0.8	0	915	1226	0
comp105606_c0	212	173	18	Bv6_148050_ifpq.t3	161	31	76	22/52(42.31)	0.59	0	52	42.4	2e-06
comp105611_c0	1237	13	984	Bv_55500_ghpp.t1	416	89	416	247/330(74.85)	0.85	0.01	330	477	1e-168
comp105614_c0	413	5	409	Bv9_223810_qmpa.t1	1272	710	844	105/135(77.78)	0.89	0	135	214	2e-65
comp105637_c0	1465	295	1464	Bv2_043840_xtnr.t1	755	1	394	317/394(80.46)	0.91	0.01	394	708	0
comp105650_c0	1439	431	1306	Bv7_175410_imtz.t1	304	1	303	218/305(71.48)	0.81	0.04	305	412	1e-143
comp105681_c0	1387	205	396	Bv5_116220_wdms.t1	1242	781	844	23/64(35.94)	0.56	0	64	49.7	3e-06
comp1056_c0	238	26	238	Bv_43710_dgcu.t1	522	247	317	32/71(45.07)	0.6	0	71	65.5	3e-14
comp105707_c0	614	612	304	Bv_86090_mdju.t1	239	131	237	37/107(34.58)	0.57	0.03	107	65.1	6e-13
comp105718_c0	206	76	2	Bv6_133380_qasa.t1	406	1	25	23/25(92.00)	0.96	0	25	52	1e-09
comp105742_c0	461	370	92	Bv6_141460_jkhh.t1	94	1	94	87/94(92.55)	0.96	0.01	94	164	8e-54
comp105743_c0	410	13	351	Bv4_079560_tmfk.t1	120	1	118	57/118(48.31)	0.72	0.04	118	116	9e-35
comp105750_c0	328	310	53	Bv2_044900_kerf.t1	1036	651	733	37/86(43.02)	0.61	0	86	57.4	6e-11
comp105751_c0	1327	335	1066	Bv4_085730_ymwk.t2	244	1	244	213/244(87.30)	0.93	0	244	447	1e-158
comp10575_c0	385	385	140	Bv9_228090_pqne.t1	113	26	113	56/88(63.64)	0.73	0.06	88	104	4e-30
comp105794_c0	585	352	119	Bv6_128210_hntx.t1	688	503	583	41/81(50.62)	0.67	0.03	81	80.1	1e-19
comp105909_c0	394	219	1	Bv9_219430_jxet.t1	414	5	105	49/101(48.51)	0.6	0.27	101	97.4	6e-25
comp105934_c0	767	766	155	Bv1_016990_ksfi.t1	363	146	363	124/221(56.11)	0.65	0.07	221	217	2e-69
comp105939_c0	1101	58	1101	Bv3_061660_hmgk.t1	796	1	359	219/363(60.33)	0.73	0.04	363	406	1e-136
comp105956_c0	717	669	277	Bv6_130030_xgwd.t1	131	4	129	70/135(51.85)	0.6	0.02	135	107	2e-29
comp10595_c0	471	53	268	Bv5_100390_axjh.t1	488	56	127	25/72(34.72)	0.48	0	72	50.1	9e-15
comp10596_c0	1150	20	982	Bv_05330_xism.t1	2373	1450	1744	119/327(36.39)	0.51	0.01	327	198	3e-56
comp105983_c0	730	710	144	Bv4_076190_uxhg.t1	187	1	187	113/193(58.55)	0.7	0.02	193	213	4e-70
comp10600_c0	211	192	16	Bv2_036160_esou.t1	281	141	199	27/59(45.76)	0.66	0	59	56.2	3e-11
comp106045_c0	535	5	478	Bv_44240_arjn.t1	575	403	566	88/164(53.66)	0.66	0.03	164	161	3e-47
comp106096_c0	377	2	130	Bv6_124930_qdqh.t1	617	571	613	36/43(83.72)	0.88	0	43	84	5e-20
comp106150_c0	234	147	1	Bv5_094480_gtff.t1	800	1	49	42/49(85.71)	0.93	0	49	89.4	1e-22
comp106157_c0	320	248	319	Bv_20910_qyoz.t1	932	680	703	19/24(79.17)	0.91	0	24	48.9	5e-08
comp106163_c0	967	90	938	Bv9_217060_yjxi.t1	275	1	275	192/286(67.13)	0.82	0.01	286	373	1e-131
comp106172_c0	559	2	391	Bv6_153510_akrq.t1	288	159	288	114/130(87.69)	0.96	0	130	241	1e-80
comp10617_c0	627	548	12	Bv_42390_kcsd.t1	509	306	482	60/181(33.15)	0.57	0.01	181	95.9	4e-23
comp106193_c0	1321	1207	191	Bv9_210980_rhgu.t1	331	1	331	243/341(71.26)	0.8	0	341	480	1e-170
comp10619_c0	235	52	234	Bv_47660_mrfn.t1	165	11	71	40/61(65.57)	0.9	0	61	95.5	7e-27
comp10619_c1	221	204	1	Bv_47660_mrfn.t1	165	68	138	41/71(57.75)	0.78	0.04	71	84.3	1e-22
comp106237_c0	1225	1055	159	Bv6_151380_mtae.t1	368	57	353	170/304(55.92)	0.69	0.01	304	324	1e-109
comp106281_c0	1131	2	829	Bv6_151780_sjpi.t1	759	484	759	242/276(87.68)	0.94	0	276	494	1e-170
comp106292_c0	1446	15	1121	Bv4_079040_ttuy.t1	395	76	392	177/382(46.34)	0.56	0.03	382	257	2e-81
comp106312_c0	683	140	682	Bv4_088110_msgy.t1	613	1	178	124/183(67.76)	0.81	0.01	183	251	3e-80
comp106336_c0	533	1	405	Bv7u_180930_njyo.t1	449	163	292	44/142(30.99)	0.4	0.04	142	51.6	4e-08
comp106366_c0	1322	1122	100	Bv6_140040_anio.t1	355	8	350	175/355(49.30)	0.66	0.03	355	335	1e-113
comp106441_c0	1867	1812	145	Bv5_098150_njpg.t1	607	46	604	245/566(43.29)	0.62	0.01	566	471	1e-159
comp106460_c0	889	802	224	Bv8_200630_qjnt.t1	195	4	195	170/193(88.08)	0.93	0	193	345	1e-121
comp106506_c0	656	2	466	Bv6_125830_mpgf.t1	125	1	125	79/155(50.97)	0.64	0	155	147	1e-45
comp106534_c0	1031	850	74	Bv5_107980_tukg.t1	671	1	260	224/260(86.15)	0.91	0	260	456	1e-157
comp106549_c0	276	268	2	Bv7_178890_afmt.t1	204	90	149	35/91(38.46)	0.51	0.02	91	52	1e-09
comp106579_c0	1062	1061	3	Bv6_149290_ytea.t1	730	23	377	255/362(70.44)	0.83	0.02	362	489	1e-169
comp10662_c0	347	141	335	Bv9_224590_rqte.t1	648	525	589	24/65(36.92)	0.46	0	65	44.3	3e-06
comp10664_c0	214	4	204	Bv_05330_xism.t1	2373	1457	1523	43/67(64.18)	0.77	0	67	88.6	2e-22
comp106652_c0	1327	110	1327	Bv8_184190_zdcc.t1	417	1	411	318/412(77.18)	0.87	0.01	412	592	0
comp1066_c0	269	268	2	Bv4_078870_pzrg.t1	943	677	767	25/91(27.47)	0.53	0.02	91	57	4e-11
comp10678_c0	229	12	221	Bv2_042580_zugw.t1	453	209	281	37/73(50.68)	0.65	0.04	73	63.5	1e-13
comp106810_c0	660	422	129	Bv2_044160_moqw.t1	100	1	98	69/98(70.41)	0.82	0	98	162	8e-52
comp106847_c0	824	132	818	Bv2_041270_zcjt.t1	1555	903	1132	76/244(31.15)	0.36	0.06	244	84.3	3e-18
comp106995_c0	1857	1533	148	Bv7_162370_apdh.t1	462	1	462	377/462(81.60)	0.91	0	462	779	0
comp10702_c0	308	306	1	Bv4_075770_zzxx.t1	692	415	516	91/102(89.22)	0.93	0	102	186	3e-57
comp107065_c0	512	512	147	Bv1_008780_trzc.t1	406	273	403	68/134(50.75)	0.61	0.08	134	113	3e-30
comp107109_c0	1533	191	1531	Bv7_158790_wtfq.t1	616	1	447	354/448(79.02)	0.9	0	448	728	0
comp107171_c0	996	16	753	Bv1_003760_zsim.t1	245	1	245	177/247(71.66)	0.83	0	247	378	1e-133
comp1071_c0	281	279	130	Bv1_010390_touh.t1	1464	124	180	29/57(50.88)	0.61	0.12	57	50.8	7e-09
comp10724_c0	442	3	434	Bv8_197660_wdky.t1	351	59	204	85/146(58.22)	0.76	0.01	146	181	5e-57
comp107256_c0	331	330	1	Bv6_131650_pmxx.t1	489	53	161	81/110(73.64)	0.86	0	110	168	2e-51
comp107270_c0	1361	2	1114	Bv1_001180_hqtc.t1	459	65	435	328/371(88.41)	0.94	0	371	679	0
comp10731_c0	259	9	221	Bv3_056560_dxrz.t1	1181	976	1043	34/71(47.89)	0.69	0	71	76.3	6e-18
comp10736_c0	244	182	3	Bv_47280_ohdg.t1	200	34	93	43/60(71.67)	0.86	0	60	89.4	5e-24
comp107390_c0	1452	66	1094	Bv7_179940_zsid.t1	385	1	383	289/387(74.68)	0.8	0.11	387	546	0
comp107392_c0	616	611	9	Bv_32180_qjtt.t1	204	1	204	141/204(69.12)	0.79	0.01	204	288	1e-100
comp1073_c0	582	320	159	Bv6_131620_njof.t1	481	90	150	27/61(44.26)	0.47	0.11	61	46.2	4e-06
comp107428_c0	390	389	231	Bv_84810_urdk.t1	115	32	84	25/53(47.17)	0.58	0	53	47.8	5e-08
comp10749_c1	336	25	276	Bv6_151710_owxk.t2	203	97	194	38/98(38.78)	0.41	0.14	98	51.2	5e-09
comp10753_c0	611	2	610	Bv8_196720_rysg.t1	954	591	794	83/211(39.34)	0.57	0.03	211	131	2e-35
comp107542_c0	1705	369	1118	Bv6_151320_ihox.t1	249	1	249	154/250(61.60)	0.75	0	250	283	2e-92
comp107690_c0	1154	1099	251	Bv6_134570_wnrf.t1	470	161	456	84/309(27.18)	0.46	0.08	309	105	8e-25
comp107701_c0	826	825	211	Bv_55450_nrhj.t1	205	9	204	152/205(74.15)	0.81	0	205	286	4e-98
comp107725_c0	852	595	2	Bv3_061800_ogwj.t1	354	75	251	85/203(41.87)	0.54	0.02	203	136	9e-38
comp107759_c0	451	3	431	Bv_06400_iseq.t1	221	71	213	86/143(60.14)	0.79	0	143	192	4e-63
comp1077_c0	372	365	6	Bv8_200850_kwiu.t1	717	50	155	33/120(27.50)	0.4	0	120	48.5	1e-07
comp107876_c0	1628	591	1484	Bv4_076890_wzxh.t1	486	187	484	256/298(85.91)	0.9	0	298	523	0
comp10795_c0	352	316	2	Bv6u_155110_qtds.t2	442	31	135	89/105(84.76)	0.92	0	105	190	4e-60
comp107964_c0	269	192	1	Bv_63790_pgpg.t1	136	1	64	45/64(70.31)	0.78	0	64	85.5	5e-23
comp107968_c0	954	420	689	Bv6_145450_tmih.t1	463	94	183	40/90(44.44)	0.58	0	90	75.9	1e-16
comp10798_c0	494	224	418	Bv_53760_fmcj.t1	401	229	293	36/65(55.38)	0.63	0	65	63.5	2e-12
comp108007_c0	622	285	611	Bv6_152180_hnpq.t1	841	733	819	38/110(34.55)	0.38	0	110	46.2	5e-06
comp108017_c0	418	408	22	Bv4_076170_knjf.t1	223	95	222	98/129(75.97)	0.83	0	129	190	2e-62
comp108219_c0	586	85	342	Bv8_185680_nddm.t1	82	1	82	61/88(69.32)	0.78	0.02	88	120	7e-36
comp10822_c0	220	215	63	Bv8_190030_xjuy.t1	1583	285	328	19/51(37.25)	0.62	0	51	41.2	8e-06
comp10822_c1	616	475	164	Bv2_030980_eyqr.t1	193	89	192	35/104(33.65)	0.5	0	104	66.6	9e-14
comp10824_c0	238	197	3	Bv6_141990_rucm.t1	212	116	180	27/65(41.54)	0.61	0	65	55.1	7e-11
comp10827_c0	345	2	175	Bv5_096920_pjow.t1	762	75	132	28/58(48.28)	0.53	0	58	64.3	3e-13
comp10841_c0	231	229	23	Bv2_030840_tpty.t1	173	105	173	53/69(76.81)	0.84	0	69	118	7e-36
comp108489_c0	500	466	101	Bv8_188890_nsez.t1	112	1	112	78/125(62.40)	0.7	0.02	125	133	5e-41
comp108577_c0	474	1	429	Bv_50230_xnwy.t1	1109	162	323	66/165(40.00)	0.56	0.13	165	96.3	9e-24
comp10885_c0	230	15	230	Bv7_172270_kwer.t1	535	297	366	34/74(45.95)	0.63	0.02	74	62.4	3e-13
comp10892_c0	202	1	198	Bv_05340_mxdg.t1	1289	1008	1073	46/66(69.70)	0.81	0	66	97.4	1e-25
comp10895_c0	224	1	219	Bv_04750_aupm.t1	843	611	683	50/73(68.49)	0.82	0	73	113	4e-31
comp108971_c0	939	517	2	Bv7_175830_xykn.t1	324	1	181	82/181(45.30)	0.65	0.04	181	155	7e-45
comp10901_c0	304	303	4	Bv8_200850_kwiu.t1	717	14	119	37/106(34.91)	0.41	0.05	106	49.3	3e-08
comp109256_c0	1156	1090	107	Bv2_042800_mxwz.t1	331	1	331	274/336(81.55)	0.87	0.02	336	540	0
comp10934_c0	435	426	46	Bv8_192780_nogw.t1	420	92	225	60/136(44.12)	0.51	0.06	136	74.7	1e-16
comp109486_c0	742	630	280	Bv5_093730_omwh.t1	124	1	121	85/122(69.67)	0.79	0.04	122	141	6e-43
comp10962_c0	208	208	2	Bv7_170870_nhwz.t1	762	120	188	49/69(71.01)	0.84	0	69	95.9	4e-25
comp109765_c0	886	886	245	Bv9_218280_honh.t1	873	660	873	173/214(80.84)	0.9	0	214	358	1e-118
comp10994_c0	207	1	198	Bv6_126110_uxnw.t1	178	80	145	36/66(54.55)	0.66	0	66	80.5	5e-21
comp10994_c1	273	233	6	Bv_12900_kqhf.t1	177	7	82	38/76(50.00)	0.78	0	76	94.4	5e-26
comp11007_c0	277	2	247	Bv6_154790_fduu.t1	306	225	306	59/82(71.95)	0.86	0	82	136	3e-41
comp11009_c0	283	1	282	Bv1_002580_ujcg.t1	525	297	390	84/94(89.36)	0.97	0	94	171	1e-52
comp11009_c1	203	202	2	Bv1_002580_ujcg.t1	525	385	451	53/67(79.10)	0.88	0	67	120	6e-34
comp110159_c0	544	1	522	Bv6_150200_jgnf.t1	177	2	176	98/175(56.00)	0.69	0	175	187	3e-61
comp110180_c0	845	715	578	Bv5_100390_axjh.t1	488	188	233	17/46(36.96)	0.5	0	46	37	3e-10
comp11036_c0	266	33	254	Bv5_115480_kroa.t1	716	608	681	29/74(39.19)	0.5	0	74	47	1e-07
comp11043_c0	275	94	273	Bv3_061450_ytsi.t1	431	32	91	40/60(66.67)	0.83	0	60	89.4	1e-22
comp11046_c0	312	16	153	Bv2u_047950_wqir.t1	328	276	321	25/46(54.35)	0.76	0	46	56.2	1e-10
comp110472_c0	400	398	228	Bv9_223160_itsw.t1	92	3	59	47/57(82.46)	0.94	0	57	102	1e-29
comp11061_c0	233	157	2	Bv9_229400_htro.t1	457	363	413	33/52(63.46)	0.8	0	52	66.2	1e-14
comp1106_c0	411	17	229	Bv9_219990_zifu.t1	198	118	198	35/81(43.21)	0.54	0.12	81	55.5	3e-10
comp11071_c0	290	232	2	Bv_52210_qgwm.t1	395	1	77	56/77(72.73)	0.81	0	77	109	5e-30
comp11071_c1	310	309	1	Bv_52210_qgwm.t1	395	72	175	98/104(94.23)	0.99	0	104	194	1e-62
comp11083_c0	380	243	58	Bv_44000_xchw.t1	182	1	61	60/62(96.77)	0.96	0	62	113	6e-33
comp11085_c0	589	52	462	Bv5_108820_yzuy.t1	1139	594	732	86/139(61.87)	0.74	0.01	139	174	1e-50
comp11094_c0	223	221	3	Bv1_000930_djas.t1	922	189	261	59/73(80.82)	0.89	0	73	119	2e-33
comp1109_c0	480	418	11	Bv8_200860_puch.t1	733	121	266	37/152(24.34)	0.42	0.1	152	44.7	7e-06
comp11101_c0	212	189	1	Bv7_175560_dekw.t2	463	82	144	48/63(76.19)	0.85	0	63	100	9e-27
comp11109_c0	478	477	112	Bv6_128210_hntx.t2	663	505	626	46/125(36.80)	0.52	0.02	125	72	2e-15
comp111165_c0	679	1	552	Bv1_017370_uxiz.t1	196	9	196	122/193(63.21)	0.74	0.04	193	209	5e-69
comp11116_c0	372	78	275	Bv5_118840_trqe.t1	69	4	69	40/66(60.61)	0.72	0	66	79.7	5e-21
comp111242_c0	212	3	212	Bv4_082760_nwjf.t1	446	98	167	59/70(84.29)	0.91	0	70	124	8e-36
comp111276_c0	2639	37	2205	Bv8u_203790_qrne.t1	862	250	859	209/735(28.44)	0.45	0.01	735	238	2e-66
comp111279_c0	492	492	61	Bv3_066810_jhcc.t1	595	448	592	112/145(77.24)	0.88	0	145	235	2e-75
comp111300_c0	872	22	867	Bv6_144670_ctsh.t1	342	33	326	203/305(66.56)	0.74	0.07	305	372	1e-130
comp11132_c0	248	2	79	Bv2_035530_ffcc.t1	424	166	191	22/26(84.62)	0.88	0	26	52.8	9e-10
comp111402_c0	715	698	171	Bv6_143990_rpuu.t1	230	29	191	48/178(26.97)	0.43	0.01	178	52	4e-08
comp111405_c0	490	329	3	Bv9_223610_jrfd.t1	170	55	155	41/109(37.61)	0.45	0	109	63.2	5e-13
comp111475_c0	717	656	3	Bv_11240_tzjg.t1	360	1	218	187/218(85.78)	0.92	0	218	379	1e-133
comp111547_c0	250	242	18	Bv_35050_rxpt.t1	156	67	141	27/75(36.00)	0.52	0	75	53.1	2e-10
comp11154_c1	339	2	274	Bv5u_122330_ccqj.t1	506	200	290	43/91(47.25)	0.56	0	91	85.5	9e-21
comp111615_c0	1776	319	104	Bv9_218490_rgrs.t1	169	1	73	31/73(42.47)	0.57	0.01	73	65.9	1e-12
comp111620_c0	847	844	116	Bv1_002650_sqcd.t1	538	15	284	85/293(29.01)	0.37	0.17	293	78.2	3e-16
comp111667_c0	1208	1207	152	Bv6_149290_ytea.t1	730	379	729	316/353(89.52)	0.94	0	353	632	0
comp111764_c0	444	385	26	Bv_14570_tnkp.t1	142	1	120	80/120(66.67)	0.81	0	120	161	5e-52
comp111772_c0	1206	47	670	Bv_09930_ejkk.t1	380	10	235	91/228(39.91)	0.57	0.08	228	175	6e-51
comp111799_c0	583	448	218	Bv9u_231230_mweg.t1	87	5	81	61/78(78.21)	0.91	0.01	78	121	3e-36
comp111819_c0	323	322	257	Bv9_226400_nntc.t1	657	260	281	21/22(95.45)	1	0	22	52	4e-09
comp11184_c0	264	11	262	Bv2u_048350_jgtu.t1	623	474	557	43/84(51.19)	0.76	0	84	97.1	3e-25
comp111875_c0	593	184	2	Bv1_006640_qmia.t1	330	68	134	46/67(68.66)	0.8	0.08	67	105	3e-27
comp11190_c0	547	528	1	Bv9_226910_jyxf.t1	850	139	312	96/176(54.55)	0.71	0	176	191	8e-57
comp111918_c0	576	575	252	Bv4_075680_gpdd.t1	344	224	331	88/108(81.48)	0.9	0	108	177	7e-55
comp111925_c0	1014	920	306	Bv4u_091130_ufok.t1	220	1	206	123/206(59.71)	0.69	0	206	239	8e-79
comp111938_c0	824	744	1	Bv9_229460_ohsk.t1	475	4	251	155/248(62.50)	0.81	0	248	322	1e-109
comp111945_c0	1048	17	583	Bv7_176670_xfth.t2	874	223	428	81/213(38.03)	0.45	0.11	213	73.9	2e-14
comp111963_c0	793	58	540	Bv_23680_owsz.t1	227	13	177	47/170(27.65)	0.47	0.05	170	52.4	4e-08
comp111990_c0	931	2	781	Bv7_173930_aiyc.t1	509	250	509	221/260(85.00)	0.93	0	260	450	1e-158
comp111991_c0	774	680	321	Bv7_177390_anqs.t1	159	30	148	38/122(31.15)	0.54	0.01	122	72	1e-15
comp112012_c0	871	870	127	Bv3_059120_jijh.t1	452	204	452	205/249(82.33)	0.91	0	249	418	1e-146
comp112062_c0	374	100	363	Bv_27330_pupn.t1	439	48	124	37/88(42.05)	0.44	0	88	52.4	5e-09
comp112070_c0	1077	784	707	Bv_19400_cumo.t1	722	16	41	24/26(92.31)	0.96	0	26	57.4	6e-09
comp112093_c0	300	74	298	Bv6_141040_gegt.t1	166	26	100	45/75(60.00)	0.81	0	75	99.4	5e-28
comp112108_c0	901	52	261	Bv_02230_ysuo.t1	196	20	93	29/75(38.67)	0.58	0.06	75	59.3	1e-10
comp11212_c0	214	3	209	Bv3_068250_yhek.t1	1001	535	602	45/69(65.22)	0.78	0	69	90.1	4e-23
comp112176_c0	769	767	3	Bv7_162320_znip.t2	1102	102	356	221/255(86.67)	0.9	0	255	483	1e-164
comp112183_c0	961	2	961	Bv9_223810_qmpa.t1	1272	120	450	282/331(85.20)	0.89	0.03	331	538	0
comp11226_c0	347	342	76	Bv9_225150_qjyx.t1	465	396	464	25/89(28.09)	0.48	0	89	43.9	4e-06
comp11228_c0	269	30	269	Bv2_034010_mtso.t1	386	55	133	58/80(72.50)	0.82	0	80	136	2e-40
comp112302_c0	1062	4	798	Bv3_055270_khmh.t1	682	417	682	218/266(81.95)	0.9	0	266	453	1e-156
comp112304_c0	828	529	2	Bv7_158970_ahhm.t1	371	1	176	142/176(80.68)	0.9	0	176	315	1e-107
comp112318_c0	496	108	305	Bv5_110430_jhwr.t1	1832	333	398	37/66(56.06)	0.65	0	66	75.9	2e-20
comp11232_c0	477	476	48	Bv7_176560_zcez.t1	288	148	283	57/143(39.86)	0.61	0	143	110	3e-30
comp112340_c0	448	363	67	Bv9_230540_hmfy.t1	479	73	174	36/105(34.29)	0.45	0.05	105	52.8	8e-09
comp11238_c0	212	2	211	Bv3_053290_dzzf.t1	654	168	237	30/70(42.86)	0.6	0	70	63.5	1e-13
comp11243_c0	277	114	245	Bv3_063430_ruin.t2	1149	727	770	26/44(59.09)	0.72	0	44	59.3	7e-12
comp11243_c1	369	146	301	Bv3_055310_riir.t1	523	174	230	28/57(49.12)	0.66	0.08	57	55.1	6e-10
comp112446_c0	887	53	739	Bv7u_182810_dohw.t1	249	1	242	161/242(66.53)	0.76	0.05	242	300	1e-102
comp112453_c0	934	654	1	Bv2u_047680_rrto.t1	433	1	218	177/218(81.19)	0.9	0	218	359	1e-123
comp112456_c0	641	2	619	Bv8_202010_twij.t1	592	388	591	171/210(81.43)	0.85	0.01	210	330	1e-111
comp112473_c0	880	788	234	Bv7_161240_qtkt.t1	193	6	193	110/192(57.29)	0.71	0.03	192	201	1e-64
comp112478_c0	1148	1052	99	Bv1_014100_rtig.t1	298	1	298	195/323(60.37)	0.72	0.01	323	359	1e-124
comp11248_c0	283	283	20	Bv7_178560_tffp.t1	1083	753	843	40/91(43.96)	0.57	0.03	91	75.5	2e-17
comp112550_c0	458	456	1	Bv1_001330_nkgu.t1	1350	8	155	117/152(76.97)	0.86	0	152	239	4e-74
comp11260_c0	218	64	216	Bv_03640_zstx.t1	965	572	622	31/51(60.78)	0.74	0	51	67.4	5e-15
comp112620_c0	891	82	891	Bv7_174270_rwnw.t1	462	1	280	208/280(74.29)	0.83	0.03	280	402	1e-140
comp11262_c0	262	262	2	Bv7u_181650_ximt.t1	634	198	275	60/87(68.97)	0.79	0	87	119	3e-33
comp11263_c0	348	2	346	Bv9_213630_aeme.t1	263	146	260	101/115(87.83)	0.94	0	115	218	4e-73
comp112644_c0	281	233	27	Bv7_179730_mkgx.t1	500	22	93	52/72(72.22)	0.81	0.04	72	104	8e-28
comp112656_c0	215	2	214	Bv2_046370_juma.t1	475	371	441	61/71(85.92)	0.9	0	71	136	3e-40
comp112672_c0	652	103	498	Bv7_178430_jpyt.t1	489	4	134	93/135(68.89)	0.81	0.02	135	184	5e-56
comp112695_c0	1173	468	1025	Bv_27570_mwyk.t1	184	1	179	79/187(42.25)	0.62	0	187	154	2e-45
comp1126_c0	1053	283	155	Bv1_010390_touh.t1	1464	616	658	30/43(69.77)	0.79	0	43	75.5	1e-20
comp112701_c0	1223	794	456	Bv5_101870_hice.t1	1264	773	890	56/120(46.67)	0.6	0.05	120	84.3	3e-35
comp112709_c0	279	255	1	Bv9_221650_nukk.t1	1159	1	84	46/85(54.12)	0.77	0	85	85.1	6e-21
comp112711_c0	563	558	7	Bv_24560_rwzr.t1	370	96	244	53/184(28.80)	0.44	0	184	72	4e-15
comp112712_c0	718	73	510	Bv8_194560_kyod.t1	142	1	142	88/148(59.46)	0.72	0.01	148	164	7e-52
comp11275_c0	355	116	274	Bv7_163880_iifx.t1	654	128	177	27/54(50.00)	0.68	0.01	54	52.4	5e-09
comp112820_c0	1270	21	548	Bv6_151910_wmri.t1	1836	1590	1770	55/185(29.73)	0.45	0.04	185	62	4e-10
comp112824_c0	684	1	684	Bv1_002320_rqps.t1	540	183	416	189/234(80.77)	0.87	0.02	234	382	1e-132
comp112880_c0	1056	372	1004	Bv9_207880_pjsh.t2	458	247	457	171/211(81.04)	0.91	0	211	349	1e-118
comp112884_c0	688	41	622	Bv6_152140_fucw.t1	200	1	199	161/202(79.70)	0.88	0.03	202	310	1e-108
comp112935_c0	1667	2	1078	Bv4_072840_gdmu.t1	507	149	507	324/359(90.25)	0.95	0	359	659	0
comp1129_c0	202	166	2	Bv_32570_fhwy.t1	327	234	301	26/68(38.24)	0.55	0.19	68	42	3e-06
comp11300_c0	338	3	338	Bv6_130020_kmki.t1	389	115	227	70/113(61.95)	0.78	0	113	148	1e-44
comp11301_c0	395	66	386	Bv_05330_xism.t1	2373	860	965	38/107(35.51)	0.5	0	107	67.8	3e-14
comp113044_c0	1392	1278	130	Bv5_099720_gpsm.t1	383	2	383	297/383(77.55)	0.86	0	383	607	0
comp113058_c0	743	33	632	Bv3_050680_agfa.t1	207	8	206	109/203(53.69)	0.68	0.01	203	203	4e-66
comp11307_c0	456	455	9	Bv_44240_arjn.t1	575	228	375	110/149(73.83)	0.87	0	149	232	2e-74
comp113131_c0	1025	505	125	Bv9_211890_dprn.t1	657	182	309	54/128(42.19)	0.6	0	128	105	1e-29
comp113295_c0	623	559	2	Bv7_179180_ffmt.t1	186	1	186	153/186(82.26)	0.95	0	186	318	1e-112
comp11329_c0	209	1	207	Bv4_073370_frge.t1	151	26	96	37/71(52.11)	0.69	0.02	71	73.9	1e-18
comp113312_c0	634	577	218	Bv2_037810_gifo.t1	124	4	123	73/120(60.83)	0.77	0	120	141	3e-43
comp113326_c0	1142	1067	78	Bv2u_047950_wqir.t1	328	1	324	172/331(51.96)	0.66	0	331	328	1e-111
comp11335_c0	259	22	246	Bv7_173350_zqes.t1	186	43	108	28/76(36.84)	0.47	0.01	76	44.3	7e-07
comp11338_c0	235	20	172	Bv1u_020250_rzoc.t1	217	99	149	19/51(37.25)	0.68	0	51	46.6	9e-08
comp113426_c0	453	84	371	Bv_32240_zizu.t1	1937	1551	1645	35/96(36.46)	0.62	0	96	63.9	2e-14
comp11345_c0	821	301	798	Bv6u_155220_zcwo.t1	477	12	176	54/169(31.95)	0.53	0.01	169	98.6	2e-23
comp11347_c0	342	317	3	Bv9_209400_dnpc.t1	395	244	345	31/109(28.44)	0.47	0.03	109	44.3	3e-06
comp113500_c0	961	766	347	Bv2_034400_uwzk.t1	146	2	142	103/141(73.05)	0.84	0	141	223	1e-73
comp113549_c0	301	171	94	Bv_68590_qejd.t1	161	78	102	21/26(80.77)	0.88	0	26	41.2	1e-08
comp113554_c0	712	59	709	Bv_04400_smmy.t1	419	85	301	143/217(65.90)	0.78	0	217	295	1e-99
comp113568_c0	317	309	1	Bv3_060470_eeaj.t1	257	73	167	58/103(56.31)	0.66	0	103	108	1e-30
comp113723_c0	445	265	5	Bv1_014340_xtzo.t1	1166	638	724	35/87(40.23)	0.6	0	87	72.4	1e-15
comp11389_c0	335	335	3	Bv4_077650_tjny.t1	707	547	657	96/111(86.49)	0.93	0	111	211	2e-66
comp11394_c0	235	2	232	Bv2_027780_udkx.t1	90	15	86	55/77(71.43)	0.83	0	77	114	5e-35
comp11395_c0	408	168	13	Bv_05330_xism.t1	2373	1589	1640	24/52(46.15)	0.59	0	52	49.7	3e-15
comp113994_c0	1006	897	163	Bv2_033370_iqnp.t1	247	1	245	182/247(73.68)	0.84	0	247	385	1e-136
comp1139_c0	412	411	1	Bv7_161170_cdnd.t1	447	175	299	96/137(70.07)	0.79	0	137	199	3e-63
comp114034_c0	360	154	360	Bv1u_021580_zsda.t1	393	5	73	60/69(86.96)	0.98	0	69	130	2e-37
comp11406_c0	369	2	367	Bv_50230_xnwy.t1	1109	825	947	89/124(71.77)	0.83	0.01	124	176	2e-52
comp114095_c0	1773	1576	113	Bv8_196960_rjnj.t1	495	1	495	394/498(79.12)	0.86	0.02	498	773	0
comp11409_c0	310	7	306	Bv9_214750_uddm.t1	148	9	112	40/104(38.46)	0.58	0.03	104	78.6	5e-20
comp114112_c0	911	899	567	Bv9_215720_cfmr.t1	687	139	249	52/111(46.85)	0.72	0	111	115	1e-28
comp114148_c0	2593	72	2477	Bv1u_020680_akoz.t1	1012	267	1010	452/828(54.59)	0.66	0.03	828	741	0
comp1141_c0	258	3	257	Bv5_112050_sang.t1	839	488	572	73/85(85.88)	0.91	0	85	153	4e-45
comp114306_c0	248	156	248	Bv_05630_qgki.t1	754	310	340	17/31(54.84)	0.8	0	31	47.8	6e-08
comp114326_c1	912	832	344	Bv6_138630_meiq.t1	827	62	245	53/184(28.80)	0.35	0.11	184	53.1	9e-08
comp114353_c0	527	490	38	Bv7_157940_cfxs.t1	151	1	151	114/151(75.50)	0.86	0	151	237	2e-81
comp114358_c0	883	628	176	Bv6_140250_tnrp.t1	676	44	193	36/161(22.36)	0.47	0.06	161	40.4	3e-06
comp114390_c0	525	177	509	Bv7_156290_ucdz.t1	409	38	144	58/111(52.25)	0.67	0	111	102	4e-26
comp114504_c0	588	213	437	Bv_40510_okrp.t1	77	3	77	70/75(93.33)	0.93	0	75	135	5e-42
comp114529_c0	548	66	380	Bv8_183710_jcna.t1	101	1	101	67/106(63.21)	0.77	0	106	118	5e-35
comp114618_c0	321	319	242	Bv3_061590_dcoh.t1	422	202	227	22/26(84.62)	0.84	0	26	47.4	2e-07
comp11462_c0	210	2	208	Bv_33410_jtjn.t1	585	227	295	49/69(71.01)	0.82	0	69	109	5e-30
comp11475_c0	351	350	3	Bv6_124970_zmos.t1	467	107	224	87/118(73.73)	0.88	0.01	118	175	4e-54
comp114805_c0	765	240	719	Bv4_081480_zdta.t1	166	1	166	129/169(76.33)	0.82	0.05	169	245	6e-83
comp11482_c0	381	55	381	Bv7_158300_uzne.t1	421	123	247	39/126(30.95)	0.49	0.13	126	51.2	1e-08
comp114910_c0	488	14	487	Bv4_081990_dier.t1	356	72	226	61/163(37.42)	0.56	0.03	163	110	1e-29
comp115190_c0	260	134	3	Bv_78000_yctk.t1	116	37	80	37/44(84.09)	0.86	0	44	70.1	3e-17
comp11522_c0	439	366	178	Bv3_060850_hwrn.t1	360	94	152	25/65(38.46)	0.5	0.03	65	51.2	2e-08
comp115245_c0	302	236	6	Bv9_210700_gwgc.t1	296	1	77	47/78(60.26)	0.75	0.01	78	96.3	1e-25
comp11528_c0	357	3	356	Bv6_128210_hntx.t2	663	439	556	67/118(56.78)	0.74	0	118	140	5e-40
comp115322_c0	699	698	51	Bv9_212060_gjxd.t1	267	66	263	113/226(50.00)	0.59	0.04	226	174	4e-54
comp115349_c0	286	1	285	Bv_52480_zzuu.t1	605	237	331	92/95(96.84)	0.98	0	95	199	7e-63
comp115351_c0	319	318	175	Bv7_159210_djhq.t1	111	65	111	27/48(56.25)	0.64	0	48	48.9	9e-09
comp11536_c0	208	207	1	Bv7_171200_ohcs.t1	676	565	633	57/69(82.61)	0.94	0	69	118	5e-33
comp115375_c0	1824	673	1626	Bv1_002830_jitd.t1	318	1	318	273/318(85.85)	0.91	0	318	545	0
comp115380_c0	865	864	4	Bv3_052800_odok.t2	488	98	376	185/288(64.24)	0.73	0	288	347	1e-118
comp1153_c0	415	415	56	Bv4_072680_sygx.t1	378	105	230	39/133(29.32)	0.34	0.09	133	47	6e-07
comp11546_c0	344	17	283	Bv3_055380_nunz.t1	1183	984	1071	30/89(33.71)	0.56	0	89	49.7	4e-08
comp115488_c0	266	2	265	Bv_28500_kgnt.t1	1702	349	436	72/88(81.82)	0.88	0	88	144	1e-41
comp115505_c0	354	223	354	Bv6_126810_qwix.t1	355	24	67	29/44(65.91)	0.77	0	44	65.1	1e-13
comp115511_c0	983	900	493	Bv6_124940_epwq.t1	130	1	121	94/136(69.12)	0.75	0	136	171	3e-53
comp11551_c0	357	7	357	Bv7_171730_cttf.t1	374	93	213	86/121(71.07)	0.81	0.03	121	174	2e-54
comp11575_c0	240	236	69	Bv8_186870_jqcs.t1	107	9	64	31/56(55.36)	0.78	0	56	68.2	1e-16
comp115786_c0	677	676	383	Bv2_025840_tzou.t1	437	340	437	76/98(77.55)	0.89	0	98	164	2e-48
comp115802_c0	359	2	358	Bv9_221730_epsz.t1	1122	327	445	78/119(65.55)	0.8	0	119	160	6e-47
comp11589_c0	221	27	161	Bv_48250_rdpr.t1	606	233	277	25/45(55.56)	0.75	0	45	63.9	8e-14
comp1160_c0	340	6	338	Bv4_076470_fenx.t1	976	652	762	30/112(26.79)	0.55	0	112	54.3	8e-10
comp1160_c1	244	42	242	Bv6_134740_zarf.t1	719	478	544	27/67(40.30)	0.52	0	67	48.5	3e-08
comp116196_c0	1714	1686	58	Bv4_075510_ppwz.t1	545	1	539	419/544(77.02)	0.85	0	544	830	0
comp11619_c0	353	105	191	Bv4_081580_wpzz.t1	107	79	107	26/29(89.66)	0.89	0	29	55.1	5e-16
comp116294_c0	289	1	180	Bv6_125800_jqgo.t1	226	67	126	42/60(70.00)	0.76	0	60	81.6	1e-20
comp1162_c0	340	218	54	Bv2_034280_zroo.t1	174	56	110	25/55(45.45)	0.58	0	55	50.4	7e-09
comp11635_c0	216	2	214	Bv2u_047060_etnf.t1	643	51	121	58/71(81.69)	0.9	0	71	124	3e-35
comp116392_c0	858	722	3	Bv7_156670_opji.t1	247	1	240	175/240(72.92)	0.85	0	240	365	1e-129
comp116555_c0	445	54	248	Bv_42140_uhom.t1	65	1	63	36/65(55.38)	0.67	0	65	84.7	1e-22
comp11662_c0	398	396	1	Bv9_206070_oifo.t1	312	168	299	83/132(62.88)	0.8	0	132	181	5e-58
comp116786_c0	1349	1258	392	Bv4_071660_jrds.t1	288	1	288	200/294(68.03)	0.8	0.01	294	394	1e-137
comp11699_c0	213	68	169	Bv4_078700_xqac.t1	97	58	91	20/34(58.82)	0.76	0	34	37.7	2e-06
comp117047_c0	1557	322	1557	Bv_34910_cshm.t1	1474	1	412	401/412(97.33)	0.99	0	412	805	0
comp11708_c0	973	51	968	Bv1_004810_cxfz.t2	830	143	448	187/306(61.11)	0.75	0	306	345	1e-112
comp11714_c0	243	1	243	Bv3_060210_xpam.t1	527	228	308	60/81(74.07)	0.92	0	81	128	1e-36
comp117225_c0	1761	1340	942	Bv9_210930_eujd.t1	517	101	235	39/141(27.66)	0.44	0.05	141	50.1	2e-06
comp11722_c0	342	6	278	Bv3_059930_tqak.t1	317	33	125	55/94(58.51)	0.71	0.03	94	105	1e-28
comp117288_c0	534	2	328	Bv6_131650_pmxx.t1	489	378	486	81/109(74.31)	0.86	0	109	186	3e-57
comp11728_c0	587	1	585	Bv5_092940_yjwf.t1	523	308	500	132/195(67.69)	0.8	0	195	267	7e-88
comp1172_c0	277	39	275	Bv5_094140_phis.t1	912	644	722	37/79(46.84)	0.73	0	79	85.1	6e-21
comp1172_c1	366	15	359	Bv5_094140_phis.t1	912	523	637	69/115(60.00)	0.8	0	115	150	2e-43
comp117320_c0	503	296	96	Bv9_229110_gsct.t1	77	1	77	43/78(55.13)	0.62	0.14	78	67.4	1e-15
comp11739_c0	267	266	3	Bv6_125200_zwuu.t1	901	580	667	81/88(92.05)	0.95	0	88	164	1e-48
comp1174_c0	551	550	2	Bv7_177090_ncfh.t1	523	313	495	154/183(84.15)	0.92	0	183	339	1e-116
comp1174_c1	517	516	1	Bv7_177090_ncfh.t1	523	143	315	157/173(90.75)	0.93	0	173	340	1e-117
comp117578_c0	1254	111	953	Bv3u_068450_nupe.t1	293	1	280	230/281(81.85)	0.9	0	281	478	1e-170
comp117588_c0	441	53	337	Bv7_158560_qmfp.t1	96	1	96	73/97(75.26)	0.82	0.02	97	134	5e-42
comp1175_c0	695	695	3	Bv6_135150_zziu.t1	672	247	517	123/275(44.73)	0.6	0.16	275	206	1e-62
comp1176_c0	206	3	206	Bv5u_123640_qwii.t1	249	134	213	33/80(41.25)	0.61	0.15	80	63.9	3e-14
comp11786_c0	418	416	3	Bv4_087880_rxyy.t1	986	268	402	66/140(47.14)	0.63	0.01	140	114	2e-30
comp117884_c0	1179	176	1000	Bv7_169030_agos.t1	313	40	310	108/288(37.50)	0.52	0.04	288	163	2e-47
comp11793_c0	224	224	3	Bv6_148490_agyc.t1	128	33	106	35/74(47.30)	0.62	0	74	69.3	5e-17
comp11795_c0	245	5	241	Bv1_004280_ayfy.t1	413	112	190	39/79(49.37)	0.63	0	79	77.8	1e-18
comp11795_c1	316	3	287	Bv1_004280_ayfy.t1	413	189	282	55/96(57.29)	0.75	0.01	96	114	9e-32
comp11800_c0	248	57	248	Bv7_159200_rfdm.t1	1007	535	596	30/65(46.15)	0.72	0.01	65	61.2	1e-12
comp118030_c0	1766	225	1604	Bv9_224520_hcwj.t1	546	109	537	334/460(72.61)	0.81	0	460	664	0
comp11815_c0	247	247	2	Bv6_148700_ammr.t1	301	28	99	28/82(34.15)	0.51	0	82	56.2	5e-11
comp11818_c0	335	334	2	Bv6_153140_yppe.t1	1289	1005	1110	61/111(54.95)	0.72	0	111	109	3e-29
comp1181_c0	575	8	436	Bv9_215720_cfmr.t1	687	107	249	68/143(47.55)	0.64	0	143	142	1e-39
comp1183_c0	263	263	204	Bv3_063890_gcfz.t1	474	365	384	14/20(70.00)	1	0	20	40.8	1e-09
comp11849_c0	506	381	124	Bv6_144610_xctm.t1	190	86	170	31/86(36.05)	0.6	0	86	61.2	4e-12
comp11856_c0	379	1	375	Bv6_150770_hazn.t1	176	67	168	45/126(35.71)	0.5	0	126	63.5	1e-13
comp118644_c0	328	2	115	Bv_15370_caji.t1	551	380	417	23/38(60.53)	0.76	0	38	46.2	5e-07
comp11872_c0	204	1	168	Bv7_174560_oajg.t1	244	58	113	24/56(42.86)	0.64	0	56	48.9	1e-08
comp118833_c0	856	290	856	Bv_32240_zizu.t1	1937	1056	1247	70/193(36.27)	0.51	0.02	193	113	6e-30
comp11889_c0	312	293	9	Bv4_076360_uhwr.t1	1112	470	554	38/95(40.00)	0.64	0	95	84	2e-20
comp118930_c0	244	3	242	Bv6_148140_oaiy.t1	550	455	534	73/80(91.25)	0.97	0	80	157	2e-47
comp118996_c0	1049	1048	212	Bv5_095680_mhxh.t1	525	248	525	198/280(70.71)	0.8	0	280	368	1e-124
comp11900_c0	315	307	26	Bv3_056100_mxet.t1	528	27	120	36/97(37.11)	0.55	0.03	97	62	1e-12
comp119073_c0	932	931	125	Bv5_098600_fuus.t1	643	376	643	151/269(56.13)	0.71	0	269	313	1e-102
comp119081_c0	410	370	143	Bv6_134810_oxgh.t1	169	47	123	35/79(44.30)	0.65	0.03	79	63.2	2e-13
comp119085_c0	412	411	4	Bv6_129950_zkhw.t1	252	48	183	105/136(77.21)	0.86	0	136	222	1e-74
comp119093_c0	529	528	1	Bv3_058940_fwmj.t1	536	280	448	98/176(55.68)	0.68	0	176	190	2e-58
comp119132_c0	1088	1078	2	Bv9_215490_ptez.t1	479	97	453	278/359(77.44)	0.86	0	359	600	0
comp119138_c0	281	218	54	Bv1_014340_xtzo.t1	1166	536	590	22/55(40.00)	0.63	0	55	45.4	6e-07
comp119153_c0	1061	1	609	Bv9_228610_yqeq.t1	499	296	498	178/203(87.68)	0.93	0	203	368	1e-125
comp119169_c0	829	218	625	Bv2_026420_fmps.t1	152	48	140	41/136(30.15)	0.44	0	136	58.5	1e-10
comp119194_c0	1017	868	338	Bv6_142450_cepx.t1	823	648	820	94/178(52.81)	0.7	0	178	177	6e-50
comp119275_c0	564	2	412	Bv5_096000_kuhk.t1	485	349	485	99/137(72.26)	0.86	0	137	213	1e-67
comp119286_c0	575	482	300	Bv5u_122770_imee.t1	81	2	62	32/61(52.46)	0.67	0	61	60.5	1e-12
comp11928_c0	224	224	9	Bv_29940_pcnt.t1	462	160	231	61/72(84.72)	0.94	0	72	137	1e-40
comp1192_c0	604	128	508	Bv5_108820_yzuy.t1	1139	973	1110	63/138(45.65)	0.57	0.07	138	97.4	1e-29
comp1192_c1	493	236	436	Bv3_060990_ccyc.t1	306	220	287	41/68(60.29)	0.73	0.01	68	90.1	3e-22
comp119308_c0	577	36	572	Bv3_051470_psgw.t1	365	7	173	74/179(41.34)	0.59	0	179	120	9e-33
comp119316_c0	479	434	132	Bv8_200850_kwiu.t1	717	25	124	35/101(34.65)	0.47	0	101	57	4e-10
comp119332_c0	1419	1128	445	Bv1_000320_xgug.t1	705	337	551	68/235(28.94)	0.45	0.02	235	62.8	2e-10
comp119346_c0	1398	1	990	Bv2_043840_xtnr.t1	755	425	754	311/330(94.24)	0.97	0	330	647	0
comp119351_c0	620	20	427	Bv8_200860_puch.t1	733	56	200	49/145(33.79)	0.44	0.06	145	68.2	2e-13
comp119437_c0	234	222	1	Bv5_116460_hfyc.t1	147	1	74	53/74(71.62)	0.78	0	74	120	6e-37
comp119439_c0	471	32	232	Bv9_223110_nicp.t2	92	1	67	40/67(59.70)	0.8	0	67	77	3e-19
comp119444_c0	472	472	83	Bv6_145980_cckg.t1	400	266	396	101/131(77.10)	0.83	0	131	210	1e-67
comp119460_c0	719	239	718	Bv3u_069190_mmdz.t1	442	1	162	118/163(72.39)	0.84	0.01	163	238	1e-76
comp119529_c0	284	213	1	Bv2_029500_ecwo.t1	523	1	72	51/72(70.83)	0.81	0.01	72	111	3e-30
comp119536_c0	990	800	42	Bv9_224890_iawe.t1	250	1	250	172/253(67.98)	0.82	0	253	359	1e-125
comp119558_c0	651	548	27	Bv3_061980_fccz.t1	185	5	185	134/182(73.63)	0.79	0.04	182	255	2e-87
comp119603_c0	236	3	236	Bv1_003350_izyj.t1	436	152	229	70/78(89.74)	0.94	0	78	148	9e-45
comp119623_c0	263	121	2	Bv1u_021610_swdk.t1	505	3	43	30/41(73.17)	0.75	0.02	41	64.3	1e-13
comp119670_c0	798	11	652	Bv_05330_xism.t1	2373	1602	1801	69/217(31.80)	0.43	0.01	217	88.2	1e-19
comp11968_c0	985	222	848	Bv6_140740_thaa.t1	284	77	283	64/226(28.32)	0.45	0.07	226	70.1	1e-13
comp119692_c0	245	175	53	Bv_61540_wrzs.t1	224	71	107	23/41(56.10)	0.6	0	41	43.9	3e-09
comp119740_c0	1817	1579	260	Bv1_006390_daft.t1	450	12	450	373/441(84.58)	0.91	0	441	807	0
comp119757_c0	800	63	716	Bv7_162320_znip.t1	980	763	980	197/218(90.37)	0.96	0	218	409	1e-137
comp119818_c0	455	7	111	Bv8_197310_ymtt.t1	71	30	64	23/35(65.71)	0.74	0	35	48.5	2e-08
comp119829_c0	227	4	81	Bv7_163230_dqkp.t1	1466	1254	1279	16/26(61.54)	0.76	0	26	46.2	2e-07
comp119838_c0	546	95	427	Bv6_131610_mpfw.t1	289	54	166	38/119(31.93)	0.39	0.06	119	45.8	3e-06
comp119859_c0	831	729	13	Bv6_131620_njof.t1	481	138	370	71/245(28.98)	0.35	0.02	245	65.5	5e-12
comp119868_c0	403	351	124	Bv_41130_xztm.t1	563	479	554	42/76(55.26)	0.76	0	76	92.8	5e-23
comp119874_c0	1072	429	1070	Bv_36740_tfjy.t1	735	371	614	79/244(32.38)	0.46	0.12	244	100	3e-23
comp11988_c0	282	24	101	Bv6_139190_rrzp.t1	847	116	141	18/26(69.23)	0.76	0	26	42.4	7e-06
comp119916_c0	736	32	493	Bv5_099880_ttiz.t1	1325	1163	1316	78/154(50.65)	0.68	0	154	162	1e-45
comp119920_c0	460	104	382	Bv4_077460_smmt.t1	105	8	101	67/94(71.28)	0.85	0.01	94	148	3e-47
comp119924_c0	900	900	250	Bv2_024680_rspg.t1	367	150	366	131/217(60.37)	0.75	0	217	264	8e-87
comp119945_c0	702	617	303	Bv5_117950_pdxx.t1	234	124	232	47/109(43.12)	0.66	0.03	109	96.3	3e-24
comp119982_c0	306	299	159	Bv7u_181940_wqrn.t1	73	29	73	41/47(87.23)	0.91	0	47	82	3e-22
comp1199_c0	235	163	8	Bv_05330_xism.t1	2373	1740	1791	37/52(71.15)	0.82	0	52	81.6	6e-20
comp120073_c0	712	711	76	Bv_45270_jney.t2	663	449	660	185/212(87.26)	0.95	0	212	387	1e-132
comp120084_c0	515	4	513	Bv9_210060_hpnd.t1	457	16	182	116/171(67.84)	0.77	0	171	236	7e-77
comp1200_c0	478	286	65	Bv_48250_rdpr.t1	606	298	381	44/84(52.38)	0.64	0.11	84	75.5	1e-16
comp12016_c0	475	22	474	Bv_40330_fsuf.t1	376	77	230	46/154(29.87)	0.5	0.01	154	69.3	2e-14
comp120173_c0	707	129	461	Bv1u_019840_ruxu.t1	564	451	561	86/111(77.48)	0.9	0	111	197	6e-60
comp120197_c0	654	20	652	Bv_27220_erug.t1	655	235	446	162/212(76.42)	0.85	0	212	344	1e-116
comp120271_c0	503	503	3	Bv3_063780_mtgu.t1	470	214	380	130/167(77.84)	0.89	0	167	274	1e-91
comp120311_c0	1047	1046	213	Bv6_137960_dwyx.t1	470	193	470	227/278(81.65)	0.91	0	278	479	1e-169
comp12036_c0	319	2	316	Bv9_208010_qxsk.t1	1109	404	518	59/115(51.30)	0.68	0.08	115	108	4e-29
comp120399_c0	1280	1199	9	Bv7_160540_sidy.t1	406	3	383	269/401(67.08)	0.79	0	401	497	1e-176
comp1203_c0	314	304	5	Bv7_178930_xxez.t1	477	108	207	45/106(42.45)	0.59	0.05	106	76.6	8e-18
comp120408_c0	412	369	70	Bv9_220810_icra.t1	101	1	101	77/101(76.24)	0.85	0	101	174	1e-57
comp120410_c0	381	147	371	Bv6_128210_hntx.t1	688	528	611	43/84(51.19)	0.65	0.1	84	84.7	2e-25
comp120423_c0	230	152	3	Bv9_230040_qtdy.t1	1120	1	49	45/53(84.91)	0.86	0.05	53	83.6	1e-20
comp120503_c0	955	2	841	Bv3_048590_kfdz.t1	276	3	276	233/280(83.21)	0.89	0	280	450	1e-161
comp12052_c0	673	653	186	Bv2_026420_fmps.t1	152	23	140	45/157(28.66)	0.42	0	157	63.9	6e-13
comp1205_c0	425	5	412	Bv2_044560_gmpe.t1	1155	673	805	63/142(44.37)	0.58	0.04	142	101	6e-26
comp12068_c0	538	395	3	Bv5_110750_wcmp.t1	169	1	117	37/132(28.03)	0.44	0	132	45.8	2e-06
comp120768_c0	396	320	9	Bv_71420_xrgm.t1	224	1	104	77/104(74.04)	0.81	0	104	155	8e-49
comp120924_c0	467	464	72	Bv9_226130_awzw.t1	132	10	132	84/132(63.64)	0.75	0	132	156	4e-50
comp120999_c0	436	3	155	Bv7_176110_sdwm.t1	158	108	158	42/51(82.35)	0.9	0	51	77.8	5e-19
comp121015_c0	469	364	140	Bv6_139860_hsnk.t1	108	3	77	41/75(54.67)	0.8	0	75	92	6e-25
comp121019_c0	256	2	235	Bv7_178890_afmt.t1	204	132	204	39/80(48.75)	0.6	0.02	80	63.9	4e-14
comp121034_c0	1502	3	1265	Bv6_135530_jrum.t1	645	225	645	336/421(79.81)	0.89	0	421	692	0
comp121065_c0	618	466	152	Bv4_087390_qpyy.t1	111	13	111	61/106(57.55)	0.7	0	106	117	3e-34
comp121076_c0	506	78	278	Bv1_001400_nupk.t1	68	1	68	53/68(77.94)	0.86	0.01	68	118	1e-35
comp121105_c0	592	590	3	Bv8_183760_syyn.t1	495	22	221	162/201(80.60)	0.86	0.02	201	323	1e-110
comp12112_c0	255	75	254	Bv1_014340_xtzo.t1	1166	638	698	26/61(42.62)	0.59	0.01	61	50.4	7e-09
comp121182_c0	535	107	448	Bv2_036200_jxjw.t1	726	458	549	35/114(30.70)	0.42	0	114	45.4	5e-06
comp121187_c0	1404	1404	277	Bv9_227090_qsmq.t1	1009	528	903	327/376(86.97)	0.92	0	376	663	0
comp121189_c0	276	119	3	Bv3_054640_nnhe.t1	483	1	39	31/39(79.49)	0.89	0	39	65.9	3e-14
comp121199_c0	235	20	235	Bv_55170_thhm.t1	742	101	179	39/79(49.37)	0.68	0.08	79	76.3	4e-18
comp121242_c0	235	2	235	Bv1u_021560_wmqt.t1	393	68	145	75/78(96.15)	1	0	78	160	1e-49
comp121254_c0	1581	1515	1	Bv5_119160_uaww.t1	541	1	504	414/505(81.98)	0.89	0	505	860	0
comp121257_c0	221	5	148	Bv4_079440_xstj.t1	706	538	586	25/49(51.02)	0.69	0.02	49	47.4	6e-08
comp12128_c0	289	2	286	Bv9_209560_xppn.t1	599	382	476	67/95(70.53)	0.84	0	95	134	1e-38
comp121297_c0	782	39	581	Bv2_045530_nnsx.t1	221	7	187	146/181(80.66)	0.87	0	181	306	1e-106
comp121352_c0	319	2	319	Bv1_005160_wapg.t1	1134	231	336	87/106(82.08)	0.86	0	106	177	4e-53
comp121368_c0	788	365	75	Bv_05380_xyza.t1	581	408	504	59/103(57.28)	0.65	0.05	103	111	9e-28
comp121389_c0	920	46	750	Bv1u_021060_dqjo.t1	241	7	241	201/235(85.53)	0.93	0	235	446	1e-160
comp1213_c0	298	67	297	Bv1_001070_strk.t1	349	1	77	67/77(87.01)	0.9	0	77	151	2e-46
comp121414_c0	492	456	43	Bv9_208080_erxt.t1	154	15	154	77/140(55.00)	0.73	0.01	140	150	3e-47
comp121416_c0	918	324	46	Bv6_140070_aptn.t1	91	1	91	70/94(74.47)	0.8	0.01	94	142	6e-43
comp121428_c0	591	557	150	Bv_21170_nksd.t1	160	26	160	98/136(72.06)	0.82	0	136	209	1e-69
comp121509_c0	501	3	95	Bv9_214780_phkk.t1	308	277	307	22/31(70.97)	0.74	0	31	48.5	3e-07
comp12151_c0	234	233	57	Bv3u_068860_rgcc.t1	438	204	259	26/59(44.07)	0.57	0	59	44.3	8e-07
comp121544_c0	1223	1116	118	Bv1_012410_zfhk.t1	361	6	345	272/346(78.61)	0.85	0.03	346	541	0
comp121550_c0	778	4	711	Bv9_217290_njzp.t1	531	145	383	133/246(54.07)	0.65	0.04	246	233	1e-73
comp12162_c0	205	1	204	Bv_47570_ccxr.t1	398	249	312	42/68(61.76)	0.77	0	68	70.1	4e-16
comp121637_c0	491	486	67	Bv_18860_pozj.t1	147	8	147	101/140(72.14)	0.82	0	140	211	2e-71
comp121643_c0	567	4	567	Bv4_075680_gpdd.t1	344	41	228	141/188(75.00)	0.88	0	188	307	1e-106
comp121704_c0	667	634	350	Bv3_050030_wxhc.t1	250	96	191	29/102(28.43)	0.48	0.06	102	47	2e-06
comp121722_c0	514	2	202	Bv7_173470_cotq.t1	402	337	402	54/70(77.14)	0.82	0.04	70	106	1e-27
comp121768_c0	1240	273	1043	Bv1_004450_ujog.t1	265	39	265	100/265(37.74)	0.52	0.03	265	139	2e-40
comp1217_c0	254	38	241	Bv3_062200_iony.t2	112	27	96	30/71(42.25)	0.6	0.04	71	48.5	6e-09
comp121836_c0	991	3	788	Bv3_064030_gkkz.t1	396	124	393	202/270(74.81)	0.84	0.02	270	412	1e-144
comp12186_c0	300	5	124	Bv3_056100_mxet.t1	528	78	117	20/40(50.00)	0.65	0	40	51.6	5e-09
comp121881_c0	367	7	357	Bv2_026830_atez.t1	658	65	176	40/124(32.26)	0.42	0.05	124	48.9	9e-08
comp1218_c0	217	7	213	Bv7_175030_akwm.t1	490	179	255	34/77(44.16)	0.64	0.1	77	69.7	7e-16
comp12190_c0	246	1	246	Bv_51440_dteq.t1	305	155	236	60/82(73.17)	0.85	0	82	125	6e-37
comp12195_c0	214	214	95	Bv3_061450_ytsi.t1	431	297	337	22/41(53.66)	0.78	0.02	41	46.6	1e-10
comp121964_c0	1649	828	31	Bv2_026630_auen.t1	606	311	580	77/273(28.21)	0.51	0.02	273	114	6e-27
comp121975_c0	1192	1	660	Bv2u_047680_rrto.t1	433	214	433	181/220(82.27)	0.9	0	220	379	1e-129
comp121976_c0	1514	1507	14	Bv8_196840_ewce.t1	508	10	507	398/498(79.92)	0.89	0	498	835	0
comp12200_c0	358	312	112	Bv1_011900_rxno.t1	119	45	111	24/67(35.82)	0.56	0	67	58.2	4e-12
comp12203_c0	221	220	2	Bv7_175550_saps.t1	493	226	299	22/74(29.73)	0.47	0.01	74	46.6	1e-07
comp122179_c0	1383	213	1382	Bv7_167050_wzfx.t1	503	1	390	327/390(83.85)	0.92	0	390	673	0
comp12217_c0	285	239	111	Bv6_129370_mmdp.t1	296	33	74	27/43(62.79)	0.79	0	43	54.7	3e-10
comp122264_c0	925	900	7	Bv4_088680_dooz.t1	553	259	551	205/301(68.11)	0.83	0	301	420	1e-145
comp1222_c0	533	368	159	Bv3u_070830_kypz.t1	420	204	272	36/70(51.43)	0.75	0	70	77	6e-17
comp122348_c0	503	42	455	Bv9_229470_swup.t1	142	3	135	66/138(47.83)	0.63	0	138	130	3e-39
comp122571_c0	329	3	326	Bv9_221730_epsz.t1	1122	222	330	65/109(59.63)	0.74	0	109	128	7e-36
comp122609_c0	379	379	2	Bv7_164280_dihc.t1	187	34	155	74/126(58.73)	0.73	0	126	145	2e-45
comp12263_c0	228	33	206	Bv2_030210_haur.t1	1445	423	480	28/58(48.28)	0.63	0	58	59.3	4e-12
comp12265_c0	268	267	16	Bv6_126450_ejjo.t1	671	573	655	35/84(41.67)	0.66	0	84	75.9	9e-18
comp122661_c0	671	671	9	Bv2_044650_krpt.t1	508	113	334	188/222(84.68)	0.9	0	222	381	1e-132
comp122776_c0	662	1	660	Bv9_206840_utpk.t1	544	116	338	186/223(83.41)	0.91	0.01	223	385	1e-133
comp12282_c0	213	210	7	Bv6_146680_jmns.t1	190	26	94	35/69(50.72)	0.75	0.01	69	77.4	1e-19
comp12284_c0	292	2	277	Bv5_114720_fnoc.t1	572	168	236	43/92(46.74)	0.56	0	92	73.6	8e-17
comp1228_c0	607	591	115	Bv_37630_uzsh.t1	245	13	169	59/165(35.76)	0.5	0.03	165	87	5e-21
comp122935_c0	824	29	661	Bv6_138630_meiq.t1	827	60	264	63/217(29.03)	0.4	0.02	217	70.9	9e-14
comp12299_c0	427	422	135	Bv2_031350_noio.t1	1088	64	173	38/113(33.63)	0.38	0.15	113	47.4	5e-07
comp123008_c0	232	5	205	Bv9_219300_misn.t1	732	46	112	55/67(82.09)	0.85	0	67	107	5e-29
comp123029_c0	687	67	636	Bv4_074410_zgwg.t1	202	1	200	108/200(54.00)	0.7	0.05	200	212	9e-70
comp123079_c0	300	39	290	Bv2_024510_jwgd.t1	612	256	340	34/86(39.53)	0.54	0.02	86	47	2e-07
comp12308_c0	342	259	342	Bv5_105690_uruc.t1	1083	414	441	15/28(53.57)	0.71	0	28	38.5	8e-07
comp12314_c0	395	304	161	Bv9_211280_yagy.t1	98	3	50	23/48(47.92)	0.64	0	48	46.6	1e-07
comp12315_c0	396	117	311	Bv8_200850_kwiu.t1	717	40	102	22/65(33.85)	0.4	0	65	43.9	6e-06
comp12323_c0	236	1	234	Bv6_140890_umuo.t1	552	423	500	62/78(79.49)	0.87	0	78	124	4e-35
comp123284_c0	1243	59	1174	Bv7_179630_iyhz.t1	419	1	419	288/421(68.41)	0.76	0.11	421	587	0
comp12332_c0	387	368	15	Bv8_199300_pdwx.t1	320	121	238	62/118(52.54)	0.72	0	118	138	5e-41
comp12338_c0	202	1	138	Bv3_058600_kwjk.t1	360	315	360	31/46(67.39)	0.84	0	46	72.4	5e-17
comp123464_c0	648	25	648	Bv2_027400_asay.t1	1186	597	796	91/209(43.54)	0.57	0	209	149	1e-41
comp123480_c0	1019	351	1016	Bv_03510_xfyn.t1	258	1	234	140/238(58.82)	0.71	0.06	238	256	1e-84
comp123483_c0	577	427	573	Bv6_145580_ymqo.t1	1059	226	274	27/49(55.10)	0.75	0	49	60.5	4e-13
comp123532_c0	426	2	424	Bv9_210540_xymj.t1	492	242	382	127/141(90.07)	0.93	0	141	267	4e-89
comp1235_c0	287	4	153	Bv7_163880_iifx.t1	654	308	357	30/50(60.00)	0.78	0	50	73.2	1e-16
comp123642_c0	550	484	194	Bv8_192780_nogw.t1	420	185	285	41/105(39.05)	0.48	0.07	105	58.5	2e-10
comp12369_c0	225	3	224	Bv1_010390_touh.t1	1464	623	696	49/74(66.22)	0.81	0	74	117	2e-32
comp12369_c1	331	330	7	Bv7_163880_iifx.t1	654	309	375	45/108(41.67)	0.47	0	108	80.9	4e-19
comp12385_c0	234	233	3	Bv6_150920_dnhd.t1	456	171	245	33/77(42.86)	0.53	0	77	53.1	6e-10
comp12396_c0	367	1	294	Bv_54050_mgwa.t1	926	136	233	47/98(47.96)	0.68	0	98	100	1e-25
comp124035_c0	496	496	218	Bv7_171440_qctg.t1	389	276	376	67/101(66.34)	0.75	0.07	101	125	4e-35
comp12408_c0	291	1	228	Bv3_049650_tudh.t1	532	160	243	29/89(32.58)	0.46	0.14	89	44.7	1e-06
comp12416_c0	223	221	9	Bv2_035780_jcuq.t1	483	398	473	37/76(48.68)	0.57	0.06	76	60.1	2e-12
comp12417_c0	320	12	320	Bv4_088680_dooz.t1	553	186	276	56/104(53.85)	0.7	0	104	107	1e-28
comp12418_c0	358	2	178	Bv_34440_phes.t1	235	183	233	25/62(40.32)	0.53	0.04	62	44.3	2e-06
comp124288_c0	282	1	282	Bv6_148140_oaiy.t1	550	368	461	86/94(91.49)	0.96	0	94	175	5e-54
comp1242_c0	414	5	412	Bv7_172290_egek.t1	612	475	610	113/136(83.09)	0.9	0	136	236	7e-76
comp12441_c0	290	3	224	Bv9_218930_wwxf.t1	456	308	381	58/74(78.38)	0.89	0	74	125	1e-35
comp124442_c0	762	629	9	Bv6_132130_gwrr.t1	283	1	216	154/231(66.67)	0.72	0.1	231	295	1e-101
comp12444_c0	204	188	3	Bv1_009090_xfzg.t1	180	115	176	35/62(56.45)	0.7	0	62	88.6	4e-24
comp12447_c0	319	170	3	Bv8_203320_rnki.t1	430	122	177	41/56(73.21)	0.83	0	56	90.9	6e-23
comp1244_c0	274	273	25	Bv3_049460_ynxo.t1	420	177	277	36/101(35.64)	0.54	0.17	101	57.4	3e-11
comp1244_c1	262	261	1	Bv3_067110_wsft.t1	350	194	282	28/89(31.46)	0.51	0.02	89	49.3	2e-08
comp124559_c0	614	27	527	Bv4_081990_dier.t1	356	187	351	86/168(51.19)	0.66	0	168	159	2e-47
comp1245_c0	398	1	390	Bv3_052680_kzes.t1	2209	1199	1328	97/130(74.62)	0.87	0	130	210	3e-64
comp124750_c0	1017	198	950	Bv9_224490_sazm.t1	318	2	315	94/317(29.65)	0.47	0.2	317	133	2e-36
comp1248_c0	368	311	51	Bv6_142420_mwsa.t1	93	1	91	47/91(51.65)	0.7	0.04	91	97.4	1e-27
comp12491_c0	371	96	371	Bv6_134230_awxh.t1	459	59	149	64/92(69.57)	0.82	0	92	137	1e-39
comp125017_c0	466	2	376	Bv1_000530_urud.t1	492	368	492	95/125(76.00)	0.9	0	125	209	3e-66
comp125051_c0	718	713	522	Bv2_033240_mcwz.t1	764	628	691	25/64(39.06)	0.53	0	64	44.3	1e-06
comp12510_c0	401	26	400	Bv8_203380_zgpi.t1	164	5	127	92/125(73.60)	0.86	0	125	192	4e-64
comp125141_c0	772	719	69	Bv3u_069400_dkef.t1	319	10	229	84/228(36.84)	0.52	0.04	228	126	1e-34
comp125262_c0	378	38	154	Bv4_082410_uwpu.t1	482	443	481	22/39(56.41)	0.74	0	39	45.4	1e-06
comp125390_c0	608	260	607	Bv8_188020_jpnt.t1	240	82	202	87/121(71.90)	0.84	0.04	121	148	1e-44
comp1253_c0	347	345	79	Bv6_131620_njof.t1	481	102	198	39/98(39.80)	0.44	0.09	98	47	3e-07
comp12540_c0	288	2	106	Bv7_161170_cdnd.t1	447	411	445	28/35(80.00)	0.82	0	35	53.1	1e-09
comp12551_c0	402	9	395	Bv9_218590_dgaq.t1	521	24	169	34/153(22.22)	0.38	0.15	153	44.3	5e-06
comp125532_c0	378	13	225	Bv4_075000_mopu.t1	69	1	69	39/71(54.93)	0.77	0	71	82	7e-22
comp125587_c0	407	291	1	Bv_32560_fcty.t1	121	1	96	84/97(86.60)	0.93	0	97	180	5e-60
comp125939_c0	879	3	809	Bv7u_182280_drra.t1	470	203	470	226/269(84.01)	0.9	0	269	453	1e-160
comp126005_c0	635	610	374	Bv8_186390_wiuo.t1	790	361	440	30/81(37.04)	0.46	0.02	81	53.5	2e-08
comp12605_c0	524	492	160	Bv9_207950_jxjs.t1	467	205	312	36/112(32.14)	0.47	0	112	53.9	6e-09
comp126110_c0	536	114	524	Bv_32120_swwi.t1	191	4	141	112/138(81.16)	0.86	0	138	229	9e-78
comp12616_c0	204	203	18	Bv1_010800_ccuu.t1	549	186	247	21/62(33.87)	0.53	0	62	43.9	7e-07
comp12616_c1	249	215	3	Bv8_195630_ghpq.t1	663	209	279	23/71(32.39)	0.59	0	71	48.1	4e-08
comp12617_c0	472	423	1	Bv3_056380_ueqe.t1	739	478	619	84/142(59.15)	0.73	0	142	170	4e-50
comp126207_c0	603	219	602	Bv_54050_mgwa.t1	926	130	257	67/128(52.34)	0.72	0	128	153	5e-43
comp126239_c0	995	980	273	Bv5u_122510_mgqm.t1	239	4	239	198/236(83.90)	0.93	0	236	404	1e-143
comp126293_c0	332	192	332	Bv8u_204430_mdzh.t1	615	126	172	43/47(91.49)	0.95	0	47	95.5	3e-24
comp12635_c0	201	199	2	Bv6_149400_qknu.t1	439	83	148	61/66(92.42)	0.95	0	66	124	4e-36
comp126423_c0	1359	1	1359	Bv3_058320_ewfj.t1	927	426	875	329/453(72.63)	0.83	0	453	659	0
comp12645_c0	321	251	3	Bv4_086600_atdx.t1	408	191	284	29/94(30.85)	0.54	0.11	94	52.4	3e-09
comp12650_c0	471	1	468	Bv7_167440_ijii.t1	1219	410	565	117/156(75.00)	0.84	0	156	237	3e-73
comp12673_c0	310	220	2	Bv6_150020_utii.t1	470	11	83	34/73(46.58)	0.61	0	73	73.2	1e-16
comp12682_c0	251	250	2	Bv9_210420_iimf.t1	1151	274	356	64/83(77.11)	0.87	0	83	126	1e-35
comp12688_c0	204	2	202	Bv9_220500_ofji.t1	351	64	130	67/67(100.00)	1	0	67	150	1e-46
comp126907_c0	1157	150	1085	Bv9_221450_dupr.t1	329	23	321	79/327(24.16)	0.45	0.04	327	94.4	1e-21
comp126987_c0	745	2	481	Bv3u_068710_quoj.t1	174	15	174	148/160(92.50)	0.98	0	160	314	1e-110
comp1269_c0	433	2	358	Bv6_134200_zkeg.t1	364	246	363	80/119(67.23)	0.81	0	119	166	2e-51
comp127010_c0	490	383	138	Bv1_018400_ztgq.t1	321	1	83	44/87(50.57)	0.6	0.05	87	71.6	2e-15
comp12705_c0	429	1	321	Bv4_071450_ypky.t1	343	237	343	88/107(82.24)	0.89	0	107	183	3e-58
comp12712_c0	215	1	213	Bv1_015570_ewnq.t1	633	462	532	30/71(42.25)	0.67	0	71	64.7	4e-14
comp12717_c0	532	23	478	Bv8_190030_xjuy.t1	1583	295	450	48/161(29.81)	0.49	0.05	161	77.4	6e-17
comp12717_c1	214	3	200	Bv5u_122330_ccqj.t1	506	202	267	28/66(42.42)	0.56	0	66	65.9	1e-14
comp12724_c0	441	438	1	Bv_05330_xism.t1	2373	1367	1513	69/147(46.94)	0.58	0	147	130	6e-36
comp127394_c0	283	5	208	Bv9_230520_homf.t1	437	44	111	26/68(38.24)	0.58	0	68	56.6	6e-11
comp1275_c0	299	295	2	Bv_38460_gezh.t1	214	64	161	68/98(69.39)	0.82	0	98	144	4e-45
comp1276_c0	414	1	414	Bv6_130110_rmnn.t1	525	70	207	99/138(71.74)	0.82	0	138	202	9e-64
comp12776_c0	367	67	366	Bv_36220_iuww.t1	700	301	399	36/100(36.00)	0.57	0	100	71.6	1e-15
comp12779_c0	218	217	98	Bv_52210_qgwm.t1	395	335	371	31/40(77.50)	0.82	0	40	54.7	2e-15
comp12780_c0	220	1	75	Bv1_002580_ujcg.t1	525	497	521	23/25(92.00)	0.96	0	25	48.9	2e-08
comp127939_c0	1095	1021	41	Bv9_205410_sfpc.t1	370	1	370	227/381(59.58)	0.69	0.14	381	438	1e-154
comp12795_c0	215	85	213	Bv_41130_xztm.t1	563	244	286	20/43(46.51)	0.69	0	43	54.7	1e-10
comp12799_c0	260	19	258	Bv_57430_oaao.t1	322	157	234	31/81(38.27)	0.61	0.01	81	63.5	1e-13
comp12807_c0	819	185	664	Bv6_150430_dauh.t1	928	496	660	79/165(47.88)	0.67	0.03	165	136	3e-36
comp128246_c0	597	346	525	Bv8_189940_garh.t1	645	261	320	37/60(61.67)	0.75	0	60	73.6	3e-18
comp12826_c0	241	2	184	Bv5_110430_jhwr.t1	1832	342	402	37/61(60.66)	0.77	0	61	77.8	1e-18
comp12827_c0	350	6	350	Bv6_153460_esaw.t1	428	221	328	80/116(68.97)	0.8	0	116	140	4e-41
comp12832_c0	505	498	1	Bv9_228790_usop.t1	428	98	262	69/166(41.57)	0.64	0	166	140	2e-40
comp128360_c0	238	1	132	Bv6_141040_gegt.t1	166	122	165	29/44(65.91)	0.84	0	44	73.6	3e-18
comp128369_c0	456	211	411	Bv_32240_zizu.t1	1937	1151	1217	36/67(53.73)	0.7	0	67	84.3	4e-34
comp128389_c0	1341	1340	189	Bv6_152660_sitd.t1	986	603	986	341/384(88.80)	0.93	0	384	712	0
comp128408_c0	201	10	201	Bv7_156790_ozmt.t1	329	18	81	58/64(90.62)	0.95	0	64	121	1e-35
comp12842_c0	368	154	366	Bv3_055510_krsu.t1	690	1	70	58/71(81.69)	0.9	0	71	108	8e-29
comp128440_c0	1307	37	954	Bv5_105670_efzj.t1	303	1	303	239/306(78.10)	0.87	0	306	470	1e-166
comp128468_c0	731	17	727	Bv3_063770_rqet.t1	483	1	237	176/237(74.26)	0.86	0	237	380	1e-131
comp128475_c0	903	18	410	Bv6_131620_njof.t1	481	196	351	48/166(28.92)	0.37	0.21	166	52.4	1e-07
comp128483_c0	405	402	1	Bv2_024580_spiy.t1	321	183	320	64/138(46.38)	0.66	0.02	138	135	1e-39
comp128545_c0	575	561	16	Bv8_191520_qued.t1	190	7	189	122/183(66.67)	0.81	0	183	249	2e-85
comp128562_c0	1772	600	806	Bv_26820_metz.t1	316	112	180	32/71(45.07)	0.56	0.02	71	58.2	3e-14
comp128575_c0	627	515	231	Bv7_159650_tuir.t1	148	28	117	49/95(51.58)	0.67	0	95	99	2e-26
comp128587_c0	1367	19	921	Bv_05330_xism.t1	2373	874	1165	109/303(35.97)	0.49	0	303	176	1e-47
comp12858_c0	502	9	236	Bv_05330_xism.t1	2373	1562	1637	46/76(60.53)	0.72	0	76	96.7	3e-36
comp128602_c0	296	162	4	Bv2_025930_tptq.t1	503	10	58	28/53(52.83)	0.66	0	53	47.8	1e-07
comp128629_c0	1246	3	1241	Bv8_183990_drqn.t1	587	162	574	298/414(71.98)	0.86	0	414	625	0
comp12863_c0	430	1	429	Bv6_137550_rsko.t1	543	58	195	119/143(83.22)	0.87	0	143	240	5e-78
comp12863_c1	264	6	263	Bv6_137550_rsko.t1	543	192	277	77/86(89.53)	0.95	0	86	158	8e-48
comp128643_c0	631	490	2	Bv7_168600_krek.t1	1022	2	161	125/163(76.69)	0.87	0	163	247	3e-76
comp128651_c0	1952	1811	261	Bv_36660_rjam.t1	590	75	586	344/539(63.82)	0.73	0.04	539	615	0
comp128662_c0	1557	120	1301	Bv3_052630_gntt.t1	402	1	402	303/402(75.37)	0.85	0.01	402	631	0
comp128694_c0	702	2	370	Bv3_066380_rpsa.t1	418	295	414	83/123(67.48)	0.77	0	123	158	2e-46
comp128720_c0	564	2	562	Bv1_003380_czog.t1	726	190	375	147/189(77.78)	0.85	0.01	189	300	1e-98
comp128748_c0	479	178	432	Bv5_118600_ugnh.t1	583	249	323	37/87(42.53)	0.54	0.02	87	44.3	9e-06
comp12874_c0	556	1	555	Bv_22090_fogw.t1	478	207	391	162/185(87.57)	0.95	0	185	345	1e-119
comp128764_c0	326	44	184	Bv_52850_oeao.t1	189	130	176	24/47(51.06)	0.74	0	47	55.8	8e-11
comp128829_c0	929	142	909	Bv1_016960_wjkq.t1	329	20	270	86/262(32.82)	0.48	0.02	262	117	2e-30
comp128847_c0	310	240	4	Bv_27330_pupn.t1	439	74	151	33/79(41.77)	0.43	0	79	58.5	2e-11
comp12885_c0	448	427	2	Bv_42720_zhrh.t1	1793	1049	1190	101/142(71.13)	0.8	0	142	204	1e-61
comp128930_c0	356	257	30	Bv6_131770_gapc.t1	79	1	77	54/77(70.13)	0.84	0.01	77	104	7e-31
comp128971_c0	288	28	288	Bv1u_020560_jhfd.t1	117	1	90	58/92(63.04)	0.76	0.05	92	106	2e-31
comp128981_c0	806	657	298	Bv7_174680_coxw.t1	152	25	138	38/122(31.15)	0.47	0.01	122	62	6e-12
comp128996_c0	866	95	157	Bv7_171760_hdpa.t1	480	329	349	17/21(80.95)	0.85	0	21	40	2e-08
comp129000_c0	567	567	40	Bv4_074740_yxcm.t1	345	136	309	74/185(40.00)	0.57	0.04	185	110	3e-29
comp129057_c0	558	46	336	Bv3_055740_fpgk.t1	110	8	104	58/97(59.79)	0.73	0	97	110	1e-31
comp12906_c0	210	3	206	Bv8_190600_fcak.t1	1434	789	856	23/68(33.82)	0.61	0	68	50.8	3e-09
comp129141_c0	596	4	552	Bv6_151310_hqoy.t1	669	391	573	87/183(47.54)	0.72	0	183	193	3e-58
comp129181_c0	832	49	831	Bv9_215650_ukhp.t1	593	178	444	84/272(30.88)	0.5	0.04	272	125	1e-32
comp129188_c0	254	182	253	Bv_04750_aupm.t1	843	1	24	19/24(79.17)	0.91	0	24	44.3	1e-06
comp129194_c0	419	327	100	Bv5_104080_gjzo.t1	89	12	82	25/76(32.89)	0.57	0	76	42.7	3e-06
comp129230_c0	1383	84	1322	Bv2_024660_qmzu.t1	524	11	440	195/442(44.12)	0.58	0.06	442	312	1e-101
comp129250_c0	757	443	754	Bv_31200_mrzk.t1	139	1	103	94/104(90.38)	0.94	0	104	188	6e-61
comp129277_c0	832	831	181	Bv9_211770_gwwz.t1	376	151	369	117/219(53.42)	0.7	0	219	248	9e-81
comp129311_c0	874	450	851	Bv4_071170_rshz.t1	133	1	132	91/136(66.91)	0.74	0.01	136	175	2e-55
comp129358_c0	303	194	9	Bv6_145650_egni.t1	418	15	76	46/62(74.19)	0.9	0	62	92	2e-23
comp129372_c0	468	307	417	Bv_24620_djzn.t1	80	25	61	24/37(64.86)	0.75	0	37	51.2	2e-09
comp1293_c0	365	1	162	Bv6_149100_fowa.t1	371	306	359	25/54(46.30)	0.62	0	54	49.7	4e-08
comp129402_c0	416	33	413	Bv8_200860_puch.t1	733	38	162	41/130(31.54)	0.38	0.02	130	52.8	6e-09
comp12940_c0	334	332	90	Bv9_209780_kzzy.t1	344	264	344	73/81(90.12)	0.95	0	81	151	3e-46
comp129418_c0	1139	1032	139	Bv5_119840_pazn.t1	297	1	295	169/305(55.41)	0.69	0.02	305	320	1e-108
comp129468_c0	532	531	181	Bv5_104070_akuw.t1	207	97	207	50/122(40.98)	0.57	0.04	122	75.5	3e-17
comp129478_c0	527	82	519	Bv7_163330_kfsn.t1	416	271	412	38/146(26.03)	0.5	0	146	61.6	1e-11
comp129484_c0	732	3	671	Bv7_172020_htsw.t1	939	716	939	181/224(80.80)	0.89	0	224	358	1e-118
comp129530_c0	290	1	288	Bv_31150_knjd.t1	333	170	268	57/100(57.00)	0.74	0.04	100	97.4	7e-26
comp129539_c0	839	4	834	Bv7_176790_yufh.t1	476	67	343	225/277(81.23)	0.9	0	277	467	1e-165
comp129553_c0	1284	404	159	Bv5_104300_ysjq.t1	186	78	159	45/82(54.88)	0.71	0	82	93.6	2e-22
comp129559_c0	2077	1770	238	Bv6_149360_aokt.t1	514	2	514	426/513(83.04)	0.92	0	513	880	0
comp129615_c0	559	439	341	Bv7_164710_wodc.t1	530	143	175	19/33(57.58)	0.75	0	33	47.8	1e-08
comp129641_c0	226	1	225	Bv7_159360_tazi.t1	1156	640	714	60/75(80.00)	0.92	0	75	126	8e-36
comp129669_c0	550	165	281	Bv5_096110_qxkn.t1	692	15	53	25/39(64.10)	0.74	0	39	55.8	2e-09
comp129711_c0	651	651	358	Bv_44260_nhmu.t1	178	25	129	36/105(34.29)	0.58	0.06	105	69.3	9e-15
comp129727_c0	214	125	214	Bv9_215720_cfmr.t1	687	156	185	22/30(73.33)	0.83	0	30	58.2	7e-18
comp129779_c0	747	32	742	Bv4_080470_uper.t1	601	1	237	198/237(83.54)	0.9	0	237	414	1e-143
comp129787_c0	291	90	272	Bv8_186360_hpjz.t2	1086	618	678	44/61(72.13)	0.88	0	61	100	2e-26
comp12978_c0	301	280	65	Bv7_161070_szse.t1	792	74	141	27/72(37.50)	0.56	0	72	49.3	3e-08
comp1297_c0	408	3	407	Bv8_183800_fdzf.t1	623	169	292	57/135(42.22)	0.58	0	135	99.4	3e-25
comp129830_c0	212	2	166	Bv4_076980_zjgd.t1	193	138	192	47/55(85.45)	0.94	0	55	103	7e-30
comp129848_c0	1435	1318	71	Bv3_051960_zazc.t1	425	9	425	320/420(76.19)	0.88	0	420	630	0
comp129856_c0	1178	559	386	Bv5u_123640_qwii.t1	249	161	218	35/58(60.34)	0.81	0	58	75.1	6e-17
comp12985_c0	644	1	528	Bv8u_203760_fhya.t1	518	320	491	59/177(33.33)	0.51	0	177	98.6	6e-24
comp129885_c0	1088	1019	477	Bv4_084280_tyzr.t1	186	7	186	112/184(60.87)	0.72	0.01	184	201	7e-64
comp129899_c0	1222	60	1139	Bv4_081850_fmng.t1	407	37	395	299/360(83.06)	0.88	0	360	592	0
comp1298_c0	1003	451	2	Bv_57430_oaao.t1	322	75	223	69/150(46.00)	0.68	0	150	141	2e-39
comp129909_c0	953	8	847	Bv4_080740_ifhu.t1	363	41	323	138/284(48.59)	0.64	0.01	284	270	3e-89
comp12993_c0	549	148	549	Bv8_185440_wsix.t2	631	1	133	98/134(73.13)	0.86	0	134	209	8e-65
comp129952_c0	1040	812	3	Bv4_088680_dooz.t1	553	9	262	131/278(47.12)	0.62	0.02	278	204	3e-61
comp129986_c0	963	693	433	Bv1_005110_kqup.t1	186	85	170	36/100(36.00)	0.48	0.13	100	52	5e-08
comp12998_c0	235	234	1	Bv7_170410_gtyj.t1	445	331	408	57/78(73.08)	0.87	0	78	120	4e-34
comp129_c0	506	245	159	Bv4u_092470_ezmz.t1	85	16	44	16/29(55.17)	0.75	0	29	42.4	6e-06
comp130047_c0	656	445	2	Bv_03160_pprc.t1	371	1	166	88/169(52.07)	0.6	0.12	169	145	5e-42
comp130090_c0	871	868	2	Bv7_174390_znju.t1	500	99	387	243/289(84.08)	0.91	0	289	504	1e-179
comp130132_c0	1155	1	924	Bv1_011400_zhxn.t1	338	26	338	236/318(74.21)	0.83	0.03	318	432	1e-152
comp130264_c0	476	367	245	Bv2_040480_ijgz.t1	88	5	45	20/41(48.78)	0.65	0	41	43.1	3e-06
comp130279_c0	536	531	1	Bv5_115050_ewoo.t1	521	1	177	125/177(70.62)	0.85	0	177	278	2e-92
comp130321_c0	901	376	897	Bv_05330_xism.t1	2373	700	872	65/180(36.11)	0.51	0.03	180	92.4	1e-20
comp130338_c0	1204	1170	304	Bv6_132270_rrew.t1	289	1	289	253/289(87.54)	0.93	0	289	509	0
comp130348_c0	991	984	631	Bv_72760_imgn.t1	235	115	235	65/123(52.85)	0.65	0.04	123	121	1e-32
comp130394_c0	1185	18	812	Bv7_162620_hsrq.t1	268	1	267	180/269(66.91)	0.81	0.01	269	355	1e-123
comp13055_c0	367	363	1	Bv5_117410_qinz.t1	497	26	153	75/128(58.59)	0.71	0.05	128	142	1e-41
comp1305_c0	751	591	64	Bv_05330_xism.t1	2373	969	1137	61/184(33.15)	0.47	0.04	184	73.9	6e-15
comp130623_c0	633	33	437	Bv2_026550_djrr.t1	145	6	144	61/145(42.07)	0.58	0.06	145	85.5	3e-21
comp13063_c0	373	2	229	Bv_86160_krhm.t1	451	369	444	28/76(36.84)	0.57	0	76	64.7	3e-13
comp130672_c0	698	678	31	Bv7_179370_dgyp.t1	216	1	216	135/216(62.50)	0.81	0	216	286	5e-99
comp130681_c0	344	1	342	Bv5_113940_fikw.t1	589	348	461	107/114(93.86)	0.97	0	114	221	5e-71
comp1306_c0	354	23	304	Bv5_114640_ntjn.t1	503	388	481	41/94(43.62)	0.61	0	94	73.2	2e-16
comp1306_c1	499	492	7	Bv5_114650_aodi.t1	373	93	255	68/163(41.72)	0.63	0	163	136	3e-39
comp130704_c0	885	8	883	Bv9_228610_yqeq.t1	499	5	296	240/292(82.19)	0.92	0	292	480	1e-170
comp13070_c0	398	17	229	Bv2_038640_xryf.t1	206	101	171	37/71(52.11)	0.64	0	71	70.5	6e-16
comp13070_c1	343	256	17	Bv2_038640_xryf.t1	206	25	96	30/80(37.50)	0.56	0	80	55.5	2e-10
comp130713_c0	1515	92	1435	Bv1_013040_hxfa.t1	449	1	448	394/448(87.95)	0.94	0	448	848	0
comp130737_c0	1173	9	1091	Bv7_178190_wmck.t1	365	4	364	287/361(79.50)	0.9	0	361	594	0
comp130788_c0	629	90	626	Bv3_062430_yxai.t1	230	36	222	97/188(51.60)	0.62	0.04	188	163	2e-50
comp130898_c0	622	620	3	Bv1_010790_dcjy.t1	602	35	241	169/207(81.64)	0.89	0	207	334	1e-113
comp130936_c0	1123	3	1112	Bv8_184260_ghzj.t1	411	43	411	320/370(86.49)	0.92	0	370	646	0
comp130943_c0	597	554	99	Bv8_183650_fjfh.t1	164	1	163	103/163(63.19)	0.77	0.06	163	188	2e-61
comp130970_c0	875	16	780	Bv1_015690_gmwi.t1	724	478	723	170/255(66.67)	0.79	0	255	321	1e-105
comp130992_c0	650	115	633	Bv7_159600_ozmo.t1	174	1	171	133/175(76.00)	0.84	0.01	175	273	1e-94
comp130_c0	340	76	336	Bv7_160300_qxtp.t1	471	286	372	40/87(45.98)	0.58	0	87	84.3	2e-20
comp130_c1	410	408	88	Bv_74040_uihw.t1	145	24	132	56/109(51.38)	0.69	0.01	109	120	6e-36
comp131053_c0	210	102	209	Bv3_060990_ccyc.t1	306	245	280	23/36(63.89)	0.77	0	36	57.8	4e-14
comp131076_c0	1002	1002	307	Bv8_201080_uznx.t1	486	246	486	208/241(86.31)	0.92	0.03	241	416	1e-144
comp13110_c0	278	3	278	Bv2_035710_ohoq.t1	635	259	350	81/92(88.04)	0.94	0	92	168	7e-51
comp13112_c0	614	3	614	Bv1_014040_qonh.t1	1063	404	607	180/204(88.24)	0.93	0	204	354	1e-116
comp13114_c0	206	133	5	Bv_05330_xism.t1	2373	1656	1698	22/43(51.16)	0.79	0	43	55.1	9e-11
comp131307_c0	382	21	380	Bv8_195740_yxnz.t1	133	10	129	71/120(59.17)	0.75	0	120	145	5e-46
comp131313_c0	674	627	208	Bv7_177550_ztfm.t1	140	1	140	118/140(84.29)	0.91	0	140	245	6e-84
comp131348_c0	890	785	381	Bv1_018000_tjgk.t1	410	232	366	79/135(58.52)	0.69	0	135	159	7e-46
comp131354_c0	202	111	1	Bv1_005400_ugje.t1	219	1	35	23/37(62.16)	0.78	0	37	52.4	5e-10
comp131388_c0	478	323	63	Bv1_018030_tiyg.t1	88	1	88	49/88(55.68)	0.69	0.01	88	92	4e-25
comp131418_c0	286	1	90	Bv6_148490_agyc.t2	356	294	323	19/30(63.33)	0.83	0	30	42.4	7e-06
comp131491_c0	457	1	456	Bv3u_068680_hpks.t1	748	403	555	136/153(88.89)	0.94	0	153	277	3e-90
comp1314_c0	291	12	161	Bv6_146040_drwk.t1	398	66	115	21/50(42.00)	0.62	0	50	47.4	1e-07
comp1315_c0	645	403	134	Bv5_108820_yzuy.t1	1139	908	1000	51/93(54.84)	0.7	0.03	93	102	4e-25
comp1315_c1	205	9	101	Bv5_110430_jhwr.t1	1832	498	528	15/31(48.39)	0.67	0	31	35.8	4e-06
comp131676_c0	558	251	532	Bv3_052740_dewc.t1	213	1	105	62/107(57.94)	0.7	0.12	107	117	5e-33
comp1316_c0	319	2	283	Bv6_145580_ymqo.t1	1059	343	433	38/94(40.43)	0.57	0	94	62.8	7e-13
comp1316_c1	415	8	361	Bv5_110430_jhwr.t1	1832	468	598	51/131(38.93)	0.52	0.09	131	95.5	8e-24
comp131736_c0	448	446	6	Bv6_152660_sitd.t1	986	451	597	126/147(85.71)	0.93	0	147	266	1e-84
comp13173_c0	315	1	315	Bv_26020_qdmn.t1	276	31	136	79/107(73.83)	0.85	0.01	107	152	1e-47
comp13174_c0	501	456	16	Bv_47830_mkjc.t1	476	320	460	73/147(49.66)	0.62	0	147	121	5e-33
comp131905_c0	433	362	12	Bv9_230520_homf.t1	437	84	197	42/120(35.00)	0.42	0.02	120	55.1	1e-09
comp13190_c0	225	3	224	Bv3_058940_fwmj.t1	536	447	518	41/74(55.41)	0.7	0	74	90.5	4e-23
comp131935_c0	579	578	159	Bv5_095580_fhcg.t1	148	7	145	114/140(81.43)	0.88	0	140	235	2e-80
comp131956_c0	514	2	238	Bv6_132130_gwrr.t1	283	207	283	50/80(62.50)	0.76	0.01	80	92.8	3e-23
comp13204_c0	217	2	217	Bv_32240_zizu.t1	1937	1107	1178	46/72(63.89)	0.73	0	72	97.4	1e-25
comp1320_c0	360	317	60	Bv9_219430_jxet.t1	414	325	410	50/86(58.14)	0.74	0	86	103	2e-27
comp13216_c0	227	162	88	Bv9_210630_teyr.t1	608	154	178	22/25(88.00)	0.96	0	25	53.5	4e-10
comp132188_c0	295	36	272	Bv_46480_iuif.t1	177	1	79	78/79(98.73)	0.98	0	79	155	4e-50
comp13218_c0	227	166	8	Bv6_142420_mwsa.t1	93	14	66	25/53(47.17)	0.6	0	53	52.4	9e-11
comp13222_c0	411	17	409	Bv2_032060_ocyf.t1	496	180	300	38/132(28.79)	0.43	0	132	54.7	1e-09
comp132251_c0	513	438	163	Bv9_229830_qsoa.t1	92	1	92	78/92(84.78)	0.9	0	92	162	8e-53
comp1324_c0	329	328	11	Bv6_147160_nuir.t1	481	348	453	53/106(50.00)	0.63	0	106	112	1e-30
comp132516_c0	495	198	4	Bv_43710_dgcu.t1	522	252	316	24/65(36.92)	0.6	0	65	42	3e-06
comp132563_c0	1176	1122	379	Bv4_076610_xtmr.t1	488	238	484	143/259(55.21)	0.7	0.04	259	268	8e-86
comp1325_c0	418	408	190	Bv4_072560_kdoe.t1	185	93	172	26/80(32.50)	0.55	0.08	80	47	3e-07
comp132627_c0	205	198	1	Bv5_100390_axjh.t1	488	251	316	18/66(27.27)	0.56	0	66	42.4	3e-06
comp132644_c0	621	516	1	Bv2_033790_rmmt.t1	482	1	169	141/172(81.98)	0.92	0	172	297	1e-100
comp132682_c0	495	493	8	Bv4_085580_qomn.t1	611	62	220	54/167(32.34)	0.42	0.02	167	67.4	1e-13
comp1326_c0	252	142	2	Bv3u_070700_ykce.t1	281	3	53	33/51(64.71)	0.76	0.07	51	72.8	4e-17
comp132761_c0	587	586	164	Bv1_001740_ewhy.t1	433	177	328	54/161(33.54)	0.4	0.12	161	68.9	6e-14
comp1327_c0	688	44	688	Bv7_155720_aumn.t1	581	124	335	69/245(28.16)	0.4	0.12	245	51.2	1e-07
comp13286_c0	349	1	348	Bv7_170410_gtyj.t1	445	255	370	91/116(78.45)	0.91	0	116	186	1e-58
comp132919_c0	712	175	711	Bv4u_090470_smfk.t1	551	110	288	137/179(76.54)	0.86	0	179	277	1e-90
comp132921_c0	1041	948	202	Bv_49900_snaz.t1	344	46	292	85/270(31.48)	0.49	0.07	270	103	3e-25
comp13297_c0	233	233	3	Bv6_129390_rrqz.t1	478	67	144	58/78(74.36)	0.83	0.01	78	110	1e-30
comp133012_c0	457	4	450	Bv_02980_emtc.t1	348	123	295	70/181(38.67)	0.5	0.17	181	94	1e-23
comp133046_c0	556	171	52	Bv6_137830_mqpz.t1	444	329	367	26/40(65.00)	0.72	0	40	43.9	2e-07
comp13304_c0	216	215	33	Bv2_032200_ngng.t1	1389	755	809	24/62(38.71)	0.45	0.01	62	45.4	2e-07
comp133052_c0	286	285	1	Bv9_226910_jyxf.t1	850	284	378	44/95(46.32)	0.69	0	95	97.1	4e-25
comp13308_c0	374	1	372	Bv1_002550_pcha.t1	299	86	210	53/125(42.40)	0.6	0	125	103	6e-28
comp1330_c1	255	2	253	Bv9_210540_xymj.t1	492	40	123	80/84(95.24)	0.98	0	84	179	4e-56
comp13310_c0	225	1	222	Bv4_089750_zdau.t1	3756	3597	3670	43/74(58.11)	0.78	0	74	94.7	1e-24
comp133217_c0	297	3	272	Bv7_169030_agos.t1	313	214	305	38/94(40.43)	0.6	0.04	94	77.8	1e-18
comp13330_c0	297	295	5	Bv6_129560_giwd.t1	295	72	177	42/109(38.53)	0.42	0.11	109	52	3e-09
comp133357_c0	260	258	106	Bv_65520_gsie.t1	190	90	139	34/51(66.67)	0.72	0	51	65.5	8e-15
comp1333_c0	520	4	342	Bv1_009740_rimi.t1	137	30	136	45/113(39.82)	0.68	0	113	103	1e-28
comp133417_c0	420	3	290	Bv3_052800_odok.t1	458	357	452	69/96(71.88)	0.84	0	96	147	2e-43
comp133448_c0	216	1	102	Bv_74670_gmpj.t1	59	25	58	23/34(67.65)	0.67	0	34	54.7	5e-12
comp133587_c0	897	3	626	Bv6_131670_pwcj.t1	470	263	470	194/208(93.27)	0.97	0	208	395	1e-137
comp13361_c0	219	214	2	Bv8_192300_dwqn.t1	1088	362	432	43/71(60.56)	0.84	0	71	102	2e-27
comp13361_c1	339	2	337	Bv7_161920_eadn.t1	803	146	256	83/112(74.11)	0.87	0	112	174	3e-52
comp13365_c0	258	4	258	Bv_08510_qzxi.t1	236	54	138	63/85(74.12)	0.83	0	85	132	3e-40
comp1336_c0	416	1	210	Bv7_169720_cteq.t1	221	157	220	25/70(35.71)	0.62	0	70	54.7	7e-10
comp13370_c0	639	379	2	Bv7_176000_fjdp.t1	783	1	127	81/131(61.83)	0.73	0.03	131	137	3e-37
comp133715_c0	1507	101	1507	Bv3_055550_dseq.t1	971	1	475	345/475(72.63)	0.83	0.01	475	683	0
comp1337_c0	430	379	233	Bv5_109230_mcps.t1	1622	1265	1313	23/49(46.94)	0.73	0	49	50.1	1e-08
comp133931_c0	741	189	491	Bv3_048570_djde.t1	102	3	102	57/103(55.34)	0.68	0.01	103	108	2e-30
comp133982_c0	1049	1044	1	Bv8_185060_kmni.t1	941	18	366	289/349(82.81)	0.87	0	349	569	0
comp134096_c0	537	236	514	Bv6_144440_asmr.t1	1087	960	1050	53/93(56.99)	0.76	0	93	106	5e-27
comp134111_c0	444	309	25	Bv5_097150_wnsu.t1	486	49	143	64/95(67.37)	0.78	0	95	129	5e-46
comp13416_c0	256	3	254	Bv4_085490_qohc.t1	365	149	230	30/84(35.71)	0.53	0	84	54.7	2e-10
comp134242_c0	212	3	155	Bv1_016400_cran.t1	735	685	735	33/51(64.71)	0.76	0	51	68.9	1e-15
comp134346_c0	1325	4	357	Bv_86090_mdju.t1	239	94	213	57/120(47.50)	0.65	0.01	120	110	5e-28
comp13445_c0	388	69	335	Bv3_055310_riir.t1	523	141	229	35/89(39.33)	0.59	0	89	71.2	2e-15
comp134482_c0	682	2	592	Bv7_157670_gwiz.t1	289	92	288	178/197(90.36)	0.96	0	197	361	1e-127
comp134521_c0	826	642	115	Bv8_185380_cqxp.t1	179	1	177	96/179(53.63)	0.65	0.01	179	172	5e-54
comp134535_c0	418	175	360	Bv_12190_yiic.t2	420	338	408	33/73(45.21)	0.5	0.15	73	49.3	1e-07
comp1345_c0	574	573	1	Bv9_206430_mxfo.t1	384	112	299	145/191(75.92)	0.87	0	191	288	9e-98
comp13463_c0	315	314	42	Bv3_049360_jxsz.t1	460	184	274	62/91(68.13)	0.76	0	91	137	7e-40
comp134707_c0	1566	1566	1	Bv9_227090_qsmq.t1	1009	6	528	431/526(81.94)	0.89	0	526	848	0
comp13478_c0	306	9	260	Bv4_076470_fenx.t1	976	220	303	44/84(52.38)	0.75	0	84	93.2	1e-23
comp135135_c0	589	537	7	Bv9_215490_ptez.t1	479	1	179	79/181(43.65)	0.61	0.02	181	158	3e-46
comp1351_c0	375	20	373	Bv6_132260_ioyj.t1	511	207	324	77/118(65.25)	0.85	0	118	173	4e-53
comp135241_c0	727	43	726	Bv6_153250_zsne.t1	232	1	228	160/230(69.57)	0.81	0	230	337	1e-118
comp13525_c0	238	2	232	Bv7u_182650_yjdt.t1	618	184	260	45/77(58.44)	0.74	0	77	92	1e-23
comp13529_c0	317	2	301	Bv5_094780_wryd.t1	495	226	324	31/101(30.69)	0.5	0	101	51.2	8e-09
comp135324_c0	228	8	226	Bv6_145960_jnfj.t1	549	1	76	56/76(73.68)	0.81	0.03	76	104	3e-28
comp135386_c0	469	235	50	Bv5_095100_uugc.t2	363	1	62	51/62(82.26)	0.93	0	62	113	1e-30
comp135433_c0	687	2	595	Bv_05330_xism.t1	2373	1454	1651	131/198(66.16)	0.75	0	198	259	1e-79
comp135520_c0	352	350	3	Bv9_208010_qxsk.t1	1109	286	404	64/119(53.78)	0.69	0.02	119	124	4e-34
comp135624_c0	242	2	85	Bv_33880_hqsj.t1	635	149	177	22/29(75.86)	0.86	0.03	29	50.4	1e-13
comp13569_c0	437	429	1	Bv4_088110_msgy.t1	613	238	380	93/143(65.03)	0.79	0	143	193	1e-59
comp135726_c0	315	7	315	Bv1_012460_asre.t1	254	37	143	52/109(47.71)	0.59	0.05	109	122	4e-36
comp13580_c0	464	88	453	Bv5_108820_yzuy.t1	1139	876	1000	76/125(60.80)	0.76	0.02	125	164	8e-48
comp135822_c0	299	298	2	Bv_72920_sjaz.t1	165	4	79	44/102(43.14)	0.47	0.02	102	58.9	3e-12
comp13582_c0	232	163	2	Bv8_183990_drqn.t1	587	163	216	31/54(57.41)	0.74	0	54	68.6	2e-15
comp13594_c0	220	8	190	Bv5_096540_expo.t1	491	161	222	25/62(40.32)	0.54	0.01	62	45.1	4e-07
comp1362_c0	414	251	3	Bv6u_155030_okxs.t1	1240	5	84	32/83(38.55)	0.51	0	83	63.2	2e-12
comp1362_c1	328	4	327	Bv9_218260_nhip.t1	1236	83	192	45/111(40.54)	0.55	0.02	111	82	1e-19
comp136326_c0	556	487	137	Bv6_152190_trdp.t1	311	19	127	37/124(29.84)	0.4	0.05	124	48.5	4e-07
comp13639_c0	281	271	2	Bv8_183750_dptz.t1	153	2	93	41/94(43.62)	0.65	0.04	94	77.4	1e-19
comp136402_c0	938	26	787	Bv2_034700_izgx.t1	293	7	262	136/257(52.92)	0.69	0.01	257	261	1e-86
comp136481_c0	979	962	171	Bv1_012160_hqto.t1	293	1	292	205/293(69.97)	0.79	0.09	293	376	1e-131
comp13649_c0	244	135	1	Bv5_108820_yzuy.t1	1139	817	861	31/45(68.89)	0.86	0	45	68.6	3e-15
comp13663_c0	204	203	27	Bv4_081770_yxkj.t1	652	409	467	23/59(38.98)	0.52	0	59	46.6	8e-08
comp136826_c0	231	181	2	Bv4_072190_uyqo.t1	520	8	65	34/60(56.67)	0.71	0	60	67	7e-15
comp136951_c0	1837	729	391	Bv_20860_ozyh.t1	459	288	399	41/113(36.28)	0.52	0	113	87	4e-18
comp13699_c0	219	9	218	Bv_32240_zizu.t1	1937	1401	1471	24/71(33.80)	0.59	0.01	71	44.7	5e-07
comp1369_c0	398	398	60	Bv4_072680_sygx.t1	378	172	287	86/117(73.50)	0.79	0.03	117	204	4e-66
comp137002_c0	860	857	18	Bv4_086660_jpag.t1	774	24	302	208/280(74.29)	0.85	0	280	427	1e-146
comp13704_c0	302	300	142	Bv9_223770_ogiw.t1	206	154	206	24/55(43.64)	0.6	0.03	55	44.7	9e-07
comp137185_c0	685	481	600	Bv_11510_sppf.t1	1184	877	916	18/40(45.00)	0.75	0	40	43.1	5e-11
comp13718_c0	314	313	14	Bv9u_231470_udzk.t1	700	101	214	37/119(31.09)	0.43	0.15	119	52.8	2e-09
comp137215_c0	212	36	212	Bv5_094480_gtff.t1	800	1	59	49/59(83.05)	0.91	0	59	102	1e-27
comp13728_c0	814	813	235	Bv3_067620_srtx.t2	1259	1061	1252	143/196(72.96)	0.85	0.01	196	286	8e-89
comp137370_c0	525	524	3	Bv5_105870_rqft.t1	988	695	868	110/175(62.86)	0.78	0	175	219	8e-67
comp137386_c0	447	2	442	Bv6_135210_huoe.t1	348	171	309	71/148(47.97)	0.63	0	148	117	2e-32
comp13759_c0	379	351	13	Bv4_087370_nrss.t1	180	67	178	47/115(40.87)	0.6	0.01	115	90.1	8e-24
comp137676_c0	699	697	104	Bv2_042970_uwnf.t1	284	61	254	55/202(27.23)	0.45	0.01	202	57.4	8e-10
comp13767_c0	227	202	41	Bv4_079440_xstj.t1	706	653	706	18/54(33.33)	0.55	0	54	45.8	2e-07
comp137691_c0	501	34	333	Bv5_108820_yzuy.t1	1139	505	604	54/102(52.94)	0.7	0.01	102	99	1e-24
comp1376_c0	278	1	225	Bv3u_068600_iacd.t1	317	238	314	26/78(33.33)	0.57	0.03	78	48.9	3e-08
comp13773_c0	334	328	152	Bv_11510_sppf.t1	1184	781	839	31/59(52.54)	0.69	0	59	80.1	7e-19
comp137779_c0	613	87	221	Bv2_026980_jqjw.t1	45	1	45	40/45(88.89)	0.97	0	45	84.7	3e-22
comp13784_c0	295	53	286	Bv_05330_xism.t1	2373	1721	1801	54/81(66.67)	0.76	0.03	81	109	2e-29
comp13785_c0	436	49	420	Bv_54870_jrzz.t1	477	1	126	44/126(34.92)	0.57	0.01	126	80.5	2e-18
comp137926_c0	1062	1060	791	Bv_54390_waju.t1	321	120	217	40/98(40.82)	0.44	0.08	98	65.1	8e-12
comp13793_c0	218	216	1	Bv5_116900_kwtp.t1	489	323	394	50/72(69.44)	0.83	0	72	102	2e-27
comp13794_c0	363	104	295	Bv9_219430_jxet.t1	414	262	323	28/67(41.79)	0.49	0.04	67	45.1	2e-06
comp13798_c0	443	442	203	Bv_05330_xism.t1	2373	1543	1622	43/80(53.75)	0.62	0	80	81.6	2e-28
comp138126_c0	675	597	82	Bv6_131620_njof.t1	481	47	224	55/181(30.39)	0.4	0.04	181	68.2	2e-13
comp1382_c0	473	5	463	Bv_88240_cxuj.t1	353	11	165	55/158(34.81)	0.53	0.03	158	97.8	6e-25
comp138672_c0	300	111	221	Bv5_108820_yzuy.t1	1139	394	430	20/37(54.05)	0.75	0	37	43.5	7e-11
comp138793_c0	204	202	2	Bv4_072190_uyqo.t1	520	187	253	49/67(73.13)	0.85	0	67	112	3e-31
comp1388_c0	287	3	287	Bv1_010930_esky.t1	832	546	640	90/95(94.74)	0.97	0	95	173	5e-52
comp138980_c0	410	2	409	Bv4_072330_jtdz.t1	355	203	343	43/142(30.28)	0.47	0.04	142	57.8	9e-11
comp139017_c0	495	37	162	Bv_63320_uahk.t1	45	1	43	30/45(66.67)	0.68	0.06	45	48.9	8e-09
comp139107_c0	453	3	452	Bv8_199410_twac.t1	733	183	332	110/150(73.33)	0.85	0	150	226	7e-71
comp13919_c0	411	385	5	Bv1_014340_xtzo.t1	1166	363	489	44/127(34.65)	0.55	0	127	98.2	8e-25
comp13923_c0	255	198	1	Bv7_172550_mtpr.t1	104	1	62	45/66(68.18)	0.83	0	66	104	4e-31
comp13957_c0	249	2	121	Bv9_214780_phkk.t1	308	268	307	24/40(60.00)	0.72	0	40	52.4	1e-09
comp139606_c0	240	161	18	Bv5_115460_rsox.t1	323	1	46	31/48(64.58)	0.7	0	48	68.2	2e-15
comp139634_c0	454	164	454	Bv8_190030_xjuy.t1	1583	151	244	46/98(46.94)	0.57	0.01	98	95.5	1e-23
comp139665_c0	332	158	328	Bv8_199410_twac.t1	733	29	85	25/57(43.86)	0.61	0	57	51.6	7e-09
comp139759_c0	725	15	497	Bv2_035780_jcuq.t1	483	241	401	75/169(44.38)	0.55	0.04	169	112	7e-36
comp14022_c0	461	226	2	Bv8_200470_ppwp.t1	1002	1	75	71/75(94.67)	1	0	75	152	2e-43
comp140264_c0	567	86	481	Bv7_177700_ipgp.t1	149	15	149	92/137(67.15)	0.8	0.03	137	172	1e-55
comp14033_c0	235	233	3	Bv7_168980_iyzw.t1	561	263	339	63/77(81.82)	0.9	0	77	141	2e-41
comp140380_c0	1457	1455	217	Bv6_151550_zayr.t1	575	123	550	305/428(71.26)	0.82	0.03	428	595	0
comp140383_c0	539	539	408	Bv5_099880_ttiz.t1	1325	1226	1269	23/44(52.27)	0.75	0	44	52	3e-09
comp140385_c0	1157	1089	301	Bv6_136050_uysd.t1	261	1	257	153/264(57.95)	0.7	0	264	287	4e-96
comp140451_c0	777	313	5	Bv6_145580_ymqo.t1	1059	208	271	43/103(41.75)	0.5	0	103	67	1e-12
comp140457_c0	1219	3	1145	Bv5_100840_txpp.t1	448	64	448	298/385(77.40)	0.85	0.01	385	617	0
comp140474_c0	593	593	3	Bv9_210420_iimf.t1	1151	603	800	164/198(82.83)	0.91	0	198	345	1e-112
comp140507_c0	1652	1647	34	Bv9_220780_jjkq.t1	631	69	606	445/538(82.71)	0.92	0	538	902	0
comp140557_c0	765	763	143	Bv5_107410_zsrm.t1	231	10	231	98/229(42.79)	0.57	0.09	229	158	5e-48
comp140563_c0	744	518	252	Bv_54870_jrzz.t1	477	2	85	34/89(38.20)	0.56	0	89	58.9	1e-10
comp140583_c0	474	1	210	Bv_53470_qdae.t1	117	33	109	34/77(44.16)	0.55	0.09	77	54.7	2e-10
comp140591_c0	544	542	3	Bv_04620_teis.t1	707	46	225	152/180(84.44)	0.91	0	180	320	1e-106
comp140617_c0	278	2	67	Bv_34170_izwn.t1	186	165	186	19/22(86.36)	0.95	0	22	48.1	3e-08
comp140627_c0	412	411	1	Bv_03690_gead.t1	242	54	192	83/141(58.87)	0.63	0.02	141	165	3e-52
comp140629_c0	240	4	228	Bv6_152520_dfqi.t1	159	1	75	69/75(92.00)	0.96	0	75	143	8e-46
comp140632_c0	958	947	99	Bv_36430_jypn.t1	352	65	348	98/295(33.22)	0.51	0.04	295	160	2e-46
comp140636_c0	712	326	667	Bv_35940_jera.t2	573	48	165	39/118(33.05)	0.5	0.03	118	62.8	8e-16
comp140784_c0	678	610	353	Bv4_081080_kgxf.t1	221	129	213	37/86(43.02)	0.74	0	86	79	6e-18
comp140792_c0	950	859	482	Bv9_212950_jgpz.t1	254	22	152	32/131(24.43)	0.49	0.03	131	48.1	2e-06
comp140833_c0	325	325	44	Bv4u_090840_ufci.t1	326	95	189	62/95(65.26)	0.81	0.01	95	132	6e-39
comp140895_c0	361	14	295	Bv2_033910_hpua.t1	374	93	185	47/98(47.96)	0.57	0.04	98	66.2	6e-14
comp140896_c0	532	493	212	Bv2_032590_uxrn.t1	94	1	94	57/94(60.64)	0.71	0	94	125	4e-38
comp140923_c0	292	103	2	Bv1_015910_gxde.t1	396	1	34	22/34(64.71)	0.82	0	34	49.3	3e-08
comp14096_c0	347	199	345	Bv3_062720_ssyj.t1	586	1	49	39/49(79.59)	0.91	0	49	86.3	6e-21
comp141046_c0	202	2	202	Bv5_094480_gtff.t1	800	111	177	61/67(91.04)	0.95	0	67	120	1e-33
comp141119_c0	810	451	711	Bv_22500_jgpx.t1	944	2	90	29/90(32.22)	0.57	0.03	90	53.1	6e-08
comp141131_c0	839	330	839	Bv_71940_dmcj.t1	215	17	193	64/208(30.77)	0.42	0.18	208	76.3	1e-16
comp141190_c0	1296	182	850	Bv7_166800_giwo.t1	225	1	225	177/226(78.32)	0.86	0.01	226	338	1e-116
comp141231_c0	700	653	108	Bv2_027510_xryn.t1	191	15	190	89/182(48.90)	0.68	0	182	171	7e-54
comp141241_c0	523	8	235	Bv3_054190_mwry.t1	257	152	234	32/86(37.21)	0.47	0.11	86	47	1e-06
comp141252_c0	753	719	450	Bv4_089300_jfxf.t1	97	1	96	72/96(75.00)	0.84	0.06	96	149	2e-46
comp14126_c0	397	365	99	Bv6_138630_meiq.t1	827	97	172	35/89(39.33)	0.5	0	89	58.2	7e-11
comp14128_c0	712	671	210	Bv6_144720_gfqa.t1	767	219	372	69/156(44.23)	0.66	0.01	156	139	7e-38
comp1412_c0	248	2	217	Bv_87210_oerf.t1	195	127	194	32/72(44.44)	0.61	0	72	60.8	4e-13
comp141319_c0	778	774	172	Bv7_157350_xmwn.t1	255	53	255	96/207(46.38)	0.58	0.02	207	162	3e-49
comp14133_c0	661	531	659	Bv1_008680_thgu.t1	598	344	386	21/43(48.84)	0.67	0	43	48.5	1e-06
comp141349_c0	787	488	685	Bv6_124290_rnaz.t1	722	133	211	30/81(37.04)	0.5	0.18	81	47.8	3e-06
comp141378_c0	347	347	21	Bv_17390_rgdq.t1	592	124	259	51/137(37.23)	0.51	0.2	137	80.9	4e-19
comp14139_c0	483	361	188	Bv6_145580_ymqo.t1	1059	297	347	31/58(53.45)	0.6	0	58	50.8	7e-09
comp141417_c0	435	70	2	Bv_16280_urjr.t1	322	231	253	19/23(82.61)	0.95	0	23	45.4	2e-06
comp14141_c0	431	64	336	Bv6_125620_xpfp.t1	517	24	112	48/94(51.06)	0.68	0.03	94	82.8	2e-19
comp141471_c0	1302	3	1094	Bv5_096780_hccf.t1	675	309	675	336/367(91.55)	0.94	0	367	674	0
comp141472_c0	249	249	1	Bv6_125580_jawz.t1	566	395	477	73/83(87.95)	0.89	0	83	150	9e-45
comp141482_c0	777	110	658	Bv9_229560_ziug.t1	176	1	176	149/184(80.98)	0.86	0	184	303	1e-106
comp14160_c0	568	537	1	Bv4_090220_qosi.t1	410	9	191	58/186(31.18)	0.5	0.03	186	92.4	3e-22
comp141637_c0	956	769	176	Bv6_145450_tmih.t1	463	241	446	63/211(29.86)	0.48	0.06	211	54.3	3e-08
comp141675_c0	1076	88	1071	Bv4_080390_rfmk.t1	323	1	323	281/328(85.67)	0.91	0	328	596	0
comp141688_c0	591	105	374	Bv6_135980_upxu.t1	95	2	95	70/94(74.47)	0.77	0.04	94	127	3e-38
comp141702_c0	1769	1767	664	Bv3_053290_dzzf.t1	654	169	536	322/368(87.50)	0.94	0	368	659	0
comp141712_c0	773	33	758	Bv8_189120_rtos.t1	632	3	245	145/243(59.67)	0.75	0	243	306	1e-101
comp141736_c0	336	3	335	Bv6_131040_rerj.t1	407	173	287	70/115(60.87)	0.78	0.03	115	145	3e-43
comp141737_c0	685	2	685	Bv8_193060_hwxk.t1	1569	16	243	215/228(94.30)	0.96	0	228	437	1e-144
comp14177_c0	472	252	470	Bv_00020_mzxp.t1	978	572	644	65/73(89.04)	0.97	0	73	144	9e-41
comp141811_c0	822	821	30	Bv6_124560_zhxi.t1	465	200	465	212/268(79.10)	0.88	0.01	268	422	1e-148
comp141816_c0	1735	1729	440	Bv7_176000_fjdp.t1	783	308	738	267/446(59.87)	0.71	0.03	446	435	1e-144
comp141827_c0	764	2	538	Bv6_154420_rdqn.t1	688	510	688	161/179(89.94)	0.94	0	179	324	1e-107
comp141831_c0	929	853	83	Bv7_162430_dmhs.t1	328	68	323	82/262(31.30)	0.51	0.01	262	106	2e-26
comp141836_c0	771	50	769	Bv_26460_zkch.t1	1042	237	483	153/247(61.94)	0.72	0.02	247	283	6e-89
comp141841_c0	763	762	1	Bv7_178660_rkpj.t1	496	105	355	161/254(63.39)	0.81	0	254	346	1e-118
comp141902_c0	417	14	247	Bv_41590_ugsa.t1	243	63	140	26/78(33.33)	0.51	0	78	49.3	7e-08
comp141958_c0	1325	370	104	Bv_32240_zizu.t1	1937	998	1087	31/90(34.44)	0.57	0.01	90	53.9	4e-08
comp141966_c0	883	878	60	Bv_31070_jdwe.t1	484	210	481	237/273(86.81)	0.91	0	273	508	0
comp142008_c0	496	1	312	Bv7_156420_ifft.t1	126	5	108	69/104(66.35)	0.76	0	104	153	9e-49
comp142016_c0	811	172	438	Bv5_108820_yzuy.t1	1139	611	705	37/95(38.95)	0.58	0.06	95	56.6	5e-09
comp142026_c0	323	3	158	Bv8_202120_fpjn.t1	133	81	133	35/53(66.04)	0.81	0.01	53	73.9	3e-18
comp142037_c0	569	10	567	Bv1_010220_ogpe.t1	528	14	199	157/188(83.51)	0.88	0.01	188	308	1e-104
comp14204_c0	540	532	2	Bv2_034450_cyas.t1	212	3	189	119/187(63.64)	0.72	0.05	187	241	4e-82
comp142068_c0	519	5	376	Bv2_028050_mdnf.t1	148	23	139	36/124(29.03)	0.41	0	124	55.1	4e-10
comp14207_c0	202	1	201	Bv6_128030_hjwf.t1	752	515	580	53/67(79.10)	0.88	0	67	106	6e-29
comp142113_c0	323	6	83	Bv1_004280_ayfy.t1	413	138	163	22/26(84.62)	0.92	0	26	45.4	8e-07
comp142122_c0	385	138	1	Bv_44270_wyan.t1	149	1	46	46/46(100.00)	1	0	46	94.4	9e-26
comp142138_c0	377	5	325	Bv7_159210_djhq.t1	111	4	111	65/108(60.19)	0.8	0	108	129	5e-40
comp142181_c0	931	2	460	Bv9_217600_kfwx.t1	721	569	721	131/153(85.62)	0.93	0	153	283	3e-90
comp14223_c0	671	668	162	Bv6_131620_njof.t1	481	174	321	61/173(35.26)	0.42	0.02	173	77.4	2e-16
comp142272_c0	721	37	519	Bv4_072680_sygx.t1	378	141	298	55/180(30.56)	0.37	0.1	180	57	2e-09
comp142278_c0	619	618	322	Bv_05330_xism.t1	2373	1511	1610	58/100(58.00)	0.73	0.01	100	109	1e-50
comp142350_c0	369	212	3	Bv5_100580_pyxg.t1	465	1	69	55/70(78.57)	0.82	0	70	102	1e-26
comp142384_c0	994	3	932	Bv_10240_fiic.t2	656	281	590	161/310(51.94)	0.71	0	310	350	1e-116
comp142406_c0	605	482	240	Bv7_167110_fwfq.t1	272	30	112	31/84(36.90)	0.44	0.03	84	45.1	8e-06
comp142415_c0	796	161	9	Bv6_141670_xxxc.t1	417	30	96	27/67(40.30)	0.52	0.23	67	38.9	2e-08
comp142605_c0	469	5	166	Bv5_102910_rzzm.t1	485	380	433	45/54(83.33)	0.92	0	54	96.7	4e-24
comp14261_c0	218	168	1	Bv6_145580_ymqo.t1	1059	208	263	39/56(69.64)	0.83	0	56	82.8	2e-20
comp142650_c0	538	356	538	Bv_09040_reqs.t1	384	92	154	44/63(69.84)	0.77	0.03	63	80.9	2e-18
comp142772_c0	1774	123	1658	Bv7_162550_zxhr.t1	482	25	482	139/517(26.89)	0.43	0	517	154	8e-41
comp142788_c0	654	627	67	Bv3_051230_shgm.t1	193	2	193	93/192(48.44)	0.69	0.02	192	191	9e-62
comp142800_c0	687	639	1	Bv6_129940_ojci.t1	362	9	219	98/217(45.16)	0.57	0.01	217	175	2e-53
comp142927_c0	763	471	686	Bv_49040_yhfx.t1	358	2	73	37/72(51.39)	0.66	0	72	75.9	7e-16
comp14295_c0	203	161	36	Bv_57950_oxuh.t1	199	158	199	22/42(52.38)	0.61	0	42	45.4	2e-07
comp142963_c0	774	632	336	Bv4u_091380_cxkx.t1	711	151	231	34/99(34.34)	0.48	0	99	44.7	6e-08
comp142988_c0	802	800	432	Bv9_211890_dprn.t1	657	165	288	66/124(53.23)	0.7	0	124	142	1e-55
comp1429_c0	278	256	44	Bv1_016460_ppeq.t1	128	56	125	27/73(36.99)	0.53	0.02	73	45.1	2e-07
comp142_c0	902	812	33	Bv_21910_keoh.t1	3467	3021	3266	68/260(26.15)	0.46	0	260	110	7e-27
comp142_c1	273	265	5	Bv5_100960_hjgh.t1	4277	3863	3970	36/109(33.03)	0.47	0.2	109	46.2	3e-07
comp143117_c0	1013	191	610	Bv7_164450_hzxm.t1	141	2	141	101/140(72.14)	0.83	0	140	213	1e-69
comp143124_c0	840	60	803	Bv2_024510_jwgd.t1	612	140	379	81/256(31.64)	0.46	0.03	256	59.7	4e-10
comp143127_c0	1058	655	356	Bv_75890_eaqw.t1	143	20	118	39/100(39.00)	0.6	0	100	81.3	1e-18
comp143202_c0	694	661	257	Bv6_151190_rxow.t1	142	1	138	111/139(79.86)	0.83	0.02	139	211	3e-70
comp143226_c0	576	426	331	Bv_44000_xchw.t1	182	71	102	21/32(65.62)	0.68	0	32	45.8	2e-06
comp143231_c0	615	3	572	Bv1_009550_gomt.t1	250	48	239	116/193(60.10)	0.73	0.01	193	215	1e-70
comp143232_c0	544	2	544	Bv6_125580_jawz.t1	566	220	400	167/181(92.27)	0.96	0	181	340	1e-116
comp143254_c0	581	370	2	Bv7_178930_xxez.t1	477	1	122	89/123(72.36)	0.82	0	123	172	9e-52
comp143278_c0	925	898	371	Bv1_013480_pegs.t1	241	66	236	85/178(47.75)	0.68	0.01	178	169	2e-51
comp143345_c0	583	384	482	Bv1_010390_touh.t1	1464	454	486	17/33(51.52)	0.75	0	33	40.4	3e-12
comp143369_c0	959	665	234	Bv_13460_xauc.t1	224	6	152	53/157(33.76)	0.46	0.08	157	64.3	5e-12
comp143399_c0	372	34	225	Bv7u_180250_augr.t1	556	48	111	23/64(35.94)	0.71	0	64	55.1	6e-10
comp143404_c0	897	889	68	Bv6_132720_wzsr.t1	513	247	513	204/275(74.18)	0.83	0	275	407	1e-141
comp14344_c0	558	58	441	Bv_15960_cmxi.t1	267	142	267	53/130(40.77)	0.62	0.01	130	94.4	8e-24
comp143502_c0	324	316	2	Bv8_200860_puch.t1	733	130	230	31/105(29.52)	0.39	0	105	44.7	2e-06
comp14350_c0	245	199	50	Bv2_033430_qniy.t1	391	91	140	37/50(74.00)	0.9	0	50	80.5	1e-19
comp14354_c0	479	1	477	Bv1_001970_aicq.t1	569	288	447	138/160(86.25)	0.93	0	160	287	7e-96
comp143574_c0	682	681	43	Bv6_150520_ioyc.t1	495	273	485	161/213(75.59)	0.83	0	213	336	1e-114
comp14359_c0	463	2	406	Bv1_006660_dnji.t1	375	235	368	96/135(71.11)	0.86	0	135	218	5e-71
comp14362_c0	205	2	205	Bv4_089730_omxk.t1	420	96	164	52/69(75.36)	0.82	0.01	69	110	1e-30
comp143633_c0	512	276	193	Bv1u_021070_gurs.t1	258	22	49	24/28(85.71)	0.89	0	28	56.2	5e-10
comp143723_c0	1145	1055	378	Bv6_139960_nhoz.t1	226	1	226	198/226(87.61)	0.94	0	226	401	1e-141
comp143736_c0	320	70	318	Bv_14630_kese.t1	243	1	84	71/84(84.52)	0.96	0.01	84	148	3e-46
comp143775_c0	1168	1019	42	Bv3u_070540_sndj.t1	328	2	324	142/328(43.29)	0.62	0	328	253	5e-82
comp14380_c0	227	193	2	Bv8_193080_iucz.t1	413	1	64	55/64(85.94)	0.93	0	64	122	5e-35
comp14380_c1	214	3	212	Bv8_193080_iucz.t1	413	48	117	56/70(80.00)	0.9	0	70	129	9e-38
comp14382_c0	325	1	147	Bv7_175040_znyz.t1	365	316	365	43/50(86.00)	0.94	0.02	50	89	2e-22
comp14390_c0	228	214	14	Bv3u_070850_qwrz.t1	1574	173	239	25/67(37.31)	0.53	0	67	52.8	8e-10
comp143915_c0	718	585	103	Bv2_033240_mcwz.t1	764	568	738	62/173(35.84)	0.57	0.06	173	115	2e-29
comp1439_c0	215	2	214	Bv4_071450_ypky.t1	343	51	121	58/71(81.69)	0.9	0	71	124	1e-36
comp1440_c0	527	38	517	Bv5_108230_tjfe.t1	277	1	195	89/196(45.41)	0.56	0.18	196	132	2e-38
comp1440_c1	233	1	171	Bv5_108230_tjfe.t1	277	201	275	31/75(41.33)	0.52	0.24	75	53.1	5e-10
comp14412_c0	295	5	295	Bv6_150770_hazn.t1	176	76	174	33/100(33.00)	0.47	0.03	100	50.8	4e-09
comp144156_c0	656	3	656	Bv4_076270_aeeq.t1	775	9	226	180/218(82.57)	0.9	0	218	382	1e-129
comp144266_c0	313	108	1	Bv7_175690_fmwx.t1	63	26	59	23/36(63.89)	0.69	0	36	47.4	1e-08
comp144321_c0	830	2	709	Bv_44870_soqt.t1	219	4	219	100/240(41.67)	0.56	0.01	240	185	3e-58
comp14434_c0	371	7	333	Bv9_230520_homf.t1	437	90	192	37/109(33.94)	0.43	0	109	53.1	3e-09
comp144494_c0	842	665	33	Bv6u_155170_ggjt.t1	492	11	215	104/211(49.29)	0.65	0	211	205	8e-63
comp1444_c0	281	3	263	Bv6_126360_petp.t1	641	311	397	60/87(68.97)	0.78	0	87	120	3e-33
comp144582_c0	662	527	90	Bv_00140_schn.t1	284	138	284	89/147(60.54)	0.74	0	147	172	2e-53
comp1446_c0	312	167	3	Bv5_108820_yzuy.t1	1139	603	657	31/55(56.36)	0.72	0	55	70.1	2e-15
comp14470_c0	329	312	157	Bv5u_122640_etzx.t1	372	321	372	34/52(65.38)	0.84	0	52	71.6	5e-16
comp144735_c0	259	3	257	Bv_48150_oogj.t1	85	7	84	35/85(41.18)	0.48	0	85	48.9	3e-09
comp1447_c0	253	250	2	Bv2_033240_mcwz.t1	764	608	691	40/84(47.62)	0.66	0.01	84	74.7	2e-17
comp144808_c0	561	88	561	Bv4_081990_dier.t1	356	67	228	57/163(34.97)	0.55	0.03	163	97.1	3e-24
comp144823_c0	925	387	4	Bv5_108820_yzuy.t1	1139	876	1006	66/131(50.38)	0.71	0.02	131	144	2e-38
comp14496_c0	875	801	199	Bv7_158390_oycn.t1	638	88	282	52/205(25.37)	0.4	0.01	205	47.8	4e-06
comp1449_c0	669	659	144	Bv5u_122330_ccqj.t1	506	115	282	63/180(35.00)	0.51	0.04	180	100	2e-24
comp145108_c0	1092	686	3	Bv7_165580_pxwo.t1	776	1	228	168/228(73.68)	0.85	0	228	339	1e-110
comp14521_c0	341	5	340	Bv_44840_iifo.t1	1111	741	842	51/112(45.54)	0.61	0	112	84.7	2e-20
comp145265_c0	649	630	25	Bv8_184920_wogs.t1	213	14	209	128/202(63.37)	0.79	0	202	265	8e-91
comp14529_c0	262	2	262	Bv6_126350_cwkx.t1	379	96	182	72/87(82.76)	0.9	0	87	147	1e-44
comp14537_c0	355	5	337	Bv1_018000_tjgk.t1	410	257	367	54/111(48.65)	0.72	0	111	118	5e-33
comp145389_c0	836	497	3	Bv3_053290_dzzf.t1	654	1	165	146/165(88.48)	0.96	0	165	304	2e-99
comp145463_c0	223	117	221	Bv3_052620_cote.t1	1146	288	322	19/35(54.29)	0.68	0	35	42.7	2e-06
comp145474_c0	869	1	636	Bv7_175560_dekw.t1	466	257	466	157/212(74.06)	0.83	0	212	322	1e-108
comp145489_c0	517	3	515	Bv7_163880_iifx.t1	654	293	423	90/171(52.63)	0.59	0	171	178	4e-53
comp145512_c0	446	67	201	Bv7u_182010_xjoc.t1	491	185	235	19/51(37.25)	0.52	0.11	51	47	7e-11
comp145653_c0	552	484	95	Bv2_033870_kfho.t1	133	1	133	51/138(36.96)	0.54	0.05	138	70.9	4e-16
comp14587_c0	361	338	24	Bv6_138760_modw.t1	249	49	170	51/124(41.13)	0.51	0.15	124	71.2	4e-16
comp145885_c0	967	960	550	Bv5_116710_opxj.t1	326	202	326	108/137(78.83)	0.83	0	137	204	9e-64
comp145936_c0	1319	1060	233	Bv6_149510_znhd.t1	278	1	278	234/278(84.17)	0.91	0	278	465	1e-165
comp146020_c0	753	55	753	Bv4_078110_dcjk.t1	651	287	515	169/234(72.22)	0.83	0	234	339	1e-113
comp146049_c0	637	632	210	Bv_36010_nrdc.t1	379	230	370	103/141(73.05)	0.86	0	141	216	3e-69
comp146075_c0	267	96	191	Bv_05330_xism.t1	2373	1621	1652	22/32(68.75)	0.84	0	32	55.5	9e-18
comp146148_c0	720	668	384	Bv4u_092170_gddn.t1	125	1	98	62/98(63.27)	0.72	0.03	98	114	3e-32
comp14616_c0	244	33	194	Bv2_041360_pnyt.t1	225	161	214	34/54(62.96)	0.74	0	54	80.5	2e-20
comp1461_c0	468	410	258	Bv_48740_hnqh.t1	161	1	51	34/51(66.67)	0.84	0	51	84	3e-21
comp146252_c0	577	568	329	Bv5_116220_wdms.t1	1242	954	1030	38/80(47.50)	0.61	0	80	68.6	1e-13
comp146255_c0	721	19	531	Bv8_197960_xgja.t1	202	20	175	64/180(35.56)	0.43	0.05	180	69.7	1e-14
comp146284_c0	202	201	1	Bv9_226430_tcdp.t1	658	95	161	61/67(91.04)	0.97	0	67	130	1e-37
comp14629_c0	338	26	268	Bv1_004980_awgu.t1	427	35	84	34/81(41.98)	0.51	0	81	64.3	2e-13
comp146391_c0	1959	2	1732	Bv2_031140_zfgd.t1	767	192	767	456/578(78.89)	0.89	0	578	961	0
comp1463_c0	428	241	65	Bv_00140_schn.t1	284	3	65	29/63(46.03)	0.65	0.06	63	48.1	2e-11
comp146522_c0	527	12	527	Bv_28250_figr.t1	806	43	208	72/174(41.38)	0.61	0.01	174	160	6e-46
comp14661_c0	211	180	31	Bv9_205420_odzo.t1	872	556	605	22/52(42.31)	0.65	0.03	52	48.1	3e-08
comp146674_c0	695	658	215	Bv_41570_uywc.t1	193	3	165	46/165(27.88)	0.47	0.1	165	56.6	6e-10
comp146811_c0	922	921	205	Bv1_005440_zjna.t1	732	493	732	205/240(85.42)	0.92	0	240	452	1e-155
comp14681_c0	221	197	3	Bv8_184650_kmxf.t2	467	347	411	45/65(69.23)	0.83	0	65	93.6	2e-24
comp146821_c0	437	321	82	Bv7_158950_hdfw.t1	82	1	82	70/82(85.37)	0.91	0.02	82	140	2e-44
comp146857_c0	541	127	375	Bv9u_231230_mweg.t1	87	5	87	67/83(80.72)	0.89	0	83	141	3e-44
comp146872_c0	445	444	310	Bv5_118280_jkza.t1	935	891	935	41/45(91.11)	0.93	0	45	94.4	3e-23
comp146998_c0	489	4	210	Bv7u_182650_yjdt.t1	618	334	419	38/86(44.19)	0.55	0.19	86	53.5	6e-09
comp147097_c0	427	420	82	Bv8_192320_oohp.t1	642	532	641	51/114(44.74)	0.63	0	114	88.6	2e-21
comp147206_c0	632	3	632	Bv4_078530_ymnd.t1	288	56	265	125/210(59.52)	0.73	0	210	243	4e-81
comp147216_c0	621	575	141	Bv_22520_kjnj.t1	142	1	142	88/145(60.69)	0.73	0	145	184	6e-60
comp147284_c0	454	452	144	Bv2_045260_xmaw.t1	415	311	414	52/104(50.00)	0.65	0	104	103	5e-27
comp1472_c1	394	351	70	Bv8_187880_nzgr.t1	344	17	111	55/95(57.89)	0.66	0.01	95	107	5e-29
comp147357_c0	1191	1188	226	Bv_15770_knac.t1	354	50	354	198/339(58.41)	0.66	0.05	339	347	1e-118
comp147439_c0	1031	1031	3	Bv8_200470_ppwp.t1	1002	609	951	294/343(85.71)	0.9	0	343	585	0
comp147458_c0	325	234	323	Bv9_221780_srft.t1	371	36	65	23/30(76.67)	0.76	0	30	47.8	1e-07
comp14746_c0	217	190	2	Bv7_159920_npmi.t1	265	13	76	38/64(59.38)	0.73	0.01	64	68.6	9e-16
comp147577_c0	210	3	149	Bv_17960_dmif.t1	267	219	267	48/49(97.96)	1	0	49	103	3e-29
comp147675_c0	347	212	346	Bv_17420_cjru.t1	536	337	381	26/45(57.78)	0.82	0	45	61.2	3e-12
comp147774_c0	237	1	201	Bv_82140_ipdd.t1	150	23	84	37/67(55.22)	0.61	0	67	62.8	3e-14
comp148034_c0	238	1	237	Bv_17400_sjiw.t1	221	98	176	61/79(77.22)	0.89	0	79	124	1e-37
comp14809_c0	361	95	349	Bv1_014340_xtzo.t1	1166	419	503	26/85(30.59)	0.5	0	85	51.2	2e-12
comp14822_c0	635	11	469	Bv5_108820_yzuy.t1	1139	463	610	86/155(55.48)	0.7	0.01	155	150	9e-42
comp148298_c0	574	563	3	Bv5_118340_hdky.t1	261	1	197	132/197(67.01)	0.75	0.05	197	265	1e-90
comp148308_c0	859	790	260	Bv2_027280_smox.t1	191	1	177	138/177(77.97)	0.89	0	177	274	2e-93
comp14832_c0	534	28	294	Bv4u_090940_pfae.t1	113	28	113	52/89(58.43)	0.78	0	89	110	1e-31
comp14834_c0	213	211	2	Bv6_132990_omoa.t1	1257	319	415	43/97(44.33)	0.56	0.27	97	68.2	2e-15
comp148396_c0	1137	2	853	Bv3_064350_ofgx.t1	629	345	629	229/285(80.35)	0.88	0	285	453	1e-156
comp14846_c0	305	182	304	Bv5_095420_qpkn.t1	1229	952	992	27/41(65.85)	0.85	0	41	56.2	1e-10
comp148486_c0	583	522	316	Bv5_119030_ssyn.t1	162	93	162	52/70(74.29)	0.81	0.01	70	108	2e-30
comp14852_c0	203	1	201	Bv2_032030_uige.t1	883	370	436	37/67(55.22)	0.79	0	67	79.3	2e-19
comp148629_c0	1000	999	112	Bv5_113690_dggo.t1	301	4	301	222/298(74.50)	0.84	0	298	447	1e-159
comp1486_c0	380	378	1	Bv6_124870_wedr.t1	506	49	175	93/127(73.23)	0.85	0	127	193	1e-60
comp148742_c0	404	403	194	Bv_15530_grjo.t1	261	160	231	42/72(58.33)	0.76	0.02	72	79.3	7e-19
comp148863_c0	581	40	579	Bv_87090_wroe.t1	183	4	156	90/180(50.00)	0.63	0	180	159	7e-50
comp1488_c0	442	14	439	Bv5_108820_yzuy.t1	1139	410	549	88/142(61.97)	0.75	0	142	170	6e-50
comp148968_c0	387	383	3	Bv8_192770_orsr.t1	304	9	158	79/152(51.97)	0.61	0.16	152	138	2e-41
comp149036_c0	353	39	353	Bv5_116710_opxj.t1	326	1	96	81/105(77.14)	0.83	0	105	162	1e-50
comp14904_c0	559	499	77	Bv7_179460_oprx.t1	171	11	138	38/145(26.21)	0.44	0.02	145	47	7e-07
comp14906_c0	306	1	300	Bv7_176570_cfoj.t1	271	151	248	43/103(41.75)	0.63	0.02	103	97.4	3e-26
comp14927_c0	457	456	1	Bv7u_180580_oufj.t1	489	54	204	80/158(50.63)	0.64	0.03	158	137	6e-39
comp149291_c0	403	397	2	Bv7_173000_pzws.t1	658	16	147	103/132(78.03)	0.9	0	132	219	4e-69
comp14934_c0	460	460	284	Bv9_206600_ptjh.t1	202	141	200	48/60(80.00)	0.83	0.01	60	112	7e-32
comp149452_c0	611	585	361	Bv9_214780_phkk.t1	308	181	253	27/75(36.00)	0.54	0	75	49.3	9e-10
comp149563_c0	210	208	116	Bv5_111120_nnms.t1	1711	1677	1707	23/31(74.19)	0.83	0	31	51.6	2e-09
comp1495_c0	591	509	36	Bv3_066100_kzjs.t1	579	405	563	76/164(46.34)	0.61	0.03	164	137	5e-38
comp149624_c0	291	290	198	Bv_47030_zjxr.t1	56	17	47	19/31(61.29)	0.74	0	31	41.6	1e-06
comp14981_c0	561	8	547	Bv_05330_xism.t1	2373	968	1143	74/183(40.44)	0.53	0.01	183	120	6e-32
comp14981_c1	212	4	210	Bv_05330_xism.t1	2373	900	968	30/69(43.48)	0.56	0	69	55.8	5e-11
comp149947_c0	483	277	2	Bv8_198000_qqxn.t1	320	1	92	73/92(79.35)	0.88	0	92	164	1e-50
comp149957_c0	419	418	260	Bv9_225780_ntow.t1	307	252	304	46/53(86.79)	0.94	0	53	110	2e-30
comp149991_c0	556	291	1	Bv2_043070_khce.t1	739	134	229	31/98(31.63)	0.51	0.01	98	47	2e-06
comp1500_c0	238	10	219	Bv6u_155030_okxs.t1	1240	1151	1220	41/70(58.57)	0.77	0	70	86.7	1e-21
comp1500_c1	996	9	947	Bv6u_155030_okxs.t1	1240	834	1156	115/328(35.06)	0.54	0.04	328	218	1e-63
comp15011_c0	296	296	3	Bv2_045110_keka.t1	236	47	145	40/102(39.22)	0.56	0.03	102	67.4	4e-15
comp1501_c0	507	251	15	Bv5u_123640_qwii.t1	249	153	231	43/79(54.43)	0.67	0	79	92.4	2e-23
comp150311_c0	1335	1331	927	Bv_35940_jera.t3	566	5	145	53/142(37.32)	0.5	0.04	142	90.5	2e-19
comp15046_c0	321	8	241	Bv_54050_mgwa.t1	926	195	272	43/78(55.13)	0.69	0	78	97.1	7e-25
comp150568_c0	252	251	30	Bv1u_020130_jspe.t1	92	20	91	44/74(59.46)	0.72	0	74	93.2	1e-26
comp150602_c0	875	677	3	Bv4_082320_kacj.t1	1078	603	837	103/236(43.64)	0.59	0.04	236	158	2e-43
comp150611_c0	827	5	655	Bv_43290_edud.t1	477	263	475	126/217(58.06)	0.76	0	217	257	3e-83
comp15062_c0	206	2	205	Bv_04750_aupm.t1	843	764	830	39/68(57.35)	0.79	0	68	84.7	3e-21
comp1506_c0	558	458	3	Bv4_077170_fzzr.t1	406	108	233	84/152(55.26)	0.68	0	152	166	3e-50
comp150798_c0	688	197	646	Bv3_049120_odzi.t1	405	81	224	56/159(35.22)	0.42	0.05	159	80.1	2e-17
comp15086_c0	374	3	371	Bv_13190_mcix.t1	2255	1784	1905	65/124(52.42)	0.7	0	124	129	9e-36
comp15087_c0	487	445	11	Bv6_150200_jgnf.t1	177	24	170	98/147(66.67)	0.78	0.01	147	192	2e-63
comp1508_c0	372	195	290	Bv5u_122940_ezea.t1	701	210	241	21/32(65.62)	0.78	0	32	45.4	1e-06
comp15115_c0	233	17	205	Bv2_033360_tiuj.t1	696	180	243	24/64(37.50)	0.67	0.01	64	51.2	3e-09
comp15115_c1	252	5	244	Bv7_160410_kcps.t1	850	190	269	29/80(36.25)	0.61	0	80	65.9	2e-14
comp15129_c0	227	27	227	Bv5_108820_yzuy.t1	1139	411	477	34/67(50.75)	0.76	0	67	73.9	3e-17
comp15139_c0	372	2	370	Bv8_199200_rxsi.t1	309	114	237	78/124(62.90)	0.79	0	124	163	6e-51
comp15139_c1	222	221	12	Bv8_199200_rxsi.t1	309	67	112	30/70(42.86)	0.54	0	70	55.8	5e-11
comp15140_c0	238	101	3	Bv3u_069990_etxn.t1	289	108	140	20/33(60.61)	0.72	0	33	47	8e-08
comp15156_c0	510	508	2	Bv2_029140_pjom.t1	769	251	419	142/169(84.02)	0.92	0	169	289	2e-94
comp1517_c0	528	527	3	Bv5_119860_wrwg.t1	765	437	609	130/175(74.29)	0.84	0	175	273	3e-88
comp1517_c1	330	3	326	Bv5_119860_wrwg.t1	765	607	717	58/112(51.79)	0.74	0.03	112	118	3e-32
comp151804_c0	537	532	293	Bv6_142420_mwsa.t1	93	4	87	38/84(45.24)	0.63	0.04	84	79.7	5e-20
comp151806_c0	1119	1046	3	Bv5_114430_ksnk.t1	1480	154	489	253/348(72.70)	0.81	0	348	499	1e-165
comp151889_c0	256	30	236	Bv_54580_nwcf.t1	68	1	68	32/69(46.38)	0.6	0	69	56.2	2e-12
comp1519_c0	404	188	364	Bv5_092970_fwrd.t1	160	95	153	19/59(32.20)	0.52	0	59	47	2e-07
comp151_c0	314	250	2	Bv3_062010_umsq.t1	382	208	290	38/83(45.78)	0.6	0	83	73.9	6e-17
comp151_c1	454	453	1	Bv4_071900_nzfr.t1	388	60	198	67/153(43.79)	0.57	0.01	153	120	2e-33
comp15201_c0	323	313	5	Bv_05330_xism.t1	2373	1620	1693	43/103(41.75)	0.54	0	103	80.9	3e-19
comp15210_c0	974	936	1	Bv8_203250_cxym.t1	608	234	546	265/314(84.39)	0.91	0	314	535	0
comp15210_c1	380	3	197	Bv8_203250_cxym.t1	608	544	608	55/65(84.62)	0.89	0	65	114	1e-30
comp15216_c0	322	322	65	Bv9_211360_yuza.t1	149	64	149	75/86(87.21)	0.95	0	86	157	6e-51
comp1521_c0	325	251	15	Bv7u_180110_aktj.t1	140	40	118	32/83(38.55)	0.53	0.04	83	43.9	1e-06
comp15232_c0	334	333	1	Bv7_165760_npfm.t1	755	6	116	65/111(58.56)	0.73	0	111	143	3e-41
comp152390_c0	482	129	437	Bv_56360_nywk.t1	291	128	233	42/106(39.62)	0.63	0.02	106	75.1	8e-17
comp15245_c0	332	1	321	Bv8_193630_tntc.t1	351	20	124	72/107(67.29)	0.77	0	107	143	5e-43
comp15248_c0	269	1	264	Bv_10340_xcys.t1	358	271	358	72/88(81.82)	0.89	0	88	165	6e-52
comp15251_c0	202	3	176	Bv6_131670_pwcj.t1	470	168	225	48/58(82.76)	0.89	0	58	100	5e-27
comp152655_c0	702	448	209	Bv3_061300_apuu.t1	283	202	283	48/82(58.54)	0.7	0.02	82	85.9	5e-20
comp1526_c0	359	359	3	Bv5_098050_uxei.t1	395	254	368	46/121(38.02)	0.54	0.01	121	63.5	5e-13
comp1527_c0	365	1	363	Bv4_072540_pyiq.t1	602	361	482	118/122(96.72)	0.97	0	122	233	2e-75
comp15281_c0	229	228	1	Bv4_087970_pffq.t1	506	326	401	62/76(81.58)	0.89	0	76	135	2e-39
comp152823_c0	540	540	1	Bv7_172020_htsw.t1	939	532	711	170/180(94.44)	0.96	0	180	335	1e-110
comp1528_c0	276	276	1	Bv1_008430_rrfg.t1	375	16	105	54/92(58.70)	0.81	0	92	107	1e-29
comp15299_c0	346	3	308	Bv_28580_hqnf.t1	544	386	487	40/107(37.38)	0.47	0.04	107	48.5	9e-08
comp15323_c0	224	222	1	Bv_05330_xism.t1	2373	1430	1503	50/74(67.57)	0.77	0	74	105	3e-28
comp15342_c0	201	196	62	Bv2_033910_hpua.t1	374	328	372	25/45(55.56)	0.73	0	45	63.2	1e-13
comp153446_c0	851	26	724	Bv1_003360_qsmx.t1	400	147	379	73/239(30.54)	0.51	0.02	239	111	4e-28
comp153533_c0	1511	5	1267	Bv6_130630_cowj.t1	555	137	550	282/421(66.98)	0.78	0	421	516	1e-180
comp15362_c0	353	237	4	Bv4_071540_mqwu.t1	313	1	77	49/78(62.82)	0.74	0	78	100	8e-27
comp15365_c0	829	6	671	Bv1_014340_xtzo.t1	1166	299	520	75/222(33.78)	0.54	0	222	152	1e-41
comp1536_c0	352	352	182	Bv5_114470_prza.t1	91	35	91	43/57(75.44)	0.91	0	57	99	2e-28
comp15370_c0	312	3	311	Bv_22090_fogw.t1	478	67	169	97/103(94.17)	0.97	0	103	194	7e-62
comp153787_c0	275	1	273	Bv3_053900_qhgs.t1	703	251	341	69/91(75.82)	0.86	0	91	150	3e-44
comp15378_c0	342	130	11	Bv2_034060_souj.t1	849	674	713	24/40(60.00)	0.77	0	40	51.2	1e-08
comp15384_c0	570	3	569	Bv9_207470_aypi.t1	807	456	643	161/189(85.19)	0.92	0	189	332	1e-110
comp15385_c0	351	337	5	Bv9_217030_ainc.t1	149	3	113	41/115(35.65)	0.53	0.03	115	60.5	9e-13
comp153919_c0	492	492	397	Bv8_202320_ekmt.t1	715	684	715	30/32(93.75)	0.96	0	32	61.6	1e-11
comp1539_c0	335	331	2	Bv_17260_qsmz.t1	187	14	129	51/117(43.59)	0.64	0.05	117	99	2e-27
comp15404_c0	252	43	249	Bv_36290_gmci.t1	269	201	269	57/69(82.61)	0.89	0	69	119	6e-35
comp154251_c0	680	542	15	Bv9_218320_wrur.t1	551	7	177	58/178(32.58)	0.52	0.01	178	84.3	7e-19
comp15428_c0	733	46	732	Bv6_152380_uwjw.t1	254	1	218	150/230(65.22)	0.77	0	230	271	4e-92
comp1542_c0	806	54	386	Bv5_095690_dcci.t1	551	252	356	44/113(38.94)	0.54	0.01	113	68.9	3e-13
comp154334_c0	691	3	506	Bv5u_121340_cqws.t1	467	300	467	138/168(82.14)	0.91	0	168	298	1e-100
comp15444_c0	358	274	17	Bv_44870_soqt.t1	219	128	219	40/92(43.48)	0.65	0.06	92	82.4	1e-20
comp15465_c0	243	238	2	Bv_20210_duyy.t1	192	26	102	45/79(56.96)	0.65	0	79	82.4	2e-21
comp15477_c0	383	8	382	Bv1_001240_nywa.t2	446	168	290	76/125(60.80)	0.75	0	125	147	2e-43
comp15479_c0	372	341	12	Bv9_206840_utpk.t1	544	1	112	78/116(67.24)	0.74	0.05	116	138	1e-39
comp15484_c0	297	297	40	Bv1_010390_touh.t1	1464	630	715	41/86(47.67)	0.72	0	86	99.4	8e-26
comp1548_c0	651	177	530	Bv_35160_zwdt.t1	334	120	243	38/125(30.40)	0.45	0.05	125	55.1	5e-09
comp15499_c0	257	238	11	Bv_72760_imgn.t1	235	92	170	33/80(41.25)	0.55	0.05	80	58.2	8e-12
comp155106_c0	639	404	508	Bv_51570_ckrd.t1	54	1	35	20/35(57.14)	0.65	0	35	42.7	4e-06
comp15519_c0	235	3	221	Bv3u_069220_xqtu.t1	375	41	112	26/73(35.62)	0.56	0	73	52.4	1e-09
comp15521_c0	352	2	349	Bv6_136350_wjdy.t1	246	90	205	70/116(60.34)	0.77	0	116	149	2e-46
comp155234_c0	860	745	401	Bv5u_121120_ujmz.t1	122	3	117	94/115(81.74)	0.87	0	115	191	5e-62
comp1553_c0	281	279	1	Bv5_113880_zucp.t1	702	552	645	74/94(78.72)	0.89	0.01	94	161	4e-48
comp155407_c0	401	23	355	Bv9_230520_homf.t1	437	100	230	48/132(36.36)	0.43	0.15	132	64.3	5e-13
comp15541_c0	388	383	57	Bv5_111170_ntch.t1	194	41	149	64/109(58.72)	0.74	0	109	144	1e-44
comp155477_c0	741	28	558	Bv1_003090_wwiu.t1	185	4	181	69/180(38.33)	0.53	0.01	180	88.2	2e-21
comp155554_c0	436	2	436	Bv_00140_schn.t1	284	97	242	113/146(77.40)	0.86	0	146	223	1e-74
comp155563_c0	359	41	184	Bv8_199770_qjaj.t1	54	1	54	30/54(55.56)	0.7	0.11	54	59.3	3e-13
comp155566_c0	1390	1235	72	Bv9_226570_apay.t1	383	1	383	309/390(79.23)	0.87	0	390	619	0
comp1555_c0	624	146	253	Bv_35420_immi.t3	454	345	380	26/36(72.22)	0.83	0	36	59.3	2e-10
comp155600_c0	726	331	726	Bv5_099880_ttiz.t1	1325	1116	1241	65/134(48.51)	0.63	0.01	134	119	1e-30
comp155616_c0	338	108	311	Bv6_150020_utii.t1	470	1	69	30/69(43.48)	0.63	0.01	69	63.9	3e-13
comp155630_c0	404	374	36	Bv3u_069760_naxm.t1	125	11	124	62/115(53.91)	0.68	0.01	115	118	2e-35
comp155637_c0	924	506	288	Bv9_214780_phkk.t1	308	97	169	32/75(42.67)	0.62	0.02	75	66.2	2e-17
comp155670_c0	984	959	3	Bv4_072280_ptmd.t1	841	1	324	253/324(78.09)	0.9	0.01	324	520	1e-180
comp155688_c0	351	6	197	Bv1_009130_mukt.t1	261	196	260	58/65(89.23)	0.92	0.01	65	110	4e-31
comp155700_c0	675	662	486	Bv8_195520_kxim.t1	75	12	74	23/63(36.51)	0.63	0.06	63	50.4	1e-08
comp155702_c0	807	343	203	Bv2_036200_jxjw.t1	726	458	504	21/47(44.68)	0.57	0	47	48.5	2e-06
comp155711_c0	391	389	33	Bv6_154340_akcu.t1	231	81	203	32/125(25.60)	0.44	0.04	125	50.1	3e-08
comp155777_c0	675	51	527	Bv_50420_haee.t1	161	1	161	140/161(86.96)	0.9	0.01	161	272	3e-94
comp155800_c0	432	399	124	Bv6_147350_trah.t1	965	52	144	35/98(35.71)	0.46	0.06	98	52.8	8e-09
comp155875_c0	328	327	4	Bv_49550_pmfa.t1	135	5	111	52/108(48.15)	0.74	0	108	118	1e-35
comp155889_c0	474	285	1	Bv6_151210_mapy.t1	465	1	90	56/95(58.95)	0.73	0	95	104	7e-27
comp155893_c0	490	102	383	Bv6_125000_mydi.t1	268	177	268	42/94(44.68)	0.62	0	94	79.7	1e-18
comp155911_c0	1052	2	730	Bv5_098220_wrex.t1	239	14	232	161/243(66.26)	0.76	0	243	309	1e-105
comp155925_c0	423	4	321	Bv2_038890_ouad.t1	391	285	391	67/108(62.04)	0.71	0.01	108	124	9e-35
comp155956_c0	576	421	50	Bv6_145580_ymqo.t1	1059	282	393	68/124(54.84)	0.7	0	124	124	4e-33
comp155976_c0	496	105	398	Bv9_222640_zaxc.t1	98	5	98	67/98(68.37)	0.8	0	98	137	8e-43
comp156011_c0	547	2	493	Bv_20580_kwui.t1	1267	1104	1267	147/164(89.63)	0.98	0	164	287	1e-90
comp156018_c0	779	327	659	Bv6_140420_cttp.t1	489	335	441	42/111(37.84)	0.62	0	111	72.4	2e-19
comp156030_c0	539	52	537	Bv8u_203790_qrne.t1	862	70	225	51/170(30.00)	0.5	0.04	170	60.1	6e-11
comp15603_c0	261	260	9	Bv8_198190_apou.t1	1110	567	649	50/84(59.52)	0.7	0	84	83.6	2e-20
comp15604_c0	334	332	21	Bv5_108820_yzuy.t1	1139	882	989	52/108(48.15)	0.61	0.03	108	96.3	1e-24
comp156060_c0	395	126	395	Bv6u_155220_zcwo.t1	477	12	102	34/91(37.36)	0.5	0.01	91	59.3	3e-11
comp156088_c0	265	152	265	Bv_09070_iznp.t1	102	1	38	33/38(86.84)	0.94	0	38	69.7	3e-17
comp156093_c0	968	53	901	Bv9_219420_udki.t1	428	138	423	192/286(67.13)	0.78	0.01	286	386	1e-133
comp156094_c0	453	375	4	Bv7_175130_anhy.t2	539	133	257	78/129(60.47)	0.72	0.03	129	136	1e-38
comp156136_c0	910	862	86	Bv1u_022660_iszi.t1	263	1	263	231/263(87.83)	0.93	0.01	263	461	1e-166
comp156171_c0	504	477	1	Bv8_188220_yfhe.t1	204	1	159	113/159(71.07)	0.82	0	159	245	6e-84
comp156172_c0	584	5	454	Bv_12350_kzus.t1	1112	961	1111	125/151(82.78)	0.9	0	151	248	1e-76
comp156173_c0	513	3	506	Bv2_045160_njcg.t1	477	286	453	61/168(36.31)	0.6	0	168	140	7e-40
comp156177_c0	967	51	617	Bv4_088830_zfce.t1	508	320	508	166/189(87.83)	0.94	0	189	339	1e-114
comp1561_c0	686	2	349	Bv9_223280_jtpi.t1	579	463	579	95/119(79.83)	0.85	0.02	119	177	2e-52
comp1561_c1	519	1	519	Bv9_223280_jtpi.t1	579	294	467	129/175(73.71)	0.85	0.01	175	262	8e-86
comp156251_c0	582	578	18	Bv7_170700_zcyz.t1	206	10	194	106/187(56.68)	0.7	0	187	210	1e-69
comp156276_c0	636	3	455	Bv4_074980_jcpm.t1	715	562	715	128/154(83.12)	0.88	0.01	154	275	6e-89
comp15628_c0	243	240	1	Bv2_038070_ysmy.t1	715	22	98	29/80(36.25)	0.53	0	80	54.7	2e-10
comp156309_c0	857	91	555	Bv8_200860_puch.t1	733	54	200	52/155(33.55)	0.43	0	155	84.7	2e-18
comp156322_c0	889	2	889	Bv4u_091490_ewyj.t1	364	43	347	200/316(63.29)	0.74	0.06	316	387	1e-135
comp156376_c0	683	654	58	Bv_05330_xism.t1	2373	1317	1516	84/200(42.00)	0.59	0	200	167	1e-47
comp15637_c0	571	2	571	Bv1_001070_strk.t1	349	128	325	132/212(62.26)	0.7	0.1	212	239	2e-79
comp156403_c0	719	676	134	Bv5_095720_oper.t1	210	1	190	144/193(74.61)	0.79	0.06	193	272	2e-93
comp156436_c0	867	605	3	Bv_27220_erug.t1	655	4	204	174/201(86.57)	0.95	0	201	355	1e-119
comp156440_c0	359	14	148	Bv6_152190_trdp.t1	311	22	65	28/50(56.00)	0.56	0.1	50	53.1	2e-09
comp156481_c0	309	308	3	Bv5_110430_jhwr.t1	1832	289	390	40/102(39.22)	0.64	0	102	90.1	2e-22
comp156485_c0	422	1	363	Bv4_073010_cfzo.t1	513	390	511	100/122(81.97)	0.89	0	122	192	7e-60
comp156498_c0	1355	106	1353	Bv9_229050_jdeg.t1	465	11	426	347/416(83.41)	0.92	0	416	737	0
comp156520_c0	445	35	442	Bv6_140250_tnrp.t1	676	1	136	43/140(30.71)	0.52	0.02	140	77.4	2e-17
comp156536_c0	857	4	855	Bv6_154460_ryae.t1	457	5	288	238/284(83.80)	0.91	0	284	453	1e-160
comp15655_c0	363	362	159	Bv3_068250_yhek.t1	1001	799	866	25/68(36.76)	0.6	0	68	53.9	1e-09
comp156564_c0	515	6	461	Bv4_078400_sjzh.t1	533	380	532	101/153(66.01)	0.8	0	153	209	1e-65
comp15659_c0	400	391	2	Bv1u_018640_zdum.t1	520	115	244	86/130(66.15)	0.81	0	130	184	8e-57
comp156660_c0	310	4	300	Bv9_218140_pzsy.t1	256	103	201	42/99(42.42)	0.55	0	99	71.6	2e-16
comp156734_c0	566	565	254	Bv_05550_tyxm.t3	295	192	295	91/104(87.50)	0.92	0	104	187	1e-59
comp156765_c0	1070	451	1056	Bv9_217890_yotn.t1	213	1	213	150/214(70.09)	0.8	0.05	214	297	1e-101
comp156792_c0	715	713	261	Bv6_154190_kcxz.t1	633	482	633	143/152(94.08)	0.96	0	152	299	2e-98
comp156801_c0	945	321	244	Bv9_222200_cwgp.t1	489	266	293	18/28(64.29)	0.71	0.07	28	37.7	1e-07
comp156872_c0	250	90	248	Bv_22500_jgpx.t1	944	3	61	32/59(54.24)	0.67	0.1	59	68.6	3e-15
comp156892_c0	1088	2	889	Bv3_065710_uapn.t1	517	220	517	234/298(78.52)	0.87	0	298	471	1e-165
comp156936_c0	430	1	339	Bv7_158370_iwuo.t1	150	38	150	95/113(84.07)	0.95	0	113	202	5e-68
comp156970_c0	732	68	571	Bv8_190290_pyio.t1	280	103	268	100/169(59.17)	0.72	0	169	191	3e-60
comp156_c0	264	258	1	Bv6_135150_zziu.t1	672	185	270	64/86(74.42)	0.88	0	86	131	3e-37
comp157002_c0	660	3	560	Bv7u_181650_ximt.t1	634	447	632	152/186(81.72)	0.9	0	186	319	1e-106
comp157042_c0	569	2	538	Bv_28320_fnce.t1	822	644	822	158/179(88.27)	0.92	0	179	319	1e-105
comp157060_c0	242	6	230	Bv_21550_npsu.t1	846	518	592	56/75(74.67)	0.85	0	75	112	1e-30
comp157104_c0	265	257	90	Bv7_172840_fstc.t1	517	14	68	26/56(46.43)	0.57	0	56	43.9	2e-06
comp15710_c0	424	139	408	Bv8u_203760_fhya.t1	518	358	446	38/90(42.22)	0.6	0	90	78.2	9e-18
comp157177_c0	1077	1	1077	Bv6_154190_kcxz.t1	633	130	487	339/359(94.43)	0.96	0	359	705	0
comp157190_c0	533	8	532	Bv2_046330_mudz.t1	744	534	710	130/177(73.45)	0.85	0.01	177	265	4e-85
comp157200_c0	380	1	378	Bv7_169030_agos.t1	313	155	291	56/137(40.88)	0.54	0.08	137	107	4e-29
comp157223_c0	1032	15	728	Bv_26770_qcwx.t1	284	1	238	207/241(85.89)	0.9	0.01	241	424	1e-150
comp157265_c0	940	237	623	Bv5_105260_qmcr.t1	313	1	137	43/138(31.16)	0.5	0.06	138	60.8	2e-10
comp157292_c0	301	300	1	Bv_17960_dmif.t1	267	117	215	94/100(94.00)	0.94	0	100	185	2e-60
comp157318_c0	528	164	436	Bv9_211490_dcfc.t1	387	233	339	37/107(34.58)	0.42	0.14	107	46.2	2e-06
comp157326_c0	489	126	188	Bv_48960_hctj.t1	368	69	89	17/21(80.95)	0.85	0	21	38.9	5e-06
comp157361_c0	1354	2	1174	Bv4_086660_jpag.t1	774	378	768	290/391(74.17)	0.84	0	391	590	0
comp157494_c0	476	460	2	Bv4_087180_xput.t1	699	50	206	116/157(73.89)	0.84	0.02	157	232	2e-73
comp157564_c0	384	2	208	Bv1_004110_zfhn.t1	225	157	225	64/69(92.75)	0.97	0	69	137	1e-41
comp157565_c0	274	143	3	Bv9_225780_ntow.t1	307	2	50	27/49(55.10)	0.73	0.04	49	58.9	7e-12
comp15756_c0	382	163	381	Bv5_112050_sang.t1	839	269	341	60/73(82.19)	0.86	0	73	120	9e-50
comp157574_c0	1198	455	955	Bv6_124860_hjig.t2	458	227	371	45/167(26.95)	0.43	0	167	48.1	5e-06
comp157652_c0	651	8	634	Bv3_049610_hrwm.t1	533	298	518	88/223(39.46)	0.53	0.06	223	150	7e-43
comp157653_c0	497	293	183	Bv9_205420_odzo.t1	872	132	167	26/37(70.27)	0.89	0	37	52.4	1e-08
comp157657_c0	226	14	226	Bv_54050_mgwa.t1	926	184	254	28/71(39.44)	0.67	0	71	70.1	6e-16
comp157677_c0	749	679	80	Bv1_014340_xtzo.t1	1166	291	490	67/200(33.50)	0.53	0	200	135	4e-36
comp157713_c0	214	2	214	Bv_56360_nywk.t1	291	145	218	28/74(37.84)	0.59	0.04	74	52	1e-09
comp157768_c0	205	204	1	Bv5_094480_gtff.t1	800	108	175	60/68(88.24)	0.94	0	68	116	2e-32
comp157772_c0	405	1	405	Bv6_149320_goer.t1	161	20	160	130/141(92.20)	0.95	0.04	141	260	4e-91
comp157794_c0	752	2	751	Bv5_114450_xusq.t1	921	10	259	198/250(79.20)	0.89	0	250	399	1e-134
comp1577_c1	779	754	17	Bv9_227220_zdxu.t1	313	58	301	101/247(40.89)	0.57	0	247	171	6e-52
comp157829_c0	361	203	3	Bv_39710_skrz.t1	555	343	408	30/67(44.78)	0.61	0	67	58.2	4e-11
comp15783_c0	248	108	1	Bv3_061800_ogwj.t1	354	236	271	18/36(50.00)	0.75	0	36	45.4	1e-09
comp157908_c0	503	3	503	Bv_07400_ewga.t1	712	210	367	74/174(42.53)	0.56	0.04	174	133	1e-36
comp157937_c0	480	57	455	Bv_05330_xism.t1	2373	1143	1282	49/147(33.33)	0.39	0.09	147	52	2e-08
comp157942_c0	817	1	816	Bv9_220770_zrnn.t1	834	193	464	226/272(83.09)	0.91	0	272	478	1e-165
comp157951_c0	211	209	3	Bv4_075660_zyfs.t1	342	109	172	50/69(72.46)	0.82	0	69	105	3e-29
comp157976_c0	445	425	54	Bv9_230520_homf.t1	437	87	214	50/135(37.04)	0.46	0.08	135	64.3	7e-13
comp15800_c0	488	290	21	Bv_52090_jzds.t3	777	317	411	59/95(62.11)	0.77	0.05	95	115	2e-30
comp158087_c0	287	287	3	Bv6_148150_fmfu.t1	535	252	346	57/95(60.00)	0.83	0	95	132	8e-38
comp158100_c0	375	60	374	Bv8_202530_dhpx.t1	365	8	106	38/108(35.19)	0.51	0.02	108	55.5	4e-10
comp158102_c0	692	99	569	Bv2_041160_rzfa.t1	168	8	163	77/157(49.04)	0.78	0	157	173	4e-55
comp15811_c0	317	316	2	Bv_02610_qypp.t1	511	69	175	52/107(48.60)	0.61	0.01	107	92	3e-23
comp15811_c1	378	6	377	Bv_02610_qypp.t1	511	171	297	57/128(44.53)	0.65	0.03	128	99.8	1e-25
comp158191_c0	754	12	746	Bv3_066120_snpg.t1	617	5	253	80/260(30.77)	0.49	0.05	260	106	4e-26
comp158232_c0	793	3	791	Bv5_119790_njdo.t1	1481	382	647	152/267(56.93)	0.72	0.01	267	270	9e-83
comp15824_c0	331	286	167	Bv6_135920_mwro.t1	243	72	111	20/40(50.00)	0.67	0	40	43.1	1e-06
comp15827_c0	311	2	310	Bv_39690_mhfn.t1	537	126	219	41/104(39.42)	0.57	0	104	63.9	2e-13
comp1582_c0	428	48	401	Bv7_178110_kqij.t1	252	1	125	106/126(84.13)	0.88	0.06	126	219	1e-73
comp158302_c0	597	513	1	Bv3_061800_ogwj.t1	354	90	267	63/184(34.24)	0.46	0.07	184	79	2e-17
comp15834_c0	211	209	48	Bv2u_048190_thdn.t1	184	131	184	46/54(85.19)	0.92	0	54	103	8e-30
comp15835_c0	292	4	276	Bv_39930_okhw.t1	386	281	375	33/95(34.74)	0.61	0.04	95	64.3	1e-13
comp158403_c0	592	591	22	Bv7_155890_wcqo.t1	1148	958	1147	146/190(76.84)	0.82	0	190	293	7e-93
comp15840_c0	277	124	273	Bv5_099880_ttiz.t1	1325	1243	1291	20/50(40.00)	0.68	0	50	48.5	3e-09
comp158421_c0	271	270	1	Bv5u_121610_quig.t1	908	663	750	50/94(53.19)	0.71	0.04	94	93.6	6e-24
comp158434_c0	681	2	679	Bv_07260_oihr.t1	422	80	305	192/226(84.96)	0.93	0	226	397	1e-139
comp158493_c0	376	374	120	Bv6_144440_asmr.t1	1087	1001	1085	35/85(41.18)	0.61	0	85	74.3	1e-16
comp1584_c0	208	182	57	Bv_30790_ywjz.t1	194	71	111	28/42(66.67)	0.83	0	42	64.3	1e-14
comp158525_c0	809	780	295	Bv2_034440_mpqz.t3	356	43	195	57/168(33.93)	0.4	0.03	168	68.2	4e-13
comp15853_c1	259	258	4	Bv_07400_ewga.t1	712	514	579	35/85(41.18)	0.57	0	85	67	1e-14
comp15856_c0	491	475	2	Bv7_174370_idip.t1	307	111	268	115/158(72.78)	0.87	0	158	251	7e-85
comp15862_c0	333	275	21	Bv4u_090940_pfae.t2	100	13	99	50/87(57.47)	0.73	0.02	87	100	3e-29
comp158651_c0	303	3	296	Bv4_078800_topn.t1	123	28	123	83/99(83.84)	0.91	0.01	99	181	7e-61
comp158670_c0	650	211	645	Bv7_176000_fjdp.t1	783	212	314	55/145(37.93)	0.53	0	145	82.4	3e-18
comp158682_c0	920	919	44	Bv5_095690_dcci.t1	551	251	542	234/293(79.86)	0.88	0	293	496	1e-175
comp15871_c0	1007	4	960	Bv6_131620_njof.t1	481	102	416	102/323(31.58)	0.39	0.01	323	133	4e-35
comp158734_c0	440	440	54	Bv8_202220_zkpt.t1	359	231	359	108/129(83.72)	0.93	0	129	225	3e-74
comp15873_c0	212	211	5	Bv6_151310_hqoy.t1	669	149	216	60/69(86.96)	0.94	0	69	119	2e-33
comp158784_c0	1510	2	1507	Bv7_162120_mjuo.t1	1438	24	517	355/509(69.74)	0.79	0.01	509	673	0
comp158785_c0	381	349	2	Bv2_029910_wqtu.t1	207	1	116	97/116(83.62)	0.9	0	116	199	3e-66
comp158866_c0	503	2	454	Bv_87090_wroe.t1	183	26	148	61/159(38.36)	0.47	0.05	159	79	7e-19
comp158884_c0	753	583	5	Bv5_118660_jtny.t1	511	2	194	131/193(67.88)	0.84	0	193	277	6e-91
comp15889_c0	263	244	8	Bv4_086580_nxhj.t1	165	83	154	32/85(37.65)	0.42	0.07	85	43.5	1e-06
comp158929_c0	491	489	4	Bv_52210_qgwm.t1	395	176	337	146/162(90.12)	0.93	0	162	310	1e-107
comp1589_c0	572	476	330	Bv5_108820_yzuy.t1	1139	479	527	29/49(59.18)	0.73	0	49	60.5	6e-11
comp15903_c0	437	435	1	Bv9u_231720_qdzz.t1	214	49	193	100/145(68.97)	0.8	0	145	207	5e-69
comp15903_c1	209	39	209	Bv9_209930_ndzq.t1	213	1	55	39/57(68.42)	0.8	0	57	79.7	2e-20
comp159041_c0	1167	63	1016	Bv7_157300_jpfj.t1	324	6	324	219/319(68.65)	0.84	0	319	466	1e-165
comp159129_c0	838	715	266	Bv8_184870_wcrt.t1	904	469	623	45/159(28.30)	0.45	0.05	159	52.8	9e-08
comp159183_c0	828	49	519	Bv1u_020310_ozfr.t1	356	215	354	46/158(29.11)	0.42	0	158	57	2e-09
comp159243_c0	968	649	11	Bv1_007880_pgna.t1	241	24	231	100/215(46.51)	0.68	0	215	205	3e-65
comp1592_c0	691	614	69	Bv8_200860_puch.t1	733	58	245	63/203(31.03)	0.35	0.1	203	58.9	4e-10
comp15931_c0	351	45	239	Bv_05330_xism.t1	2373	1390	1454	45/65(69.23)	0.8	0	65	96.3	2e-24
comp159536_c0	353	330	25	Bv2_024980_zaos.t1	112	11	112	53/102(51.96)	0.7	0	102	118	6e-36
comp159600_c0	409	341	63	Bv4_084920_mqjw.t1	572	480	572	59/93(63.44)	0.77	0	93	121	4e-33
comp15964_c0	400	2	400	Bv9_229670_ddqk.t1	469	43	173	81/134(60.45)	0.8	0	134	163	2e-49
comp159651_c0	436	290	436	Bv2_031140_zfgd.t1	767	2	50	37/49(75.51)	0.89	0	49	87	9e-21
comp159659_c0	487	5	409	Bv_54050_mgwa.t1	926	135	269	41/138(29.71)	0.51	0.02	138	73.9	6e-16
comp159719_c0	684	1	210	Bv7_173350_zqes.t1	186	74	134	28/74(37.84)	0.43	0.05	74	45.1	6e-06
comp159807_c0	233	233	3	Bv9_225780_ntow.t1	307	61	137	69/77(89.61)	0.94	0	77	159	2e-50
comp159810_c0	241	132	239	Bv6_130690_xqzw.t1	360	1	36	34/36(94.44)	1	0	36	75.5	6e-18
comp159877_c0	484	484	2	Bv5_117660_dimo.t1	1147	444	604	114/161(70.81)	0.82	0	161	239	5e-74
comp159970_c0	912	825	1	Bv1_006480_pykt.t1	813	1	275	226/275(82.18)	0.91	0	275	477	1e-164
comp16002_c0	262	14	232	Bv_05330_xism.t1	2373	994	1066	30/73(41.10)	0.52	0	73	58.2	2e-11
comp160032_c0	652	26	406	Bv_08010_smke.t1	152	25	150	73/127(57.48)	0.66	0	127	150	1e-46
comp160036_c0	268	20	190	Bv6_152180_hnpq.t1	841	715	774	26/60(43.33)	0.45	0.05	60	44.7	9e-07
comp16007_c0	264	22	261	Bv9_222960_azww.t1	1220	871	956	35/87(40.23)	0.58	0.08	87	63.9	1e-13
comp1600_c0	345	38	301	Bv9_207160_pcsz.t1	913	291	378	34/88(38.64)	0.67	0	88	83.2	7e-20
comp160332_c0	499	432	1	Bv6_135190_ckth.t1	761	4	147	81/144(56.25)	0.74	0	144	159	5e-46
comp16039_c0	428	2	418	Bv3_053770_cxup.t1	418	232	364	82/144(56.94)	0.66	0.03	144	148	6e-44
comp16039_c1	325	312	1	Bv3_053770_cxup.t1	418	138	238	65/104(62.50)	0.83	0	104	151	1e-45
comp16041_c0	313	270	64	Bv6_128210_hntx.t2	663	473	541	37/69(53.62)	0.76	0	69	85.1	1e-20
comp160483_c0	1276	1156	197	Bv_44430_wrmi.t1	331	1	323	271/323(83.90)	0.89	0	323	548	0
comp16048_c0	419	3	218	Bv1_000170_utwn.t1	1078	149	222	29/75(38.67)	0.61	0.04	75	53.9	3e-09
comp1604_c0	774	211	738	Bv_05330_xism.t1	2373	1323	1501	83/179(46.37)	0.62	0.01	179	163	1e-45
comp160511_c0	326	322	38	Bv_58630_tpok.t1	295	22	120	35/102(34.31)	0.43	0.06	102	43.1	5e-06
comp160600_c0	363	60	362	Bv9_223620_dkdw.t1	165	1	100	77/101(76.24)	0.89	0	101	158	5e-51
comp160613_c0	522	24	488	Bv1_002650_sqcd.t1	538	22	183	49/166(29.52)	0.4	0.06	166	50.8	7e-08
comp160682_c0	257	54	251	Bv_71420_xrgm.t1	224	29	94	34/66(51.52)	0.56	0	66	61.6	3e-14
comp160701_c0	527	253	501	Bv9_214700_tafa.t1	335	122	224	44/103(42.72)	0.53	0.19	103	77.8	6e-27
comp160708_c0	1417	1344	19	Bv_05330_xism.t1	2373	669	1089	138/448(30.80)	0.48	0.01	448	215	8e-61
comp160746_c0	252	90	1	Bv5_108530_rrji.t1	471	89	118	23/30(76.67)	0.9	0	30	51.6	3e-09
comp1607_c0	1599	1391	795	Bv5_110430_jhwr.t1	1832	271	440	94/205(45.85)	0.59	0.02	205	164	7e-43
comp161035_c0	958	3	956	Bv9_213090_roux.t1	409	34	353	115/321(35.83)	0.58	0	321	201	2e-61
comp161057_c0	417	4	417	Bv_81840_racy.t1	184	14	151	78/138(56.52)	0.68	0	138	164	8e-53
comp161069_c0	375	356	81	Bv4_084550_aqkg.t1	95	1	95	54/95(56.84)	0.71	0.03	95	101	2e-29
comp161075_c0	475	267	181	Bv7_179360_yref.t1	98	69	97	16/29(55.17)	0.68	0	29	48.9	2e-08
comp161130_c0	278	3	155	Bv1u_023630_gite.t1	309	253	309	33/57(57.89)	0.61	0.1	57	54.3	4e-10
comp161156_c0	1000	323	616	Bv9_214780_phkk.t1	308	211	308	46/98(46.94)	0.63	0	98	93.2	1e-21
comp161237_c0	419	417	4	Bv_14630_kese.t1	243	89	235	103/149(69.13)	0.76	0.07	149	184	6e-60
comp161281_c0	211	210	4	Bv2_033820_yuht.t1	975	190	256	41/69(59.42)	0.68	0	69	65.5	2e-14
comp161305_c0	551	6	551	Bv1_013000_gazr.t1	520	300	475	104/184(56.52)	0.73	0.01	184	206	1e-64
comp16136_c0	749	610	215	Bv2_037130_hyut.t1	496	18	146	49/135(36.30)	0.55	0.02	135	84.3	1e-18
comp161418_c0	565	35	475	Bv_45160_dyzh.t1	146	1	145	112/149(75.17)	0.87	0.01	149	229	3e-78
comp16149_c0	581	58	465	Bv8_200850_kwiu.t1	717	23	159	46/148(31.08)	0.4	0.08	148	55.8	2e-09
comp161512_c0	394	107	382	Bv9_208960_tjmz.t1	324	206	295	32/92(34.78)	0.53	0	92	58.2	6e-11
comp1615_c0	628	150	617	Bv_05330_xism.t1	2373	1208	1352	62/163(38.04)	0.5	0.04	163	87.4	5e-20
comp1615_c1	381	377	3	Bv_05330_xism.t1	2373	945	1069	64/125(51.20)	0.68	0	125	130	3e-36
comp161639_c0	463	88	300	Bv4_087850_dyxu.t1	96	21	92	29/72(40.28)	0.66	0.01	72	55.5	7e-11
comp161649_c0	557	555	223	Bv7_163880_iifx.t1	654	310	381	43/111(38.74)	0.51	0	111	82	4e-30
comp16181_c0	362	60	353	Bv1u_023650_txxe.t1	686	95	201	31/107(28.97)	0.51	0.08	107	66.6	5e-14
comp161928_c0	921	22	873	Bv6_131620_njof.t1	481	66	359	78/302(25.83)	0.37	0.05	302	76.6	1e-15
comp162000_c0	339	226	339	Bv9_223810_qmpa.t1	1272	1	38	24/38(63.16)	0.84	0	38	54.3	9e-10
comp162036_c0	317	317	6	Bv5_094170_njec.t1	1143	694	801	37/108(34.26)	0.63	0.03	108	72.4	3e-16
comp162038_c0	743	434	93	Bv6_145580_ymqo.t1	1059	337	447	47/115(40.87)	0.53	0	115	72.4	3e-19
comp162059_c0	667	21	641	Bv5_119860_wrwg.t1	765	380	575	60/214(28.04)	0.42	0.03	214	58.5	5e-10
comp16209_c0	255	3	254	Bv9_221900_epwm.t1	408	225	308	75/84(89.29)	0.95	0	84	161	6e-50
comp16229_c0	345	343	17	Bv5_105610_ikpy.t1	446	269	374	41/109(37.61)	0.62	0	109	87.4	2e-21
comp162318_c0	1026	169	1005	Bv1u_022800_hiyy.t1	366	115	362	91/279(32.62)	0.49	0	279	132	1e-35
comp16231_c0	204	186	13	Bv2_039730_natt.t1	135	78	135	26/58(44.83)	0.55	0	58	50.1	1e-09
comp16240_c0	250	164	6	Bv3_050410_erzq.t1	156	50	102	24/54(44.44)	0.68	0.01	54	57.4	5e-12
comp16242_c0	259	3	257	Bv8_188420_ciag.t1	445	228	312	58/85(68.24)	0.8	0	85	127	1e-36
comp16242_c1	222	2	220	Bv8_188420_ciag.t1	445	163	232	49/73(67.12)	0.76	0	73	102	1e-27
comp162702_c0	499	52	246	Bv_23920_owso.t1	494	431	494	24/65(36.92)	0.58	0	65	48.1	5e-07
comp162740_c0	434	417	1	Bv3_065750_yrsg.t1	354	208	346	106/139(76.26)	0.89	0	139	220	2e-72
comp16276_c0	237	17	235	Bv_05330_xism.t1	2373	1484	1562	29/79(36.71)	0.5	0.07	79	48.9	2e-08
comp1627_c0	280	169	5	Bv4u_091380_cxkx.t1	711	58	112	32/55(58.18)	0.72	0	55	64.7	5e-20
comp162895_c0	1024	1023	331	Bv6_153900_kizo.t1	539	308	538	186/231(80.52)	0.89	0	231	386	1e-131
comp162937_c0	496	163	492	Bv7_174450_ethm.t1	448	1	109	85/110(77.27)	0.87	0	110	170	1e-51
comp162979_c0	466	370	167	Bv8_185880_kzpp.t1	74	6	74	29/69(42.03)	0.57	0.01	69	62.8	6e-14
comp163017_c0	227	205	11	Bv3_049150_soxg.t1	166	3	58	28/69(40.58)	0.44	0.05	69	43.5	8e-07
comp163041_c0	339	137	337	Bv5_112770_qkdk.t1	643	1	67	52/67(77.61)	0.91	0	67	109	3e-29
comp163054_c0	506	504	43	Bv5_118720_heoq.t1	154	1	154	102/154(66.23)	0.77	0	154	210	7e-71
comp163134_c0	730	3	410	Bv_32240_zizu.t1	1937	1110	1246	67/137(48.91)	0.68	0	137	139	4e-50
comp16313_c0	230	2	226	Bv4_076040_fjwz.t1	168	25	98	29/77(37.66)	0.54	0.02	77	44.3	4e-07
comp1631_c0	367	362	3	Bv1u_020880_zqor.t1	340	1	120	97/123(78.86)	0.82	0.02	123	188	1e-60
comp163229_c0	465	2	463	Bv3_051740_quut.t1	793	626	779	131/154(85.06)	0.92	0	154	275	3e-89
comp16322_c0	407	79	405	Bv4_079440_xstj.t1	706	452	561	43/110(39.09)	0.61	0	110	91.7	2e-22
comp163277_c0	594	323	66	Bv6_141250_kszc.t1	334	50	135	30/86(34.88)	0.52	0	86	60.1	6e-11
comp16329_c0	453	26	451	Bv1_006660_dnji.t1	375	17	169	93/153(60.78)	0.75	0.07	153	191	7e-61
comp1632_c0	822	821	129	Bv5_119240_kpyy.t1	307	100	307	157/236(66.53)	0.73	0.02	236	285	3e-96
comp1632_c1	258	239	3	Bv5_119240_kpyy.t1	307	10	95	58/86(67.44)	0.76	0.08	86	102	3e-28
comp1633_c0	801	3	800	Bv5_119410_igtu.t1	330	75	313	206/266(77.44)	0.84	0	266	425	1e-151
comp163548_c0	1210	544	437	Bv_87090_wroe.t1	183	141	176	25/36(69.44)	0.88	0	36	58.9	2e-28
comp163569_c0	485	478	32	Bv1_018000_tjgk.t1	410	217	365	93/149(62.42)	0.79	0	149	209	3e-67
comp16360_c0	398	292	11	Bv8_183360_chnh.t1	451	246	336	34/96(35.42)	0.42	0.02	96	47.8	3e-07
comp163623_c0	488	105	356	Bv7u_182620_ynzu.t1	84	1	84	51/84(60.71)	0.73	0	84	105	1e-30
comp16372_c0	1152	492	782	Bv1_018000_tjgk.t1	410	273	369	51/97(52.58)	0.69	0	97	108	4e-31
comp163746_c0	356	3	356	Bv7_178500_mott.t1	233	21	138	91/118(77.12)	0.86	0	118	205	1e-68
comp16375_c0	283	281	6	Bv5u_121090_ypwf.t1	350	139	230	51/92(55.43)	0.75	0	92	114	3e-32
comp163776_c0	342	1	342	Bv_17960_dmif.t1	267	101	214	109/114(95.61)	0.99	0	114	233	2e-79
comp163800_c0	643	643	206	Bv5_101980_emdw.t1	408	257	402	134/146(91.78)	0.96	0	146	285	5e-96
comp163850_c0	968	967	377	Bv7_167080_cgjs.t1	295	100	295	173/197(87.82)	0.93	0	197	346	1e-120
comp163875_c0	651	650	198	Bv8_197660_wdky.t1	351	202	351	86/151(56.95)	0.75	0	151	187	3e-58
comp163891_c0	1592	1355	6	Bv9_210020_rnuz.t1	731	66	507	154/460(33.48)	0.53	0.02	460	242	1e-71
comp16392_c0	268	165	7	Bv_86830_pqhj.t1	327	20	77	28/58(48.28)	0.63	0.08	58	54.7	2e-10
comp16395_c0	305	7	279	Bv6_149490_hjur.t1	537	342	439	55/98(56.12)	0.66	0.07	98	105	3e-28
comp1639_c0	489	382	2	Bv_05330_xism.t1	2373	1650	1778	42/129(32.56)	0.54	0.01	129	80.9	2e-18
comp164028_c0	238	237	130	Bv_29550_spzc.t1	365	323	358	34/36(94.44)	1	0	36	72.4	8e-17
comp16406_c0	330	292	5	Bv9_230520_homf.t1	437	86	166	33/96(34.38)	0.44	0	96	52.8	2e-09
comp1641_c0	306	305	222	Bv_32190_sqmq.t1	637	283	310	26/28(92.86)	0.96	0	28	54.3	6e-10
comp164207_c0	597	121	597	Bv_54770_htyz.t1	547	9	161	93/159(58.49)	0.71	0	159	182	6e-55
comp164263_c0	439	155	424	Bv_22500_jgpx.t1	944	2	94	33/93(35.48)	0.62	0.03	93	67	9e-14
comp164375_c0	456	3	314	Bv_15220_ojrw.t1	112	6	112	72/112(64.29)	0.73	0.07	112	131	2e-40
comp164376_c0	428	428	3	Bv7_177480_nend.t1	648	232	373	113/142(79.58)	0.92	0	142	236	9e-76
comp164442_c0	244	144	1	Bv9_226400_nntc.t1	657	1	48	39/48(81.25)	0.89	0	48	87.4	6e-22
comp164551_c0	892	702	283	Bv_43710_dgcu.t1	522	224	360	61/143(42.66)	0.59	0.02	143	108	2e-26
comp16456_c0	313	2	313	Bv4u_090560_uawm.t1	132	3	108	81/106(76.42)	0.85	0.01	106	159	7e-52
comp164610_c0	208	3	206	Bv7_163330_kfsn.t1	416	334	401	39/68(57.35)	0.76	0	68	80.5	8e-20
comp1646_c0	598	576	466	Bv4_076830_jwuy.t1	631	595	631	31/37(83.78)	0.89	0	37	78.6	4e-17
comp1646_c1	676	651	106	Bv4_076830_jwuy.t1	631	414	595	162/182(89.01)	0.96	0	182	339	1e-114
comp16475_c0	494	494	3	Bv2_024360_guyf.t2	1223	123	313	153/191(80.10)	0.83	0.14	191	293	3e-93
comp164805_c0	540	540	157	Bv3_065900_zsap.t1	771	640	767	113/128(88.28)	0.96	0	128	240	2e-75
comp164854_c0	1784	78	1463	Bv9_206460_dgpt.t1	513	24	483	141/482(29.25)	0.49	0.04	482	209	2e-60
comp164935_c0	454	48	404	Bv8_187930_woyw.t1	255	61	178	33/119(27.73)	0.47	0	119	58.5	5e-11
comp165068_c0	662	564	148	Bv4_076490_ezna.t1	165	28	165	48/139(34.53)	0.59	0	139	96.7	3e-25
comp165287_c0	684	265	684	Bv1_014680_cfmo.t1	582	335	491	45/168(26.79)	0.44	0.16	168	50.1	3e-07
comp165306_c0	998	1	147	Bv6_145480_ixdz.t1	180	105	153	25/49(51.02)	0.67	0	49	51.6	7e-08
comp16531_c0	868	6	818	Bv7_156240_sket.t1	615	357	613	112/282(39.72)	0.58	0.03	282	167	1e-47
comp1653_c0	423	1	414	Bv5_094810_rgsd.t1	177	6	157	70/152(46.05)	0.61	0.09	152	134	6e-41
comp16541_c0	542	262	462	Bv2_032080_kzux.t1	511	86	151	31/67(46.27)	0.62	0	67	52	3e-08
comp16557_c0	226	222	1	Bv8u_204310_swix.t1	491	381	453	57/74(77.03)	0.83	0	74	105	1e-28
comp165654_c0	465	455	285	Bv6_151690_erdc.t1	282	47	103	37/57(64.91)	0.71	0	57	68.2	2e-14
comp16570_c0	204	38	202	Bv4_088580_ugko.t1	627	236	288	25/55(45.45)	0.69	0	55	45.4	2e-07
comp16587_c0	235	188	3	Bv3_067570_ixjq.t1	894	498	560	45/63(71.43)	0.8	0.01	63	89	1e-22
comp165940_c0	1260	219	1259	Bv5_105200_fgau.t1	626	1	353	301/357(84.31)	0.89	0.02	357	589	0
comp16596_c0	311	16	309	Bv8_200860_puch.t1	733	68	170	43/104(41.35)	0.49	0.05	104	64.3	2e-13
comp16604_c0	456	1	456	Bv9_219610_zuyw.t1	404	225	377	117/153(76.47)	0.86	0	153	239	3e-79
comp16610_c0	264	58	264	Bv_05330_xism.t1	2373	799	868	23/70(32.86)	0.5	0.01	70	44.7	9e-07
comp166245_c0	626	9	281	Bv5_094260_wrjp.t1	97	1	97	71/97(73.20)	0.83	0.06	97	149	5e-47
comp16639_c0	414	336	85	Bv_38930_cjwm.t1	1408	1316	1395	26/86(30.23)	0.44	0.02	86	44.7	4e-06
comp16649_c0	221	9	221	Bv1u_022400_apow.t1	610	358	428	54/71(76.06)	0.87	0	71	113	2e-31
comp166524_c0	289	82	2	Bv_33920_ikyk.t2	1488	956	982	20/27(74.07)	0.85	0	27	46.2	3e-07
comp16659_c0	345	43	330	Bv8_200850_kwiu.t1	717	17	123	47/111(42.34)	0.5	0.13	111	60.8	5e-12
comp16671_c0	234	1	234	Bv7_178510_adfq.t1	342	33	110	63/78(80.77)	0.89	0	78	127	1e-37
comp166751_c0	619	130	618	Bv_07020_nsyu.t1	541	178	319	42/164(25.61)	0.47	0	164	52.8	3e-08
comp166782_c0	358	267	1	Bv1_016220_fgzg.t1	482	1	89	73/89(82.02)	0.86	0	89	146	5e-43
comp166896_c0	523	519	97	Bv9_219620_wmgq.t1	429	26	166	37/141(26.24)	0.46	0	141	72.8	2e-15
comp16699_c0	214	197	3	Bv8u_203760_fhya.t1	518	402	466	31/65(47.69)	0.6	0	65	69.3	9e-16
comp1669_c0	331	331	2	Bv7_179960_serx.t1	841	582	691	74/110(67.27)	0.86	0	110	176	1e-52
comp16701_c0	209	1	171	Bv2_035500_iitw.t1	510	385	454	27/70(38.57)	0.55	0.18	70	46.6	9e-08
comp16715_c0	239	17	148	Bv5_109470_niss.t1	456	240	283	24/44(54.55)	0.61	0	44	51.6	2e-09
comp16721_c0	205	2	205	Bv1_005740_xqwr.t1	3677	3553	3620	47/68(69.12)	0.83	0	68	105	2e-28
comp167277_c0	336	184	336	Bv7_168230_adiu.t1	480	91	141	40/51(78.43)	0.9	0	51	91.7	5e-23
comp167287_c0	762	73	762	Bv5_108820_yzuy.t1	1139	876	1105	133/233(57.08)	0.68	0.01	233	258	3e-79
comp1672_c0	258	6	146	Bv1_010390_touh.t1	1464	783	829	22/47(46.81)	0.65	0	47	52	2e-09
comp16737_c0	300	217	89	Bv1_010390_touh.t1	1464	616	658	27/43(62.79)	0.76	0	43	66.6	3e-14
comp16751_c0	514	513	1	Bv8_199060_eauc.t1	723	509	679	146/171(85.38)	0.91	0	171	301	2e-99
comp16756_c0	221	219	40	Bv3u_068840_kpep.t1	576	516	576	30/61(49.18)	0.68	0.01	61	63.9	8e-14
comp16763_c0	384	323	24	Bv2_026830_atez.t1	658	37	133	36/104(34.62)	0.41	0.03	104	51.6	1e-08
comp16783_c0	201	165	1	Bv_04360_yeck.t1	180	6	60	24/55(43.64)	0.61	0	55	54.3	6e-11
comp167954_c0	757	703	11	Bv3_059930_tqak.t1	317	10	236	111/237(46.84)	0.65	0.02	237	211	9e-68
comp1679_c0	990	1	789	Bv3_056810_gpad.t1	293	22	292	128/274(46.72)	0.64	0.04	274	227	6e-73
comp16802_c0	208	2	202	Bv_32240_zizu.t1	1937	1519	1597	27/80(33.75)	0.51	0.16	80	46.2	1e-07
comp168042_c0	213	13	213	Bv_87080_eaaa.t1	103	30	100	27/71(38.03)	0.56	0.05	71	47	1e-08
comp168516_c0	365	29	274	Bv2_030980_eyqr.t1	193	99	180	32/82(39.02)	0.59	0	82	63.2	2e-13
comp168551_c0	229	2	214	Bv1_014340_xtzo.t1	1166	988	1058	26/76(34.21)	0.5	0.06	76	52	1e-09
comp16869_c0	428	398	42	Bv7_158300_uzne.t1	421	302	420	54/119(45.38)	0.62	0	119	109	3e-29
comp168706_c0	202	2	202	Bv1_003380_czog.t1	726	380	446	56/67(83.58)	0.92	0	67	113	3e-31
comp168_c0	248	247	5	Bv6_150140_irkf.t1	619	241	321	69/81(85.19)	0.9	0	81	138	5e-40
comp169032_c0	389	333	4	Bv3_059930_tqak.t1	317	14	121	59/110(53.64)	0.74	0	110	129	1e-37
comp16905_c0	493	62	490	Bv2_026040_drof.t1	302	1	143	88/144(61.11)	0.76	0	144	174	7e-55
comp1690_c0	295	294	16	Bv6_136390_yajj.t1	234	143	233	42/93(45.16)	0.69	0	93	92	2e-24
comp1690_c1	450	211	29	Bv6_136390_yajj.t1	234	65	126	35/63(55.56)	0.66	0.03	63	60.1	1e-11
comp169104_c0	1166	1156	2	Bv4_076590_qamt.t1	535	35	416	300/385(77.92)	0.86	0	385	593	0
comp169199_c0	552	537	19	Bv5_100390_axjh.t1	488	288	452	51/177(28.81)	0.48	0.02	177	80.9	4e-18
comp16920_c0	221	220	80	Bv7_170420_riun.t1	69	23	69	30/47(63.83)	0.82	0	47	65.9	2e-16
comp1692_c0	213	212	3	Bv_64900_mtjm.t1	113	21	90	57/70(81.43)	0.94	0	70	124	5e-39
comp16930_c0	368	147	335	Bv3_050340_ytyu.t1	105	38	99	22/63(34.92)	0.55	0	63	43.9	1e-06
comp169385_c0	1399	1388	222	Bv3_060630_irjo.t1	401	1	389	296/389(76.09)	0.85	0	389	619	0
comp16947_c0	219	9	215	Bv_35040_regk.t1	746	289	359	44/71(61.97)	0.78	0.02	71	91.3	2e-23
comp169503_c0	822	821	333	Bv6_128210_hntx.t2	663	443	624	57/182(31.32)	0.46	0.1	182	67.8	9e-13
comp1695_c0	272	2	271	Bv4_083240_ycew.t1	262	94	183	55/90(61.11)	0.82	0	90	126	9e-38
comp169614_c0	407	3	254	Bv1_004980_awgu.t1	427	344	427	62/84(73.81)	0.86	0	84	134	1e-38
comp169628_c0	836	133	348	Bv2_030460_imrn.t1	75	2	74	24/73(32.88)	0.58	0.01	73	44.7	2e-06
comp16969_c0	333	325	23	Bv_22180_myeq.t1	325	184	289	39/107(36.45)	0.54	0.05	107	72.8	2e-16
comp16985_c0	215	215	3	Bv9_207300_yfks.t1	309	211	285	38/79(48.10)	0.59	0.1	79	53.5	3e-10
comp1698_c0	282	39	251	Bv_11510_sppf.t1	1184	769	839	36/71(50.70)	0.64	0	71	75.9	1e-17
comp1698_c1	236	1	234	Bv6_128210_hntx.t2	663	419	497	42/79(53.16)	0.74	0.01	79	84	9e-21
comp170013_c0	870	869	444	Bv_26950_dnrk.t1	492	350	491	120/142(84.51)	0.94	0	142	254	7e-82
comp170251_c0	295	105	4	Bv8_201510_xydu.t1	600	440	474	27/35(77.14)	0.85	0.02	35	54.7	4e-10
comp170284_c0	776	588	1	Bv_05690_azij.t1	926	79	276	94/205(45.85)	0.64	0.04	205	172	6e-49
comp1702_c0	369	298	50	Bv7_176670_xfth.t2	874	274	362	36/89(40.45)	0.51	0.06	89	47.4	3e-07
comp170306_c0	429	10	240	Bv5_105660_jqra.t1	237	139	215	45/77(58.44)	0.7	0	77	114	3e-32
comp170320_c0	234	5	184	Bv9_223760_neyw.t1	634	33	86	24/60(40.00)	0.68	0	60	52.8	8e-10
comp17038_c0	214	212	9	Bv9_209870_tjti.t1	842	266	333	57/68(83.82)	0.91	0	68	116	2e-32
comp17046_c0	273	272	3	Bv2u_047620_nadu.t2	983	394	483	85/90(94.44)	0.96	0	90	160	2e-47
comp17048_c0	362	2	361	Bv6_152660_sitd.t1	986	40	163	93/130(71.54)	0.76	0.07	130	167	2e-49
comp170644_c0	796	1	474	Bv_00830_udox.t1	611	452	611	126/160(78.75)	0.88	0.01	160	264	1e-84
comp17067_c0	325	232	2	Bv1_007180_mswa.t1	297	1	77	61/77(79.22)	0.88	0	77	129	5e-38
comp170747_c0	585	1	396	Bv2u_047530_rwza.t2	322	172	311	61/141(43.26)	0.59	0.06	141	102	3e-26
comp1707_c0	465	464	135	Bv3_066700_hfho.t2	421	113	215	37/110(33.64)	0.48	0	110	57.4	2e-10
comp170_c0	304	2	304	Bv1_010270_irrt.t1	352	75	175	80/101(79.21)	0.86	0	101	162	1e-50
comp17120_c0	377	376	185	Bv5_119860_wrwg.t1	765	699	764	33/66(50.00)	0.72	0.03	66	68.9	1e-14
comp171399_c0	733	106	732	Bv2u_047620_nadu.t2	983	1	210	181/210(86.19)	0.92	0	210	361	1e-119
comp1713_c0	344	215	343	Bv1_013850_jywg.t2	1060	173	215	18/43(41.86)	0.58	0	43	43.9	4e-06
comp171621_c0	782	404	138	Bv_17480_ptzf.t1	479	25	114	30/90(33.33)	0.54	0.01	90	51.6	9e-13
comp171675_c0	589	385	140	Bv4_075050_caaa.t1	133	52	132	50/82(60.98)	0.75	0	82	99.4	6e-27
comp17171_c0	416	2	415	Bv9_217590_jwoq.t1	331	187	324	120/138(86.96)	0.94	0	138	253	6e-86
comp17179_c0	979	18	812	Bv7u_183060_djpo.t1	276	12	276	197/265(74.34)	0.86	0	265	421	1e-150
comp17180_c0	1117	8	973	Bv6_148110_cndy.t1	324	1	324	271/324(83.64)	0.91	0	324	571	0
comp17186_c0	3503	3431	234	Bv3_063670_zenz.t1	1070	1	1070	826/1071(77.12)	0.85	0	1071	1610	0
comp17189_c0	945	159	935	Bv7_173630_yihe.t1	259	1	259	219/259(84.56)	0.93	0	259	474	1e-171
comp1718_c1	307	37	246	Bv5_108820_yzuy.t1	1139	681	750	35/70(50.00)	0.64	0	70	72	4e-16
comp171932_c0	1177	4	1080	Bv6_148290_wsdz.t1	857	406	788	117/390(30.00)	0.49	0.07	390	184	2e-51
comp17194_c0	943	3	545	Bv5_113010_iote.t1	447	173	356	154/184(83.70)	0.92	0.01	184	334	1e-113
comp17197_c0	2555	2429	492	Bv1_018220_pnwg.t1	663	13	663	512/657(77.93)	0.85	0.01	657	1005	0
comp17201_c0	452	33	425	Bv_83790_ohyn.t1	133	3	131	50/131(38.17)	0.61	0	131	98.6	3e-27
comp17202_c0	541	164	535	Bv3u_070850_qwrz.t1	1574	220	343	51/126(40.48)	0.58	0.01	126	91.3	1e-21
comp17203_c0	1879	1799	324	Bv7_168380_cmyu.t1	496	1	492	435/492(88.41)	0.92	0	492	896	0
comp17204_c0	811	90	428	Bv5_112540_xwph.t1	371	252	364	35/126(27.78)	0.43	0.1	126	44.7	1e-08
comp172056_c0	487	32	478	Bv_84720_qukr.t1	303	45	197	73/153(47.71)	0.63	0.02	153	141	7e-42
comp17205_c0	613	522	226	Bv6_138240_phyf.t1	99	1	99	60/100(60.00)	0.74	0.01	100	125	1e-37
comp17207_c0	590	496	35	Bv_05330_xism.t1	2373	669	810	39/157(24.84)	0.41	0.01	157	51.2	1e-07
comp17215_c0	611	394	242	Bv_41130_xztm.t1	563	265	327	25/63(39.68)	0.55	0.19	63	53.1	2e-11
comp17217_c0	1160	1051	809	Bv5_112660_tspn.t1	388	136	233	30/99(30.30)	0.45	0.18	99	52	2e-07
comp17218_c0	1418	157	981	Bv1_014740_hiap.t1	456	1	289	209/291(71.82)	0.8	0.05	291	388	1e-173
comp17219_c0	1638	864	205	Bv6_145820_qxwa.t1	275	65	259	58/220(26.36)	0.45	0	220	81.6	4e-17
comp172219_c0	414	3	413	Bv7_175470_ofam.t1	835	109	245	107/137(78.10)	0.86	0	137	227	4e-71
comp17223_c0	220	2	85	Bv6_134200_zkeg.t1	364	336	363	24/28(85.71)	0.85	0	28	48.9	2e-08
comp17224_c0	2153	2119	263	Bv1_002950_zahj.t1	610	1	608	477/622(76.69)	0.83	0	622	939	0
comp17225_c0	1950	726	25	Bv_39710_skrz.t1	555	326	528	123/234(52.56)	0.66	0	234	242	1e-134
comp17226_c0	328	38	295	Bv6_138630_meiq.t1	827	188	276	30/89(33.71)	0.43	0.03	89	43.9	3e-06
comp17228_c0	1085	86	841	Bv5_111730_zztx.t1	252	1	252	216/253(85.38)	0.92	0	253	430	1e-153
comp17231_c0	1436	1301	159	Bv8_202470_ndtq.t1	383	1	382	316/382(82.72)	0.91	0	382	662	0
comp17232_c0	999	772	215	Bv9u_231720_qdzz.t1	214	25	214	45/193(23.32)	0.44	0.03	193	58.5	4e-10
comp17233_c0	1431	61	1278	Bv8_198680_wesz.t1	404	1	404	319/410(77.80)	0.86	0	410	622	0
comp17234_c0	1008	73	867	Bv5u_122900_ftap.t1	264	1	263	208/267(77.90)	0.88	0	267	416	1e-147
comp17239_c0	825	820	209	Bv5_119170_ckay.t1	535	342	534	142/207(68.60)	0.77	0.01	207	244	1e-77
comp172450_c0	458	457	317	Bv_73160_owkr.t1	232	64	109	28/47(59.57)	0.74	0	47	53.1	2e-09
comp17251_c0	451	12	374	Bv6_124770_pdtd.t1	146	1	121	77/121(63.64)	0.83	0	121	159	3e-51
comp17252_c0	1738	143	1525	Bv8_200100_aago.t2	492	9	490	381/483(78.88)	0.86	0.04	483	757	0
comp17253_c0	1289	74	547	Bv6_126130_aohe.t1	322	1	158	144/158(91.14)	0.94	0	158	315	1e-167
comp172560_c0	707	692	105	Bv8_196820_jktu.t1	324	122	310	99/196(50.51)	0.67	0	196	189	2e-59
comp17260_c0	480	51	455	Bv1u_019930_kzey.t1	139	5	138	90/135(66.67)	0.8	0	135	197	3e-66
comp17261_c0	1348	48	995	Bv7_177300_zudz.t1	305	1	305	225/316(71.20)	0.81	0	316	439	1e-154
comp17262_c0	795	76	795	Bv6_146260_ciza.t1	251	8	247	160/240(66.67)	0.77	0	240	324	1e-113
comp17263_c0	2507	1758	862	Bv_38470_qzij.t1	629	1	302	129/302(42.72)	0.63	0	302	246	3e-71
comp17269_c0	209	2	121	Bv_48140_srsy.t1	608	564	603	25/40(62.50)	0.77	0	40	52.8	6e-10
comp17272_c0	704	544	110	Bv_06100_hnar.t1	147	1	147	127/147(86.39)	0.91	0.01	147	258	1e-88
comp17273_c0	1217	1179	79	Bv3_064790_aigy.t1	374	1	364	262/370(70.81)	0.83	0	370	536	0
comp17281_c0	652	44	625	Bv2_044310_jedk.t1	197	1	197	164/198(82.83)	0.88	0.02	198	333	1e-118
comp17283_c0	3150	3080	90	Bv5_112010_ifwf.t1	1011	1	1011	872/1011(86.25)	0.92	0.01	1011	1739	0
comp17285_c0	1082	1014	121	Bv9_219210_kxhh.t1	299	1	297	204/298(68.46)	0.8	0	298	445	1e-158
comp17287_c0	2240	2122	191	Bv1_014110_upjm.t1	648	4	648	535/645(82.95)	0.91	0	645	1078	0
comp17290_c0	792	756	301	Bv7_158710_dsrd.t1	159	1	152	122/152(80.26)	0.91	0	152	241	2e-81
comp17296_c0	590	70	489	Bv6_150110_onnf.t1	146	1	139	108/140(77.14)	0.84	0	140	205	2e-68
comp172972_c0	321	212	9	Bv8_191320_xjeq.t1	467	270	342	49/73(67.12)	0.72	0.06	73	82.4	8e-20
comp17298_c0	2165	23	2053	Bv6_149310_jgri.t1	680	1	680	535/681(78.56)	0.88	0	681	1064	0
comp1730_c0	340	339	103	Bv6_130840_guwn.t1	502	218	296	67/79(84.81)	0.88	0	79	139	2e-40
comp1730_c1	410	409	8	Bv6_130840_guwn.t1	502	84	217	106/134(79.10)	0.91	0	134	235	8e-77
comp17310_c0	4053	3612	208	Bv_25240_htux.t1	1131	1	1131	839/1135(73.92)	0.84	0	1135	1678	0
comp173121_c0	470	5	466	Bv7_162320_znip.t1	980	29	182	96/154(62.34)	0.79	0	154	243	6e-76
comp17315_c0	1666	1666	104	Bv4_072280_ptmd.t1	841	322	841	433/521(83.11)	0.91	0	521	915	0
comp17317_c0	523	421	215	Bv3_055900_eihf.t1	159	90	158	22/69(31.88)	0.55	0	69	45.1	2e-06
comp17319_c0	1868	2	1681	Bv4_076270_aeeq.t1	775	220	775	474/560(84.64)	0.91	0	560	980	0
comp173266_c0	885	25	216	Bv_48740_hnqh.t1	161	10	71	40/64(62.50)	0.71	0	64	78.6	9e-18
comp17326_c0	1312	1116	121	Bv8_197700_skez.t1	351	24	351	178/332(53.61)	0.73	0	332	369	1e-126
comp17327_c0	2260	2075	135	Bv3_057100_sror.t1	649	1	649	531/652(81.44)	0.89	0	652	1021	0
comp17328_c0	1272	288	4	Bv_53530_opgi.t1	868	273	367	31/95(32.63)	0.62	0	95	63.9	8e-11
comp17329_c0	823	769	260	Bv6_131620_njof.t1	481	130	305	50/177(28.25)	0.42	0.03	177	63.2	3e-11
comp173323_c0	330	269	54	Bv1u_020090_udfw.t1	72	1	72	48/72(66.67)	0.8	0	72	104	4e-31
comp173369_c0	780	115	402	Bv4_076090_ecim.t1	98	3	98	27/96(28.12)	0.52	0	96	53.1	3e-09
comp17336_c0	635	30	473	Bv8_200850_kwiu.t1	717	15	172	48/158(30.38)	0.44	0.06	158	56.2	2e-09
comp17339_c0	1302	1	1083	Bv9_220770_zrnn.t1	834	471	834	300/364(82.42)	0.91	0	364	604	0
comp17342_c0	920	190	408	Bv7_160290_jzkt.t1	180	3	76	67/74(90.54)	0.95	0.01	74	132	5e-63
comp17343_c0	1128	608	982	Bv3u_069300_ythe.t1	257	61	204	42/144(29.17)	0.47	0.13	144	48.5	2e-06
comp17344_c0	1404	536	955	Bv1_015020_yeoq.t1	612	126	269	79/145(54.48)	0.69	0.03	145	170	2e-47
comp17352_c0	613	3	560	Bv2_027510_xryn.t1	191	4	187	92/186(49.46)	0.66	0	186	177	1e-56
comp17353_c0	2788	50	1300	Bv4_086720_zrri.t1	605	44	471	238/428(55.61)	0.69	0.02	428	472	1e-156
comp17354_c0	1165	242	967	Bv5_092750_qmmk.t1	461	11	257	130/251(51.79)	0.68	0.03	251	246	2e-77
comp17356_c0	2117	88	1929	Bv_48730_jtqr.t1	615	1	614	465/614(75.73)	0.86	0	614	929	0
comp17358_c0	924	554	228	Bv5_099880_ttiz.t1	1325	1203	1310	51/109(46.79)	0.62	0	109	95.5	2e-36
comp17363_c0	1624	1211	3	Bv4_075920_mjjq.t1	456	1	434	333/434(76.73)	0.85	0.07	434	676	0
comp17367_c0	984	708	373	Bv9_208010_qxsk.t1	1109	313	424	65/113(57.52)	0.7	0	113	121	6e-32
comp17370_c0	2370	838	683	Bv5_092970_fwrd.t1	160	106	159	25/54(46.30)	0.68	0.03	54	56.2	4e-09
comp17372_c0	732	426	16	Bv5_113010_iote.t1	447	1	137	131/137(95.62)	0.97	0	137	254	6e-83
comp17373_c0	574	63	443	Bv5u_122600_pfqh.t1	241	107	239	43/134(32.09)	0.5	0.05	134	71.2	3e-15
comp17373_c1	345	329	72	Bv2_030860_xyfu.t1	262	19	101	28/87(32.18)	0.49	0.01	87	43.1	6e-06
comp173781_c0	751	426	283	Bv9_222200_cwgp.t1	489	261	308	28/48(58.33)	0.75	0	48	63.5	1e-11
comp17378_c0	1173	676	927	Bv4_072680_sygx.t1	378	83	176	33/94(35.11)	0.44	0.1	94	40	8e-07
comp1737_c0	823	1	822	Bv3_063940_zdmx.t1	871	408	664	139/274(50.73)	0.67	0	274	256	1e-79
comp17382_c0	1004	702	983	Bv5_119280_aynu.t1	313	62	155	53/94(56.38)	0.79	0	94	120	2e-31
comp17389_c0	1693	11	1414	Bv6_152410_mqdn.t1	477	11	477	398/468(85.04)	0.91	0	468	815	0
comp1738_c0	420	2	178	Bv5_108240_zqjj.t1	556	339	397	29/59(49.15)	0.64	0	59	59.3	2e-15
comp17390_c0	549	501	1	Bv3_051190_tnuc.t1	211	23	192	118/170(69.41)	0.84	0.01	170	235	2e-79
comp17394_c0	1194	3	980	Bv7_163440_zorj.t1	330	3	329	239/327(73.09)	0.85	0	327	484	1e-172
comp17395_c0	1654	854	162	Bv8_184460_eqca.t1	253	1	212	139/237(58.65)	0.68	0.02	237	242	1e-76
comp17397_c0	4760	3	4082	Bv2_032430_xmek.t1	2133	772	2131	1188/1361(87.29)	0.92	0	1361	2349	0
comp173999_c0	522	370	2	Bv_27700_ydmd.t1	476	3	126	57/128(44.53)	0.59	0.03	128	94.4	5e-23
comp17399_c0	517	153	509	Bv8_198440_prxq.t1	119	1	119	97/119(81.51)	0.85	0	119	203	1e-68
comp17402_c0	1361	191	1102	Bv6_150660_zxiu.t1	309	1	307	244/308(79.22)	0.88	0.01	308	478	1e-169
comp17403_c0	1815	1724	33	Bv_33410_jtjn.t1	585	7	579	257/581(44.23)	0.66	0.02	581	522	1e-180
comp17404_c0	2636	2	2395	Bv3_057030_gsfa.t1	822	21	811	635/798(79.57)	0.87	0	798	1225	0
comp17413_c0	1024	1021	119	Bv3u_069830_hfde.t1	316	27	316	219/301(72.76)	0.83	0	301	445	1e-158
comp17413_c1	240	28	228	Bv3u_069790_htpw.t1	344	16	69	27/67(40.30)	0.56	0	67	47	9e-08
comp174159_c0	386	325	83	Bv2_032590_uxrn.t1	94	1	81	54/81(66.67)	0.76	0	81	123	8e-38
comp17415_c0	1462	94	1188	Bv7_178430_jpyt.t1	489	125	489	318/365(87.12)	0.92	0	365	656	0
comp17425_c0	831	3	692	Bv1u_022160_aagp.t1	245	19	245	210/231(90.91)	0.93	0	231	430	1e-154
comp174278_c0	825	1	711	Bv2_037130_hyut.t1	496	275	496	131/237(55.27)	0.67	0	237	246	6e-79
comp17427_c0	1508	92	6	Bv5_104130_jymj.t1	1322	651	682	17/32(53.12)	0.53	0.09	32	36.2	7e-06
comp17430_c0	1506	2	1222	Bv8_184440_csfp.t1	848	436	847	264/425(62.12)	0.74	0.04	425	480	1e-162
comp17433_c0	946	201	890	Bv6_136050_uysd.t1	261	1	241	123/242(50.83)	0.61	0.04	242	218	4e-70
comp17434_c0	1448	1334	339	Bv9_205580_ndnt.t1	326	4	326	273/332(82.23)	0.87	0	332	550	0
comp17438_c0	1348	142	1077	Bv_31330_tdqs.t1	312	5	312	229/313(73.16)	0.82	0	313	439	1e-154
comp17439_c1	235	33	233	Bv1u_021790_znfo.t1	517	442	508	58/67(86.57)	0.95	0	67	127	1e-36
comp1743_c0	345	187	327	Bv7_172910_gsed.t1	500	454	500	31/47(65.96)	0.8	0	47	79.7	1e-18
comp1743_c1	1185	1185	1	Bv7_172910_gsed.t1	500	54	430	244/401(60.85)	0.72	0.01	401	443	1e-154
comp17440_c0	2565	2563	200	Bv3_059750_dqyp.t1	811	18	810	640/795(80.50)	0.9	0	795	1350	0
comp17443_c0	624	248	478	Bv9_209180_uchg.t1	148	72	148	68/77(88.31)	0.94	0	77	150	9e-56
comp17446_c0	352	291	1	Bv9_216130_afwa.t1	1019	1	95	54/101(53.47)	0.58	0.03	101	81.6	3e-19
comp17448_c0	2165	4	1905	Bv4_071390_cfyo.t1	626	1	621	505/637(79.28)	0.86	0	637	974	0
comp17449_c0	1613	1259	39	Bv2_039770_ariz.t1	406	1	406	360/407(88.45)	0.94	0	407	725	0
comp1744_c0	339	249	4	Bv7_167440_ijii.t1	1219	10	91	47/82(57.32)	0.73	0	82	103	6e-27
comp17456_c0	716	3	716	Bv1u_021580_zsda.t1	393	137	374	225/238(94.54)	0.97	0	238	457	1e-164
comp17457_c0	534	532	176	Bv1u_018960_pffs.t1	149	31	149	99/119(83.19)	0.92	0	119	219	2e-74
comp17458_c0	1655	243	1562	Bv1_016520_yzgr.t1	444	1	444	311/474(65.61)	0.72	0.07	474	555	0
comp17459_c0	3484	977	1612	Bv2_030740_tjst.t1	447	5	212	84/217(38.71)	0.57	0.02	217	140	2e-35
comp17461_c0	1502	1501	125	Bv7_174070_qnds.t1	562	102	560	408/459(88.89)	0.94	0	459	828	0
comp17462_c0	1758	1490	210	Bv8u_205000_sogi.t1	454	2	432	218/432(50.46)	0.68	0.01	432	454	1e-156
comp17464_c0	721	604	720	Bv2_026090_otig.t2	713	403	441	27/39(69.23)	0.79	0	39	51.2	2e-07
comp17467_c0	1975	3	1805	Bv9_220340_uqro.t1	655	53	654	496/609(81.44)	0.89	0.01	609	968	0
comp17468_c0	1327	440	1027	Bv4_077710_jype.t1	162	1	158	125/196(63.78)	0.7	0	196	228	1e-73
comp17469_c0	313	194	3	Bv_27650_mhnx.t1	602	1	64	63/64(98.44)	0.98	0	64	135	1e-38
comp17469_c1	736	735	1	Bv_27650_mhnx.t1	602	67	314	207/249(83.13)	0.9	0.01	249	425	1e-148
comp17474_c0	1131	1121	651	Bv6_144440_asmr.t1	1087	504	660	76/157(48.41)	0.67	0	157	177	3e-49
comp17477_c0	234	2	232	Bv9u_231400_ieqm.t1	534	158	235	46/78(58.97)	0.71	0.01	78	87.8	4e-22
comp17483_c0	533	533	36	Bv_78210_yxjq.t1	166	11	166	67/175(38.29)	0.46	0.05	175	79	6e-19
comp17490_c0	1250	1245	1	Bv5_120820_cgcu.t1	634	1	407	336/417(80.58)	0.88	0	417	680	0
comp17490_c1	763	2	703	Bv5_120820_cgcu.t1	634	401	634	202/234(86.32)	0.92	0	234	426	1e-147
comp17491_c0	1872	259	1635	Bv_46110_uqtm.t1	1066	592	1066	356/476(74.79)	0.84	0.03	476	694	0
comp174928_c0	701	65	562	Bv3_067410_acqj.t1	167	1	166	149/166(89.76)	0.95	0	166	300	1e-105
comp174949_c0	265	6	239	Bv_05330_xism.t1	2373	693	768	46/78(58.97)	0.79	0	78	90.5	7e-23
comp17495_c0	386	35	217	Bv6_135920_mwro.t1	243	182	241	38/64(59.38)	0.7	0.04	64	82.8	2e-20
comp174_c0	338	3	317	Bv5_108800_iyty.t1	327	12	116	54/105(51.43)	0.69	0	105	122	3e-35
comp175019_c0	205	172	2	Bv_56010_efda.t1	116	38	94	37/57(64.91)	0.68	0	57	75.1	1e-19
comp17509_c0	2438	2271	295	Bv1_010030_xxqn.t1	674	1	674	531/677(78.43)	0.87	0.02	677	990	0
comp17510_c0	313	312	208	Bv_88460_gycj.t1	106	49	83	24/35(68.57)	0.71	0	35	50.4	2e-09
comp17511_c0	1297	51	1211	Bv5_120830_pgej.t1	393	1	387	338/387(87.34)	0.94	0	387	709	0
comp17514_c0	3351	5	2860	Bv7_166040_jper.t1	1058	157	1050	385/971(39.65)	0.55	0.01	971	593	0
comp17520_c0	1666	217	1077	Bv8_193270_thow.t1	360	1	282	237/288(82.29)	0.88	0	288	476	1e-174
comp17521_c0	1509	478	1335	Bv_05690_azij.t1	926	615	914	160/308(51.95)	0.65	0.07	308	289	1e-132
comp175249_c0	417	338	57	Bv6_142620_unms.t1	506	412	506	57/95(60.00)	0.73	0.01	95	105	2e-27
comp17525_c0	1273	561	1271	Bv3_068240_piri.t1	560	1	223	131/260(50.38)	0.59	0.08	260	182	7e-52
comp17526_c0	622	504	1	Bv_16020_rfzi.t1	1165	20	193	79/177(44.63)	0.61	0.05	177	119	4e-31
comp17528_c0	2687	2628	85	Bv1_017160_ctzw.t1	851	1	850	713/850(83.88)	0.91	0	850	1409	0
comp17529_c0	1428	728	204	Bv5_095990_sqfr.t1	220	47	218	77/183(42.08)	0.55	0.04	183	125	2e-33
comp17530_c0	3585	272	3427	Bv5_112530_nsqa.t1	1052	1	1052	901/1052(85.65)	0.92	0	1052	1834	0
comp17533_c0	730	1	585	Bv2_030500_oqps.t1	321	127	321	171/195(87.69)	0.93	0	195	349	1e-122
comp17534_c0	4329	4233	175	Bv_40370_aytx.t1	1355	1	1355	1189/1359(87.49)	0.92	0	1359	2347	0
comp17536_c0	660	2	271	Bv3_063780_mtgu.t1	470	381	470	73/90(81.11)	0.91	0	90	154	1e-44
comp17539_c0	1158	1020	22	Bv7_175310_afka.t1	360	28	360	298/333(89.49)	0.95	0	333	647	0
comp1753_c0	893	861	55	Bv8_201020_qukp.t1	326	57	326	217/271(80.07)	0.91	0	271	447	1e-159
comp17541_c0	967	427	735	Bv1u_019650_ytts.t1	102	1	102	81/103(78.64)	0.87	0	103	164	4e-51
comp17542_c0	2141	2140	20	Bv8_201200_dpga.t1	938	80	783	460/708(64.97)	0.78	0	708	920	0
comp175467_c0	643	251	508	Bv8_202710_rdfa.t1	518	278	362	38/90(42.22)	0.6	0.04	90	57	1e-09
comp17547_c0	1551	249	1394	Bv2_039990_dqpw.t1	385	1	385	316/386(81.87)	0.9	0.01	386	632	0
comp17548_c0	1952	1883	411	Bv_25980_grqa.t1	502	3	493	447/491(91.04)	0.96	0	491	898	0
comp17549_c0	1528	1278	520	Bv7_176630_zhta.t1	270	1	253	229/253(90.51)	0.94	0	253	460	1e-162
comp17551_c0	3569	3568	974	Bv5_111680_uyeo.t1	892	25	889	703/865(81.27)	0.89	0	865	1419	0
comp17552_c0	1461	1213	344	Bv2_031420_xein.t1	310	1	290	248/290(85.52)	0.93	0	290	537	0
comp17555_c0	1376	489	1052	Bv2_031940_wtsp.t1	278	13	214	59/204(28.92)	0.46	0.07	204	69.3	4e-13
comp17556_c0	566	377	15	Bv4_082260_pwae.t1	126	1	121	84/121(69.42)	0.84	0	121	172	5e-56
comp17557_c0	1951	376	1641	Bv3_062210_oena.t1	426	1	425	366/426(85.92)	0.92	0	426	727	0
comp175590_c0	346	250	2	Bv4u_091810_hxwn.t1	90	7	89	56/83(67.47)	0.79	0	83	119	1e-36
comp17562_c0	256	255	1	Bv1u_023940_fahw.t1	607	68	152	70/85(82.35)	0.89	0	85	141	4e-41
comp17562_c1	413	1	411	Bv1u_023940_fahw.t1	607	155	291	97/138(70.29)	0.79	0	138	190	1e-58
comp175640_c0	444	443	171	Bv9_220580_mazm.t1	171	82	170	54/91(59.34)	0.73	0	91	112	3e-32
comp175652_c0	357	9	224	Bv2_035620_toap.t2	531	43	114	40/72(55.56)	0.72	0	72	80.9	5e-19
comp17565_c0	1180	1104	163	Bv1_000980_twpf.t1	315	1	312	240/314(76.43)	0.88	0	314	472	1e-168
comp17569_c0	1586	205	1257	Bv7_176150_fjsr.t1	321	1	321	227/372(61.02)	0.69	0.05	372	380	1e-129
comp175716_c0	279	279	28	Bv1_013850_jywg.t2	1060	304	394	40/91(43.96)	0.63	0.07	91	78.6	1e-18
comp175725_c0	328	2	328	Bv6_140210_cisy.t1	434	28	136	102/109(93.58)	0.94	0	109	206	2e-66
comp175729_c0	769	254	6	Bv2_032310_edxw.t1	2180	1818	1898	28/83(33.73)	0.6	0	83	50.1	6e-14
comp17574_c0	1168	1099	221	Bv_24010_coay.t1	292	1	291	234/293(79.86)	0.88	0	293	469	1e-167
comp17575_c0	1674	1448	135	Bv7u_180510_cpmi.t1	435	1	435	359/438(81.96)	0.91	0	438	743	0
comp17576_c0	1908	1890	319	Bv8_190330_hseo.t1	537	23	534	272/525(51.81)	0.72	0	525	560	0
comp175772_c0	1050	223	2	Bv6_143000_fwgn.t1	170	51	126	46/76(60.53)	0.75	0.02	76	88.6	5e-21
comp175774_c0	557	2	523	Bv5_094360_tzkz.t1	229	42	225	57/184(30.98)	0.51	0.05	184	95.9	1e-24
comp17578_c0	207	3	206	Bv2_043540_ttho.t1	482	79	146	63/68(92.65)	0.95	0	68	121	1e-34
comp175790_c0	990	372	989	Bv9_228600_qpjr.t1	248	1	210	149/214(69.63)	0.79	0.03	214	268	7e-90
comp175802_c0	421	65	394	Bv9_205420_odzo.t1	872	10	118	63/110(57.27)	0.68	0	110	117	2e-31
comp17581_c0	1027	363	707	Bv7_157510_nwuy.t1	113	1	113	100/115(86.96)	0.93	0	115	202	1e-65
comp175836_c0	1280	194	1279	Bv5_096000_kuhk.t1	485	1	353	263/371(70.89)	0.81	0.02	371	490	1e-172
comp17584_c0	1240	999	385	Bv9_224930_uhux.t1	229	1	208	164/208(78.85)	0.87	0.01	208	338	1e-116
comp17585_c0	2058	207	1766	Bv8_199570_ahoy.t3	508	3	498	330/528(62.50)	0.74	0.01	528	595	0
comp175908_c0	367	3	365	Bv3_060880_fuxj.t1	635	423	536	93/122(76.23)	0.81	0	122	171	1e-51
comp175909_c0	903	152	685	Bv6_124200_jufj.t1	179	6	179	116/178(65.17)	0.77	0	178	231	1e-76
comp17590_c0	867	145	633	Bv7_176620_anwe.t1	267	48	180	82/163(50.31)	0.61	0	163	140	3e-40
comp17591_c0	508	283	17	Bv2u_047860_ehrm.t1	406	1	88	42/92(45.65)	0.58	0.03	92	58.5	1e-10
comp17593_c0	1096	1	813	Bv4_084350_tdku.t1	496	225	496	186/273(68.13)	0.82	0	273	372	1e-126
comp175954_c0	507	62	199	Bv6_150020_utii.t1	470	1	45	31/46(67.39)	0.84	0	46	76.3	9e-17
comp17595_c0	336	180	67	Bv6_140010_neij.t1	587	214	251	34/38(89.47)	0.89	0	38	71.6	7e-16
comp175967_c0	533	366	1	Bv7_174390_znju.t1	500	2	102	70/123(56.91)	0.65	0	123	122	4e-33
comp17596_c0	545	540	82	Bv6_152490_jstd.t1	159	1	155	85/155(54.84)	0.76	0.01	155	178	6e-58
comp176000_c0	1205	1157	222	Bv5_116640_fowe.t1	1124	647	953	139/322(43.17)	0.58	0.03	322	216	3e-62
comp176003_c0	812	565	269	Bv6_146730_rejc.t1	300	193	295	41/108(37.96)	0.45	0.08	108	60.5	4e-18
comp17601_c0	1149	790	671	Bv6_135380_ergn.t1	227	1	40	32/40(80.00)	0.8	0	40	68.9	1e-21
comp17602_c0	1167	26	1036	Bv4_073360_qhcc.t1	336	1	335	288/338(85.21)	0.92	0	338	571	0
comp17603_c0	1413	728	1216	Bv1u_023650_txxe.t1	686	467	627	43/172(25.00)	0.44	0.05	172	58.2	2e-17
comp17609_c0	1116	323	1114	Bv6_126550_cmip.t1	401	1	273	222/274(81.02)	0.86	0.03	274	444	1e-156
comp17611_c0	758	20	574	Bv7_178120_dmoi.t1	185	1	185	144/185(77.84)	0.87	0	185	312	1e-109
comp17612_c0	2206	2116	203	Bv_52920_mwee.t1	647	7	647	480/643(74.65)	0.83	0	643	934	0
comp176146_c0	283	38	283	Bv3_052800_odok.t1	458	1	81	50/83(60.24)	0.69	0.01	83	86.7	2e-21
comp176155_c0	893	238	750	Bv4_087470_fmqs.t1	361	229	360	49/172(28.49)	0.45	0	172	73.6	8e-15
comp17615_c0	1998	25	1608	Bv7_178800_icsd.t1	539	1	538	406/538(75.46)	0.84	0.01	538	796	0
comp176163_c0	304	304	2	Bv1_011930_jqkq.t1	921	135	235	82/101(81.19)	0.9	0	101	171	4e-51
comp176176_c0	295	2	295	Bv_34760_ffow.t1	339	245	335	74/100(74.00)	0.82	0.02	100	133	2e-39
comp17618_c0	1590	57	1460	Bv6_125280_uenw.t1	468	1	468	419/468(89.53)	0.95	0	468	870	0
comp1761_c0	593	3	254	Bv9_214780_phkk.t1	308	105	182	31/90(34.44)	0.55	0.06	90	50.4	1e-07
comp176208_c0	242	115	171	Bv_31860_cwid.t1	514	430	448	17/19(89.47)	0.89	0	19	35.8	1e-06
comp17620_c0	1665	1588	110	Bv7_160350_ufkf.t1	562	1	562	373/562(66.37)	0.74	0.12	562	671	0
comp176226_c0	343	248	3	Bv9_219620_wmgq.t1	429	26	107	38/82(46.34)	0.68	0	82	87.4	2e-21
comp17622_c0	514	508	242	Bv_12050_prpq.t1	181	86	181	49/99(49.49)	0.55	0.1	99	80.9	1e-19
comp17629_c0	1878	1509	583	Bv3u_070650_ueya.t1	309	1	309	281/309(90.94)	0.95	0	309	568	0
comp17630_c0	1114	187	483	Bv7u_182240_cyeq.t1	99	1	99	81/99(81.82)	0.94	0	99	179	1e-56
comp17632_c0	1054	985	326	Bv9_216020_saux.t1	210	1	210	108/228(47.37)	0.59	0.03	228	162	1e-48
comp17633_c0	633	55	633	Bv_17870_sgmx.t1	336	1	185	110/206(53.40)	0.62	0.06	206	174	2e-53
comp17633_c1	679	2	478	Bv_17870_sgmx.t1	336	179	336	132/162(81.48)	0.83	0.01	162	261	2e-87
comp176344_c0	412	29	412	Bv9_226910_jyxf.t1	850	105	230	52/128(40.62)	0.61	0	128	102	2e-26
comp176350_c0	344	161	277	Bv1_000280_qwdp.t1	54	16	54	25/39(64.10)	0.71	0	39	61.2	5e-14
comp17636_c0	1789	1360	434	Bv2_032630_cixi.t1	309	1	309	245/309(79.29)	0.88	0	309	489	1e-172
comp176386_c0	571	323	541	Bv_48740_hnqh.t1	161	1	71	42/73(57.53)	0.75	0	73	94.7	6e-25
comp17638_c0	1804	1661	723	Bv_03640_zstx.t1	965	1	292	206/326(63.19)	0.7	0.03	326	357	1e-112
comp17639_c0	952	150	779	Bv1_004060_hzna.t1	219	1	217	138/217(63.59)	0.82	0.03	217	273	2e-92
comp1763_c0	258	9	257	Bv_17450_qwck.t1	102	1	83	70/83(84.34)	0.9	0	83	143	2e-46
comp176424_c0	446	6	236	Bv8u_204320_tdym.t1	629	547	623	43/77(55.84)	0.72	0	77	87.4	7e-21
comp17645_c0	506	59	322	Bv2_045820_qepy.t1	86	3	86	57/88(64.77)	0.78	0	88	119	9e-36
comp176471_c0	543	301	477	Bv8u_204750_cmju.t1	361	299	357	32/59(54.24)	0.67	0	59	63.5	2e-17
comp176519_c0	458	327	1	Bv8_183360_chnh.t1	451	225	332	32/112(28.57)	0.42	0.02	112	54.3	2e-09
comp176529_c0	434	424	179	Bv5_117050_gdaj.t1	1140	62	148	30/87(34.48)	0.52	0.05	87	52.8	8e-09
comp17655_c0	1204	334	1059	Bv_23250_qcgx.t1	302	61	302	205/242(84.71)	0.91	0	242	436	1e-154
comp17660_c0	2888	2602	416	Bv6_132050_ernd.t1	729	1	729	617/737(83.72)	0.9	0.01	737	1230	0
comp176627_c0	834	64	612	Bv5_100000_qjgk.t1	645	23	221	63/199(31.66)	0.53	0.08	199	107	2e-26
comp17662_c0	1034	1030	224	Bv3_066910_wjju.t1	603	336	603	224/269(83.27)	0.88	0	269	455	1e-158
comp17662_c1	977	15	977	Bv3_066910_wjju.t1	603	1	323	244/328(74.39)	0.82	0.02	328	473	1e-165
comp17664_c0	1700	446	1504	Bv_07240_sgke.t1	500	146	490	259/353(73.37)	0.82	0	353	513	0
comp176656_c0	622	621	1	Bv2_043310_taqt.t1	718	166	372	166/207(80.19)	0.9	0	207	346	1e-116
comp17665_c0	726	262	330	Bv6_148900_mjst.t1	1252	1195	1217	17/23(73.91)	0.82	0	23	37.7	7e-07
comp176663_c0	407	2	403	Bv5_096780_hccf.t1	675	161	293	118/134(88.06)	0.95	0	134	254	3e-82
comp176666_c0	395	3	347	Bv_32240_zizu.t1	1937	1190	1304	55/115(47.83)	0.73	0	115	127	6e-35
comp176673_c0	1358	1358	159	Bv1_006590_ohkz.t1	419	13	412	309/401(77.06)	0.85	0	401	620	0
comp176690_c0	618	586	125	Bv5_098150_njpg.t1	607	453	600	61/154(39.61)	0.58	0	154	109	6e-28
comp176700_c0	610	166	579	Bv3_056100_mxet.t1	528	8	150	35/143(24.48)	0.47	0.03	143	45.8	6e-06
comp17670_c0	1158	1	858	Bv1u_021940_keap.t1	669	383	669	247/287(86.06)	0.92	0	287	489	1e-170
comp17670_c1	1352	1156	2	Bv1u_021940_keap.t1	669	1	388	347/388(89.43)	0.94	0	388	683	0
comp17671_c0	2402	2022	427	Bv7_157030_sxpj.t1	524	1	522	416/533(78.05)	0.86	0	533	873	0
comp176732_c0	242	241	119	Bv_09980_mynf.t1	397	353	393	21/41(51.22)	0.58	0	41	44.7	6e-07
comp17673_c0	2570	2461	440	Bv9_222150_kken.t1	681	1	680	603/680(88.68)	0.93	0	680	1207	0
comp17674_c0	1800	1704	1201	Bv2_031690_atsp.t1	474	310	474	138/168(82.14)	0.89	0	168	275	5e-86
comp176760_c0	1044	1042	2	Bv3_050650_dwyo.t1	1090	111	509	233/399(58.40)	0.7	0.13	399	437	1e-145
comp17678_c0	1554	1553	210	Bv2_029500_ecwo.t1	523	66	521	383/456(83.99)	0.9	0.01	456	816	0
comp17679_c0	2091	1973	129	Bv8_183490_zejn.t1	614	1	614	546/615(88.78)	0.92	0	615	1093	0
comp1767_c0	289	3	287	Bv3u_069860_aggh.t1	257	139	238	67/100(67.00)	0.78	0.05	100	125	2e-37
comp17680_c0	498	3	200	Bv_25920_fpxs.t1	88	21	86	42/66(63.64)	0.83	0	66	96.3	1e-26
comp17684_c0	1567	69	1328	Bv_02280_ryth.t1	417	1	417	365/421(86.70)	0.91	0	421	705	0
comp176850_c0	842	114	347	Bv7_170690_ymgq.t1	136	11	85	33/78(42.31)	0.6	0	78	65.5	3e-13
comp17685_c0	702	3	443	Bv9_224840_cczg.t1	188	43	188	122/148(82.43)	0.91	0	148	270	5e-93
comp17691_c0	2157	2088	112	Bv5u_122560_dfss.t1	659	1	659	543/659(82.40)	0.9	0	659	1094	0
comp17692_c0	2190	2104	335	Bv4_081890_xada.t1	599	1	599	428/602(71.10)	0.83	0.01	602	884	0
comp17694_c0	1996	1984	272	Bv9_220380_tnku.t1	572	1	571	491/571(85.99)	0.92	0	571	1018	0
comp176955_c0	329	99	323	Bv2_032320_kmar.t1	1043	126	203	41/78(52.56)	0.66	0.03	78	77.8	4e-18
comp17696_c0	763	10	651	Bv2_026210_ghsd.t1	215	1	215	190/215(88.37)	0.93	0	215	377	1e-134
comp17697_c0	2511	1779	772	Bv2_036740_wrdm.t1	563	224	563	286/340(84.12)	0.91	0.01	340	572	0
comp176987_c0	370	330	7	Bv4_085580_qomn.t1	611	143	254	35/112(31.25)	0.43	0.03	112	44.7	3e-06
comp17698_c0	340	340	158	Bv5_105290_srqi.t1	126	31	98	35/68(51.47)	0.66	0.1	68	67	1e-15
comp17701_c0	355	298	2	Bv7_163120_yqia.t1	506	16	120	65/106(61.32)	0.71	0.06	106	120	2e-33
comp17701_c1	202	201	4	Bv7_163120_yqia.t1	506	118	193	43/76(56.58)	0.75	0.13	76	95.9	3e-25
comp177032_c0	588	113	454	Bv_05330_xism.t1	2373	1535	1651	35/119(29.41)	0.44	0.04	119	48.9	6e-07
comp177038_c0	980	816	103	Bv4_072000_akzz.t1	573	26	257	118/247(47.77)	0.6	0.03	247	192	8e-57
comp17704_c0	2565	2510	270	Bv1_001810_morm.t1	757	1	757	662/761(86.99)	0.92	0.01	761	1288	0
comp17705_c0	1325	1323	1	Bv3_060480_nods.t1	458	6	447	352/442(79.64)	0.89	0	442	722	0
comp17707_c0	1206	14	538	Bv5_102860_ttex.t1	267	54	238	63/187(33.69)	0.54	0.06	187	100	5e-24
comp17708_c0	965	3	851	Bv6_125600_spfd.t1	302	20	302	231/283(81.63)	0.92	0	283	469	1e-168
comp17711_c0	633	387	214	Bv3_065020_sscp.t2	67	2	60	42/59(71.19)	0.83	0.01	59	82.8	4e-21
comp17712_c0	894	245	886	Bv3_066060_ejjy.t1	355	7	216	156/220(70.91)	0.79	0.02	220	303	1e-102
comp177150_c0	309	160	2	Bv6_130710_cdca.t1	352	1	50	36/53(67.92)	0.75	0	53	69.7	2e-15
comp17715_c0	847	270	476	Bv6_127970_esip.t1	69	1	69	64/69(92.75)	1	0	69	134	2e-40
comp177162_c0	959	957	121	Bv7_174300_kjmg.t1	952	675	952	131/324(40.43)	0.5	0.13	324	198	2e-57
comp177203_c0	283	264	1	Bv_49550_pmfa.t1	135	1	88	50/88(56.82)	0.79	0	88	117	2e-35
comp17722_c0	1146	1	750	Bv8_200640_eqzj.t1	287	22	287	200/267(74.91)	0.81	0.06	267	369	1e-128
comp177290_c0	756	3	755	Bv9_224990_tepc.t1	368	92	342	201/251(80.08)	0.92	0	251	435	1e-155
comp17729_c0	1334	476	982	Bv4_084480_cohu.t1	169	1	169	150/169(88.76)	0.93	0	169	311	1e-106
comp17732_c0	2043	843	1628	Bv7_157290_fwpy.t1	453	193	453	235/262(89.69)	0.93	0	262	473	0
comp177365_c0	628	596	42	Bv1_002580_ujcg.t1	525	309	488	57/188(30.32)	0.48	0.01	188	92.4	7e-22
comp177397_c0	415	1	414	Bv1u_021260_sucp.t1	272	104	241	118/138(85.51)	0.93	0	138	255	2e-87
comp17741_c0	788	2	613	Bv6_127670_ofdr.t1	378	193	377	118/208(56.73)	0.68	0.01	208	213	1e-67
comp17741_c1	710	80	703	Bv6_127670_ofdr.t1	378	1	201	179/208(86.06)	0.9	0	208	364	1e-127
comp177429_c0	475	2	193	Bv4_079970_zacs.t1	1320	1257	1320	46/64(71.88)	0.81	0	64	98.2	2e-24
comp17742_c0	416	414	1	Bv8_196720_rysg.t1	954	87	224	128/138(92.75)	0.97	0	138	256	4e-81
comp17742_c1	382	112	381	Bv8_196720_rysg.t1	954	1	90	80/90(88.89)	0.97	0	90	166	6e-49
comp17743_c0	1392	1292	87	Bv5_108960_ysry.t1	418	1	418	273/420(65.00)	0.75	0.04	420	502	1e-177
comp17744_c0	356	159	1	Bv8_197810_pdxh.t1	191	1	53	50/53(94.34)	0.96	0	53	105	1e-29
comp17744_c1	205	2	205	Bv8_197810_pdxh.t1	191	48	115	65/68(95.59)	0.97	0	68	134	5e-42
comp177452_c0	529	130	375	Bv9_222200_cwgp.t1	489	246	327	48/82(58.54)	0.71	0	82	94.4	5e-23
comp177455_c0	206	1	204	Bv3u_068440_chcx.t1	320	191	258	34/68(50.00)	0.63	0	68	72.4	4e-17
comp177469_c0	455	82	2	Bv6_147810_wcrq.t1	815	691	717	23/27(85.19)	0.85	0	27	50.8	3e-14
comp177489_c0	252	4	249	Bv6_130400_eozp.t1	273	84	165	42/82(51.22)	0.75	0	82	100	2e-27
comp177588_c0	528	41	397	Bv1u_018960_pffs.t1	149	21	139	42/122(34.43)	0.54	0.02	122	74.7	2e-17
comp1775_c0	644	20	580	Bv7_163880_iifx.t1	654	293	438	84/187(44.92)	0.57	0	187	163	7e-47
comp17761_c0	588	487	44	Bv5_100800_rhcs.t1	470	3	157	49/156(31.41)	0.5	0.05	156	70.9	1e-14
comp177635_c0	902	35	895	Bv5_104920_ditw.t1	307	19	306	111/305(36.39)	0.55	0.05	305	187	1e-57
comp177637_c0	688	684	1	Bv4_075910_odxq.t1	342	98	325	202/228(88.60)	0.94	0	228	421	1e-150
comp17764_c0	488	137	361	Bv_41750_qdsk.t1	75	1	75	45/75(60.00)	0.76	0	75	92.4	2e-25
comp17765_c0	733	238	693	Bv7_162720_wckm.t1	164	1	152	123/152(80.92)	0.88	0	152	275	5e-95
comp177672_c0	425	425	207	Bv4u_091990_gzyp.t1	927	854	926	60/73(82.19)	0.93	0	73	123	1e-33
comp17767_c0	2075	55	1905	Bv6_150800_nyfe.t1	613	1	613	514/620(82.90)	0.9	0	620	1011	0
comp17768_c0	1088	2	1087	Bv2_042580_zugw.t1	453	8	394	234/387(60.47)	0.75	0.06	387	442	1e-155
comp17769_c0	589	11	232	Bv6_149710_caxm.t1	74	1	74	68/74(91.89)	0.95	0	74	149	2e-47
comp17773_c0	669	223	504	Bv2_026250_hfmz.t2	101	11	101	66/94(70.21)	0.79	0	94	135	3e-41
comp177751_c0	258	97	11	Bv7_169030_agos.t1	313	282	310	19/29(65.52)	0.75	0	29	44.7	2e-08
comp17776_c0	1256	45	1256	Bv5_117890_pzow.t1	559	1	405	377/405(93.09)	0.96	0	405	783	0
comp17776_c1	1192	1	483	Bv5_117890_pzow.t1	559	399	559	150/161(93.17)	0.96	0	161	315	1e-103
comp177778_c0	494	270	395	Bv5_099880_ttiz.t1	1325	1278	1319	20/42(47.62)	0.59	0	42	42	6e-08
comp17777_c0	2396	477	1586	Bv7_156920_agqd.t1	371	1	370	272/370(73.51)	0.84	0	370	553	0
comp17782_c0	4309	4231	2	Bv7_174840_itwi.t1	1395	1	1383	1118/1417(78.90)	0.86	0	1417	2098	0
comp177865_c0	737	737	231	Bv7_164180_hixt.t1	250	76	246	85/172(49.42)	0.63	0.01	172	176	1e-54
comp17787_c0	751	749	402	Bv7_156090_ydpu.t1	129	9	127	88/119(73.95)	0.84	0.02	119	176	1e-56
comp177929_c0	547	547	200	Bv8_200850_kwiu.t1	717	10	124	48/123(39.02)	0.47	0.05	123	63.5	4e-12
comp17793_c0	1733	6	1601	Bv5u_122200_xeht.t1	538	1	530	442/537(82.31)	0.9	0	537	884	0
comp177945_c0	509	2	505	Bv8_201300_cdka.t1	529	300	462	114/168(67.86)	0.77	0	168	224	2e-71
comp177947_c0	285	154	285	Bv_21550_npsu.t1	846	618	662	31/45(68.89)	0.77	0.02	45	60.1	4e-12
comp177971_c0	1015	736	5	Bv6_129430_koho.t1	456	8	254	107/248(43.15)	0.64	0.01	248	207	3e-63
comp177974_c0	401	319	2	Bv9_226960_qddh.t1	140	1	102	65/106(61.32)	0.68	0	106	115	4e-34
comp17797_c0	2026	1720	653	Bv6_151020_wcto.t1	363	3	358	279/356(78.37)	0.89	0	356	580	0
comp178034_c0	873	71	3	Bv7_165700_cqmf.t1	462	73	95	20/23(86.96)	0.91	0	23	46.6	8e-06
comp17803_c0	2570	5	2422	Bv5_119790_njdo.t1	1481	644	1470	562/833(67.47)	0.77	0.03	833	1057	0
comp178047_c0	480	2	478	Bv6_140290_tpyt.t1	391	214	372	102/161(63.35)	0.75	0.01	161	203	5e-65
comp178061_c0	501	46	294	Bv2_027940_jsst.t1	86	1	86	56/92(60.87)	0.63	0.09	92	116	1e-34
comp17807_c0	1421	210	1007	Bv9_224620_cdhq.t1	355	47	325	87/284(30.63)	0.51	0.06	284	137	3e-36
comp178088_c0	686	161	556	Bv1_010390_touh.t1	1464	46	171	68/132(51.52)	0.73	0	132	146	3e-40
comp178141_c0	214	118	210	Bv1_017690_oiyk.t1	1012	76	106	23/31(74.19)	0.83	0	31	49.3	1e-08
comp178142_c0	894	892	2	Bv_31410_rakf.t1	479	167	458	244/297(82.15)	0.88	0	297	500	1e-178
comp178149_c0	410	65	382	Bv1_006540_nxjh.t1	218	116	216	38/106(35.85)	0.53	0	106	64.3	2e-13
comp17815_c0	202	1	201	Bv9_213540_wezj.t4	160	32	98	43/67(64.18)	0.74	0	67	88.6	2e-24
comp178167_c0	1042	868	38	Bv1_002650_sqcd.t1	538	21	271	76/292(26.03)	0.35	0.05	292	57	6e-09
comp17816_c0	1339	1239	307	Bv7_171140_iqgj.t1	313	1	311	245/311(78.78)	0.87	0	311	483	1e-171
comp17819_c0	484	293	433	Bv_19650_qnfy.t1	50	4	50	38/47(80.85)	0.91	0	47	90.5	6e-25
comp17821_c0	1019	732	136	Bv3_048880_pcep.t1	250	49	244	87/200(43.50)	0.6	0	200	167	3e-50
comp17822_c0	458	313	62	Bv6_124360_chca.t1	88	1	88	73/88(82.95)	0.88	0.04	88	144	5e-46
comp17826_c0	1275	94	903	Bv4_078020_hmhd.t1	272	4	272	233/270(86.30)	0.94	0	270	495	1e-177
comp178277_c0	692	394	17	Bv9_227430_nqdi.t1	123	1	123	74/128(57.81)	0.72	0.01	128	131	4e-39
comp17827_c0	285	257	90	Bv_74750_xukx.t1	160	69	117	33/56(58.93)	0.62	0	56	53.9	2e-10
comp178283_c0	268	252	43	Bv4_075000_mopu.t1	69	1	69	38/70(54.29)	0.8	0	70	79.3	2e-21
comp17828_c0	1031	3	782	Bv3_051350_patc.t1	315	55	314	202/260(77.69)	0.85	0	260	418	1e-147
comp178292_c0	568	533	3	Bv4_087780_ytdc.t1	282	1	178	127/179(70.95)	0.82	0.01	179	238	1e-79
comp17829_c0	1738	1521	226	Bv7_157120_frjp.t2	551	156	537	280/445(62.92)	0.72	0.02	445	514	1e-178
comp17832_c0	714	232	537	Bv5_119100_cowf.t1	227	2	105	89/104(85.58)	0.92	0.01	104	186	5e-59
comp17834_c0	1857	1126	239	Bv_15380_gpem.t1	296	1	296	234/300(78.00)	0.86	0.01	300	459	1e-160
comp17835_c0	1315	953	105	Bv7_171940_uhgr.t1	285	1	283	227/283(80.21)	0.92	0	283	503	1e-180
comp17837_c0	540	421	540	Bv5_095450_pxhq.t1	77	1	44	30/44(68.18)	0.75	0.09	44	52.4	1e-09
comp17837_c1	475	475	347	Bv5_095450_pxhq.t1	77	38	77	32/43(74.42)	0.83	0	43	69.3	2e-16
comp178384_c0	863	1	810	Bv9_210060_hpnd.t1	457	181	450	195/270(72.22)	0.85	0	270	403	1e-140
comp17839_c0	1155	58	1086	Bv7_158060_xtiq.t1	344	1	344	270/344(78.49)	0.9	0	344	566	0
comp17840_c0	738	3	368	Bv8_186090_ietu.t1	414	279	400	73/122(59.84)	0.72	0	122	141	8e-40
comp17843_c0	3422	3397	188	Bv_07040_iwfu.t1	1080	21	1080	792/1079(73.40)	0.83	0	1079	1538	0
comp17844_c0	1995	386	1522	Bv5_095520_wrkf.t1	381	1	381	324/381(85.04)	0.91	0	381	651	0
comp17845_c0	2188	19	2187	Bv1_005720_eaoi.t1	903	4	744	602/745(80.81)	0.88	0.02	745	1256	0
comp178468_c0	344	4	219	Bv5_096930_xtoa.t1	100	19	93	31/77(40.26)	0.62	0.06	77	72.4	6e-18
comp178478_c0	431	160	297	Bv_41130_xztm.t1	563	250	295	28/46(60.87)	0.8	0	46	70.9	1e-22
comp17848_c0	937	233	394	Bv_05380_xyza.t1	581	440	493	28/54(51.85)	0.64	0	54	58.9	1e-09
comp178491_c0	478	229	53	Bv4_071520_miea.t1	377	116	173	44/59(74.58)	0.83	0	59	92	1e-22
comp178493_c0	287	286	2	Bv6_150840_nzqf.t1	340	229	323	76/95(80.00)	0.89	0	95	156	2e-48
comp178552_c0	497	391	5	Bv5_103890_tkeu.t1	719	1	129	100/129(77.52)	0.87	0	129	210	8e-65
comp1785_c0	254	252	1	Bv2_038430_dqyh.t1	647	492	575	55/84(65.48)	0.88	0	84	119	4e-33
comp178668_c0	395	3	395	Bv4_089820_jgof.t1	698	123	249	85/131(64.89)	0.8	0	131	174	3e-52
comp178671_c0	841	774	457	Bv2_041320_dhto.t1	152	31	142	40/112(35.71)	0.57	0.05	112	57.8	2e-10
comp17868_c0	1153	457	32	Bv1_002550_pcha.t1	299	83	232	53/150(35.33)	0.5	0.05	150	89	6e-20
comp178695_c0	846	98	550	Bv9_217050_xaaa.t1	664	489	630	43/153(28.10)	0.49	0.01	153	65.5	6e-12
comp17870_c0	317	315	205	Bv9_210600_rqgr.t1	204	35	71	21/37(56.76)	0.72	0	37	44.3	1e-06
comp178716_c0	342	85	5	Bv_05960_satd.t2	482	8	34	19/27(70.37)	0.77	0	27	43.5	5e-06
comp178720_c0	838	45	509	Bv6_131620_njof.t1	481	115	275	53/165(32.12)	0.41	0.06	165	63.9	2e-11
comp178767_c0	434	74	307	Bv9_229200_qpnm.t1	100	17	97	44/90(48.89)	0.5	0.13	90	70.9	6e-17
comp17877_c0	437	436	131	Bv6_147280_ctpc.t1	147	47	147	56/103(54.37)	0.75	0	103	118	5e-35
comp1787_c0	503	470	3	Bv2u_047340_uakw.t1	244	8	163	85/159(53.46)	0.69	0.01	159	160	6e-50
comp17880_c0	2371	636	1289	Bv9_220010_uutf.t1	396	79	277	124/224(55.36)	0.63	0.02	224	231	2e-68
comp178818_c0	739	734	3	Bv4_076830_jwuy.t1	631	178	420	211/244(86.48)	0.92	0	244	420	1e-145
comp17881_c0	1791	1655	75	Bv_36360_jawt.t1	584	45	584	413/543(76.06)	0.84	0.02	543	775	0
comp178860_c0	507	161	370	Bv_20860_ozyh.t1	459	333	401	22/70(31.43)	0.44	0	70	40.4	4e-07
comp178877_c0	667	2	196	Bv5u_123640_qwii.t1	249	181	245	47/65(72.31)	0.84	0	65	106	3e-28
comp178879_c0	313	112	306	Bv8_192770_orsr.t1	304	43	113	35/72(48.61)	0.58	0.09	72	55.8	2e-14
comp17887_c0	964	79	723	Bv_45480_snrf.t1	239	3	217	167/215(77.67)	0.87	0	215	334	1e-116
comp178880_c0	422	354	148	Bv6_124020_daxq.t1	73	2	73	47/72(65.28)	0.77	0.04	72	89.7	1e-24
comp178899_c0	351	324	1	Bv7_174080_nsxi.t1	605	1	109	60/113(53.10)	0.68	0.04	113	103	5e-27
comp178933_c0	209	18	152	Bv6_141040_gegt.t1	166	122	166	19/45(42.22)	0.64	0	45	45.4	1e-07
comp178948_c0	283	4	282	Bv_17130_ttsr.t1	320	73	163	56/93(60.22)	0.74	0	93	117	2e-33
comp178988_c0	411	234	404	Bv_05330_xism.t1	2373	1411	1468	24/58(41.38)	0.63	0.01	58	55.8	9e-19
comp17899_c0	784	779	3	Bv2u_047090_easn.t1	261	1	247	190/264(71.97)	0.79	0.01	264	369	1e-130
comp17902_c0	360	303	10	Bv_12050_prpq.t1	181	1	98	77/98(78.57)	0.87	0	98	165	2e-53
comp179056_c0	313	313	17	Bv9_217590_jwoq.t1	331	81	179	83/99(83.84)	0.9	0	99	174	2e-55
comp17907_c0	912	804	1	Bv4_081840_aaff.t1	571	1	268	230/268(85.82)	0.95	0	268	471	1e-165
comp17909_c0	1021	941	27	Bv8_190460_xzou.t1	306	1	305	226/306(73.86)	0.86	0	306	438	1e-156
comp17914_c0	2242	3	1643	Bv7_165580_pxwo.t1	776	230	775	434/547(79.34)	0.89	0	547	885	0
comp17915_c0	622	611	135	Bv8_200860_puch.t1	733	47	219	54/178(30.34)	0.38	0.1	178	57.4	8e-10
comp179186_c0	296	8	271	Bv9_206140_djdz.t1	356	269	356	77/88(87.50)	0.92	0	88	160	7e-50
comp17918_c0	302	232	119	Bv_27330_pupn.t1	439	92	129	17/38(44.74)	0.44	0	38	35.8	2e-07
comp17923_c0	1490	1475	42	Bv_14860_rgme.t1	487	1	487	364/488(74.59)	0.84	0.02	488	716	0
comp17924_c0	385	183	377	Bv6_141880_dyew.t1	171	1	65	39/65(60.00)	0.78	0	65	89.7	1e-23
comp17926_c0	500	163	303	Bv5_120460_atyt.t1	530	19	65	28/47(59.57)	0.85	0	47	62.4	6e-12
comp17927_c0	1155	577	1155	Bv3_054210_sscj.t1	209	2	194	157/193(81.35)	0.88	0	193	305	1e-104
comp179318_c0	217	216	1	Bv2_025840_tzou.t1	437	185	256	69/72(95.83)	0.97	0	72	141	3e-42
comp179336_c0	688	650	3	Bv6_130080_fwgd.t1	490	93	307	142/216(65.74)	0.75	0	216	273	4e-90
comp179363_c0	534	2	277	Bv9_219000_dzjk.t1	160	69	160	82/92(89.13)	0.95	0	92	173	5e-56
comp179401_c0	575	280	501	Bv5_108820_yzuy.t1	1139	606	678	31/74(41.89)	0.6	0	74	55.5	3e-09
comp179437_c0	616	6	212	Bv9_218930_wwxf.t1	456	313	380	28/69(40.58)	0.55	0	69	47	2e-06
comp179439_c0	392	1	390	Bv1_014990_mzkc.t1	789	368	497	64/130(49.23)	0.69	0	130	142	2e-40
comp17943_c0	1069	827	6	Bv5_094780_wryd.t1	495	44	335	94/297(31.65)	0.51	0.07	297	132	9e-35
comp179451_c0	1029	1	1023	Bv2_033890_nige.t1	393	30	376	259/350(74.00)	0.8	0.02	350	494	1e-176
comp17945_c0	428	78	257	Bv1_003680_hmcf.t1	1174	342	402	21/61(34.43)	0.63	0.01	61	45.8	2e-06
comp17947_c0	1675	1390	221	Bv1_017710_coeh.t1	427	3	369	89/405(21.98)	0.41	0.03	405	68.9	2e-12
comp17949_c0	424	2	424	Bv9_223810_qmpa.t1	1272	1066	1206	131/141(92.91)	0.97	0	141	260	1e-81
comp17949_c1	328	327	109	Bv9_223810_qmpa.t1	1272	1200	1272	70/73(95.89)	1	0	73	135	3e-38
comp179506_c0	670	541	68	Bv7_157230_sxpk.t1	588	2	158	98/159(61.64)	0.74	0	159	181	8e-54
comp17950_c0	361	360	1	Bv5_097350_mhco.t1	816	301	420	104/120(86.67)	0.94	0	120	214	9e-67
comp17950_c1	313	2	313	Bv5_097350_mhco.t1	816	200	306	63/109(57.80)	0.66	0.04	109	113	1e-30
comp179515_c0	1209	71	1042	Bv6_134150_joyw.t1	357	47	357	174/324(53.70)	0.7	0	324	328	1e-111
comp179523_c0	533	1	531	Bv_04750_aupm.t1	843	38	211	113/177(63.84)	0.76	0	177	218	6e-67
comp179538_c0	210	169	5	Bv2_039210_ezcp.t1	482	3	55	30/59(50.85)	0.62	0.06	59	45.4	2e-07
comp17955_c0	756	711	286	Bv5_119100_cowf.t1	227	91	227	113/144(78.47)	0.86	0.01	144	213	2e-69
comp179577_c0	1448	1402	2	Bv_01060_jnme.t1	688	1	484	346/484(71.49)	0.82	0.03	484	704	0
comp17959_c0	1645	1645	86	Bv7_175480_qpor.t1	562	39	557	225/557(40.39)	0.54	0.06	557	346	1e-112
comp1795_c1	422	123	296	Bv6_131620_njof.t1	481	131	191	24/61(39.34)	0.49	0.04	61	44.3	5e-06
comp17961_c0	1563	1499	270	Bv9_229340_aszf.t1	403	1	403	338/410(82.44)	0.9	0	410	700	0
comp17964_c0	371	271	59	Bv4_079690_pxfe.t1	69	1	69	61/71(85.92)	0.94	0	71	122	1e-37
comp179665_c0	713	357	37	Bv6_145580_ymqo.t1	1059	297	394	65/107(60.75)	0.71	0	107	118	2e-30
comp1796_c0	276	2	274	Bv1_014040_qonh.t1	1063	37	127	84/91(92.31)	0.98	0	91	173	6e-52
comp17971_c0	484	5	277	Bv6_136710_psxp.t1	213	126	213	67/92(72.83)	0.78	0.01	92	125	1e-36
comp179747_c0	316	235	74	Bv_48590_idzk.t1	119	40	104	25/66(37.88)	0.42	0.18	66	42.7	2e-06
comp17975_c0	1230	1229	57	Bv7_177970_jsty.t1	623	232	622	309/391(79.03)	0.89	0	391	624	0
comp17976_c0	654	439	56	Bv_05330_xism.t1	2373	1573	1671	59/128(46.09)	0.57	0	128	111	3e-28
comp17977_c0	356	3	206	Bv9_221240_rkye.t1	319	252	319	58/68(85.29)	0.91	0	68	124	7e-36
comp17977_c1	951	774	1	Bv9_221240_rkye.t1	319	1	258	221/258(85.66)	0.93	0	258	472	1e-169
comp179821_c0	489	1	384	Bv7_173880_rmry.t1	395	223	357	62/136(45.59)	0.65	0.05	136	127	7e-36
comp179877_c0	628	514	107	Bv_17750_ahue.t1	139	1	138	107/139(76.98)	0.83	0.02	139	198	1e-65
comp17989_c0	1203	1201	230	Bv9_206310_qter.t1	616	290	614	268/325(82.46)	0.88	0	325	537	0
comp17989_c1	784	775	2	Bv9_206310_qter.t1	616	28	293	188/269(69.89)	0.79	0.04	269	365	1e-124
comp179901_c0	391	2	286	Bv5_120260_zksn.t1	102	8	101	69/96(71.88)	0.82	0.01	96	150	1e-48
comp17993_c0	221	4	189	Bv5_106080_yacg.t1	1023	675	736	37/62(59.68)	0.79	0	62	82	3e-20
comp179949_c0	622	602	3	Bv_39690_mhfn.t1	537	111	304	60/200(30.00)	0.5	0	200	91.7	1e-21
comp179960_c0	523	523	44	Bv1u_022080_gtuc.t1	499	104	272	81/171(47.37)	0.6	0.06	171	135	4e-38
comp179966_c0	626	1	342	Bv5_119850_xzuy.t1	159	41	154	66/114(57.89)	0.73	0	114	135	1e-40
comp17996_c0	312	55	309	Bv_86730_nwet.t1	139	55	139	46/86(53.49)	0.61	0.01	86	76.3	4e-19
comp179983_c0	948	717	13	Bv9_211180_fsam.t2	503	1	261	110/263(41.83)	0.53	0.1	263	175	6e-51
comp17998_c0	314	1	210	Bv9_229750_qdkf.t1	91	22	91	59/70(84.29)	0.92	0	70	127	5e-40
comp18000_c0	1816	1816	53	Bv5_098590_feii.t1	912	324	911	439/588(74.66)	0.86	0	588	872	0
comp180023_c0	1295	1215	1	Bv9_226120_cgga.t1	471	7	405	194/406(47.78)	0.66	0	406	381	1e-129
comp180042_c0	417	323	3	Bv9u_231360_aurc.t1	466	11	117	40/108(37.04)	0.59	0	108	73.9	2e-16
comp18007_c0	859	734	192	Bv9_226370_fpuf.t1	172	1	164	133/186(71.51)	0.77	0.02	186	237	3e-79
[truncated: 23,254 more rows]

## Sheet: Additional file 11b (23876)
Additional file 11b.Top tBLASTn results of sugar beet proteins versus sand rice unigenes.
Query_id	Query_length	Query_start	Query_end	Subject_id	Subject_length	Subject_start	Subject_end	Identity	Positive	Gap	Align_length	Score	E_value
Bv1_000010_iiuw.t1	559	1	558	comp41415_c0	2475	251	1924	516/558(92.47)	0.96	0	558	1071	0
Bv1_000020_oary.t1	222	1	222	comp44041_c0	2980	1190	519	184/224(82.14)	0.88	0	224	326	1e-105
Bv1_000030_uojq.t1	588	1	551	comp44041_c0	2980	2822	1197	446/553(80.65)	0.86	0	553	813	0
Bv1_000030_uojq.t2	579	1	542	comp44041_c0	2980	2822	1197	446/544(81.99)	0.87	0	544	821	0
Bv1_000040_cpku.t1	322	32	301	comp39909_c1	1791	1611	748	202/288(70.14)	0.79	0.06	288	401	1e-137
Bv1_000060_ctkw.t1	396	1	396	comp19607_c0	1691	145	1323	329/399(82.46)	0.89	0	399	657	0
Bv1_000070_xuzy.t1	75	18	74	comp27078_c0	1306	1116	874	43/81(53.09)	0.55	0.29	81	79	6e-19
Bv1_000100_pnxw.t1	263	1	115	comp80152_c0	601	220	579	97/121(80.17)	0.83	0.04	121	140	4e-41
Bv1_000120_apyy.t1	86	1	86	comp28015_c0	2035	600	343	72/86(83.72)	0.86	0	86	147	4e-43
Bv1_000130_fdjg.t1	437	2	437	comp35010_c0	1967	264	1595	333/444(75.00)	0.83	0.01	444	599	0
Bv1_000140_mcgx.t1	450	9	450	comp42647_c0	2355	259	1575	378/443(85.33)	0.91	0	443	769	0
Bv1_000160_wzah.t1	437	4	435	comp39761_c0	1500	205	1452	281/432(65.05)	0.72	0	432	516	0
Bv1_000170_utwn.t1	1078	1	1078	comp34023_c0	4340	4119	796	853/1118(76.30)	0.83	0.03	1118	1669	0
Bv1_000180_efnn.t1	892	35	892	comp69523_c0	3114	366	2765	307/879(34.93)	0.52	0.02	879	459	1e-146
Bv1_000190_nxgw.t1	69	1	66	comp19682_c0	695	226	423	63/66(95.45)	0.96	0	66	66.6	5e-15
Bv1_000200_ckiq.t1	346	1	346	comp42255_c1	1489	223	1245	284/346(82.08)	0.89	0	346	593	0
Bv1_000210_iemq.t1	537	1	330	comp34086_c0	2681	461	1468	235/337(69.73)	0.79	0.02	337	425	1e-139
Bv1_000220_pnqr.t1	470	1	465	comp19067_c0	2188	1765	356	361/470(76.81)	0.86	0.01	470	763	0
Bv1_000230_aysj.t1	97	11	97	comp42460_c0	695	166	426	82/87(94.25)	0.96	0	87	167	1e-53
Bv1_000240_ykom.t1	556	2	556	comp34105_c0	2290	94	1770	478/559(85.51)	0.9	0	559	962	0
Bv1_000250_ccns.t1	441	165	439	comp28239_c0	1634	1031	204	168/289(58.13)	0.72	0.04	289	337	1e-111
Bv1_000260_wqjx.t1	822	1	822	comp40313_c0	2909	2720	192	683/845(80.83)	0.87	0.02	845	1324	0
Bv1_000260_wqjx.t2	793	1	793	comp40313_c0	2909	2720	192	658/845(77.87)	0.84	0.06	845	1260	0
Bv1_000270_ourr.t1	482	164	395	comp27393_c0	1493	1493	807	167/235(71.06)	0.78	0.01	235	328	1e-107
Bv1_000270_ourr.t2	499	164	412	comp27393_c0	1493	1493	807	167/252(66.27)	0.73	0.01	252	317	1e-103
Bv1_000280_qwdp.t1	54	1	54	comp19719_c0	635	459	298	40/54(74.07)	0.83	0	54	89.7	3e-24
Bv1_000300_pzof.t1	327	9	327	comp36854_c0	1472	308	1303	266/332(80.12)	0.89	0.03	332	525	0
Bv1_000310_dnyg.t1	767	33	767	comp33711_c1	4411	2607	403	664/737(90.09)	0.94	0	737	1357	0
Bv1_000320_xgug.t1	705	1	704	comp43812_c0	3204	2843	729	622/718(86.63)	0.9	0.01	718	1275	0
Bv1_000340_ofuz.t1	85	1	77	comp44863_c0	754	588	358	71/77(92.21)	1	0	77	150	3e-47
Bv1_000350_hyix.t1	353	5	353	comp32423_c0	1530	171	1325	233/391(59.59)	0.69	0.1	391	412	1e-142
Bv1_000360_ecyn.t1	323	171	307	comp33985_c0	1876	633	235	64/138(46.38)	0.67	0	138	132	2e-34
Bv1_000370_cpzc.t1	171	1	161	comp36091_c0	1398	62	553	131/166(78.92)	0.86	0.03	166	234	9e-76
Bv1_000380_ezio.t1	171	1	161	comp36091_c0	1398	62	553	135/166(81.33)	0.87	0.03	166	242	6e-79
Bv1_000390_fwtz.t1	289	1	160	comp38652_c0	1752	1665	1186	154/160(96.25)	0.97	0	160	310	1e-102
Bv1_000400_ahhr.t1	155	1	135	comp47349_c0	642	104	448	61/135(45.19)	0.5	0	135	87.4	9e-22
Bv1_000410_tgrr.t1	905	1	905	comp19526_c0	3632	3327	568	807/920(87.72)	0.93	0.01	920	1689	0
Bv1_000420_fhar.t1	174	1	171	comp95929_c0	760	138	644	108/171(63.16)	0.77	0	171	219	1e-72
Bv1_000430_ptxm.t1	314	1	305	comp41695_c0	6036	1697	801	269/308(87.34)	0.92	0	308	516	1e-169
Bv1_000440_zfic.t1	588	1	588	comp39663_c1	2919	2333	609	430/591(72.76)	0.81	0	591	834	0
Bv1_000450_qumn.t1	621	1	621	comp21920_c0	3536	1218	3071	503/623(80.74)	0.86	0	623	919	0
Bv1_000460_nedh.t1	349	40	349	comp40405_c0	4388	546	1478	149/312(47.76)	0.69	0	312	301	3e-92
Bv1_000470_twmo.t1	135	1	135	comp42728_c0	954	797	393	126/135(93.33)	0.97	0	135	231	3e-77
Bv1_000480_xpyy.t1	1476	1	1476	comp39614_c0	5125	54	4472	1125/1502(74.90)	0.83	0.01	1502	2137	0
Bv1_000490_jfiq.t1	447	1	447	comp28146_c0	1797	1708	368	428/447(95.75)	0.97	0	447	885	0
Bv1_000500_rcun.t1	269	1	269	comp20998_c0	1470	334	1185	180/290(62.07)	0.74	0.07	290	271	2e-88
Bv1_000510_gnit.t1	508	1	508	comp27514_c0	1859	1646	126	405/523(77.44)	0.83	0.02	523	786	0
Bv1_000520_iwzy.t1	373	1	287	comp36240_c0	2041	122	973	261/287(90.94)	0.96	0	287	541	0
Bv1_000520_iwzy.t2	370	1	284	comp36240_c0	2041	122	973	261/284(91.90)	0.97	0	284	546	0
Bv1_000530_urud.t1	492	9	273	comp24170_c0	867	836	3	202/278(72.66)	0.83	0.04	278	430	1e-150
Bv1_000540_ghtj.t1	577	18	439	comp41056_c0	3378	1011	2345	209/456(45.83)	0.59	0.07	456	365	1e-114
Bv1_000550_kfez.t1	238	1	238	comp44337_c0	1469	1115	402	198/238(83.19)	0.93	0	238	412	1e-144
Bv1_000560_yixq.t1	94	13	87	comp23028_c0	746	56	280	56/75(74.67)	0.82	0	75	68.6	3e-15
Bv1_000580_aahw.t1	250	1	250	comp19040_c0	1437	233	1051	217/273(79.49)	0.86	0.08	273	410	1e-143
Bv1_000590_nkif.t1	1721	1	1721	comp37828_c0	5655	5407	221	1311/1766(74.24)	0.82	0.02	1766	2499	0
Bv1_000600_qham.t1	211	1	107	comp623910_c0	367	45	365	93/107(86.92)	0.91	0	107	195	2e-64
Bv1_000610_zjoi.t1	264	1	264	comp37802_c0	1668	921	130	234/264(88.64)	0.94	0	264	493	1e-174
Bv1_000610_zjoi.t2	469	200	469	comp37802_c0	1668	939	130	239/270(88.52)	0.94	0	270	504	0
Bv1_000620_kdst.t1	100	1	100	comp19929_c0	756	272	571	93/100(93.00)	0.97	0	100	171	5e-55
Bv1_000630_gmir.t1	325	1	322	comp51323_c0	1309	1091	126	165/324(50.93)	0.7	0	324	327	1e-110
Bv1_000640_wade.t1	360	1	360	comp51323_c0	1309	1205	123	241/362(66.57)	0.79	0	362	480	1e-170
Bv1_000640_wade.t2	323	1	289	comp51323_c0	1309	1205	339	195/290(67.24)	0.81	0	290	393	1e-136
Bv1_000650_ochx.t1	648	1	354	comp39791_c0	1360	1294	254	232/355(65.35)	0.78	0	355	457	1e-156
Bv1_000660_qkxk.t1	367	1	363	comp39791_c0	1360	1294	227	239/364(65.66)	0.79	0	364	472	1e-166
Bv1_000670_czwr.t1	678	1	677	comp26767_c0	2784	2237	213	560/680(82.35)	0.91	0	680	1141	0
Bv1_000680_phuh.t1	715	32	715	comp26840_c0	2543	289	2349	610/687(88.79)	0.94	0	687	1253	0
Bv1_000690_mpuq.t1	335	1	335	comp32219_c0	2117	1459	461	292/335(87.16)	0.92	0	335	584	0
Bv1_000700_ftcz.t1	687	1	584	comp86164_c0	1925	131	1906	422/603(69.98)	0.78	0.03	603	789	0
Bv1_000710_rqfn.t1	267	143	262	comp38779_c0	1891	1308	1670	78/121(64.46)	0.75	0	121	162	1e-45
Bv1_000720_hitc.t1	320	195	315	comp38779_c0	1891	1305	1670	78/122(63.93)	0.73	0	122	162	3e-45
Bv1_000730_wmjz.t1	655	1	443	comp32786_c0	3738	753	2087	399/448(89.06)	0.93	0.01	448	807	0
Bv1_000740_gzum.t1	524	1	524	comp42061_c0	1788	104	1672	485/524(92.56)	0.95	0	524	982	0
Bv1_000750_pjej.t1	125	6	118	comp48960_c0	951	898	545	38/118(32.20)	0.5	0.04	118	73.2	3e-16
Bv1_000770_meja.t1	569	234	569	comp41172_c0	2112	939	1991	285/360(79.17)	0.83	0.06	360	554	0
Bv1_000780_ymmj.t1	432	3	292	comp322271_c0	926	871	2	240/290(82.76)	0.91	0	290	495	1e-176
Bv1_000810_ykfy.t1	438	122	438	comp29250_c0	1533	346	1518	201/391(51.41)	0.6	0.18	391	341	1e-112
Bv1_000820_agef.t1	1098	526	883	comp35016_c1	1119	1102	2	258/367(70.30)	0.79	0.02	367	461	1e-153
Bv1_000830_poqd.t1	243	3	171	comp35016_c1	1119	856	554	56/169(33.14)	0.39	0	169	68.2	4e-13
Bv1_000850_yurr.t1	515	11	514	comp27448_c0	1821	25	1440	142/526(27.00)	0.42	0.04	526	108	1e-24
Bv1_000860_xiej.t1	630	212	630	comp41456_c0	1628	3	1259	357/419(85.20)	0.93	0	419	764	0
Bv1_000870_kqgq.t1	180	16	180	comp90957_c0	829	2	505	100/173(57.80)	0.66	0.04	173	171	1e-53
Bv1_000880_pchj.t1	513	1	513	comp19467_c0	2770	564	2132	436/524(83.21)	0.88	0.02	524	892	0
Bv1_000890_yodk.t1	349	1	349	comp37362_c0	1809	37	1092	289/352(82.10)	0.9	0	352	590	0
Bv1_000890_yodk.t2	196	1	196	comp37362_c0	1809	505	1092	172/196(87.76)	0.93	0	196	352	1e-120
Bv1_000900_kkwz.t1	166	1	140	comp42801_c0	2677	1654	2073	131/140(93.57)	0.94	0	140	270	6e-86
Bv1_000910_rpfo.t1	420	1	103	comp39830_c0	3239	48	350	72/103(69.90)	0.83	0	103	118	2e-28
Bv1_000920_psuy.t1	421	1	421	comp27567_c0	2132	1819	542	371/430(86.28)	0.9	0.02	430	679	0
Bv1_000930_djas.t1	922	114	918	comp39968_c0	3375	510	2960	326/828(39.37)	0.55	0.02	828	486	1e-155
Bv1_000940_moaq.t1	639	4	564	comp39840_c1	3865	677	2308	185/573(32.29)	0.51	0.02	573	228	2e-63
Bv1_000950_frfm.t1	345	1	345	comp39723_c0	1932	367	1401	322/345(93.33)	0.96	0	345	623	0
Bv1_000960_dqrm.t1	181	1	178	comp21195_c0	850	632	126	129/178(72.47)	0.8	0	178	258	2e-87
Bv1_000970_rdqx.t1	380	1	379	comp38921_c2	1646	1495	359	347/379(91.56)	0.97	0	379	708	0
Bv1_000980_twpf.t1	315	1	312	comp17565_c0	1180	1104	163	240/314(76.43)	0.88	0	314	466	1e-165
Bv1_000990_awoq.t1	709	1	709	comp26283_c0	3013	355	2499	615/718(85.65)	0.9	0.01	718	1180	0
Bv1_001000_ndes.t1	116	1	116	comp51781_c0	599	112	429	75/118(63.56)	0.73	0.01	118	150	3e-47
Bv1_001010_ohtg.t1	97	3	97	comp62493_c0	648	559	269	45/97(46.39)	0.62	0.02	97	90.9	6e-24
Bv1_001020_npks.t1	536	1	536	comp41335_c1	2195	153	1763	469/537(87.34)	0.93	0	537	888	0
Bv1_001030_iptn.t1	596	272	596	comp41565_c0	2214	1195	221	281/325(86.46)	0.91	0	325	542	0
Bv1_001070_strk.t1	349	5	260	comp17609_c0	1116	338	1054	151/259(58.30)	0.66	0.01	259	298	4e-99
Bv1_001080_eaih.t1	344	20	344	comp41565_c0	2214	1195	221	263/325(80.92)	0.88	0	325	505	1e-175
Bv1_001090_ysrx.t1	279	1	279	comp28491_c0	1705	1357	524	261/279(93.55)	0.97	0	279	528	0
Bv1_001100_nsyq.t1	512	5	500	comp40082_c0	2793	937	2430	341/499(68.34)	0.8	0	499	720	0
Bv1_001110_kfgd.t1	655	4	655	comp40565_c0	2674	250	2175	543/652(83.28)	0.9	0	652	1105	0
Bv1_001120_jirh.t1	97	9	97	comp42538_c0	912	734	468	72/89(80.90)	0.94	0	89	154	5e-48
Bv1_001130_mjwx.t1	1474	1	1474	comp38145_c0	4912	96	4559	1208/1490(81.07)	0.87	0.01	1490	2330	0
Bv1_001140_gjid.t1	629	1	629	comp42842_c0	2562	2316	451	529/629(84.10)	0.91	0	629	1079	0
Bv1_001150_owtt.t1	85	31	84	comp28784_c0	356	31	192	47/54(87.04)	0.96	0	54	101	2e-29
Bv1_001160_tedw.t1	433	1	433	comp36962_c1	2357	1887	595	368/434(84.79)	0.91	0	434	661	0
Bv1_001170_ofhp.t1	428	1	428	comp44551_c0	1748	88	1368	364/428(85.05)	0.94	0	428	739	0
Bv1_001180_hqtc.t1	459	65	435	comp107270_c0	1361	2	1114	328/371(88.41)	0.94	0	371	695	0
Bv1_001190_ugji.t1	541	169	429	comp39637_c0	2810	1792	1031	204/265(76.98)	0.84	0.01	265	407	1e-132
Bv1_001200_ptoj.t1	391	1	391	comp19180_c0	1629	157	1338	350/395(88.61)	0.94	0.01	395	701	0
Bv1_001210_gatn.t1	80	11	76	comp34695_c1	544	259	62	33/66(50.00)	0.62	0	66	72.4	2e-17
Bv1_001220_oroi.t1	554	1	554	comp32510_c0	2252	1990	329	539/554(97.29)	0.99	0	554	1131	0
Bv1_001230_guzj.t1	62	1	62	comp42266_c0	689	251	436	56/62(90.32)	0.96	0	62	122	7e-37
Bv1_001240_nywa.t1	490	1	490	comp40929_c0	3037	270	1739	457/490(93.27)	0.95	0	490	924	0
Bv1_001240_nywa.t2	446	1	446	comp40929_c0	3037	402	1739	426/446(95.52)	0.97	0	446	879	0
Bv1_001250_oini.t1	255	1	255	comp40929_c0	3037	2945	2184	213/255(83.53)	0.9	0	255	452	1e-153
Bv1_001260_xrne.t1	380	1	380	comp20475_c0	1666	245	1384	314/380(82.63)	0.91	0	380	610	0
Bv1_001270_azqs.t1	598	1	478	comp40814_c0	2854	252	1811	431/521(82.73)	0.87	0.08	521	810	0
Bv1_001270_azqs.t2	596	1	478	comp40814_c0	2854	252	1811	431/521(82.73)	0.87	0.08	521	810	0
Bv1_001280_iquc.t1	341	1	341	comp34221_c0	1135	20	985	250/344(72.67)	0.8	0	344	473	1e-168
Bv1_001290_xkhk.t1	501	1	501	comp28131_c0	1615	35	1537	407/502(81.08)	0.89	0	502	825	0
Bv1_001300_sidm.t1	499	1	498	comp28131_c0	1615	35	1537	387/502(77.09)	0.86	0	502	780	0
Bv1_001310_edfk.t1	438	3	431	comp44017_c0	2063	1615	299	252/440(57.27)	0.72	0.02	440	509	1e-176
Bv1_001320_zice.t1	532	1	532	comp36199_c0	2766	2121	520	449/545(82.39)	0.87	0.02	545	858	0
Bv1_001330_nkgu.t1	1350	196	984	comp37682_c1	2288	2288	3	622/790(78.73)	0.85	0	790	1237	0
Bv1_001340_dpig.t1	361	1	361	comp48908_c0	1633	105	1187	330/361(91.41)	0.97	0	361	696	0
Bv1_001350_mfwa.t1	347	1	347	comp79834_c0	1614	278	1336	237/365(64.93)	0.76	0.04	365	447	1e-155
Bv1_001360_qdto.t1	450	1	449	comp35482_c0	1916	202	1542	376/449(83.74)	0.92	0	449	796	0
Bv1_001360_qdto.t2	254	1	212	comp35482_c0	1916	202	831	178/212(83.96)	0.91	0	212	373	1e-126
Bv1_001360_qdto.t3	156	1	155	comp35482_c0	1916	1078	1542	134/155(86.45)	0.92	0	155	282	5e-93
Bv1_001360_qdto.t4	270	44	255	comp35482_c0	1916	907	1542	182/212(85.85)	0.92	0	212	382	1e-130
Bv1_001360_qdto.t5	256	44	255	comp35482_c0	1916	907	1542	182/212(85.85)	0.92	0	212	383	1e-130
Bv1_001370_weum.t1	177	1	177	comp27868_c0	1502	930	400	169/177(95.48)	0.98	0	177	361	1e-125
Bv1_001380_utxu.t1	481	2	471	comp20492_c0	1715	125	1573	153/498(30.72)	0.51	0.05	498	241	3e-73
Bv1_001390_pzpo.t1	110	1	110	comp21090_c0	1207	984	655	61/110(55.45)	0.75	0	110	122	3e-34
Bv1_001400_nupk.t1	68	1	68	comp121076_c0	506	78	278	53/68(77.94)	0.86	0	68	108	6e-32
Bv1_001410_xwqc.t1	486	1	476	comp20492_c0	1715	128	1573	150/499(30.06)	0.49	0.04	499	241	6e-73
Bv1_001420_dfyi.t1	82	4	82	comp121076_c0	506	30	278	49/83(59.04)	0.74	0.04	83	103	9e-30
Bv1_001430_osza.t1	137	1	134	comp70847_c0	650	597	199	121/134(90.30)	0.94	0	134	239	7e-82
Bv1_001440_jutx.t1	130	1	130	comp43470_c0	593	579	199	94/130(72.31)	0.83	0	130	187	2e-61
Bv1_001450_jfuq.t1	701	1	701	comp40730_c0	4019	2861	351	343/846(40.54)	0.54	0.17	846	479	1e-153
Bv1_001460_jjwj.t1	304	1	301	comp40730_c0	4019	3698	2865	125/314(39.81)	0.55	0.04	314	176	4e-49
Bv1_001470_nmiw.t1	915	1	334	comp38587_c0	3335	201	1202	311/334(93.11)	0.96	0	334	655	0
Bv1_001470_nmiw.t2	916	1	334	comp38587_c0	3335	201	1202	311/334(93.11)	0.96	0	334	655	0
Bv1_001480_iiwe.t1	618	1	618	comp21838_c0	5762	159	2000	536/618(86.73)	0.92	0	618	1105	0
Bv1_001490_srtz.t1	1052	1	1052	comp21838_c0	5762	5532	2452	907/1058(85.73)	0.92	0	1058	1858	0
Bv1_001500_scmx.t1	495	1	495	comp36007_c1	2405	1937	402	353/521(67.75)	0.76	0.04	521	659	0
Bv1_001510_uati.t1	423	1	423	comp60838_c0	1708	1661	210	293/497(58.95)	0.69	0.14	497	506	1e-177
Bv1_001520_cedf.t1	230	5	230	comp38609_c0	3012	2178	1501	185/228(81.14)	0.89	0	228	385	1e-128
Bv1_001530_zhap.t1	276	142	276	comp39378_c0	932	36	443	125/136(91.91)	0.95	0	136	254	3e-84
Bv1_001530_zhap.t2	264	142	245	comp39378_c0	932	36	350	93/105(88.57)	0.92	0	105	185	3e-57
Bv1_001540_answ.t1	595	1	595	comp32089_c0	2520	2191	428	564/595(94.79)	0.96	0	595	1135	0
Bv1_001550_jzpq.t1	590	10	590	comp32089_c0	2520	2173	428	513/582(88.14)	0.93	0	582	1043	0
Bv1_001560_ewdr.t1	100	1	30	comp45174_c0	1050	373	284	22/30(73.33)	0.83	0	30	50.8	1e-08
Bv1_001570_xzdn.t1	579	123	578	comp35513_c0	2442	848	2203	385/456(84.43)	0.9	0	456	751	0
Bv1_001580_ptqf.t1	574	12	532	comp40637_c2	2137	574	2136	352/529(66.54)	0.79	0.01	529	695	0
Bv1_001590_fgwn.t1	576	12	536	comp40637_c2	2137	574	2136	328/525(62.48)	0.79	0	525	665	0
Bv1_001600_qucw.t1	579	54	579	comp42192_c0	2214	1858	338	424/527(80.46)	0.86	0	527	774	0
Bv1_001610_oetf.t1	669	1	669	comp36615_c0	4074	4013	1905	602/705(85.39)	0.9	0.05	705	1165	0
Bv1_001620_adjx.t1	326	1	326	comp36615_c0	4074	123	1136	279/338(82.54)	0.9	0.03	338	584	0
Bv1_001630_xhgw.t1	406	1	406	comp40061_c0	2376	1804	476	282/445(63.37)	0.75	0.08	445	559	0
Bv1_001640_mupk.t1	110	1	110	comp20186_c0	1445	1100	771	93/110(84.55)	0.87	0	110	149	7e-44
Bv1_001670_shuh.t1	207	33	136	comp35080_c2	1037	327	629	78/104(75.00)	0.82	0	104	140	3e-40
Bv1_001670_shuh.t2	142	20	124	comp35080_c2	1037	327	632	78/105(74.29)	0.82	0	105	140	2e-41
Bv1_001670_shuh.t3	141	20	124	comp35080_c2	1037	327	632	78/105(74.29)	0.81	0	105	140	4e-41
Bv1_001670_shuh.t4	194	20	123	comp35080_c2	1037	327	629	78/104(75.00)	0.82	0	104	140	2e-40
Bv1_001690_upxi.t1	313	89	306	comp41337_c2	1706	1151	462	59/242(24.38)	0.46	0.09	242	59.3	1e-09
Bv1_001700_oono.t1	459	3	432	comp19600_c0	1993	225	1511	209/436(47.94)	0.67	0.01	436	436	1e-147
Bv1_001710_jtza.t1	227	1	223	comp29331_c0	4190	283	951	207/223(92.83)	0.96	0	223	428	1e-141
Bv1_001720_gsjt.t1	685	1	685	comp29331_c0	4190	3859	1805	560/687(81.51)	0.88	0	687	1146	0
Bv1_001750_iqfr.t1	975	1	974	comp40890_c1	4484	4064	1155	798/976(81.76)	0.89	0	976	1546	0
Bv1_001760_oyuy.t1	325	1	322	comp28230_c0	2130	1485	520	266/322(82.61)	0.87	0	322	515	1e-180
Bv1_001770_sycp.t1	184	5	181	comp33852_c0	836	745	197	86/184(46.74)	0.64	0.03	184	169	1e-52
Bv1_001780_xahi.t1	208	1	207	comp483595_c0	789	659	39	157/207(75.85)	0.88	0	207	334	1e-117
Bv1_001790_iokn.t1	253	1	251	comp36341_c0	1709	732	1541	149/270(55.19)	0.71	0.07	270	316	1e-105
Bv1_001800_owzx.t1	316	90	315	comp34437_c1	1549	1063	395	138/229(60.26)	0.75	0.01	229	227	1e-107
Bv1_001810_morm.t1	757	1	757	comp17704_c0	2565	2510	270	662/761(86.99)	0.92	0	761	1361	0
Bv1_001820_yemc.t1	1175	5	1175	comp29806_c0	4094	3802	266	960/1182(81.22)	0.87	0	1182	1801	0
Bv1_001820_yemc.t2	1177	5	1177	comp29806_c0	4094	3802	266	959/1182(81.13)	0.87	0	1182	1797	0
Bv1_001830_rprr.t1	186	22	186	comp31073_c0	1823	709	215	122/165(73.94)	0.86	0	165	209	8e-65
Bv1_001840_pxgh.t1	318	3	317	comp40766_c7	1721	2	931	223/317(70.35)	0.8	0	317	414	1e-142
Bv1_001850_sads.t1	92	1	92	comp40766_c7	1721	1670	1395	81/92(88.04)	0.92	0	92	168	4e-51
Bv1_001860_ifrq.t1	505	62	503	comp41337_c2	1706	1700	441	361/445(81.12)	0.87	0	445	735	0
Bv1_001870_umgt.t1	179	13	158	comp42192_c0	2214	769	341	70/146(47.95)	0.7	0	146	152	3e-43
Bv1_001880_qpae.t1	229	2	228	comp19354_c0	1644	1216	539	186/229(81.22)	0.88	0	229	382	1e-131
Bv1_001890_odzx.t1	129	1	129	comp28285_c0	1301	598	212	124/129(96.12)	0.96	0	129	259	7e-87
Bv1_001900_nkmm.t1	349	1	349	comp27004_c0	1422	151	1164	232/349(66.48)	0.78	0	349	461	1e-162
Bv1_001900_nkmm.t2	324	1	311	comp27004_c0	1422	151	1053	208/311(66.88)	0.78	0	311	416	1e-144
Bv1_001920_sums.t1	368	1	368	comp27004_c0	1422	151	1224	273/368(74.18)	0.84	0	368	553	0
Bv1_001920_sums.t2	269	1	267	comp27004_c0	1422	151	924	199/267(74.53)	0.83	0	267	395	1e-137
Bv1_001930_okfa.t1	354	5	354	comp24336_c0	2592	2405	1353	303/351(86.32)	0.91	0	351	602	0
Bv1_001940_cdth.t1	319	1	316	comp24336_c0	2592	181	1122	262/318(82.39)	0.89	0	318	542	0
Bv1_001940_cdth.t2	290	1	287	comp24336_c0	2592	181	1122	233/318(73.27)	0.8	0.09	318	468	1e-160
Bv1_001950_imjw.t1	1972	1	1972	comp40563_c0	6826	225	6371	1756/2053(85.53)	0.9	0.03	2053	3513	0
Bv1_001960_wzqf.t1	217	1	217	comp50265_c0	1205	178	828	203/217(93.55)	0.95	0	217	425	1e-151
Bv1_001970_aicq.t1	569	288	447	comp14354_c0	479	1	477	138/160(86.25)	0.93	0	160	292	7e-97
Bv1_001980_pked.t1	591	1	585	comp39769_c0	4356	431	2212	474/597(79.40)	0.86	0.02	597	902	0
Bv1_001980_pked.t2	615	1	609	comp39769_c0	4356	359	2212	491/621(79.07)	0.87	0.01	621	941	0
Bv1_001980_pked.t3	607	331	588	comp39769_c0	4356	1409	2182	235/258(91.09)	0.94	0	258	481	0
Bv1_001990_ekgh.t1	388	2	382	comp33855_c0	1995	154	1419	178/430(41.40)	0.57	0.11	430	307	2e-98
Bv1_001990_ekgh.t2	433	2	427	comp33855_c0	1995	154	1419	178/475(37.47)	0.51	0.1	475	286	9e-90
Bv1_002000_zruk.t1	1087	1	1086	comp41585_c0	4231	682	3939	981/1086(90.33)	0.94	0	1086	2011	0
Bv1_002010_eooz.t1	678	1	678	comp35874_c0	3163	348	2654	557/770(72.34)	0.79	0.11	770	1070	0
Bv1_002020_txmr.t1	665	2	664	comp33754_c0	3479	1094	3079	520/666(78.08)	0.85	0	666	886	0
Bv1_002030_aexm.t1	91	1	83	comp33754_c0	3479	881	1117	73/83(87.95)	0.92	0	83	155	3e-45
Bv1_002050_xiyt.t1	382	28	382	comp40097_c0	1419	1305	247	197/357(55.18)	0.72	0	357	409	1e-140
Bv1_002060_swde.t1	396	20	396	comp40097_c0	1419	1374	247	199/380(52.37)	0.68	0	380	393	1e-134
Bv1_002070_guiy.t1	400	18	400	comp40097_c0	1419	1380	247	202/385(52.47)	0.68	0	385	398	1e-136
Bv1_002080_xere.t1	330	1	330	comp40097_c0	1419	1233	247	208/331(62.84)	0.77	0	331	430	1e-150
Bv1_002090_ehgj.t1	369	16	369	comp40097_c0	1419	1305	247	214/355(60.28)	0.76	0	355	448	1e-156
Bv1_002100_exzk.t1	370	1	370	comp31694_c1	1719	1364	210	309/385(80.26)	0.86	0.03	385	645	0
Bv1_002110_myou.t1	371	12	371	comp31694_c1	1719	1298	210	299/363(82.37)	0.88	0	363	631	0
Bv1_002120_mede.t1	375	2	375	comp31694_c1	1719	1340	210	258/377(68.44)	0.79	0	377	538	0
Bv1_002130_grta.t1	193	1	193	comp31068_c0	1038	197	751	154/193(79.79)	0.85	0	193	267	8e-90
Bv1_002140_gcco.t1	313	109	313	comp34429_c0	627	2	589	175/207(84.54)	0.9	0	207	315	1e-108
Bv1_002150_xpwe.t1	419	256	418	comp36238_c0	920	209	703	47/167(28.14)	0.56	0.02	167	78.6	5e-16
Bv1_002160_neis.t1	324	130	324	comp79791_c0	884	756	154	155/201(77.11)	0.84	0.02	201	246	3e-80
Bv1_002170_hdgf.t1	641	27	640	comp21447_c0	2809	566	2434	452/627(72.09)	0.8	0.02	627	878	0
Bv1_002180_ikqn.t1	357	1	356	comp21232_c0	1639	1271	204	292/356(82.02)	0.9	0	356	618	0
Bv1_002210_cste.t1	1965	1	1965	comp40777_c0	6511	6379	458	1567/1986(78.90)	0.86	0.01	1986	3119	0
Bv1_002220_rrwi.t1	142	1	62	comp39041_c0	763	607	422	49/62(79.03)	0.93	0	62	110	1e-30
Bv1_002220_rrwi.t2	110	1	109	comp39041_c0	763	607	281	85/109(77.98)	0.89	0	109	120	7e-35
Bv1_002230_gtmz.t1	259	1	205	comp39434_c0	1681	154	711	129/206(62.62)	0.75	0	206	258	1e-82
Bv1_002240_xudp.t1	167	1	167	comp39448_c0	1863	1141	641	136/169(80.47)	0.86	0.01	169	225	7e-71
Bv1_002250_qseg.t1	166	1	166	comp44555_c0	662	506	6	132/167(79.04)	0.89	0	167	229	2e-77
Bv1_002260_iufk.t1	226	1	226	comp47068_c0	1016	94	777	163/237(68.78)	0.75	0.04	237	274	5e-92
Bv1_002270_pwhy.t1	247	1	247	comp37601_c0	1452	228	971	212/248(85.48)	0.88	0	248	427	1e-150
Bv1_002270_pwhy.t2	164	1	164	comp37601_c0	1452	477	971	143/165(86.67)	0.89	0	165	291	3e-98
Bv1_002280_rapp.t1	463	44	463	comp44464_c0	1771	1486	311	325/425(76.47)	0.82	0.01	425	580	0
Bv1_002300_hmcs.t1	574	1	574	comp27003_c0	2671	2031	289	506/584(86.64)	0.91	0.01	584	939	0
Bv1_002320_rqps.t1	540	2	535	comp97678_c0	1969	232	1818	360/535(67.29)	0.79	0	535	752	0
Bv1_002330_jdzm.t1	624	51	620	comp97678_c0	1969	124	1833	465/570(81.58)	0.9	0	570	996	0
Bv1_002360_zhdx.t1	198	3	152	comp85382_c0	636	68	439	49/152(32.24)	0.48	0.01	152	58.9	1e-10
Bv1_002370_dexr.t1	528	1	527	comp28415_c0	2206	1819	239	475/527(90.13)	0.96	0	527	959	0
Bv1_002380_rzqd.t1	442	1	441	comp38276_c0	1845	1713	391	397/441(90.02)	0.95	0	441	831	0
Bv1_002390_huch.t1	55	1	55	comp37859_c0	730	474	626	35/56(62.50)	0.71	0.01	56	64.7	2e-14
Bv1_002400_xskn.t1	64	29	57	comp41142_c1	1472	1280	1194	20/29(68.97)	0.82	0	29	44.7	5e-07
Bv1_002410_axyi.t1	422	278	373	comp41626_c0	1946	696	421	34/96(35.42)	0.59	0	96	56.6	2e-08
Bv1_002420_giok.t1	310	6	310	comp44964_c0	1533	316	1206	153/305(50.16)	0.66	0	305	290	6e-95
Bv1_002430_oaoi.t1	228	1	217	comp28182_c0	1770	316	963	185/218(84.86)	0.87	0	218	296	2e-97
Bv1_002440_tpzf.t1	325	22	324	comp28233_c0	1499	1250	321	218/317(68.77)	0.81	0.04	317	463	1e-162
Bv1_002460_iagh.t1	457	1	457	comp36711_c2	1635	37	1404	326/472(69.07)	0.77	0.03	472	632	0
Bv1_002480_eufs.t1	475	45	475	comp39283_c0	3373	1598	267	371/445(83.37)	0.88	0.03	445	745	0
Bv1_002490_qgwp.t1	596	1	596	comp36428_c0	2127	330	2105	537/599(89.65)	0.93	0	599	1074	0
Bv1_002500_yidu.t1	421	1	421	comp29077_c0	1714	1660	389	383/425(90.12)	0.94	0	425	773	0
Bv1_002510_uhsd.t1	784	6	784	comp43358_c0	3548	3059	741	666/781(85.28)	0.9	0	781	1318	0
Bv1_002520_uxdq.t1	125	1	125	comp28349_c0	799	593	204	110/131(83.97)	0.89	0.04	131	190	7e-62
Bv1_002550_pcha.t1	299	18	287	comp36900_c0	1149	862	47	70/272(25.74)	0.43	0	272	108	6e-27
Bv1_002560_nawq.t1	210	1	210	comp32081_c0	1382	1122	454	167/226(73.89)	0.84	0.07	226	319	1e-108
Bv1_002570_nyjs.t1	276	1	274	comp35237_c0	1014	65	901	229/279(82.08)	0.89	0.01	279	435	1e-155
Bv1_002580_ujcg.t1	525	3	523	comp90871_c0	1913	76	1665	370/530(69.81)	0.82	0.01	530	769	0
Bv1_002590_zftr.t1	494	1	490	comp90871_c0	1913	187	1656	414/490(84.49)	0.92	0	490	868	0
Bv1_002600_mdro.t1	112	1	92	comp41147_c5	4049	3848	3573	87/92(94.57)	1	0	92	181	5e-54
Bv1_002620_txed.t1	138	27	138	comp35865_c0	702	1	336	91/112(81.25)	0.89	0	112	188	3e-61
Bv1_002630_kaif.t1	294	1	294	comp50104_c0	1293	1164	274	164/330(49.70)	0.62	0.1	330	242	2e-77
Bv1_002650_sqcd.t1	538	295	538	comp19300_c0	1377	935	183	173/252(68.65)	0.79	0.03	252	320	1e-104
Bv1_002660_ptkg.t1	270	1	270	comp42594_c0	1431	191	1012	217/279(77.78)	0.86	0.03	279	430	1e-151
Bv1_002670_itzi.t1	476	1	474	comp27280_c0	2314	276	1724	392/483(81.16)	0.9	0.01	483	785	0
Bv1_002710_umou.t1	96	23	96	comp7399_c0	322	268	47	47/76(61.84)	0.72	0.02	76	89	2e-24
Bv1_002720_nyks.t1	237	77	237	comp26834_c0	787	787	308	147/161(91.30)	0.94	0	161	304	1e-105
Bv1_002730_euia.t1	205	1	202	comp29841_c0	1084	922	287	148/217(68.20)	0.76	0.06	217	260	1e-86
Bv1_002740_psps.t1	514	1	488	comp90240_c0	2050	157	1614	201/492(40.85)	0.59	0	492	376	1e-123
Bv1_002750_mczy.t1	1059	1	1059	comp43971_c0	4130	637	3813	984/1059(92.92)	0.97	0	1059	2032	0
Bv1_002760_caso.t1	148	1	36	comp37079_c1	1685	1592	1485	35/36(97.22)	1	0	36	77.8	2e-17
Bv1_002770_fexw.t1	91	1	91	comp37079_c1	1685	603	250	83/118(70.34)	0.74	0.22	118	106	3e-28
Bv1_002780_oxhx.t1	123	1	121	comp28963_c0	659	564	199	99/122(81.15)	0.9	0	122	195	1e-64
Bv1_002790_nkrz.t1	108	1	108	comp55992_c0	617	499	176	99/108(91.67)	0.96	0	108	211	4e-71
Bv1_002800_sged.t1	493	14	361	comp40978_c1	3015	1951	887	277/362(76.52)	0.84	0.03	362	511	1e-172
Bv1_002810_jare.t1	1096	11	1096	comp38196_c0	3805	63	3371	937/1106(84.72)	0.9	0.01	1106	1872	0
Bv1_002820_cycr.t1	196	3	196	comp19877_c0	1310	392	973	174/194(89.69)	0.94	0	194	331	1e-113
Bv1_002830_jitd.t1	318	1	318	comp115375_c0	1824	673	1626	273/318(85.85)	0.91	0	318	568	0
Bv1_002850_whci.t1	157	1	156	comp43221_c0	1313	300	767	147/156(94.23)	0.97	0	156	311	1e-106
Bv1_002860_gjdz.t1	107	1	81	comp34307_c0	4623	464	706	61/81(75.31)	0.83	0	81	134	8e-38
Bv1_002870_kgfs.t1	350	39	138	comp36546_c1	2194	1097	1411	60/105(57.14)	0.73	0.04	105	121	4e-30
Bv1_002880_geqg.t1	745	1	553	comp33703_c1	3202	443	2104	440/554(79.42)	0.88	0	554	883	0
Bv1_002890_fdwr.t1	597	8	580	comp21044_c0	3360	2874	1129	337/583(57.80)	0.73	0.01	583	707	0
Bv1_002900_dwki.t1	335	1	335	comp58267_c0	1201	26	1027	251/346(72.54)	0.79	0.03	346	471	1e-167
Bv1_002910_jxsh.t1	740	1	740	comp35563_c1	2714	2614	398	664/740(89.73)	0.95	0	740	1383	0
Bv1_002920_eowz.t1	197	74	197	comp35198_c0	929	339	710	100/124(80.65)	0.89	0	124	219	2e-94
Bv1_002930_ezsd.t1	530	172	490	comp39483_c1	3766	2385	3344	280/320(87.50)	0.93	0	320	573	0
Bv1_002950_zahj.t1	610	1	608	comp17224_c0	2153	2119	263	477/622(76.69)	0.83	0.02	622	954	0
Bv1_002960_qeps.t1	2527	1	2525	comp39432_c0	8235	8202	607	1920/2542(75.53)	0.84	0	2542	3841	0
Bv1_002970_sudi.t1	164	13	144	comp24643_c0	468	67	462	101/132(76.52)	0.84	0	132	192	2e-63
Bv1_002980_fojr.t1	151	1	151	comp38032_c0	3232	2520	2969	128/153(83.66)	0.87	0.01	153	253	4e-79
Bv1_002980_fojr.t2	307	1	307	comp38032_c0	3232	486	1403	234/308(75.97)	0.85	0	308	472	1e-159
Bv1_002980_fojr.t3	462	1	307	comp38032_c0	3232	486	1403	234/308(75.97)	0.85	0	308	472	1e-157
Bv1_002980_fojr.t4	464	1	305	comp38032_c0	3232	486	1397	233/306(76.14)	0.85	0	306	471	1e-156
Bv1_002990_gwdi.t1	64	1	63	comp42677_c0	634	168	356	59/63(93.65)	0.93	0	63	117	8e-35
Bv1_003000_ohne.t1	220	1	220	comp43106_c0	1281	1026	361	166/231(71.86)	0.79	0.04	231	290	2e-97
Bv1_003020_qzmp.t1	668	1	332	comp34504_c0	2704	354	1343	292/333(87.69)	0.91	0	333	606	0
Bv1_003030_zepi.t1	183	1	179	comp58040_c0	723	665	159	143/179(79.89)	0.83	0	179	244	1e-82
Bv1_003050_doao.t1	665	289	665	comp43230_c0	1709	1597	467	335/379(88.39)	0.91	0	379	682	0
Bv1_003070_zhjk.t1	151	31	143	comp29314_c1	1168	517	62	69/152(45.39)	0.52	0.25	152	115	4e-31
Bv1_003080_aufz.t1	226	52	210	comp29314_c0	2831	1628	1128	56/178(31.46)	0.46	0.1	178	48.9	2e-06
Bv1_003090_wwiu.t1	185	1	185	comp67955_c0	2735	2549	2001	122/185(65.95)	0.76	0	185	227	1e-69
Bv1_003100_ksok.t1	522	1	521	comp67955_c0	2735	114	1709	404/534(75.66)	0.82	0.02	534	791	0
Bv1_003110_dxwu.t1	517	1	517	comp19486_c0	1777	1693	140	462/518(89.19)	0.94	0	518	967	0
Bv1_003120_mets.t1	230	43	229	comp40828_c0	910	1	561	150/187(80.21)	0.88	0	187	305	1e-105
Bv1_003130_spiz.t1	484	28	484	comp19335_c0	2364	1959	577	384/462(83.12)	0.9	0.01	462	756	0
Bv1_003140_zofa.t1	668	7	668	comp39339_c0	2374	41	2053	551/672(81.99)	0.89	0.01	672	1083	0
Bv1_003160_ykhw.t1	322	6	322	comp24459_c0	1841	318	1253	242/319(75.86)	0.84	0	319	502	1e-176
Bv1_003170_kwyn.t1	1344	1	1325	comp60879_c0	4510	73	4005	923/1347(68.52)	0.78	0.01	1347	1771	0
Bv1_003180_ckxq.t1	264	79	264	comp45217_c0	1155	373	933	161/187(86.10)	0.91	0	187	296	2e-99
Bv1_003190_ejss.t1	571	1	568	comp42791_c0	2711	2218	497	471/575(81.91)	0.89	0.01	575	946	0
Bv1_003200_rakg.t1	219	16	209	comp36420_c0	1772	368	949	109/194(56.19)	0.75	0	194	228	1e-71
Bv1_003210_txdq.t1	168	1	168	comp19432_c1	1328	428	931	153/168(91.07)	0.95	0	168	323	1e-111
Bv1_003220_ooez.t1	609	1	609	comp40791_c0	2345	242	2068	577/609(94.75)	0.98	0	609	1206	0
Bv1_003230_ptoi.t1	509	1	508	comp27385_c0	2157	145	1629	391/510(76.67)	0.86	0	510	794	0
Bv1_003240_pqkd.t1	526	1	526	comp27385_c0	2157	112	1632	350/531(65.91)	0.81	0	531	724	0
Bv1_003250_gpxp.t1	403	1	403	comp32721_c0	1755	167	1375	314/405(77.53)	0.87	0	405	645	0
Bv1_003250_gpxp.t2	401	1	401	comp32721_c0	1755	167	1375	314/403(77.92)	0.87	0	403	649	0
Bv1_003250_gpxp.t3	375	6	375	comp32721_c0	1755	269	1375	303/371(81.67)	0.91	0	371	634	0
Bv1_003260_eozj.t1	1869	959	1869	comp34123_c0	3283	3282	511	760/932(81.55)	0.87	0.02	932	1511	0
Bv1_003280_rgik.t1	1018	1	644	comp39294_c0	2387	456	2387	533/650(82.00)	0.88	0	650	1111	0
Bv1_003290_kchz.t1	629	523	623	comp39131_c0	597	6	308	55/101(54.46)	0.72	0	101	125	9e-33
Bv1_003300_mhyy.t1	351	1	339	comp20869_c0	1814	413	1444	252/348(72.41)	0.81	0.02	348	387	1e-131
Bv1_003310_doeg.t1	517	13	364	comp18968_c0	2941	2699	1647	316/352(89.77)	0.93	0	352	628	0
Bv1_003320_nqee.t1	130	34	119	comp48960_c0	951	802	545	36/86(41.86)	0.53	0	86	79.3	2e-18
Bv1_003330_enju.t1	129	2	127	comp48960_c0	951	910	533	92/126(73.02)	0.84	0	126	195	4e-63
Bv1_003340_psht.t1	664	3	661	comp41063_c0	4827	4823	2850	588/659(89.23)	0.95	0	659	1233	0
Bv1_003350_izyj.t1	436	1	430	comp41063_c0	4827	1256	2527	351/430(81.63)	0.91	0	430	724	0
Bv1_003360_qsmx.t1	400	3	398	comp42853_c0	1597	44	1231	291/396(73.48)	0.85	0	396	622	0
Bv1_003370_anam.t1	279	5	276	comp41063_c0	4827	404	1237	202/279(72.40)	0.81	0.02	279	395	1e-127
Bv1_003380_czog.t1	726	5	720	comp41063_c0	4827	404	2527	526/718(73.26)	0.83	0	718	1071	0
Bv1_003390_jsci.t1	371	1	370	comp20097_c0	2093	1531	425	344/370(92.97)	0.96	0	370	701	0
Bv1_003400_gjyn.t1	222	151	221	comp34515_c0	2378	459	247	62/71(87.32)	0.9	0	71	127	2e-33
Bv1_003410_tjda.t1	324	5	318	comp22861_c0	2321	1590	622	157/323(48.61)	0.7	0.02	323	326	1e-106
Bv1_003420_jfmn.t1	744	1	744	comp34573_c0	2590	2490	289	585/771(75.88)	0.81	0.03	771	1078	0
Bv1_003430_gwyi.t1	1342	1	1342	comp38868_c0	5458	4608	607	1040/1347(77.21)	0.85	0	1347	2070	0
Bv1_003440_oefn.t1	678	1	678	comp18460_c0	2572	2339	333	554/678(81.71)	0.89	0	678	1108	0
Bv1_003450_qfuz.t1	168	1	168	comp42425_c0	1503	842	339	146/168(86.90)	0.94	0	168	313	1e-106
Bv1_003460_taqr.t1	939	2	939	comp75465_c0	2893	2	2758	743/939(79.13)	0.88	0	939	1566	0
Bv1_003470_uphx.t1	431	1	431	comp40153_c0	1486	43	1335	342/431(79.35)	0.88	0	431	723	0
Bv1_003480_wzzj.t1	469	1	469	comp19576_c0	2343	452	1930	364/493(73.83)	0.81	0.04	493	670	0
Bv1_003490_mzed.t1	739	1	739	comp35563_c1	2714	2614	398	708/739(95.81)	0.98	0	739	1473	0
Bv1_003510_nxxs.t1	458	12	316	comp34100_c1	919	917	3	290/305(95.08)	0.98	0	305	580	0
Bv1_003520_qcmg.t1	293	1	159	comp35488_c1	878	341	862	102/174(58.62)	0.74	0.08	174	218	1e-69
Bv1_003530_zciq.t1	473	1	473	comp29529_c0	2155	158	1588	380/477(79.66)	0.89	0	477	803	0
Bv1_003540_cpow.t1	49	1	49	comp42906_c0	729	210	359	38/50(76.00)	0.8	0.02	50	75.1	1e-18
Bv1_003550_npad.t1	469	1	469	comp19841_c0	1708	1586	180	316/471(67.09)	0.83	0	471	667	0
Bv1_003570_dnft.t1	471	1	468	comp19841_c0	1708	1586	183	362/469(77.19)	0.86	0	469	747	0
Bv1_003610_pfda.t1	317	1	315	comp34210_c0	1938	489	1433	256/315(81.27)	0.92	0	315	567	0
Bv1_003620_ghtq.t1	867	1	867	comp20837_c0	3580	459	3050	710/867(81.89)	0.88	0	867	1456	0
Bv1_003630_crxn.t1	110	1	107	comp72206_c0	526	206	526	63/110(57.27)	0.71	0.02	110	117	9e-35
Bv1_003640_qqms.t1	572	1	572	comp35764_c0	1946	1848	127	480/574(83.62)	0.93	0	574	1029	0
Bv1_003650_unja.t1	354	1	354	comp42371_c0	1625	1382	321	327/354(92.37)	0.97	0	354	682	0
Bv1_003660_xxdf.t1	117	1	114	comp24570_c0	1117	950	615	71/115(61.74)	0.76	0	115	115	5e-32
Bv1_003670_htiq.t1	462	1	457	comp40377_c0	5562	4997	3660	298/461(64.64)	0.75	0	461	564	0
Bv1_003680_hmcf.t1	1174	617	985	comp40377_c0	5562	3662	2556	306/369(82.93)	0.92	0	369	645	0
Bv1_003690_znkc.t1	679	421	584	comp37311_c0	598	577	83	105/166(63.25)	0.78	0.01	166	221	5e-68
Bv1_003700_nwey.t1	80	1	80	comp42106_c0	718	154	405	66/84(78.57)	0.85	0.04	84	132	3e-40
Bv1_003710_nmtd.t1	474	1	473	comp27150_c0	1992	1860	442	468/473(98.94)	0.99	0	473	984	0
Bv1_003720_srxo.t1	399	144	398	comp37004_c0	1935	706	1470	221/255(86.67)	0.92	0	255	468	0
Bv1_003730_quwj.t1	322	1	201	comp28627_c0	879	661	38	131/211(62.09)	0.71	0.04	211	231	3e-74
Bv1_003740_zgio.t1	148	1	148	comp41811_c0	963	230	673	144/148(97.30)	0.98	0	148	302	1e-105
Bv1_003750_hirn.t1	607	11	607	comp45769_c0	2221	2012	231	486/600(81.00)	0.88	0	600	922	0
Bv1_003760_zsim.t1	245	1	245	comp107171_c0	996	16	753	176/247(71.26)	0.82	0	247	325	1e-112
Bv1_003770_nmfh.t1	241	1	241	comp26949_c0	1147	1070	348	231/241(95.85)	0.99	0	241	481	1e-173
Bv1_003780_emnh.t1	317	1	317	comp19805_c0	2367	1209	259	294/317(92.74)	0.95	0	317	604	0
Bv1_003790_tkfj.t1	420	1	413	comp19883_c0	1901	1684	443	345/418(82.54)	0.87	0.01	418	643	0
Bv1_003790_tkfj.t2	418	1	411	comp19883_c0	1901	1684	443	343/418(82.06)	0.87	0.01	418	638	0
Bv1_003800_fuqn.t1	386	20	386	comp21211_c0	1640	240	1331	319/367(86.92)	0.93	0	367	666	0
Bv1_003810_eocg.t1	223	1	119	comp31699_c0	670	284	643	86/121(71.07)	0.85	0.01	121	169	1e-52
Bv1_003820_aifr.t1	168	1	168	comp19780_c0	1324	363	866	141/168(83.93)	0.95	0	168	296	1e-100
Bv1_003830_ywzh.t1	250	1	250	comp38240_c1	1366	1067	324	219/250(87.60)	0.91	0	250	425	1e-149
Bv1_003840_qagh.t1	144	1	128	comp37547_c0	790	721	338	92/128(71.88)	0.82	0	128	190	1e-61
Bv1_003850_pzdo.t1	556	1	555	comp43800_c0	2299	172	1836	515/556(92.63)	0.96	0	556	1071	0
Bv1_003860_pmrz.t1	117	1	100	comp37241_c0	832	105	404	92/100(92.00)	0.96	0	100	195	6e-64
Bv1_003870_qjtp.t1	662	4	661	comp27741_c0	2896	204	2270	547/690(79.28)	0.85	0.04	690	1014	0
Bv1_003880_gupy.t1	131	1	70	comp40907_c1	6294	6095	5892	34/70(48.57)	0.6	0	70	62.8	3e-12
Bv1_003890_ujgj.t1	392	1	221	comp32041_c0	719	49	717	174/223(78.03)	0.87	0	223	365	1e-127
Bv1_003900_tkgz.t1	403	3	403	comp35720_c0	2517	951	2153	360/401(89.78)	0.95	0	401	765	0
Bv1_003900_tkgz.t2	421	15	421	comp35720_c0	2517	930	2153	364/408(89.22)	0.95	0	408	766	0
Bv1_003910_dufx.t1	271	18	268	comp61066_c0	1177	960	211	199/251(79.28)	0.89	0	251	382	1e-133
Bv1_003920_zfyk.t1	1225	1	894	comp19559_c0	4221	3881	1242	487/919(52.99)	0.66	0.02	919	823	0
Bv1_003930_ourm.t1	198	1	198	comp40458_c0	1176	237	830	181/198(91.41)	0.97	0	198	384	1e-135
Bv1_003940_fwih.t1	968	160	968	comp39788_c1	3800	2698	269	697/810(86.05)	0.93	0	810	1488	0
Bv1_003950_jaej.t1	298	87	287	comp33736_c1	1521	1500	892	63/213(29.58)	0.42	0.05	213	61.6	2e-10
Bv1_003960_kwau.t1	305	1	305	comp23198_c0	1764	433	1350	268/306(87.58)	0.92	0	306	554	0
Bv1_003970_xsti.t1	280	1	280	comp33718_c0	1324	186	1037	224/284(78.87)	0.87	0.01	284	430	1e-151
Bv1_003980_cdft.t1	267	22	125	comp39558_c1	4648	2417	2106	89/104(85.58)	0.95	0	104	196	9e-57
Bv1_003990_jyhg.t1	262	1	262	comp40231_c1	1893	1879	1079	183/268(68.28)	0.79	0.02	268	360	1e-121
Bv1_004000_rchm.t1	450	1	450	comp42651_c0	2111	1733	390	397/450(88.22)	0.94	0	450	847	0
Bv1_004010_paat.t1	209	1	204	comp29036_c0	2107	980	324	69/232(29.74)	0.49	0.12	232	61.6	6e-11
Bv1_004020_ymcj.t1	495	162	494	comp35075_c0	1712	1710	712	280/333(84.08)	0.91	0	333	506	1e-175
Bv1_004030_ixnx.t1	777	210	777	comp34149_c1	2681	785	2485	459/568(80.81)	0.9	0	568	880	0
Bv1_004040_jemf.t1	285	1	285	comp42331_c0	1466	1286	414	216/291(74.23)	0.83	0.02	291	418	1e-146
Bv1_004050_jhum.t1	206	17	199	comp19946_c0	1156	1070	531	146/187(78.07)	0.83	0.02	187	251	5e-83
Bv1_004060_hzna.t1	219	1	219	comp17639_c0	952	150	785	137/219(62.56)	0.81	0	219	264	2e-88
Bv1_004070_hkxg.t1	699	3	699	comp35812_c0	4052	3178	947	497/750(66.27)	0.74	0.07	750	932	0
Bv1_004080_hwof.t1	161	1	161	comp34928_c0	954	151	636	136/162(83.95)	0.94	0	162	280	8e-96
Bv1_004090_dren.t1	161	1	161	comp34928_c0	954	151	636	127/162(78.40)	0.9	0	162	261	3e-88
Bv1_004100_izkj.t1	157	1	157	comp34928_c0	954	151	621	121/157(77.07)	0.87	0	157	251	1e-84
Bv1_004110_zfhn.t1	225	132	224	comp306077_c0	522	296	18	72/93(77.42)	0.89	0	93	169	5e-53
Bv1_004120_oekn.t1	515	1	515	comp38577_c0	1841	32	1618	423/529(79.96)	0.85	0.02	529	838	0
Bv1_004130_hukt.t1	460	116	460	comp27489_c0	1637	1560	526	300/345(86.96)	0.93	0	345	605	0
Bv1_004140_pkxn.t1	766	444	757	comp26664_c1	956	955	14	239/314(76.11)	0.87	0	314	506	1e-176
Bv1_004150_hacp.t1	329	100	329	comp41100_c4	1298	226	912	204/233(87.55)	0.92	0.01	233	366	1e-125
Bv1_004160_mnqa.t1	589	133	387	comp35126_c0	1338	1	750	181/255(70.98)	0.8	0	255	340	1e-111
Bv1_004170_gcto.t1	497	14	496	comp42271_c0	1946	1667	237	301/484(62.19)	0.77	0	484	630	0
Bv1_004190_rawf.t1	167	1	167	comp43022_c0	1058	779	312	134/167(80.24)	0.86	0	167	186	1e-58
Bv1_004200_xhfp.t1	292	12	292	comp41794_c0	1330	1140	301	254/281(90.39)	0.95	0	281	498	1e-177
Bv1_004210_xhsz.t1	301	5	293	comp38521_c0	1907	1544	672	241/294(81.97)	0.9	0.01	294	491	1e-172
Bv1_004220_goda.t1	637	1	636	comp27121_c1	2573	223	2139	572/639(89.51)	0.93	0	639	1104	0
Bv1_004230_exom.t1	313	73	313	comp35124_c0	2803	1545	2303	194/254(76.38)	0.82	0.05	254	387	1e-128
Bv1_004230_exom.t2	310	73	310	comp35124_c0	2803	1545	2303	193/254(75.98)	0.82	0.06	254	380	1e-125
Bv1_004240_zunn.t1	1020	1	1020	comp37890_c0	4285	896	3949	774/1029(75.22)	0.83	0	1029	1511	0
Bv1_004250_eiyp.t1	259	14	258	comp42527_c0	1190	119	853	218/245(88.98)	0.95	0	245	457	1e-163
Bv1_004260_ydqo.t1	349	39	222	comp36301_c2	3059	1147	1683	49/193(25.39)	0.42	0.04	193	51.6	7e-07
Bv1_004260_ydqo.t2	320	39	222	comp36301_c2	3059	1147	1683	49/193(25.39)	0.42	0.04	193	52	4e-07
Bv1_004270_pecd.t1	248	1	206	comp37972_c2	1872	53	664	166/206(80.58)	0.88	0	206	340	1e-114
Bv1_004280_ayfy.t1	413	1	413	comp44271_c0	1909	129	1367	392/413(94.92)	0.97	0	413	807	0
Bv1_004290_qicq.t1	533	167	533	comp19783_c0	1417	58	1155	340/368(92.39)	0.96	0	368	707	0
Bv1_004300_csgi.t1	352	1	352	comp41818_c0	3526	196	1251	288/352(81.82)	0.89	0	352	590	0
Bv1_004310_unnj.t1	228	1	220	comp41818_c0	3526	2606	3313	113/250(45.20)	0.58	0.12	250	175	4e-50
Bv1_004320_pnzx.t1	366	3	362	comp33647_c0	1786	112	1191	274/360(76.11)	0.89	0	360	595	0
Bv1_004330_hiix.t1	536	1	536	comp39901_c1	2890	304	1878	403/537(75.05)	0.82	0	537	811	0
Bv1_004330_hiix.t2	541	1	541	comp39901_c1	2890	304	1878	403/542(74.35)	0.82	0	542	804	0
Bv1_004340_zkak.t1	418	159	410	comp27505_c0	2014	853	98	141/252(55.95)	0.75	0	252	322	1e-103
Bv1_004350_agum.t1	464	1	464	comp19413_c0	2041	204	1604	387/467(82.87)	0.89	0	467	730	0
Bv1_004360_gajk.t1	722	161	722	comp18376_c1	1912	1912	233	492/562(87.54)	0.95	0	562	990	0
Bv1_004370_girp.t1	1117	1	585	comp38458_c0	4028	3748	1994	519/585(88.72)	0.93	0	585	1069	0
Bv1_004370_girp.t2	1116	1	585	comp38458_c0	4028	3748	1994	519/585(88.72)	0.93	0	585	1068	0
Bv1_004380_kmdh.t1	172	1	172	comp43069_c0	821	691	176	140/172(81.40)	0.92	0	172	310	1e-108
Bv1_004410_xajt.t1	197	1	186	comp42815_c0	1580	392	940	120/186(64.52)	0.76	0	186	255	7e-83
Bv1_004420_duxm.t1	273	38	207	comp121768_c0	1240	285	878	66/209(31.58)	0.43	0.18	209	49.3	1e-06
Bv1_004430_ouaa.t1	146	8	141	comp40323_c0	904	122	523	121/134(90.30)	0.93	0	134	248	1e-83
Bv1_004440_ejhz.t1	304	1	67	comp31684_c0	2845	1144	1344	57/67(85.07)	0.94	0	67	120	4e-30
Bv1_004450_ujog.t1	265	42	213	comp121768_c0	1240	282	875	65/208(31.25)	0.44	0.17	208	67.4	1e-18
Bv1_004470_arou.t1	266	1	266	comp42605_c0	1213	188	988	173/268(64.55)	0.8	0	268	326	1e-111
Bv1_004480_twtp.t1	765	84	312	comp40801_c0	5008	4383	3694	175/230(76.09)	0.87	0	230	363	0
Bv1_004490_wtoo.t1	437	93	433	comp40801_c0	5008	407	1423	289/341(84.75)	0.9	0	341	605	0
Bv1_004500_ozcw.t1	603	74	589	comp140507_c0	1652	1650	91	177/520(34.04)	0.56	0	520	339	1e-109
Bv1_004510_puyn.t1	210	1	210	comp34206_c0	1448	1332	697	182/212(85.85)	0.89	0	212	372	1e-129
Bv1_004520_zyeh.t1	842	256	773	comp18741_c0	1479	1	1479	238/534(44.57)	0.6	0.02	534	417	1e-137
Bv1_004530_xiqq.t1	526	1	526	comp82842_c0	1889	1644	79	458/526(87.07)	0.91	0	526	923	0
Bv1_004540_cioy.t1	624	185	621	comp18342_c0	1640	33	1337	327/444(73.65)	0.82	0.01	444	668	0
Bv1_004560_iamy.t1	174	3	174	comp39756_c1	770	769	254	161/172(93.60)	0.97	0	172	336	1e-118
Bv1_004570_zgfa.t1	2268	833	1598	comp41184_c0	10494	2547	4649	326/780(41.79)	0.59	0.01	780	546	1e-157
Bv1_004580_xnrs.t1	174	2	174	comp42650_c0	1547	831	313	162/173(93.64)	0.97	0	173	313	1e-106
Bv1_004590_ogpg.t1	229	1	200	comp42650_c0	1547	1419	817	174/203(85.71)	0.91	0.01	203	349	1e-119
Bv1_004600_nzwt.t1	207	1	194	comp48477_c0	1049	796	215	156/194(80.41)	0.9	0	194	303	1e-104
Bv1_004610_duri.t1	269	1	269	comp26989_c0	1065	62	871	256/270(94.81)	0.97	0	270	499	1e-180
Bv1_004620_zgiu.t1	333	1	331	comp20800_c0	1537	1418	417	271/334(81.14)	0.88	0	334	545	0
Bv1_004630_uddn.t1	539	1	539	comp32594_c0	2203	283	1920	440/546(80.59)	0.89	0.01	546	901	0
Bv1_004640_nwto.t1	527	1	526	comp20119_c0	2454	479	2056	471/526(89.54)	0.95	0	526	970	0
Bv1_004650_tyfq.t1	617	1	617	comp19378_c0	2499	230	2041	525/618(84.95)	0.91	0	618	1054	0
Bv1_004660_ieec.t1	423	1	423	comp42465_c0	1913	1483	215	382/424(90.09)	0.95	0	424	773	0
Bv1_004680_prmu.t1	62	13	46	comp34330_c3	383	109	210	19/34(55.88)	0.64	0	34	45.1	1e-07
Bv1_004690_fpur.t1	289	8	270	comp30665_c0	1243	222	1016	190/266(71.43)	0.83	0.01	266	385	1e-133
Bv1_004720_shpz.t1	285	1	284	comp30665_c0	1243	252	1106	240/285(84.21)	0.91	0	285	498	1e-178
Bv1_004730_keog.t1	383	1	382	comp41287_c0	1837	1706	546	316/388(81.44)	0.88	0.01	388	620	0
Bv1_004740_takp.t1	53	1	41	comp37993_c0	2051	1443	1562	33/41(80.49)	0.85	0	41	67.4	4e-15
Bv1_004750_jgcq.t1	359	1	149	comp37993_c0	2051	306	752	138/149(92.62)	0.95	0	149	291	1e-109
Bv1_004760_iyof.t1	536	174	536	comp19446_c0	2260	1557	469	335/363(92.29)	0.96	0	363	684	0
Bv1_004770_yjfk.t1	792	1	792	comp52771_c0	2864	2747	450	543/803(67.62)	0.77	0.01	803	1046	0
Bv1_004780_oxzh.t1	692	173	692	comp40350_c0	2966	983	2647	292/556(52.52)	0.67	0.06	556	542	0
Bv1_004780_oxzh.t2	722	203	722	comp40350_c0	2966	983	2647	292/556(52.52)	0.67	0.06	556	541	1e-180
Bv1_004790_mxoz.t1	801	143	799	comp40350_c0	2966	665	2641	443/664(66.72)	0.78	0.01	664	836	0
Bv1_004800_szrw.t1	728	89	728	comp40350_c0	2966	695	2647	427/652(65.49)	0.78	0.01	652	826	0
Bv1_004810_cxfz.t1	829	180	826	comp40350_c0	2966	695	2638	520/648(80.25)	0.89	0	648	1019	0
Bv1_004810_cxfz.t2	830	180	827	comp40350_c0	2966	695	2638	520/649(80.12)	0.88	0	649	1014	0
Bv1_004820_mqna.t1	311	55	293	comp11708_c0	973	51	794	98/248(39.52)	0.54	0.03	248	138	2e-38
Bv1_004820_mqna.t2	312	55	294	comp11708_c0	973	51	794	99/249(39.76)	0.55	0.03	249	135	3e-37
Bv1_004840_ejnz.t1	910	1	910	comp26292_c0	4197	3378	655	685/918(74.62)	0.83	0	918	1317	0
Bv1_004850_scxk.t1	2257	1	2107	comp39752_c1	9667	8493	2164	1798/2115(85.01)	0.91	0	2115	3539	0
Bv1_004870_ixja.t1	72	1	72	comp79948_c0	452	418	197	48/75(64.00)	0.74	0.04	75	84.7	1e-22
Bv1_004880_pkqc.t1	466	105	463	comp34963_c1	1806	1409	306	206/372(55.38)	0.74	0.03	372	419	1e-141
Bv1_004890_ruwk.t1	180	69	176	comp22409_c0	618	525	193	70/111(63.06)	0.72	0.02	111	137	4e-41
Bv1_004900_otnc.t1	521	1	519	comp20317_c0	3037	594	2150	184/520(35.38)	0.56	0	520	350	1e-110
Bv1_004920_wkku.t1	543	27	202	comp19438_c0	1476	629	78	61/186(32.80)	0.5	0.05	186	91.7	2e-19
Bv1_004940_hxrm.t1	574	1	571	comp38683_c0	2040	2028	292	478/589(81.15)	0.86	0.03	589	967	0
Bv1_004950_qnjn.t1	703	1	691	comp37116_c0	2430	2052	1	590/692(85.26)	0.92	0	692	1204	0
Bv1_004950_qnjn.t2	363	1	351	comp37116_c0	2430	1053	1	316/351(90.03)	0.96	0	351	677	0
Bv1_004960_jpfc.t1	462	1	462	comp27045_c0	2339	739	2088	290/462(62.77)	0.78	0	462	593	0
Bv1_004970_zffm.t1	358	1	207	comp37835_c0	3140	2820	2203	152/210(72.38)	0.81	0.01	210	301	8e-94
Bv1_004980_awgu.t1	427	168	321	comp37835_c0	3140	1281	820	124/154(80.52)	0.89	0	154	264	1e-130
Bv1_004990_yexk.t1	431	173	316	comp37835_c0	3140	1281	847	112/145(77.24)	0.86	0	145	236	1e-118
Bv1_005000_yqhk.t1	362	20	362	comp19164_c0	1444	204	1241	275/346(79.48)	0.86	0	346	565	0
Bv1_005010_ften.t1	155	38	155	comp18340_c1	733	690	328	102/122(83.61)	0.86	0.03	122	166	5e-52
Bv1_005020_geew.t1	445	6	445	comp40577_c0	4088	266	1600	331/447(74.05)	0.82	0.01	447	645	0
Bv1_005030_nafi.t1	338	1	150	comp40577_c0	4088	3708	3259	131/150(87.33)	0.92	0	150	243	3e-72
Bv1_005040_ikds.t1	75	1	75	comp28419_c0	633	113	337	63/75(84.00)	0.88	0	75	128	5e-39
Bv1_005050_qqpi.t1	216	1	216	comp35681_c0	1181	169	795	140/218(64.22)	0.74	0	218	248	1e-81
Bv1_005060_jtmy.t1	326	1	326	comp38345_c0	1859	1320	343	304/326(93.25)	0.98	0	326	628	0
Bv1_005070_ckcj.t1	488	1	488	comp44204_c0	2388	401	1864	466/488(95.49)	0.98	0	488	984	0
Bv1_005090_sxto.t1	199	1	110	comp38434_c0	1526	1234	722	95/171(55.56)	0.6	0.35	171	124	3e-33
Bv1_005100_eusz.t1	328	1	328	comp28637_c0	1840	539	1525	274/330(83.03)	0.91	0	330	551	0
Bv1_005110_kqup.t1	186	1	186	comp32739_c0	2231	64	582	86/186(46.24)	0.56	0	186	154	2e-43
Bv1_005120_xcut.t1	2046	441	1801	comp40251_c0	8739	3644	7687	631/1396(45.20)	0.62	0.02	1396	1119	0
Bv1_005120_xcut.t2	2147	60	1902	comp40251_c0	8739	2210	7687	886/1881(47.10)	0.65	0.02	1881	1609	0
Bv1_005120_xcut.t3	2195	108	1950	comp40251_c0	8739	2210	7687	886/1881(47.10)	0.65	0.02	1881	1608	0
Bv1_005130_ayrd.t1	737	163	735	comp41651_c1	3451	2669	969	248/595(41.68)	0.61	0.03	595	456	1e-146
Bv1_005130_ayrd.t2	702	163	700	comp41651_c1	3451	2669	969	227/595(38.15)	0.56	0.09	595	390	1e-121
Bv1_005140_onte.t1	391	1	391	comp40608_c0	1627	1547	252	198/436(45.41)	0.61	0.1	436	323	1e-106
Bv1_005150_expa.t1	1134	4	1134	comp40374_c0	3927	200	3589	888/1138(78.03)	0.87	0	1138	1703	0
Bv1_005160_wapg.t1	1134	4	1134	comp40374_c0	3927	200	3589	943/1137(82.94)	0.89	0	1137	1807	0
Bv1_005170_wtws.t1	401	1	196	comp36894_c1	2552	2263	1682	174/196(88.78)	0.93	0	196	332	1e-115
Bv1_005180_xgfh.t1	355	23	350	comp29763_c0	2136	1804	818	282/333(84.68)	0.91	0.01	333	554	0
Bv1_005190_isam.t1	165	1	165	comp38268_c0	2478	213	707	164/165(99.39)	0.99	0	165	317	1e-104
Bv1_005210_jaoq.t1	1939	1	1931	comp40312_c0	6660	311	6085	1553/1938(80.13)	0.86	0	1938	2991	0
Bv1_005220_xodh.t1	302	1	296	comp28483_c0	1585	1420	533	238/296(80.41)	0.87	0	296	501	1e-177
Bv1_005220_xodh.t2	391	1	389	comp28483_c0	1585	1420	254	319/389(82.01)	0.88	0	389	669	0
Bv1_005230_qzjy.t1	538	15	537	comp22288_c0	1908	230	1810	402/529(75.99)	0.86	0.01	529	835	0
Bv1_005240_ykrn.t1	509	1	508	comp19029_c0	1931	1623	103	408/508(80.31)	0.89	0	508	864	0
Bv1_005250_thpe.t1	509	1	509	comp19029_c0	1931	1623	100	372/510(72.94)	0.85	0	510	788	0
Bv1_005260_jdsz.t1	136	1	136	comp42261_c0	739	632	225	126/136(92.65)	0.97	0	136	259	2e-89
Bv1_005270_khhg.t1	153	69	153	comp35236_c0	1220	968	714	81/85(95.29)	0.96	0	85	164	2e-54
Bv1_005280_wsok.t1	334	1	334	comp32430_c0	1789	1500	502	317/334(94.91)	0.97	0	334	669	0
Bv1_005300_wokp.t1	532	76	513	comp39584_c0	2864	2234	804	249/489(50.92)	0.64	0.1	489	414	1e-134
Bv1_005310_arnr.t1	670	1	670	comp19173_c0	2436	2028	19	578/670(86.27)	0.93	0	670	1231	0
Bv1_005320_azdy.t1	521	1	521	comp31170_c0	2222	222	1790	467/524(89.12)	0.94	0	524	917	0
Bv1_005360_qqyc.t1	497	26	490	comp40074_c0	1593	1510	146	286/469(60.98)	0.8	0	469	598	0
Bv1_005370_tdmj.t1	495	4	493	comp40074_c0	1593	1567	95	305/494(61.74)	0.79	0	494	637	0
Bv1_005400_ugje.t1	219	13	189	comp32945_c1	1191	1175	645	123/177(69.49)	0.81	0	177	260	3e-86
Bv1_005420_piut.t1	447	2	438	comp21053_c0	1868	252	1556	242/441(54.88)	0.74	0	441	512	1e-178
Bv1_005430_ysgz.t1	516	1	516	comp43247_c0	1949	1850	303	480/516(93.02)	0.96	0	516	1003	0
Bv1_005440_zjna.t1	732	7	731	comp37320_c1	2809	186	2363	385/729(52.81)	0.71	0	729	823	0
Bv1_005450_opxx.t1	118	1	117	comp72425_c0	693	451	113	70/117(59.83)	0.74	0	117	138	6e-42
Bv1_005460_uaec.t1	613	1	613	comp28074_c0	2290	2063	213	556/617(90.11)	0.94	0	617	1107	0
Bv1_005480_ueym.t1	43	1	28	comp42649_c0	2440	739	822	23/28(82.14)	0.82	0	28	47.8	2e-08
Bv1_005490_jshn.t1	127	1	127	comp37139_c0	1511	882	502	99/127(77.95)	0.89	0	127	201	1e-63
Bv1_005510_mnyn.t1	69	1	62	comp37139_c0	1511	1212	1027	59/62(95.16)	0.98	0	62	119	2e-33
Bv1_005530_ggmn.t1	207	1	207	comp39279_c1	930	828	202	173/210(82.38)	0.91	0.01	210	357	1e-125
Bv1_005540_xttu.t1	228	1	226	comp39279_c1	930	828	208	127/226(56.19)	0.69	0	226	230	2e-75
Bv1_005560_nyko.t1	295	5	294	comp40033_c0	2083	578	1435	236/291(81.10)	0.87	0	291	442	1e-152
Bv1_005580_xhke.t1	132	33	75	comp40639_c0	3154	1612	1740	37/43(86.05)	1	0	43	74.3	3e-37
Bv1_005580_xhke.t2	133	33	75	comp40639_c0	3154	1612	1740	37/43(86.05)	1	0	43	74.3	9e-37
Bv1_005610_xngr.t1	536	1	536	comp43846_c0	2478	488	2086	430/540(79.63)	0.86	0	540	851	0
Bv1_005620_angt.t1	132	1	128	comp33879_c0	1328	969	583	108/130(83.08)	0.88	0.01	130	221	9e-72
Bv1_005640_igmi.t1	641	1	638	comp33776_c0	2255	53	1960	540/638(84.64)	0.93	0	638	1134	0
Bv1_005660_zexj.t1	659	176	657	comp34377_c0	2490	1672	227	430/482(89.21)	0.94	0	482	910	0
Bv1_005670_jowg.t1	689	58	684	comp33776_c0	2255	65	1951	387/629(61.53)	0.75	0	629	808	0
Bv1_005680_uwpa.t1	377	1	377	comp19581_c0	2821	2638	1508	369/377(97.88)	0.99	0	377	773	0
Bv1_005690_xmee.t1	381	1	357	comp19581_c0	2821	2638	1568	355/357(99.44)	0.99	0	357	738	0
Bv1_005690_xmee.t2	377	1	377	comp19581_c0	2821	2638	1508	376/377(99.73)	0.99	0	377	781	0
Bv1_005710_ptis.t1	659	7	659	comp20085_c0	2837	2527	557	571/659(86.65)	0.92	0	659	1119	0
Bv1_005720_eaoi.t1	903	4	744	comp17845_c0	2188	19	2187	602/745(80.81)	0.88	0	745	1236	0
Bv1_005730_dayj.t1	77	1	77	comp204048_c0	440	66	296	47/77(61.04)	0.75	0	77	98.2	7e-28
Bv1_005740_xqwr.t1	3677	1	2170	comp33859_c2	6605	78	6605	1983/2176(91.13)	0.95	0	2176	3798	0
Bv1_005750_ufji.t1	278	1	183	comp40969_c0	3445	1561	2109	165/183(90.16)	0.95	0	183	295	4e-92
Bv1_005760_naex.t1	172	2	166	comp42133_c0	997	794	300	135/165(81.82)	0.9	0	165	248	4e-83
Bv1_005770_fkzq.t1	323	1	313	comp39242_c0	1716	1426	479	249/317(78.55)	0.89	0.01	317	504	1e-178
Bv1_005780_gweg.t1	2498	1	2498	comp39963_c0	8839	696	8201	2248/2508(89.63)	0.94	0	2508	4505	0
Bv1_005790_zgmm.t1	346	1	325	comp37904_c1	1994	323	1324	262/334(78.44)	0.87	0.02	334	493	1e-172
Bv1_005800_fpcn.t1	635	1	216	comp20901_c0	751	101	748	180/216(83.33)	0.89	0	216	382	1e-129
Bv1_005810_iqjh.t1	573	7	568	comp91324_c0	2118	1960	317	373/565(66.02)	0.77	0	565	723	0
Bv1_005820_hqts.t1	613	6	417	comp91324_c0	2118	1861	623	154/438(35.16)	0.54	0.05	438	226	1e-64
Bv1_005830_awpg.t1	297	1	297	comp27557_c0	1638	250	1140	254/299(84.95)	0.9	0	299	526	0
Bv1_005840_tegu.t1	465	1	462	comp39726_c0	4340	309	1697	194/470(41.28)	0.59	0.01	470	360	1e-112
Bv1_005850_ojns.t1	370	1	370	comp27686_c0	1844	617	1726	277/370(74.86)	0.85	0	370	582	0
Bv1_005890_mwzd.t1	3257	1455	3257	comp40569_c0	10722	4787	10201	1623/1805(89.92)	0.94	0	1805	3373	0
Bv1_005900_asku.t1	928	65	926	comp36858_c3	3050	22	2673	715/898(79.62)	0.85	0.04	898	1409	0
Bv1_005920_hzzd.t1	217	1	210	comp35466_c0	1090	285	917	163/211(77.25)	0.88	0	211	333	1e-115
Bv1_005930_cxoq.t1	378	1	194	comp37174_c0	1345	123	695	130/198(65.66)	0.75	0.02	198	220	1e-67
Bv1_005940_rhpo.t1	596	3	596	comp32394_c0	2327	2172	394	531/594(89.39)	0.93	0	594	1098	0
Bv1_005950_zdui.t1	849	4	810	comp37889_c0	3462	302	2812	265/875(30.29)	0.46	0.07	875	319	1e-93
Bv1_005960_fmrp.t1	597	1	597	comp36509_c0	2378	283	2073	541/597(90.62)	0.95	0	597	1144	0
Bv1_005970_mrif.t1	646	71	256	comp35298_c0	2340	1223	648	81/192(42.19)	0.61	0.03	192	157	9e-53
Bv1_005980_hemo.t1	846	1	725	comp20023_c0	4097	539	2728	651/732(88.93)	0.94	0	732	1272	0
Bv1_005990_swxz.t1	469	1	469	comp20654_c0	2357	336	1742	440/469(93.82)	0.97	0	469	935	0
Bv1_006000_duwo.t1	404	1	404	comp19358_c0	2001	276	1493	346/407(85.01)	0.91	0	407	621	0
Bv1_006010_qxpp.t1	159	3	159	comp20486_c0	927	184	654	103/159(64.78)	0.76	0.01	159	205	2e-66
Bv1_006020_mytr.t1	369	238	369	comp40775_c0	3904	2224	2619	126/132(95.45)	0.98	0	132	257	1e-113
Bv1_006030_fmrt.t1	166	10	122	comp40775_c0	3904	3775	3434	71/114(62.28)	0.73	0	114	137	2e-48
Bv1_006040_mhwo.t1	172	1	128	comp40775_c0	3904	3829	3434	79/132(59.85)	0.76	0.03	132	161	2e-56
Bv1_006050_jnru.t1	146	1	146	comp27391_c0	904	190	627	122/146(83.56)	0.91	0	146	261	4e-89
Bv1_006060_wski.t1	471	1	471	comp44076_c0	1892	264	1679	412/472(87.29)	0.93	0	472	873	0
Bv1_006070_ernw.t1	276	1	180	comp41672_c0	2208	273	893	150/207(72.46)	0.8	0.13	207	298	5e-96
Bv1_006080_uffe.t1	316	73	316	comp39140_c0	1556	357	1124	218/256(85.16)	0.89	0.04	256	445	1e-155
Bv1_006090_dyxj.t1	84	16	84	comp42246_c0	1095	204	410	67/69(97.10)	0.98	0	69	144	1e-43
Bv1_006100_wmrj.t1	605	1	605	comp19318_c0	2520	257	2071	563/605(93.06)	0.97	0	605	1170	0
Bv1_006110_ctqz.t1	304	120	304	comp40882_c0	1655	887	1441	144/185(77.84)	0.89	0	185	311	1e-103
Bv1_006120_tcsw.t1	453	1	452	comp34392_c0	2224	1874	507	306/459(66.67)	0.75	0.01	459	483	1e-165
Bv1_006130_jkqr.t1	421	1	419	comp39593_c0	1605	1513	263	345/419(82.34)	0.89	0	419	694	0
Bv1_006130_jkqr.t2	429	1	427	comp39593_c0	1605	1513	263	345/427(80.80)	0.88	0	427	686	0
Bv1_006140_toej.t1	298	1	297	comp19907_c0	1684	1392	502	276/297(92.93)	0.96	0	297	566	0
Bv1_006150_xikd.t1	447	41	221	comp17285_c0	1082	783	214	67/195(34.36)	0.5	0.07	195	97.1	6e-22
Bv1_006160_ipmu.t1	1229	647	1001	comp38555_c0	2688	817	1872	107/358(29.89)	0.51	0	358	149	4e-36
Bv1_006190_quix.t1	107	1	106	comp88899_c0	920	340	23	95/106(89.62)	0.92	0	106	198	7e-65
Bv1_006200_idta.t1	87	3	82	comp34072_c0	857	142	420	36/99(36.36)	0.46	0.19	99	46.6	2e-07
Bv1_006210_hjep.t1	96	3	82	comp34072_c0	857	142	420	36/99(36.36)	0.46	0.19	99	47.4	2e-07
Bv1_006220_mxyn.t1	87	3	82	comp34072_c0	857	142	420	36/99(36.36)	0.46	0.19	99	46.6	2e-07
Bv1_006240_mdsd.t1	250	1	238	comp88899_c0	920	745	41	61/240(25.42)	0.47	0	240	75.1	1e-15
Bv1_006250_wtzi.t1	738	1	403	comp39617_c0	3258	3050	1842	358/403(88.83)	0.93	0	403	759	0
Bv1_006260_jsht.t1	201	11	201	comp43502_c0	1051	919	347	188/191(98.43)	1	0	191	400	1e-142
Bv1_006270_npqc.t1	653	83	653	comp37921_c0	2587	773	2476	459/571(80.39)	0.89	0	571	958	0
Bv1_006280_ctoy.t1	93	1	86	comp45624_c0	1160	597	337	70/87(80.46)	0.88	0.01	87	144	2e-43
Bv1_006290_gkuq.t1	519	1	518	comp43116_c0	3308	2809	1214	481/532(90.41)	0.93	0.02	532	897	0
Bv1_006300_qxpi.t1	303	3	303	comp33166_c0	1418	187	1086	264/301(87.71)	0.92	0	301	542	0
Bv1_006310_yzzj.t1	190	64	188	comp35448_c0	1329	781	407	83/125(66.40)	0.84	0	125	170	4e-51
Bv1_006330_fsif.t1	339	1	337	comp29115_c0	1457	135	1145	277/337(82.20)	0.89	0	337	560	0
Bv1_006340_wkoi.t1	349	1	349	comp36315_c0	1613	265	1311	322/349(92.26)	0.97	0	349	634	0
Bv1_006350_iypr.t1	2537	454	2477	comp40251_c0	8739	2210	8278	1598/2034(78.56)	0.86	0	2034	3159	0
Bv1_006360_nekk.t1	418	193	357	comp40612_c1	2514	984	1478	149/165(90.30)	0.94	0	165	311	3e-98
Bv1_006370_uihe.t1	416	8	406	comp35702_c0	1836	461	1738	339/426(79.58)	0.87	0.06	426	725	0
Bv1_006370_uihe.t2	551	1	541	comp35702_c0	1836	65	1738	415/570(72.81)	0.81	0.05	570	830	0
Bv1_006380_iwqd.t1	412	6	412	comp28002_c0	1934	1382	159	312/411(75.91)	0.85	0	411	647	0
Bv1_006380_iwqd.t2	178	1	178	comp28002_c0	1934	692	159	140/178(78.65)	0.88	0	178	303	1e-100
Bv1_006380_iwqd.t3	256	6	230	comp28002_c0	1934	1382	705	168/229(73.36)	0.82	0.01	229	339	1e-113
Bv1_006390_daft.t1	450	12	450	comp119740_c0	1817	1579	260	373/441(84.58)	0.91	0	441	797	0
Bv1_006400_mkkq.t1	445	12	444	comp119740_c0	1817	1570	275	254/438(57.99)	0.74	0.01	438	540	0
Bv1_006410_pync.t1	427	4	418	comp119740_c0	1817	1516	290	235/417(56.35)	0.74	0	417	509	1e-177
Bv1_006420_iyhr.t1	132	1	130	comp36037_c0	979	695	306	100/130(76.92)	0.91	0	130	221	3e-73
Bv1_006430_aaqf.t1	995	1	884	comp19890_c1	2967	2703	1	572/918(62.31)	0.78	0.03	918	1187	0
Bv1_006440_uece.t1	180	1	180	comp32739_c0	2231	43	582	150/180(83.33)	0.89	0	180	316	1e-104
Bv1_006450_oaxr.t1	814	1	755	comp40362_c0	2980	2910	673	592/771(76.78)	0.85	0.02	771	1102	0
Bv1_006460_hmjr.t1	1052	20	423	comp36376_c0	3367	323	1537	285/405(70.37)	0.84	0	405	587	0
Bv1_006470_dhsn.t1	99	1	99	comp247843_c0	375	24	320	76/99(76.77)	0.89	0	99	171	2e-56
Bv1_006480_pykt.t1	813	273	813	comp35409_c1	1739	1736	114	472/541(87.25)	0.94	0	541	1006	0
Bv1_006490_dntd.t1	792	1	792	comp27892_c0	2990	2788	407	730/795(91.82)	0.95	0	795	1508	0
Bv1_006500_fdyj.t1	99	1	99	comp47086_c0	808	693	400	62/100(62.00)	0.73	0.01	100	109	1e-30
Bv1_006510_okio.t1	478	1	478	comp34618_c0	2260	2035	530	368/503(73.16)	0.82	0.04	503	657	0
Bv1_006510_okio.t2	478	1	478	comp34618_c0	2260	2035	530	368/503(73.16)	0.82	0.04	503	657	0
Bv1_006520_tmni.t1	306	48	306	comp35798_c1	2469	1468	2154	206/259(79.54)	0.82	0	259	378	1e-125
Bv1_006530_cpwk.t1	1967	263	887	comp41249_c0	2260	2095	347	308/644(47.83)	0.59	0.02	644	426	1e-130
Bv1_006540_nxjh.t1	218	1	215	comp107725_c0	852	802	92	78/244(31.97)	0.5	0.11	244	103	1e-26
Bv1_006550_fmmg.t1	196	173	196	comp36254_c0	892	1	72	20/24(83.33)	0.91	0	24	49.3	4e-07
Bv1_006560_prxe.t1	88	1	88	comp36254_c0	892	769	506	85/88(96.59)	0.97	0	88	174	5e-56
Bv1_006570_noeh.t1	327	1	105	comp39849_c2	3536	1234	923	62/105(59.05)	0.75	0	105	140	1e-36
Bv1_006580_fedf.t1	103	2	74	comp32798_c0	421	341	162	32/73(43.84)	0.61	0	73	58.2	7e-12
Bv1_006590_ohkz.t1	419	13	412	comp176673_c0	1358	1358	159	309/401(77.06)	0.85	0	401	625	0
Bv1_006600_xxie.t1	836	1	835	comp39204_c0	2802	44	2557	553/857(64.53)	0.76	0.02	857	1052	0
Bv1_006610_gdiw.t1	225	1	224	comp34468_c0	1387	1248	577	177/224(79.02)	0.9	0	224	375	1e-130
Bv1_006620_wfni.t1	181	50	149	comp565113_c0	302	300	1	95/100(95.00)	0.99	0	100	196	2e-65
Bv1_006620_wfni.t2	281	50	149	comp565113_c0	302	300	1	95/100(95.00)	0.99	0	100	196	5e-64
Bv1_006630_mwaa.t1	1211	1	1211	comp33250_c0	4419	255	3905	983/1221(80.51)	0.89	0	1221	2061	0
Bv1_006640_qmia.t1	330	1	330	comp41529_c3	1279	1206	370	205/331(61.93)	0.7	0	331	320	1e-107
Bv1_006650_egdw.t1	816	1	816	comp30458_c0	4917	4528	2081	731/816(89.58)	0.95	0	816	1514	0
Bv1_006660_dnji.t1	375	1	375	comp30458_c0	4917	101	1222	326/378(86.24)	0.91	0	378	680	0
Bv1_006680_hdmy.t1	257	1	257	comp40363_c1	1183	1144	377	234/257(91.05)	0.95	0	257	489	1e-175
Bv1_006690_qfxe.t1	378	1	378	comp31547_c0	1576	66	1202	357/379(94.20)	0.98	0	379	735	0
Bv1_006720_pwrd.t1	132	45	123	comp13580_c0	464	37	312	27/94(28.72)	0.45	0.15	94	45.8	7e-07
Bv1_006730_cxzg.t1	471	10	469	comp19084_c0	1862	114	1487	320/460(69.57)	0.84	0	460	699	0
Bv1_006740_oxmt.t1	142	1	142	comp35954_c0	893	768	340	132/143(92.31)	0.95	0	143	260	1e-88
Bv1_006750_wnxf.t1	526	1	525	comp20237_c0	1744	78	1541	349/525(66.48)	0.8	0	525	694	0
Bv1_006760_cegg.t1	122	1	122	comp43465_c0	932	185	550	118/122(96.72)	0.98	0	122	243	3e-82
Bv1_006770_xkmw.t1	552	1	551	comp32015_c0	3006	785	2443	495/553(89.51)	0.94	0	553	1016	0
Bv1_006780_ongy.t1	311	1	311	comp32864_c1	1551	1164	226	250/313(79.87)	0.87	0	313	498	1e-176
Bv1_006790_ucuy.t1	269	1	94	comp400301_c0	404	378	97	90/94(95.74)	0.96	0	94	192	2e-62
Bv1_006800_auan.t1	520	17	520	comp30949_c1	2148	155	1672	422/508(83.07)	0.89	0	508	801	0
Bv1_006800_auan.t2	519	17	519	comp30949_c1	2148	155	1672	423/507(83.43)	0.9	0	507	804	0
Bv1_006810_okkc.t1	215	1	215	comp28838_c0	1238	176	820	187/215(86.98)	0.93	0	215	387	1e-136
Bv1_006830_ooma.t1	424	1	424	comp43198_c0	1755	149	1417	352/425(82.82)	0.92	0	425	718	0
Bv1_006840_rrmw.t1	283	3	279	comp42121_c0	1230	195	1058	231/289(79.93)	0.87	0.04	289	419	1e-147
Bv1_006850_mjtg.t1	249	30	247	comp75550_c0	915	826	158	109/223(48.88)	0.68	0.02	223	235	5e-77
Bv1_006860_jagy.t1	244	5	242	comp75550_c0	915	853	158	115/243(47.33)	0.66	0.02	243	239	1e-78
Bv1_006880_sunf.t1	244	5	242	comp75550_c0	915	853	158	114/243(46.91)	0.66	0.02	243	238	3e-78
Bv1_006900_jtat.t1	142	1	138	comp75550_c0	915	592	164	73/143(51.05)	0.69	0.03	143	155	2e-47
Bv1_006910_ywpg.t1	248	2	227	comp75550_c0	915	892	215	115/231(49.78)	0.65	0.02	231	229	1e-74
Bv1_006920_xzao.t1	247	33	226	comp78804_c0	848	138	734	114/199(57.29)	0.7	0.02	199	231	7e-76
Bv1_006930_gguo.t1	110	16	95	comp78804_c0	848	495	734	45/80(56.25)	0.73	0	80	93.6	3e-24
Bv1_006940_xhte.t1	242	7	224	comp39555_c0	852	782	135	108/224(48.21)	0.66	0.02	224	215	2e-69
Bv1_006970_jood.t1	112	1	112	comp41919_c0	768	201	533	73/112(65.18)	0.83	0	112	159	5e-50
Bv1_006980_fzga.t1	116	1	113	comp41919_c0	768	201	539	90/113(79.65)	0.85	0	113	191	2e-62
Bv1_006990_hsjp.t1	779	1	779	comp19644_c0	3209	334	2670	686/779(88.06)	0.93	0	779	1464	0
Bv1_007000_xdhq.t1	90	33	90	comp39871_c0	1230	707	880	51/58(87.93)	0.98	0	58	109	5e-30
Bv1_007010_wuoe.t1	534	9	534	comp20025_c0	2019	179	1705	387/536(72.20)	0.8	0.01	536	740	0
Bv1_007020_xjzm.t1	533	3	533	comp20025_c0	2019	149	1705	375/538(69.70)	0.79	0.01	538	720	0
Bv1_007030_uxgf.t1	887	132	887	comp33168_c0	2492	2	2269	617/756(81.61)	0.9	0	756	1283	0
Bv1_007040_oxhc.t1	606	1	606	comp43511_c0	2357	2246	408	505/614(82.25)	0.89	0.01	614	989	0
Bv1_007050_yzqk.t1	1479	1	967	comp38600_c0	5017	78	2990	693/984(70.43)	0.8	0.01	984	1312	0
Bv1_007060_gcmj.t1	522	1	522	comp31760_c1	2006	64	1632	460/523(87.95)	0.94	0	523	967	0
Bv1_007070_gwhw.t1	171	20	171	comp28632_c1	1331	1089	634	138/152(90.79)	0.97	0	152	283	4e-95
Bv1_007070_gwhw.t2	161	1	161	comp28632_c1	1331	1122	634	146/163(89.57)	0.95	0.01	163	292	4e-99
Bv1_007080_cukw.t1	361	208	361	comp40707_c1	2684	1427	966	139/154(90.26)	0.95	0	154	288	8e-93
Bv1_007110_agqt.t1	671	1	651	comp35206_c0	3146	817	2700	565/651(86.79)	0.91	0	651	1121	0
Bv1_007120_ogru.t1	449	3	425	comp36659_c1	1850	581	1849	372/426(87.32)	0.94	0	426	763	0
Bv1_007130_ieun.t1	543	178	367	comp34494_c0	2265	519	1172	78/220(35.45)	0.53	0.13	220	110	4e-40
Bv1_007140_zgoh.t1	346	1	346	comp45391_c0	1353	44	1093	293/350(83.71)	0.92	0.01	350	592	0
Bv1_007150_fjsy.t1	1007	1	896	comp19890_c1	2967	2709	1	836/903(92.58)	0.95	0	903	1688	0
Bv1_007160_czai.t1	108	2	95	comp33728_c0	1525	604	323	48/94(51.06)	0.67	0	94	105	1e-27
Bv1_007170_axyd.t1	321	49	309	comp33467_c0	1570	454	1284	114/277(41.16)	0.6	0.05	277	238	2e-74
Bv1_007180_mswa.t1	297	25	296	comp33467_c0	1570	454	1317	124/288(43.06)	0.59	0.05	288	244	6e-77
Bv1_007200_unuu.t1	143	1	143	comp34156_c1	597	517	86	102/144(70.83)	0.85	0	144	215	2e-72
Bv1_007220_orsp.t1	376	8	376	comp39797_c0	4402	2952	4058	339/369(91.87)	0.97	0	369	709	0
Bv1_007230_zkez.t1	173	17	173	comp35557_c0	832	26	493	142/157(90.45)	0.94	0	157	290	1e-100
Bv1_007240_yjqt.t1	229	1	229	comp27856_c0	1505	1324	644	189/229(82.53)	0.93	0	229	405	1e-141
Bv1_007250_awct.t1	354	114	354	comp39760_c0	1761	770	1510	184/247(74.49)	0.83	0.02	247	379	1e-128
Bv1_007260_pfpg.t1	423	1	423	comp36071_c1	2118	1862	600	380/423(89.83)	0.94	0	423	760	0
Bv1_007280_adqt.t1	221	117	221	comp254221_c0	616	3	317	86/105(81.90)	0.86	0	105	180	3e-57
Bv1_007300_rqak.t1	157	1	157	comp29766_c1	1449	685	176	123/171(71.93)	0.81	0.08	171	233	1e-75
Bv1_007310_zrye.t1	307	21	302	comp21183_c0	1643	259	1107	159/283(56.18)	0.75	0	283	347	1e-116
Bv1_007330_paof.t1	372	1	372	comp28287_c0	2172	1602	487	358/372(96.24)	0.98	0	372	753	0
Bv1_007340_yyae.t1	176	10	175	comp37176_c0	1053	373	876	69/170(40.59)	0.59	0.02	170	125	4e-35
Bv1_007350_kwaq.t1	1193	7	1055	comp38592_c0	4271	4092	1072	317/1105(28.69)	0.46	0.05	1105	340	4e-97
Bv1_007360_zwgs.t1	178	11	178	comp37176_c0	1053	370	879	72/171(42.11)	0.63	0.01	171	141	4e-41
Bv1_007370_pjms.t1	1157	33	1060	comp41400_c0	4384	4243	1025	346/1121(30.87)	0.46	0.08	1121	369	1e-107
Bv1_007380_ooqx.t1	469	1	467	comp18951_c0	1632	1553	180	373/468(79.70)	0.88	0	468	776	0
Bv1_007390_neip.t1	266	1	265	comp37247_c0	1509	1325	540	197/265(74.34)	0.83	0	265	398	1e-138
Bv1_007400_kfwm.t1	432	1	432	comp38127_c0	2034	273	1571	355/436(81.42)	0.87	0	436	725	0
Bv1_007410_hamj.t1	247	15	246	comp36067_c0	1547	802	1482	175/233(75.11)	0.84	0	233	345	1e-117
Bv1_007420_dupw.t1	326	1	326	comp19635_c1	1769	1410	436	290/327(88.69)	0.93	0	327	591	0
Bv1_007430_ymaw.t1	459	1	457	comp38670_c0	2364	303	1670	390/457(85.34)	0.94	0	457	800	0
Bv1_007450_cedm.t1	814	143	814	comp32468_c0	2310	1	2007	580/672(86.31)	0.92	0	672	1195	0
Bv1_007460_hcwn.t1	211	21	144	comp38670_c0	2364	1299	1670	98/124(79.03)	0.89	0	124	209	3e-63
Bv1_007460_hcwn.t2	213	7	146	comp38670_c0	2364	1251	1670	110/140(78.57)	0.9	0	140	239	3e-74
Bv1_007470_zaxs.t1	445	33	445	comp38524_c0	1973	1695	439	338/421(80.29)	0.88	0.01	421	690	0
Bv1_007480_zqju.t1	376	1	376	comp26970_c0	1547	193	1356	281/388(72.42)	0.84	0.03	388	519	0
Bv1_007490_wuwf.t1	83	17	60	comp32193_c0	2385	866	997	37/44(84.09)	0.93	0	44	80.9	2e-19
Bv1_007500_jsgc.t1	252	1	251	comp39049_c0	1802	987	235	206/251(82.07)	0.89	0	251	439	1e-153
Bv1_007510_skmg.t1	227	1	227	comp23390_c0	1068	897	265	149/235(63.40)	0.71	0.03	235	243	1e-79
Bv1_007520_ytmz.t1	133	1	124	comp42279_c0	758	184	555	109/124(87.90)	0.94	0	124	239	3e-81
Bv1_007530_kmky.t1	522	1	522	comp28029_c0	2737	2418	838	471/528(89.20)	0.95	0.01	528	975	0
Bv1_007540_qomq.t1	1718	4	1379	comp41529_c2	4316	208	4212	1038/1396(74.36)	0.82	0.01	1396	2105	0
Bv1_007540_qomq.t2	1724	4	1385	comp41529_c2	4316	208	4212	1037/1402(73.97)	0.82	0.01	1402	2097	0
Bv1_007550_tqgy.t1	450	3	373	comp42326_c0	2016	1546	437	225/374(60.16)	0.76	0	374	462	1e-158
Bv1_007570_oxfa.t1	111	23	90	comp19938_c0	670	517	314	51/68(75.00)	0.89	0	68	80.5	1e-19
Bv1_007580_dean.t1	110	22	89	comp19938_c0	670	517	314	55/68(80.88)	0.92	0	68	88.2	1e-22
Bv1_007580_dean.t2	142	54	121	comp19938_c0	670	517	314	55/68(80.88)	0.92	0	68	89	1e-22
Bv1_007590_shyy.t1	338	9	324	comp91955_c0	1292	1147	173	135/327(41.28)	0.61	0.03	327	263	6e-85
Bv1_007600_tpth.t1	163	1	162	comp41954_c0	1122	163	645	150/162(92.59)	0.96	0	162	288	2e-98
Bv1_007610_npun.t1	163	24	160	comp123029_c0	687	196	630	43/146(29.45)	0.43	0.06	146	67	7e-14
Bv1_007620_exhj.t1	589	76	589	comp41045_c0	2451	795	2294	417/514(81.13)	0.88	0	514	829	0
Bv1_007620_exhj.t2	476	76	438	comp41045_c0	2451	795	1841	288/363(79.34)	0.86	0	363	566	0
Bv1_007620_exhj.t3	117	2	117	comp41045_c0	2451	1947	2294	96/116(82.76)	0.92	0	116	204	1e-62
Bv1_007620_exhj.t4	241	40	241	comp41045_c0	2451	1698	2294	140/202(69.31)	0.8	0	202	270	3e-85
Bv1_007630_xqgo.t1	1816	4	1350	comp41529_c2	4316	208	4212	1025/1370(74.82)	0.83	0.01	1370	2073	0
Bv1_007630_xqgo.t2	1486	1	1020	comp41529_c2	4316	1231	4212	808/1034(78.14)	0.84	0.01	1034	1641	0
Bv1_007650_ixfe.t1	593	1	519	comp36844_c0	2153	1868	252	189/556(33.99)	0.53	0.06	556	342	1e-109
Bv1_007660_jpud.t1	409	98	409	comp39997_c2	4825	3459	4505	249/349(71.35)	0.77	0.1	349	478	1e-155
Bv1_007670_garq.t1	797	1	797	comp35151_c0	2664	2608	200	656/803(81.69)	0.9	0	803	1321	0
Bv1_007680_ypqi.t1	166	1	166	comp36256_c0	2212	1272	1781	117/175(66.86)	0.7	0.05	175	106	5e-27
Bv1_007690_jjmy.t1	150	5	150	comp36256_c0	2212	1287	1781	93/175(53.14)	0.57	0.16	175	73.2	1e-15
Bv1_007700_dzsw.t1	2149	1	2149	comp41202_c0	7028	86	6610	1761/2186(80.56)	0.88	0.01	2186	3513	0
Bv1_007700_dzsw.t2	2150	1	2150	comp41202_c0	7028	86	6610	1761/2187(80.52)	0.88	0.01	2187	3508	0
Bv1_007710_aksy.t1	338	1	332	comp39900_c1	1287	147	1145	200/335(59.70)	0.76	0	335	401	1e-139
Bv1_007720_zaay.t1	341	1	340	comp41055_c0	1571	158	1159	225/341(65.98)	0.78	0	341	454	1e-158
Bv1_007730_kufs.t1	334	7	333	comp41055_c0	1571	158	1159	223/337(66.17)	0.78	0.02	337	446	1e-155
Bv1_007760_tpnf.t1	338	1	337	comp41055_c0	1571	158	1159	237/337(70.33)	0.83	0	337	493	1e-174
Bv1_007770_taoh.t1	498	33	497	comp40406_c4	1860	141	1484	373/467(79.87)	0.87	0	467	755	0
Bv1_007780_sswc.t1	438	1	438	comp43009_c0	2090	1715	402	394/438(89.95)	0.94	0	438	761	0
Bv1_007790_masc.t1	172	1	172	comp42214_c0	880	202	714	144/173(83.24)	0.91	0	173	285	7e-98
Bv1_007800_jger.t1	224	1	162	comp20204_c0	1031	894	541	68/163(41.72)	0.59	0	163	131	1e-36
Bv1_007810_noww.t1	508	1	508	comp36048_c1	2051	138	1637	430/510(84.31)	0.92	0	510	880	0
Bv1_007820_iucq.t1	118	13	116	comp32295_c0	1171	685	377	44/106(41.51)	0.56	0.01	106	69.7	6e-15
Bv1_007830_hfos.t1	985	645	985	comp28719_c0	1770	412	1434	312/341(91.50)	0.96	0	341	667	0
Bv1_007850_ymzt.t1	371	1	371	comp31905_c0	1770	117	1214	346/371(93.26)	0.95	0	371	672	0
Bv1_007850_ymzt.t2	420	1	370	comp31905_c0	1770	117	1211	345/370(93.24)	0.95	0	370	671	0
Bv1_007860_kofe.t1	800	103	327	comp41406_c0	1260	170	826	65/239(27.20)	0.46	0.05	239	81.3	7e-16
Bv1_007870_zqgd.t1	487	1	487	comp25796_c0	2382	2176	695	418/494(84.62)	0.91	0.01	494	863	0
Bv1_007880_pgna.t1	241	51	231	comp159243_c0	968	550	11	91/181(50.28)	0.72	0	181	209	9e-67
Bv1_007890_twzc.t1	1118	414	1118	comp29986_c0	2518	2	2140	528/717(73.64)	0.83	0.01	717	937	0
Bv1_007920_oeip.t1	2131	1	2131	comp37177_c0	7366	7069	668	2005/2134(93.96)	0.96	0	2134	3952	0
Bv1_007940_tpqs.t1	184	1	184	comp24300_c0	952	104	655	158/184(85.87)	0.91	0	184	334	1e-117
Bv1_007950_emac.t1	438	18	438	comp43203_c0	1997	356	1627	331/427(77.52)	0.86	0.01	427	509	1e-176
Bv1_007960_fmti.t1	129	1	78	comp43203_c0	1997	161	394	65/78(83.33)	0.88	0	78	126	8e-35
Bv1_007970_tpxd.t1	258	1	258	comp44088_c0	1126	82	897	215/272(79.04)	0.87	0.05	272	437	1e-155
Bv1_007980_pdws.t1	295	1	290	comp18554_c0	998	933	58	192/292(65.75)	0.76	0	292	382	1e-133
Bv1_007990_ciai.t1	306	45	306	comp35943_c0	1700	1656	772	241/295(81.69)	0.85	0.11	295	441	1e-153
Bv1_008000_mkta.t1	414	7	411	comp42330_c0	1814	1346	105	182/419(43.44)	0.6	0.03	419	332	1e-108
Bv1_008010_jjmw.t1	424	1	424	comp36941_c0	1715	1376	99	361/426(84.74)	0.9	0	426	681	0
Bv1_008020_pnec.t1	1683	280	1682	comp40241_c0	5278	984	5174	935/1413(66.17)	0.77	0	1413	1825	0
Bv1_008030_ozwn.t1	498	372	485	comp41685_c0	3663	2920	3243	43/117(36.75)	0.54	0.02	117	60.5	2e-09
Bv1_008040_refr.t1	223	1	223	comp34625_c0	1108	886	206	188/229(82.10)	0.86	0.02	229	355	1e-124
Bv1_008050_nzjh.t1	339	1	339	comp43629_c0	1559	343	1359	320/339(94.40)	0.96	0	339	654	0
Bv1_008060_traq.t1	385	15	324	comp36404_c1	2737	960	16	222/317(70.03)	0.79	0.02	317	435	1e-145
Bv1_008070_mzhe.t1	554	1	544	comp36404_c1	2737	2583	955	359/547(65.63)	0.76	0	547	685	0
Bv1_008090_jyqa.t1	63	1	63	comp42260_c0	1256	722	537	47/63(74.60)	0.8	0	63	92	7e-24
Bv1_008090_jyqa.t2	53	1	53	comp42260_c0	1256	692	537	40/53(75.47)	0.79	0	53	77.4	8e-19
Bv1_008100_qdij.t1	355	5	136	comp26597_c0	604	598	110	46/163(28.22)	0.49	0.19	163	66.2	2e-12
Bv1_008110_idqy.t1	142	46	142	comp37699_c0	1970	844	554	86/97(88.66)	0.88	0	97	174	5e-52
Bv1_008120_zcga.t1	441	23	441	comp24742_c0	2009	313	1521	307/428(71.73)	0.77	0.02	428	503	1e-174
Bv1_008130_sigj.t1	205	1	205	comp33733_c0	1485	1113	538	137/205(66.83)	0.79	0	205	269	2e-88
Bv1_008140_uzgx.t1	328	6	316	comp42181_c0	1364	110	1105	182/335(54.33)	0.64	0.07	335	346	1e-117
Bv1_008150_rjks.t1	369	1	369	comp27055_c0	1925	1545	436	350/370(94.59)	0.96	0	370	704	0
Bv1_008160_zcgo.t1	332	61	332	comp28869_c1	1094	206	1024	195/283(68.90)	0.75	0.03	283	332	1e-113
Bv1_008180_ztcd.t1	1084	1	1084	comp33600_c0	3796	326	3610	797/1100(72.45)	0.8	0.01	1100	1435	0
Bv1_008200_dndf.t1	173	1	173	comp43254_c0	1130	220	741	149/174(85.63)	0.94	0	174	313	1e-108
Bv1_008210_iasp.t1	621	128	395	comp32940_c1	899	96	899	213/268(79.48)	0.89	0	268	461	1e-160
Bv1_008220_zdtr.t1	202	28	159	comp41123_c0	2562	2325	1939	54/134(40.30)	0.58	0.01	134	106	2e-26
Bv1_008240_gqek.t1	439	1	439	comp38130_c1	1713	65	1378	374/439(85.19)	0.9	0	439	744	0
Bv1_008250_zkxp.t1	421	1	421	comp20716_c0	2058	647	1873	338/422(80.09)	0.87	0	422	660	0
Bv1_008260_juuw.t1	206	1	206	comp40595_c1	1107	934	314	170/211(80.57)	0.88	0.02	211	335	1e-116
Bv1_008280_ynwt.t1	227	1	227	comp41536_c0	4621	744	1427	197/228(86.40)	0.92	0	228	412	1e-134
Bv1_008290_oprm.t1	1036	45	901	comp43991_c0	3218	276	2765	422/885(47.68)	0.61	0.03	885	645	0
Bv1_008300_hzsz.t1	233	130	229	comp44088_c0	1126	586	885	29/100(29.00)	0.58	0	100	64.3	8e-12
Bv1_008310_wwur.t1	1227	1	1227	comp27972_c0	4054	3936	235	1103/1234(89.38)	0.93	0	1234	2262	0
Bv1_008320_snqy.t1	619	1	619	comp42786_c0	2428	2284	416	565/625(90.40)	0.94	0	625	1150	0
Bv1_008330_ydym.t1	134	2	134	comp29102_c0	1102	244	732	115/163(70.55)	0.74	0.18	163	234	1e-77
Bv1_008340_ishd.t1	300	37	179	comp243118_c0	513	512	30	108/164(65.85)	0.74	0.12	164	216	1e-70
Bv1_008350_ycni.t1	500	47	500	comp33660_c0	1835	1612	251	385/454(84.80)	0.92	0	454	787	0
Bv1_008360_zdfe.t1	424	1	424	comp29064_c1	1504	114	1409	370/434(85.25)	0.89	0.02	434	711	0
Bv1_008380_ttyt.t1	134	23	134	comp26086_c1	831	280	615	96/112(85.71)	0.9	0	112	194	5e-63
Bv1_008390_epug.t1	246	1	151	comp26086_c0	477	456	1	129/152(84.87)	0.88	0	152	261	2e-89
Bv1_008410_epto.t1	476	33	357	comp28215_c0	3931	3409	2444	211/326(64.72)	0.77	0	326	400	1e-127
Bv1_008430_rrfg.t1	375	1	369	comp20659_c0	1447	1396	299	229/369(62.06)	0.77	0	369	469	1e-164
Bv1_008480_hkzm.t1	239	1	124	comp35404_c0	3038	259	630	109/124(87.90)	0.94	0	124	232	4e-70
Bv1_008510_qxty.t1	605	26	605	comp42705_c0	3084	2733	994	499/580(86.03)	0.92	0	580	1038	0
Bv1_008520_aack.t1	271	5	271	comp42703_c0	1198	113	925	239/271(88.19)	0.9	0.01	271	477	1e-170
Bv1_008530_hzuh.t1	143	11	119	comp577877_c0	429	30	347	69/109(63.30)	0.74	0	109	107	1e-30
Bv1_008550_dyzp.t1	310	37	310	comp28694_c0	1676	1333	533	209/280(74.64)	0.78	0.02	280	351	1e-118
Bv1_008570_szaz.t1	490	1	481	comp36704_c0	1881	131	1561	344/491(70.06)	0.8	0.02	491	639	0
Bv1_008580_acdf.t1	206	36	204	comp40835_c0	875	279	776	115/172(66.86)	0.78	0.01	172	163	1e-49
Bv1_008600_asqk.t1	367	1	366	comp42503_c0	2654	950	2053	287/372(77.15)	0.84	0.01	372	561	0
Bv1_008610_fgku.t1	173	1	173	comp28571_c0	1663	903	1421	150/175(85.71)	0.92	0.01	175	287	2e-95
Bv1_008620_ieoz.t1	196	6	195	comp32960_c0	856	793	230	160/191(83.77)	0.87	0	191	295	1e-102
Bv1_008630_sgzq.t1	829	31	826	comp39738_c0	3159	2955	565	367/834(44.00)	0.58	0.04	834	572	0
Bv1_008650_irwc.t1	250	56	250	comp41506_c8	874	873	289	182/195(93.33)	0.96	0	195	382	1e-135
Bv1_008670_xjsc.t1	379	1	379	comp34283_c0	1891	328	1464	335/379(88.39)	0.95	0	379	666	0
Bv1_008680_thgu.t1	598	72	328	comp41761_c0	2626	1748	2542	78/271(28.78)	0.46	0.05	271	121	2e-28
Bv1_008700_qqgu.t1	324	1	322	comp33847_c0	1366	1266	298	247/324(76.23)	0.87	0	324	488	1e-173
Bv1_008720_zwzy.t1	317	72	205	comp192664_c0	406	401	12	112/134(83.58)	0.88	0	134	224	6e-74
Bv1_008730_onix.t1	300	12	272	comp20876_c0	1662	1587	739	83/285(29.12)	0.51	0.08	285	123	2e-31
Bv1_008760_rdzo.t1	393	1	273	comp85433_c0	876	834	1	163/281(58.01)	0.7	0.02	281	309	1e-104
Bv1_008780_trzc.t1	406	1	406	comp20876_c0	1662	1617	415	275/413(66.59)	0.76	0.01	413	521	0
Bv1_008810_qyiu.t1	375	1	375	comp32794_c0	1804	1353	199	298/393(75.83)	0.82	0.04	393	504	1e-176
Bv1_008830_inhn.t1	676	88	334	comp40532_c0	1268	516	1256	202/247(81.78)	0.91	0	247	428	1e-162
Bv1_008840_zoaj.t1	417	1	417	comp50805_c0	1463	80	1243	286/424(67.45)	0.74	0.01	424	470	1e-164
Bv1_008850_djgj.t1	131	1	114	comp41948_c0	1827	752	411	100/114(87.72)	0.92	0	114	208	3e-65
Bv1_008860_nyzx.t1	236	1	215	comp24481_c0	707	693	76	88/233(37.77)	0.53	0.07	233	130	3e-37
Bv1_008860_nyzx.t2	237	1	216	comp24481_c0	707	693	76	89/233(38.20)	0.53	0.07	233	137	5e-40
Bv1_008870_qfmr.t1	214	3	194	comp24481_c0	707	672	61	112/204(54.90)	0.73	0.05	204	209	2e-68
Bv1_008870_qfmr.t2	213	3	193	comp24481_c0	707	672	61	111/204(54.41)	0.72	0.06	204	202	1e-65
Bv1_008880_yufj.t1	334	1	331	comp66019_c0	1483	121	1110	261/331(78.85)	0.9	0	331	531	0
Bv1_008890_ciik.t1	289	1	289	comp44520_c0	1467	1458	607	213/297(71.72)	0.82	0.02	297	402	1e-139
Bv1_008900_dfrh.t1	188	2	188	comp42004_c0	1080	984	394	140/197(71.07)	0.79	0.05	197	233	2e-76
Bv1_008920_zwxs.t1	167	1	167	comp41911_c0	1820	1696	1247	92/169(54.44)	0.6	0.01	169	75.9	2e-16
Bv1_008930_wfuk.t1	446	1	411	comp35032_c0	3638	1210	2439	382/411(92.94)	0.96	0	411	809	0
Bv1_008940_yutp.t1	1007	1	994	comp39380_c0	3509	3342	352	876/1002(87.43)	0.92	0	1002	1786	0
Bv1_008950_hgmo.t1	205	12	205	comp22641_c0	953	811	206	119/215(55.35)	0.64	0.09	215	155	2e-46
Bv1_008960_odhe.t1	397	113	390	comp41352_c0	2272	1301	288	113/338(33.43)	0.45	0.17	338	177	5e-49
Bv1_008970_gruo.t1	868	1	868	comp27513_c0	3415	409	3045	739/879(84.07)	0.9	0.01	879	1486	0
Bv1_008980_eeun.t1	528	133	528	comp38484_c0	3452	1682	489	360/398(90.45)	0.95	0	398	760	0
Bv1_008990_gowr.t1	348	139	348	comp38780_c1	1689	728	1357	188/210(89.52)	0.95	0	210	394	1e-147
Bv1_009000_muze.t1	412	1	412	comp45944_c0	1467	1440	181	328/420(78.10)	0.87	0.01	420	673	0
Bv1_009010_izkx.t1	415	19	411	comp45944_c0	1467	1368	193	246/393(62.60)	0.77	0	393	525	0
Bv1_009030_apau.t1	592	250	496	comp35077_c1	1746	504	1448	121/318(38.05)	0.5	0.22	318	191	4e-53
Bv1_009040_noif.t1	415	30	411	comp45944_c0	1467	1335	193	254/382(66.49)	0.8	0	382	546	0
Bv1_009050_odgk.t1	181	51	109	comp34278_c0	2819	1276	1100	43/59(72.88)	0.84	0	59	90.5	3e-21
Bv1_009070_zkoj.t1	334	1	334	comp42853_c0	1597	236	1240	253/335(75.52)	0.87	0	335	543	0
Bv1_009070_zkoj.t2	380	4	380	comp42853_c0	1597	107	1240	283/378(74.87)	0.86	0	378	606	0
Bv1_009080_imwu.t1	519	124	430	comp36857_c0	2672	2111	1191	286/307(93.16)	0.97	0	307	590	0
Bv1_009090_xfzg.t1	180	1	180	comp42640_c0	1207	1042	506	152/180(84.44)	0.9	0	180	280	2e-94
Bv1_009100_oief.t1	313	12	307	comp28514_c0	1708	353	1270	237/306(77.45)	0.87	0.03	306	499	1e-176
Bv1_009110_ttxu.t1	83	1	83	comp28514_c0	1708	107	352	67/83(80.72)	0.9	0	83	141	4e-41
Bv1_009120_pnap.t1	278	37	278	comp28541_c0	1680	1337	612	175/247(70.85)	0.76	0.02	247	236	4e-74
Bv1_009130_mukt.t1	261	1	261	comp19579_c0	1531	189	971	251/261(96.17)	0.96	0	261	513	0
Bv1_009140_pooe.t1	335	2	335	comp41340_c2	1955	1566	556	244/340(71.76)	0.83	0.01	340	500	1e-175
Bv1_009150_cmpp.t1	250	1	250	comp40056_c0	1175	1076	327	236/250(94.40)	0.97	0	250	477	1e-171
Bv1_009160_dxyq.t1	429	3	89	comp41252_c0	1711	2	262	51/87(58.62)	0.77	0	87	113	9e-27
Bv1_009180_jmpr.t1	535	1	535	comp41881_c0	1978	1828	227	480/537(89.39)	0.94	0	537	967	0
Bv1_009190_rczr.t1	310	97	310	comp20595_c0	1686	715	1356	179/214(83.64)	0.92	0	214	355	1e-119
Bv1_009200_mmma.t1	310	1	310	comp44327_c0	1464	168	1094	258/310(83.23)	0.89	0	310	536	0
Bv1_009210_ytge.t1	311	1	311	comp42596_c0	1194	1127	192	263/312(84.29)	0.92	0	312	546	0
Bv1_009230_zecj.t1	310	6	310	comp42596_c0	1194	1109	192	250/306(81.70)	0.9	0	306	527	0
Bv1_009240_jnpu.t1	314	1	313	comp42596_c0	1194	1139	195	233/316(73.73)	0.84	0	316	475	1e-169
Bv1_009260_sden.t1	320	9	320	comp42140_c0	1227	99	1046	260/323(80.50)	0.88	0.03	323	516	0
Bv1_009270_qufe.t1	309	1	309	comp42140_c0	1227	93	1046	180/320(56.25)	0.69	0.03	320	345	1e-118
Bv1_009290_geac.t1	483	3	384	comp18082_c1	1227	1151	3	306/383(79.90)	0.89	0	383	652	0
Bv1_009340_xyuj.t1	484	1	387	comp18082_c1	1227	1163	3	289/388(74.48)	0.87	0	388	622	0
Bv1_009360_awfn.t1	482	8	475	comp38072_c0	1901	1732	320	285/472(60.38)	0.78	0	472	607	0
Bv1_009370_cghi.t1	173	8	170	comp18082_c1	1227	1133	645	102/163(62.58)	0.81	0	163	229	1e-74
Bv1_009380_agmt.t1	272	1	265	comp38072_c0	1901	1120	320	166/267(62.17)	0.76	0	267	352	1e-118
Bv1_009410_jqjk.t1	190	7	174	comp38072_c0	1901	1744	1241	120/168(71.43)	0.88	0	168	265	1e-85
Bv1_009430_rexn.t1	305	1	305	comp38072_c0	1901	1207	293	201/307(65.47)	0.81	0	307	436	1e-150
Bv1_009450_xtmj.t1	442	1	437	comp38072_c0	1901	1603	293	292/439(66.51)	0.82	0	439	630	0
Bv1_009460_jwpc.t1	497	1	495	comp38072_c0	1901	1762	278	422/496(85.08)	0.91	0	496	882	0
Bv1_009470_ryjc.t1	132	1	127	comp21081_c0	1740	720	1100	99/127(77.95)	0.85	0	127	219	1e-69
Bv1_009480_ojng.t1	355	1	182	comp40656_c0	1044	983	438	148/182(81.32)	0.89	0	182	303	1e-101
Bv1_009490_qwjd.t1	273	1	261	comp91080_c0	1219	1138	392	200/268(74.63)	0.8	0.02	268	305	1e-103
Bv1_009500_kiqi.t1	124	1	122	comp38227_c0	8882	3768	4133	106/122(86.89)	0.89	0	122	206	6e-63
Bv1_009530_uwtn.t1	424	69	370	comp36839_c0	1863	1519	614	246/302(81.46)	0.91	0	302	525	0
Bv1_009540_gadr.t1	427	3	427	comp25799_c0	2706	1058	2308	342/435(78.62)	0.85	0.02	435	565	0
Bv1_009550_gomt.t1	250	1	250	comp40056_c0	1175	1076	327	236/250(94.40)	0.97	0	250	477	1e-171
Bv1_009560_asrp.t1	165	60	165	comp41102_c1	2138	1737	1420	94/106(88.68)	0.91	0	106	185	2e-55
Bv1_009580_shaj.t1	697	71	691	comp34381_c1	2715	2321	456	367/628(58.44)	0.76	0.01	628	801	0
Bv1_009590_fkoh.t1	284	1	260	comp33956_c0	1384	462	1241	221/260(85.00)	0.94	0	260	447	1e-158
Bv1_009600_oyaw.t1	95	18	95	comp21414_c0	3398	2460	2693	72/78(92.31)	0.96	0	78	148	7e-43
Bv1_009610_mjar.t1	670	1	669	comp26857_c0	2697	2382	421	521/674(77.30)	0.86	0	674	1030	0
Bv1_009630_tepj.t1	1483	1	1135	comp36394_c2	3386	46	3384	784/1142(68.65)	0.79	0	1142	1493	0
Bv1_009640_mmqy.t1	316	1	316	comp32688_c0	1411	144	1091	270/316(85.44)	0.92	0	316	525	0
Bv1_009650_pcxr.t1	237	1	236	comp37203_c0	1355	126	833	204/236(86.44)	0.95	0	236	439	1e-155
Bv1_009660_uztw.t1	122	1	122	comp42311_c0	1379	663	1028	83/122(68.03)	0.83	0	122	177	5e-55
Bv1_009670_emoj.t1	685	6	685	comp36205_c0	3661	3233	1194	612/680(90.00)	0.95	0	680	1228	0
Bv1_009680_exqa.t1	109	1	109	comp19764_c0	827	318	644	88/109(80.73)	0.91	0	109	193	3e-63
Bv1_009690_czsg.t1	122	1	122	comp42909_c0	895	134	499	110/122(90.16)	0.93	0	122	223	3e-74
Bv1_009700_ynoc.t1	122	1	122	comp40853_c0	3840	828	343	116/162(71.60)	0.72	0.24	162	225	2e-69
Bv1_009710_tqyk.t1	299	61	286	comp32214_c0	2204	1878	1210	70/229(30.57)	0.5	0.01	229	90.5	6e-20
Bv1_009710_tqyk.t2	385	61	329	comp32214_c0	2204	1878	1078	83/273(30.40)	0.5	0.01	273	114	2e-27
Bv1_009720_hhwr.t1	159	1	159	comp19122_c0	797	124	582	122/161(75.78)	0.8	0.01	161	224	7e-75
Bv1_009730_xuem.t1	405	72	405	comp39625_c1	2166	1787	753	229/345(66.38)	0.79	0.03	345	456	1e-155
Bv1_009740_rimi.t1	137	30	136	comp1333_c0	520	4	342	45/113(39.82)	0.68	0.05	113	106	7e-30
Bv1_009750_wiwh.t1	862	196	690	comp18438_c0	2436	2435	951	387/495(78.18)	0.87	0	495	736	0
Bv1_009760_qiny.t1	40	5	34	comp37831_c0	1880	1212	1123	24/30(80.00)	0.93	0	30	60.1	8e-13
Bv1_009780_mwyn.t1	311	1	163	comp40205_c0	2918	2304	1816	117/164(71.34)	0.81	0	164	238	3e-71
Bv1_009790_dzdy.t1	96	1	96	comp40205_c0	2918	1165	872	76/98(77.55)	0.84	0.02	98	152	2e-44
Bv1_009800_pzin.t1	203	1	193	comp40205_c0	2918	246	833	167/197(84.77)	0.89	0.02	197	308	3e-99
Bv1_009820_azut.t1	186	82	186	comp254221_c0	616	3	317	81/105(77.14)	0.83	0	105	170	1e-53
Bv1_009840_audx.t1	211	149	211	comp15404_c0	252	58	246	40/63(63.49)	0.77	0	63	85.1	1e-21
Bv1_009850_zatn.t1	407	32	242	comp35298_c0	2340	1325	675	76/217(35.02)	0.56	0.02	217	135	5e-50
Bv1_009860_xmsm.t1	381	1	364	comp36607_c0	1833	57	1139	213/366(58.20)	0.75	0	366	407	1e-138
Bv1_009880_xjna.t1	259	1	259	comp33901_c0	2895	2793	2005	225/270(83.33)	0.86	0.04	270	267	5e-83
Bv1_009890_prai.t1	763	1	763	comp20309_c0	3072	471	2669	505/772(65.41)	0.75	0.01	772	939	0
Bv1_009900_cnou.t1	278	1	278	comp31716_c1	2063	1540	710	258/278(92.81)	0.95	0	278	491	1e-172
Bv1_009910_pzfz.t1	113	1	112	comp21034_c0	1438	831	1166	89/112(79.46)	0.91	0	112	188	7e-59
Bv1_009920_msnm.t1	39	7	35	comp35057_c0	2010	1265	1351	27/29(93.10)	1	0	29	65.5	8e-15
Bv1_009940_awih.t1	210	121	202	comp41519_c2	2010	1	255	52/85(61.18)	0.74	0.03	85	94.7	2e-22
Bv1_009950_zaew.t1	264	3	262	comp37021_c0	1009	850	62	180/263(68.44)	0.8	0.01	263	383	1e-134
Bv1_009960_unoc.t1	513	4	508	comp31009_c1	1752	50	1585	351/516(68.02)	0.79	0.02	516	692	0
Bv1_009980_rmjp.t1	355	25	261	comp28109_c0	1257	4	693	184/238(77.31)	0.85	0	238	360	1e-123
Bv1_009990_uzxp.t1	92	1	92	comp23850_c0	1716	799	524	82/92(89.13)	0.92	0	92	174	3e-53
Bv1_010000_drmw.t1	461	1	461	comp34179_c1	1790	392	1777	265/522(50.77)	0.58	0.11	522	230	5e-69
Bv1_010010_oapf.t1	285	3	285	comp21252_c0	1396	1242	394	190/289(65.74)	0.76	0.02	289	325	1e-109
Bv1_010030_xxqn.t1	674	1	674	comp17509_c0	2438	2271	295	528/677(77.99)	0.87	0	677	1008	0
Bv1_010060_mmqn.t1	316	1	308	comp51696_c0	1328	1096	185	222/310(71.61)	0.81	0	310	369	1e-126
Bv1_010070_amtf.t1	391	1	390	comp35528_c0	1761	199	1326	251/390(64.36)	0.81	0	390	509	1e-178
Bv1_010080_qcgj.t1	966	1	214	comp38843_c1	1652	1346	696	67/217(30.88)	0.47	0.01	217	119	1e-27
Bv1_010090_urui.t1	365	1	365	comp34017_c0	1628	1407	307	326/367(88.83)	0.93	0	367	647	0
Bv1_010100_xrko.t1	386	1	386	comp44797_c0	1906	1526	369	373/386(96.63)	0.98	0	386	782	0
Bv1_010110_kyxu.t1	383	2	383	comp19583_c0	2150	1502	405	255/389(65.55)	0.76	0.01	389	429	1e-145
Bv1_010140_hfps.t1	294	1	294	comp36289_c0	4568	1360	482	240/294(81.63)	0.91	0	294	518	1e-173
Bv1_010150_qjjj.t1	179	1	154	comp36289_c0	4568	4417	3956	112/155(72.26)	0.82	0	155	217	1e-65
Bv1_010150_qjjj.t2	170	1	144	comp36289_c0	4568	4417	3986	106/145(73.10)	0.83	0	145	210	3e-63
Bv1_010160_fpuu.t1	782	4	779	comp28313_c0	2894	2653	314	578/780(74.10)	0.84	0	780	1207	0
Bv1_010170_rznm.t1	778	1	777	comp28313_c0	2894	2659	311	670/783(85.57)	0.92	0	783	1403	0
Bv1_010190_niny.t1	348	113	348	comp38977_c0	2173	1084	395	180/237(75.95)	0.86	0	237	369	1e-122
Bv1_010200_coet.t1	345	1	344	comp35007_c0	2318	1453	422	299/344(86.92)	0.92	0	344	628	0
Bv1_010210_snro.t1	162	1	162	comp41836_c0	1214	314	799	133/162(82.10)	0.9	0	162	290	1e-98
Bv1_010220_ogpe.t1	528	14	199	comp142037_c0	569	10	567	157/188(83.51)	0.88	0.01	188	311	1e-104
Bv1_010240_yrap.t1	325	1	325	comp20481_c0	1559	1309	278	277/344(80.52)	0.86	0.05	344	423	1e-146
Bv1_010250_gmdm.t1	117	1	117	comp23735_c0	638	131	484	89/118(75.42)	0.85	0	118	186	3e-61
Bv1_010260_srpg.t1	195	14	117	comp41703_c1	6384	1764	1453	92/104(88.46)	0.97	0	104	203	8e-87
Bv1_010270_irrt.t1	352	53	347	comp30664_c0	1427	1247	339	144/306(47.06)	0.67	0.03	306	271	2e-87
Bv1_010280_iiem.t1	58	1	58	comp34071_c0	1417	262	432	54/58(93.10)	0.98	0	58	108	7e-30
Bv1_010310_cjqy.t1	871	1	871	comp28315_c0	2852	2757	91	726/893(81.30)	0.87	0.02	893	1367	0
Bv1_010330_zaje.t1	595	1	519	comp20677_c0	2680	391	1941	418/519(80.54)	0.86	0	519	826	0
Bv1_010350_xhdj.t1	186	1	186	comp28608_c0	913	820	263	150/186(80.65)	0.9	0	186	300	1e-103
Bv1_010360_mohx.t1	491	15	491	comp27684_c0	1572	1497	58	257/481(53.43)	0.69	0	481	529	0
Bv1_010370_ogsf.t1	919	1	919	comp40989_c1	3403	251	3007	819/921(88.93)	0.92	0	921	1627	0
Bv1_010390_touh.t1	1464	897	1464	comp20817_c0	2324	2107	407	486/568(85.56)	0.9	0	568	973	0
Bv1_010420_jmjd.t1	158	21	157	comp42436_c0	969	735	298	75/148(50.68)	0.68	0.07	148	138	2e-40
Bv1_010430_kqps.t1	279	1	77	comp247657_c0	301	233	3	65/77(84.42)	0.93	0	77	132	8e-39
Bv1_010440_qksw.t1	267	1	266	comp39589_c0	1654	1295	498	237/266(89.10)	0.93	0	266	493	1e-174
Bv1_010450_ydkm.t1	97	1	96	comp29149_c0	425	80	373	45/98(45.92)	0.62	0.02	98	89.7	2e-24
Bv1_010470_zfme.t1	272	1	272	comp35309_c1	1938	1242	412	221/277(79.78)	0.85	0.01	277	389	1e-132
Bv1_010480_nqpg.t1	95	1	83	comp37436_c0	1925	1208	1456	65/83(78.31)	0.89	0	83	143	3e-41
Bv1_010500_xsgr.t1	181	1	181	comp37762_c1	1165	110	655	154/182(84.62)	0.9	0	182	298	1e-101
Bv1_010500_xsgr.t2	199	1	190	comp37762_c1	1165	110	688	153/193(79.27)	0.85	0.01	193	292	5e-99
Bv1_010510_iirh.t1	254	1	230	comp30481_c0	1306	1191	502	182/230(79.13)	0.89	0	230	387	1e-135
Bv1_010520_ekgm.t1	935	1	935	comp39565_c0	3387	112	2994	816/966(84.47)	0.9	0.03	966	1654	0
Bv1_010540_tzeg.t1	289	19	276	comp33777_c0	2392	344	1129	233/262(88.93)	0.9	0.01	262	426	1e-145
Bv1_010550_nnzz.t1	205	34	158	comp35187_c0	859	823	452	104/125(83.20)	0.91	0	125	198	2e-70
Bv1_010560_kdtn.t1	655	35	635	comp28560_c0	2285	2086	329	356/607(58.65)	0.73	0	607	681	0
Bv1_010570_qsyy.t1	553	1	300	comp33982_c0	1825	211	996	123/314(39.17)	0.54	0.04	314	182	4e-50
Bv1_010570_qsyy.t2	545	1	292	comp33982_c0	1825	211	996	123/306(40.20)	0.56	0.04	306	186	2e-51
Bv1_010580_hghx.t1	152	1	152	comp28065_c0	914	90	542	119/153(77.78)	0.88	0	153	156	9e-48
Bv1_010590_ioyn.t1	397	1	397	comp19723_c0	1876	359	1552	358/399(89.72)	0.94	0	399	751	0
Bv1_010600_usfs.t1	353	12	285	comp25411_c1	853	848	27	222/274(81.02)	0.91	0	274	473	1e-169
Bv1_010630_izrp.t1	219	1	219	comp40886_c4	1925	892	1548	154/219(70.32)	0.84	0	219	336	1e-113
Bv1_010640_hnpo.t1	331	5	330	comp40886_c4	1925	544	1545	189/334(56.59)	0.76	0.02	334	396	1e-134
Bv1_010650_kasg.t1	116	1	94	comp39591_c0	2141	155	424	74/94(78.72)	0.88	0	94	147	2e-42
Bv1_010660_gwht.t1	64	1	33	comp41189_c2	6616	1594	1692	32/33(96.97)	0.96	0	33	67.4	6e-15
Bv1_010690_xowh.t1	647	101	643	comp40565_c0	2674	451	2073	342/547(62.52)	0.78	0	547	682	0
Bv1_010700_fpdy.t1	134	27	130	comp40565_c0	2674	178	447	60/104(57.69)	0.69	0	104	110	5e-29
Bv1_010720_fchz.t1	617	64	434	comp20981_c0	3640	513	1763	196/424(46.23)	0.63	0.12	424	355	1e-109
Bv1_010730_warc.t1	516	7	513	comp40565_c0	2674	250	1761	352/509(69.16)	0.83	0	509	732	0
Bv1_010740_rtek.t1	976	1	621	comp40565_c0	2674	235	2085	410/623(65.81)	0.8	0	623	844	0
Bv1_010750_yzwe.t1	1079	372	950	comp40565_c0	2674	307	2088	386/600(64.33)	0.78	0.03	600	772	0
Bv1_010760_himc.t1	41	1	41	comp19483_c0	1324	801	923	22/41(53.66)	0.68	0	41	47.8	2e-08
Bv1_010770_zqap.t1	95	1	73	comp19483_c0	1324	182	385	58/73(79.45)	0.87	0	73	115	5e-32
Bv1_010770_zqap.t2	192	1	177	comp19483_c0	1324	53	583	153/178(85.96)	0.91	0	178	303	1e-103
Bv1_010780_mmgz.t1	598	72	598	comp39734_c0	3071	1061	2764	407/568(71.65)	0.81	0.07	568	827	0
Bv1_010790_dcjy.t1	602	1	600	comp40565_c0	2674	235	2082	392/627(62.52)	0.75	0.04	627	776	0
Bv1_010800_ccuu.t1	549	1	529	comp40565_c0	2674	502	2088	336/536(62.69)	0.8	0.01	536	688	0
Bv1_010810_ccom.t1	738	1	611	comp40565_c0	2674	235	2049	395/616(64.12)	0.78	0	616	804	0
Bv1_010820_hztm.t1	632	7	631	comp40565_c0	2674	250	2082	418/631(66.24)	0.81	0	631	863	0
Bv1_010830_hygp.t1	557	5	553	comp40565_c0	2674	244	1881	358/551(64.97)	0.78	0	551	745	0
Bv1_010850_aikk.t1	624	5	623	comp40565_c0	2674	238	2082	403/622(64.79)	0.8	0	622	823	0
Bv1_010860_njnx.t1	495	4	493	comp40074_c0	1593	1567	95	305/494(61.74)	0.79	0	494	641	0
Bv1_010870_cwrk.t1	642	6	640	comp40565_c0	2674	250	2175	421/648(64.97)	0.78	0.02	648	846	0
Bv1_010890_adqd.t1	605	6	567	comp40565_c0	2674	241	1911	378/563(67.14)	0.81	0	563	785	0
Bv1_010900_qptx.t1	496	209	484	comp38033_c0	2137	1519	656	203/291(69.76)	0.78	0.05	291	360	1e-117
Bv1_010910_cmpi.t1	1062	1	629	comp40934_c0	4020	72	1955	570/630(90.48)	0.94	0	630	1162	0
Bv1_010920_fckj.t1	44	1	30	comp62865_c0	431	391	293	20/33(60.61)	0.72	0.09	33	40.8	3e-06
Bv1_010930_esky.t1	832	32	774	comp19315_c0	3850	3587	1317	439/758(57.92)	0.74	0.01	758	898	0
Bv1_010940_tqpz.t1	1011	1	1011	comp32452_c0	3528	3280	248	847/1012(83.70)	0.9	0	1012	1738	0
Bv1_010950_oeux.t1	323	1	323	comp71131_c0	1066	976	11	291/323(90.09)	0.94	0	323	578	0
Bv1_010970_fuzd.t1	966	1	964	comp39255_c0	3447	3351	520	774/964(80.29)	0.87	0	964	1522	0
Bv1_010970_fuzd.t2	390	25	388	comp39255_c0	3447	1605	520	295/364(81.04)	0.89	0	364	574	0
Bv1_010970_fuzd.t3	608	1	603	comp39255_c0	3447	3351	1597	480/603(79.60)	0.86	0	603	954	0
Bv1_010980_cerj.t1	774	1	774	comp39031_c0	3180	203	2518	624/782(79.80)	0.86	0.01	782	1116	0
Bv1_010990_zthe.t1	325	40	325	comp47352_c0	1301	190	1044	264/286(92.31)	0.95	0	286	493	1e-175
Bv1_011020_oexy.t1	216	1	216	comp19831_c0	827	750	133	162/216(75.00)	0.86	0	216	331	1e-115
Bv1_011050_afsd.t1	1905	1	1905	comp40297_c1	6164	202	5793	1309/1914(68.39)	0.78	0	1914	2511	0
Bv1_011070_epjo.t1	267	1	267	comp33934_c0	1327	1122	322	235/267(88.01)	0.94	0	267	500	1e-179
Bv1_011070_epjo.t2	216	19	216	comp33934_c0	1327	915	322	167/198(84.34)	0.92	0	198	355	1e-122
Bv1_011130_yedn.t1	752	1	673	comp34487_c0	3431	278	2323	539/682(79.03)	0.86	0.01	682	1066	0
Bv1_011140_rzme.t1	121	2	93	comp27296_c0	860	849	574	78/92(84.78)	0.95	0	92	171	4e-54
Bv1_011150_waer.t1	2060	291	2060	comp41116_c0	5708	35	5410	1198/1818(65.90)	0.75	0.02	1818	2175	0
Bv1_011150_waer.t2	1942	291	1937	comp41116_c0	5708	35	5044	1097/1696(64.68)	0.74	0.02	1696	1965	0
Bv1_011160_ewrm.t1	207	12	207	comp36227_c0	2773	116	712	165/199(82.91)	0.93	0.01	199	355	1e-117
Bv1_011170_puej.t1	397	1	382	comp36227_c0	2773	2263	1070	204/414(49.28)	0.61	0.07	414	323	1e-102
Bv1_011170_puej.t2	370	1	361	comp36227_c0	2773	2263	1133	189/393(48.09)	0.61	0.08	393	299	2e-93
Bv1_011210_yuws.t1	620	1	620	comp24271_c0	2184	2088	229	564/620(90.97)	0.96	0	620	1187	0
Bv1_011220_uwni.t1	173	4	173	comp79961_c0	583	44	508	115/170(67.65)	0.77	0	170	215	1e-71
Bv1_011240_xwgp.t1	637	67	636	comp36604_c3	2691	566	2251	403/571(70.58)	0.82	0	571	863	0
Bv1_011250_akxd.t1	253	11	253	comp45161_c0	1072	968	240	223/243(91.77)	0.95	0	243	434	1e-154
Bv1_011260_hdsi.t1	167	1	85	comp38483_c0	5230	437	727	53/97(54.64)	0.63	0.12	97	80.9	4e-18
Bv1_011270_qtgu.t1	503	207	503	comp38483_c0	5230	3911	4804	234/298(78.52)	0.87	0	298	496	1e-160
Bv1_011290_qeck.t1	627	171	254	comp33363_c0	1118	191	526	46/112(41.07)	0.51	0.25	112	84	3e-27
Bv1_011310_wtoh.t1	120	1	108	comp30364_c0	1162	684	319	97/122(79.51)	0.86	0.11	122	196	9e-63
Bv1_011310_wtoh.t2	62	1	50	comp30364_c0	1162	468	319	42/50(84.00)	0.98	0	50	92.8	3e-24
Bv1_011310_wtoh.t3	87	1	40	comp30364_c0	1162	684	523	38/54(70.37)	0.74	0.25	54	72	3e-16
Bv1_011320_ptdx.t1	409	183	408	comp41185_c0	2345	1107	1820	196/239(82.01)	0.87	0.05	239	381	0
Bv1_011330_xqzq.t1	370	127	364	comp41352_c0	2272	923	117	84/274(30.66)	0.5	0.13	274	130	4e-33
Bv1_011340_rqhx.t1	224	1	224	comp46105_c0	910	40	711	185/224(82.59)	0.9	0	224	384	1e-136
Bv1_011360_ncnu.t1	77	1	74	comp404924_c0	324	267	46	40/74(54.05)	0.62	0	74	60.1	3e-13
Bv1_011400_zhxn.t1	338	26	338	comp130132_c0	1155	1	924	221/315(70.16)	0.83	0	315	360	1e-123
Bv1_011410_wmet.t1	387	1	387	comp89047_c0	1340	40	1191	295/390(75.64)	0.83	0	390	614	0
Bv1_011420_deic.t1	269	59	159	comp41670_c1	3556	2527	2228	44/102(43.14)	0.61	0	102	90.1	5e-20
Bv1_011420_deic.t2	266	59	159	comp41670_c1	3556	2527	2228	44/102(43.14)	0.61	0	102	89.7	5e-20
Bv1_011430_sddh.t1	625	2	625	comp59274_c0	2107	3	1910	482/638(75.55)	0.84	0.02	638	988	0
Bv1_011440_sehf.t1	267	1	267	comp33872_c0	1235	98	889	217/267(81.27)	0.89	0	267	445	1e-157
Bv1_011450_ygch.t1	229	1	229	comp18854_c0	1204	110	805	209/232(90.09)	0.96	0.01	232	419	1e-148
Bv1_011460_xhwh.t1	108	1	34	comp40367_c1	832	505	404	33/34(97.06)	0.97	0	34	69.3	3e-15
Bv1_011480_zzpc.t1	791	2	791	comp41246_c0	2780	2504	213	470/800(58.75)	0.71	0.01	800	910	0
Bv1_011480_zzpc.t2	394	2	376	comp19395_c1	1583	1260	139	227/394(57.61)	0.69	0.04	394	421	1e-144
Bv1_011480_zzpc.t3	382	7	382	comp19395_c0	1495	2	1129	311/376(82.71)	0.9	0	376	664	0
Bv1_011490_prem.t1	788	1	787	comp29956_c0	3321	2938	503	497/815(60.98)	0.76	0.03	815	1003	0
Bv1_011500_cywf.t1	548	1	546	comp38597_c0	2567	2534	909	448/546(82.05)	0.89	0	546	932	0
Bv1_011520_yods.t1	444	67	444	comp41246_c0	2780	2003	888	322/378(85.19)	0.92	0	378	666	0
Bv1_011530_fwax.t1	121	1	121	comp38472_c0	1715	950	1309	103/121(85.12)	0.92	0	121	214	7e-68
Bv1_011540_jfsm.t1	535	5	94	comp26901_c0	841	722	444	60/93(64.52)	0.77	0.03	93	117	3e-29
Bv1_011550_ozen.t1	294	151	241	comp603031_c0	336	273	1	30/91(32.97)	0.51	0	91	50.4	7e-08
Bv1_011590_mkge.t1	529	1	518	comp39034_c0	2103	147	1700	443/518(85.52)	0.91	0	518	797	0
Bv1_011620_zeap.t1	432	1	264	comp41200_c0	873	28	831	183/285(64.21)	0.73	0.07	285	344	1e-117
Bv1_011640_eiiy.t1	699	10	695	comp29805_c0	2654	2628	664	198/687(28.82)	0.5	0	687	348	1e-108
Bv1_011650_aqjn.t1	385	1	385	comp38104_c0	1714	1436	282	331/385(85.97)	0.93	0	385	716	0
Bv1_011680_jmgi.t1	45	1	37	comp37558_c0	2176	440	550	37/37(100.00)	1	0	37	84.3	3e-21
Bv1_011690_gfpg.t1	406	1	406	comp37558_c0	2176	557	1774	375/406(92.36)	0.95	0	406	785	0
Bv1_011710_uppi.t1	464	327	402	comp34577_c0	2453	1532	1771	28/80(35.00)	0.58	0.05	80	56.6	3e-08
Bv1_011720_prpr.t1	517	40	513	comp18488_c0	3299	2949	1303	270/559(48.30)	0.61	0.15	559	514	1e-172
Bv1_011730_hhjy.t1	165	2	75	comp18488_c0	3299	1167	937	35/77(45.45)	0.68	0.03	77	66.2	5e-13
Bv1_011760_pxju.t1	202	1	201	comp33860_c0	1357	396	998	163/201(81.09)	0.89	0	201	338	1e-116
Bv1_011770_wqwf.t1	87	1	87	comp32695_c1	3691	3205	2945	80/87(91.95)	0.93	0	87	169	1e-50
Bv1_011780_fraj.t1	255	1	255	comp20864_c0	1102	845	81	227/255(89.02)	0.95	0	255	471	1e-169
Bv1_011800_xijk.t1	259	53	120	comp18549_c0	2825	2150	1947	57/68(83.82)	0.89	0	68	124	7e-32
Bv1_011830_weiu.t1	276	13	179	comp40544_c0	3269	354	851	128/170(75.29)	0.82	0.01	170	243	2e-73
Bv1_011840_neta.t1	1024	42	1024	comp20981_c0	3640	303	3290	904/997(90.67)	0.94	0.01	997	1761	0
Bv1_011850_erzt.t1	380	1	380	comp41928_c0	1716	1519	380	366/380(96.32)	0.99	0	380	759	0
Bv1_011870_sghe.t1	386	6	386	comp41928_c0	1716	1522	380	363/381(95.28)	0.98	0	381	754	0
Bv1_011880_ucze.t1	162	9	162	comp37950_c0	643	557	165	100/154(64.94)	0.74	0	154	183	3e-59
Bv1_011890_rsxc.t1	457	1	457	comp19911_c0	1939	1763	402	384/457(84.03)	0.93	0	457	822	0
Bv1_011900_rxno.t1	119	50	111	comp41123_c0	2562	2094	1909	39/62(62.90)	0.82	0	62	92.8	6e-23
Bv1_011910_yknu.t1	80	1	75	comp28524_c0	2061	1467	1691	57/75(76.00)	0.84	0	75	128	3e-36
Bv1_011920_qitj.t1	211	86	205	comp28524_c0	2061	558	1064	89/169(52.66)	0.6	0.28	169	163	1e-46
Bv1_011920_qitj.t2	209	95	203	comp28524_c0	2061	645	1064	81/140(57.86)	0.67	0.22	140	160	1e-45
Bv1_011920_qitj.t3	213	4	207	comp28524_c0	2061	345	1064	149/240(62.08)	0.72	0.15	240	302	3e-99
Bv1_011930_jqkq.t1	921	292	534	comp205919_c0	731	731	3	201/243(82.72)	0.89	0	243	412	1e-138
Bv1_011940_zegc.t1	477	1	477	comp28524_c0	2061	270	1706	415/479(86.64)	0.92	0	479	866	0
Bv1_011950_omut.t1	62	1	62	comp27113_c1	943	465	280	55/62(88.71)	0.93	0	62	110	3e-31
Bv1_011970_ggaz.t1	317	1	317	comp29175_c0	1392	1386	283	261/369(70.73)	0.76	0.14	369	465	1e-164
Bv1_011980_hqne.t1	648	18	560	comp20908_c1	1957	329	1957	485/543(89.32)	0.94	0	543	960	0
Bv1_011990_pesp.t1	357	5	357	comp28373_c0	1705	245	1306	314/354(88.70)	0.95	0	354	638	0
Bv1_012000_axcr.t1	476	1	475	comp39706_c0	2210	1812	388	431/475(90.74)	0.95	0	475	907	0
Bv1_012020_doag.t1	556	243	555	comp38843_c1	1652	1652	720	140/316(44.30)	0.64	0	316	283	2e-88
Bv1_012030_ixyo.t1	822	538	686	comp41737_c0	2649	1502	2077	71/201(35.32)	0.52	0.25	201	116	1e-37
Bv1_012060_uqct.t1	249	6	249	comp63281_c0	1189	1136	405	197/244(80.74)	0.87	0	244	407	1e-143
Bv1_012060_uqct.t2	269	6	269	comp63281_c0	1189	1136	405	197/264(74.62)	0.81	0	264	396	1e-139
Bv1_012090_yjik.t1	274	1	274	comp19294_c0	1245	1169	348	209/276(75.72)	0.85	0	276	409	1e-143
Bv1_012110_zfms.t1	274	1	274	comp19294_c0	1245	1169	348	210/276(76.09)	0.85	0	276	407	1e-142
Bv1_012120_qdez.t1	42	15	40	comp35075_c3	1535	648	725	19/26(73.08)	0.8	0	26	42.7	1e-06
Bv1_012140_ftdh.t1	1398	942	1396	comp33352_c0	2424	1573	185	339/468(72.44)	0.82	0.02	468	639	0
Bv1_012160_hqto.t1	293	1	292	comp136481_c0	979	962	171	198/293(67.58)	0.77	0	293	297	1e-100
Bv1_012190_zzrd.t1	213	6	178	comp18104_c0	1629	1380	727	78/224(34.82)	0.46	0.22	224	102	6e-25
Bv1_012200_akra.t1	790	31	181	comp38950_c0	5341	2486	2944	52/160(32.50)	0.47	0.05	160	85.9	9e-17
Bv1_012210_pzmq.t1	572	7	541	comp27062_c0	2355	395	2038	217/553(39.24)	0.59	0.03	553	390	1e-127
Bv1_012220_umth.t1	158	71	158	comp19984_c0	1179	572	835	74/88(84.09)	0.94	0	88	157	3e-47
Bv1_012230_zqzg.t1	323	18	151	comp34597_c1	2066	1910	1470	86/147(58.50)	0.7	0.08	147	165	9e-46
Bv1_012240_rcut.t1	400	23	397	comp34597_c0	1919	153	1265	307/379(81.00)	0.87	0.01	379	578	0
Bv1_012250_fgfy.t1	224	1	224	comp40067_c0	2991	2934	2287	198/227(87.22)	0.89	0.01	227	220	4e-66
Bv1_012280_tyza.t1	394	1	394	comp32611_c0	1663	1493	327	311/394(78.93)	0.88	0	394	621	0
Bv1_012290_mcco.t1	537	122	470	comp40171_c0	3328	1462	422	189/360(52.50)	0.71	0.03	360	359	1e-112
Bv1_012310_owrx.t1	263	35	246	comp20548_c0	1742	1618	1022	62/214(28.97)	0.45	0	214	86.7	5e-19
Bv1_012320_hwdp.t1	842	547	668	comp38315_c0	585	134	577	53/150(35.33)	0.5	0.18	150	100	5e-24
Bv1_012330_pngd.t1	621	44	249	comp35298_c0	2340	1280	648	79/211(37.44)	0.56	0.02	211	139	7e-52
Bv1_012340_hdnk.t1	425	1	425	comp40883_c0	1841	1461	196	386/425(90.82)	0.95	0	425	794	0
Bv1_012350_ywjn.t1	265	195	265	comp26300_c0	518	190	402	51/72(70.83)	0.8	0.01	72	90.1	8e-33
Bv1_012370_oksw.t1	532	3	532	comp46415_c0	2034	1930	341	397/530(74.91)	0.88	0	530	802	0
Bv1_012400_zihs.t1	358	2	342	comp121544_c0	1223	1125	118	264/347(76.08)	0.83	0.01	347	506	1e-180
Bv1_012410_zfhk.t1	361	6	350	comp121544_c0	1223	1116	103	270/351(76.92)	0.84	0.01	351	517	0
Bv1_012430_ensg.t1	1132	143	1132	comp39631_c0	4285	993	3947	910/993(91.64)	0.94	0	993	1829	0
Bv1_012450_dack.t1	206	1	206	comp35333_c0	1529	311	931	185/207(89.37)	0.93	0	207	351	1e-120
Bv1_012460_asre.t1	254	1	228	comp42111_c0	631	71	631	116/238(48.74)	0.56	0.04	238	125	3e-35
Bv1_012480_pxii.t1	49	14	49	comp28015_c0	2035	1076	1183	29/36(80.56)	0.8	0	36	58.2	5e-12
Bv1_012550_oxqt.t1	260	1	200	comp42111_c0	631	71	631	142/210(67.62)	0.74	0.04	210	212	4e-69
Bv1_012580_kojx.t1	311	1	308	comp40789_c0	2354	1322	399	272/308(88.31)	0.93	0	308	570	0
Bv1_012590_cwgz.t1	293	1	153	comp40789_c0	2354	1863	1396	126/156(80.77)	0.85	0.01	156	225	8e-68
Bv1_012600_dejg.t1	487	1	487	comp19542_c0	2244	215	1672	433/492(88.01)	0.94	0.01	492	891	0
Bv1_012600_dejg.t2	117	1	112	comp19542_c0	2244	215	547	86/117(73.50)	0.82	0.04	117	140	8e-40
Bv1_012610_uwmf.t1	417	1	417	comp30335_c0	1817	1688	444	357/417(85.61)	0.91	0	417	728	0
Bv1_012620_dsoj.t1	783	1	783	comp34194_c0	2768	2537	189	667/783(85.19)	0.91	0	783	1403	0
Bv1_012630_yiue.t1	361	156	334	comp47192_c0	1673	551	1084	117/185(63.24)	0.72	0.03	185	202	7e-60
Bv1_012660_ghcj.t1	220	1	220	comp27543_c0	982	76	744	180/225(80.00)	0.87	0.02	225	330	1e-114
Bv1_012670_emye.t1	220	1	220	comp27543_c0	982	76	744	161/224(71.88)	0.85	0.01	224	290	8e-99
Bv1_012710_jiae.t1	214	15	214	comp27543_c0	982	151	744	146/201(72.64)	0.84	0	201	258	2e-86
Bv1_012740_arxe.t1	222	1	222	comp27543_c0	982	76	744	163/228(71.49)	0.81	0.02	228	276	4e-93
Bv1_012760_qhps.t1	77	9	77	comp41681_c2	3587	177	383	66/69(95.65)	1	0	69	140	2e-40
Bv1_012770_xtug.t1	343	1	342	comp39917_c0	1265	1157	111	289/349(82.81)	0.89	0.02	349	582	0
Bv1_012790_iikj.t1	601	1	601	comp27552_c0	2582	255	2102	508/616(82.47)	0.87	0.02	616	1007	0
Bv1_012800_nxhk.t1	341	1	341	comp21312_c0	1650	368	1390	321/341(94.13)	0.98	0	341	673	0
Bv1_012820_cdiz.t1	1094	1	1094	comp20699_c0	3741	3553	281	994/1099(90.45)	0.94	0	1099	2008	0
Bv1_012830_enaf.t1	98	1	98	comp42252_c0	729	70	363	94/98(95.92)	0.97	0	98	187	1e-61
Bv1_012850_cydk.t1	741	485	717	comp35041_c0	1434	1406	708	183/248(73.79)	0.79	0.06	248	314	6e-99
Bv1_012900_xysh.t1	426	1	426	comp21017_c0	2061	309	1580	406/426(95.31)	0.97	0	426	837	0
Bv1_012920_srfh.t1	378	1	378	comp35099_c0	1527	29	1162	295/378(78.04)	0.92	0	378	642	0
Bv1_012980_ipqq.t1	390	1	390	comp42338_c0	2378	1816	641	356/392(90.82)	0.95	0	392	736	0
Bv1_012990_wpot.t1	184	6	169	comp41549_c4	5945	4439	4933	57/165(34.55)	0.56	0	165	107	4e-27
Bv1_013000_gazr.t1	520	1	307	comp21423_c0	3017	405	1322	275/307(89.58)	0.95	0	307	573	0
Bv1_013010_eyff.t1	103	1	103	comp35823_c0	588	87	395	103/103(100.00)	1	0	103	199	6e-67
Bv1_013020_nxoz.t1	259	1	259	comp20245_c0	1029	819	10	155/288(53.82)	0.65	0.1	288	264	1e-87
Bv1_013030_nuic.t1	241	1	232	comp25687_c0	1210	269	940	178/232(76.72)	0.87	0	232	361	1e-125
Bv1_013040_hxfa.t1	449	1	448	comp130713_c0	1515	92	1435	394/448(87.95)	0.94	0	448	818	0
Bv1_013050_ooff.t1	477	1	471	comp38137_c0	2144	1558	146	409/471(86.84)	0.94	0	471	861	0
Bv1_013060_nwdc.t1	332	1	332	comp36503_c0	1595	1406	429	233/343(67.93)	0.75	0.03	343	366	1e-124
Bv1_013080_ynct.t1	281	1	149	comp40955_c0	6540	4424	4870	135/149(90.60)	0.95	0	149	283	4e-87
Bv1_013090_dqiq.t1	162	1	127	comp40955_c0	6540	1126	1509	95/128(74.22)	0.84	0	128	201	2e-60
Bv1_013090_dqiq.t2	281	1	127	comp40955_c0	6540	1126	1509	95/128(74.22)	0.84	0	128	204	3e-59
Bv1_013100_ywny.t1	284	203	237	comp38029_c0	3347	1620	1516	35/35(100.00)	1	0	35	76.3	5e-28
Bv1_013110_ctky.t1	1116	19	1116	comp36770_c0	3879	243	3533	993/1098(90.44)	0.95	0	1098	2019	0
Bv1_013130_cchg.t1	645	163	644	comp130713_c0	1515	5	1435	355/482(73.65)	0.85	0	482	729	0
Bv1_013130_cchg.t2	784	1	328	comp39595_c0	2984	452	1471	252/341(73.90)	0.82	0.03	341	491	1e-160
Bv1_013150_ziaf.t1	418	7	418	comp35870_c0	1733	1570	350	312/417(74.82)	0.86	0.01	417	645	0
Bv1_013160_hsjw.t1	424	11	424	comp19055_c0	1809	1614	373	377/414(91.06)	0.94	0	414	754	0
Bv1_013170_gpjd.t1	184	1	184	comp32699_c0	936	867	304	152/188(80.85)	0.87	0.02	188	285	2e-97
Bv1_013190_noyh.t1	244	1	220	comp40035_c0	903	779	300	140/220(63.64)	0.66	0	220	202	2e-64
Bv1_013220_ttss.t1	305	141	305	comp40035_c0	903	713	234	129/166(77.71)	0.82	0	166	172	9e-52
Bv1_013240_qnzs.t1	99	8	84	comp58375_c0	355	125	355	60/77(77.92)	0.85	0	77	67.4	8e-16
Bv1_013250_wchw.t1	99	9	76	comp19938_c0	670	517	314	46/68(67.65)	0.76	0	68	68.6	2e-15
Bv1_013350_xsqo.t1	112	26	91	comp41684_c1	1300	300	497	59/66(89.39)	0.95	0	66	84.7	2e-20
Bv1_013370_gqya.t1	145	14	123	comp41684_c1	1300	168	497	90/111(81.08)	0.91	0	111	149	1e-43
Bv1_013390_qkpi.t1	783	166	783	comp27095_c0	3239	2131	272	510/621(82.13)	0.89	0	621	1037	0
Bv1_013410_rmyf.t1	1102	1	1101	comp20485_c0	4285	402	3659	713/1113(64.06)	0.76	0.01	1113	1438	0
Bv1_013420_nour.t1	1595	1099	1594	comp41289_c0	5129	3418	1781	230/582(39.52)	0.51	0.14	582	251	4e-67
Bv1_013420_nour.t2	1592	1099	1591	comp41289_c0	5129	3418	1781	231/582(39.69)	0.51	0.15	582	254	5e-68
Bv1_013420_nour.t3	1593	1097	1592	comp41289_c0	5129	3418	1781	230/582(39.52)	0.51	0.14	582	251	4e-67
Bv1_013470_tasc.t1	380	1	379	comp41085_c2	1543	1507	377	342/379(90.24)	0.94	0	379	686	0
Bv1_013480_pegs.t1	241	5	236	comp20870_c0	1420	155	835	202/232(87.07)	0.92	0	232	409	1e-143
Bv1_013490_qqfr.t1	95	33	95	comp20870_c0	1420	836	1024	62/63(98.41)	1	0	63	128	1e-36
Bv1_013510_zxun.t1	407	58	407	comp41683_c2	3082	1175	123	330/351(94.02)	0.98	0	351	677	0
Bv1_013570_tsyx.t1	457	1	457	comp28437_c0	1635	1550	288	246/482(51.04)	0.59	0.05	482	248	4e-76
Bv1_013580_dgap.t1	344	1	344	comp37747_c0	2297	490	1530	300/347(86.46)	0.92	0	347	611	0
Bv1_013600_zmku.t1	1051	1	810	comp35140_c0	4730	4609	2165	737/815(90.43)	0.94	0	815	1465	0
Bv1_013600_zmku.t2	1055	1	814	comp35140_c0	4730	4609	2165	741/815(90.92)	0.95	0	815	1479	0
Bv1_013610_hsjy.t1	57	1	55	comp19712_c0	850	700	536	35/55(63.64)	0.7	0	55	73.9	9e-18
Bv1_013620_ohmh.t1	418	2	418	comp38690_c0	1839	259	1575	377/439(85.88)	0.91	0.05	439	758	0
Bv1_013640_gwpk.t1	154	1	154	comp19712_c0	850	700	239	98/154(63.64)	0.75	0	154	210	7e-69
Bv1_013660_sgry.t1	368	1	367	comp60900_c0	1417	1290	154	270/380(71.05)	0.8	0.03	380	550	0
Bv1_013670_drkx.t1	219	1	219	comp41006_c0	1471	1241	579	192/221(86.88)	0.92	0	221	396	1e-138
Bv1_013690_khss.t1	349	1	349	comp32550_c0	1398	110	1150	267/352(75.85)	0.87	0	352	535	0
Bv1_013700_wnij.t1	351	11	351	comp32550_c0	1398	140	1150	280/341(82.11)	0.9	0	341	570	0
Bv1_013710_wkrw.t1	348	1	348	comp32550_c0	1398	110	1150	260/351(74.07)	0.83	0	351	518	0
Bv1_013720_mhsh.t1	138	64	136	comp40427_c0	2157	863	1093	45/77(58.44)	0.75	0.05	77	87.4	1e-20
Bv1_013730_ffjk.t1	349	1	349	comp32550_c0	1398	110	1150	278/353(78.75)	0.85	0.01	353	538	0
Bv1_013740_dcro.t1	878	221	370	comp38315_c0	585	134	577	69/150(46.00)	0.65	0	150	149	6e-41
Bv1_013750_hurs.t1	350	1	350	comp75972_c0	1240	1199	150	302/351(86.04)	0.94	0	351	627	0
Bv1_013760_kaqn.t1	53	1	49	comp19748_c0	1035	112	258	36/49(73.47)	0.85	0	49	80.5	6e-20
Bv1_013780_kszk.t1	96	1	96	comp244987_c0	484	13	303	77/97(79.38)	0.89	0.01	97	152	1e-48
Bv1_013790_dzho.t1	79	1	79	comp70996_c0	595	316	80	55/79(69.62)	0.75	0	79	110	3e-32
Bv1_013820_rqfh.t1	206	1	206	comp43594_c0	1404	197	814	181/206(87.86)	0.93	0	206	374	1e-130
Bv1_013830_ukxf.t1	212	1	212	comp32522_c0	1441	1296	661	186/212(87.74)	0.91	0	212	385	1e-134
Bv1_013840_rzko.t1	1178	310	1178	comp36437_c0	4690	1544	4144	795/869(91.48)	0.94	0	869	1565	0
Bv1_013850_jywg.t1	111	8	111	comp35308_c0	1823	1307	1618	83/104(79.81)	0.92	0	104	180	5e-55
Bv1_013850_jywg.t2	1060	719	1060	comp35308_c0	1823	593	1618	301/342(88.01)	0.94	0	342	642	0
Bv1_013850_jywg.t3	1106	719	956	comp35308_c0	1823	593	1306	217/238(91.18)	0.95	0	238	469	1e-152
Bv1_013870_zicx.t1	507	2	507	comp28273_c0	1841	236	1765	406/513(79.14)	0.89	0.01	513	852	0
Bv1_013880_ukig.t1	66	1	58	comp37347_c0	2408	1830	2003	53/58(91.38)	0.96	0	58	113	4e-31
Bv1_013890_uryq.t1	134	6	133	comp39220_c0	1358	493	876	99/128(77.34)	0.92	0	128	220	4e-71
Bv1_013920_pixh.t1	365	10	341	comp36223_c0	1781	287	1276	218/332(65.66)	0.8	0	332	469	1e-163
Bv1_013930_nkid.t1	430	308	355	comp863601_c0	245	163	20	27/48(56.25)	0.66	0	48	53.5	4e-09
Bv1_013940_qmuw.t1	322	194	322	comp40738_c0	1637	694	308	111/129(86.05)	0.93	0	129	243	1e-78
Bv1_013960_ektd.t1	644	15	642	comp39485_c0	3844	1731	3590	503/628(80.10)	0.87	0	628	971	0
Bv1_013990_rkwr.t1	244	58	189	comp41679_c0	2648	1448	1921	57/158(36.08)	0.54	0.16	158	96.7	1e-22
Bv1_014010_fzhi.t1	344	51	166	comp41733_c2	603	2	343	61/116(52.59)	0.69	0	116	129	8e-36
Bv1_014020_reei.t1	251	198	227	comp414958_c0	241	124	32	25/31(80.65)	0.9	0.03	31	49.3	6e-08
Bv1_014030_ayyz.t1	306	156	305	comp35298_c0	2340	628	164	62/157(39.49)	0.57	0.04	157	108	2e-47
Bv1_014040_qonh.t1	1063	604	1063	comp26702_c0	1575	1575	196	406/460(88.26)	0.94	0	460	861	0
Bv1_014050_dgwj.t1	169	1	169	comp48486_c0	809	112	606	132/169(78.11)	0.84	0	169	231	4e-77
Bv1_014070_neiw.t1	124	1	98	comp303110_c0	352	299	3	76/99(76.77)	0.84	0.01	99	160	3e-52
Bv1_014080_eawy.t1	664	1	659	comp19896_c0	2197	150	2141	551/680(81.03)	0.85	0.03	680	1052	0
Bv1_014090_gwcc.t1	787	1	787	comp35929_c0	2788	328	2691	756/788(95.94)	0.97	0	788	1526	0
Bv1_014100_rtig.t1	298	1	298	comp112478_c0	1148	1052	99	195/323(60.37)	0.72	0.07	323	362	1e-125
Bv1_014110_upjm.t1	648	1	648	comp17287_c0	2240	2134	191	539/650(82.92)	0.91	0	650	1085	0
Bv1_014120_homi.t1	166	7	131	comp452378_c0	493	3	383	40/127(31.50)	0.48	0.01	127	64.3	3e-13
Bv1_014150_utfq.t1	205	1	205	comp42424_c0	1201	956	339	150/206(72.82)	0.84	0	206	313	1e-107
Bv1_014170_pksz.t1	844	406	844	comp27168_c0	3009	1583	267	407/439(92.71)	0.96	0	439	816	0
Bv1_014180_dchi.t1	409	44	409	comp27609_c0	2129	697	1785	338/366(92.35)	0.95	0	366	671	0
Bv1_014190_geaq.t1	209	11	209	comp43600_c0	959	99	707	149/203(73.40)	0.83	0.01	203	312	1e-108
Bv1_014200_sqxd.t1	334	1	334	comp36390_c0	1627	308	1309	301/334(90.12)	0.94	0	334	630	0
Bv1_014210_wyhf.t1	880	283	880	comp39774_c0	3031	2102	306	510/600(85.00)	0.91	0	600	1004	0
Bv1_014220_ixix.t1	768	1	583	comp39177_c0	2603	289	2022	309/587(52.64)	0.73	0	587	618	0
Bv1_014230_hfdt.t1	446	16	437	comp40762_c1	1624	1510	245	349/422(82.70)	0.9	0	422	746	0
Bv1_014250_rxmf.t1	595	38	426	comp38389_c0	2208	146	1312	346/389(88.95)	0.94	0	389	712	0
Bv1_014260_wrja.t1	352	21	223	comp43039_c0	1215	39	668	58/212(27.36)	0.45	0.04	212	73.9	3e-14
Bv1_014280_auky.t1	468	272	468	comp24852_c0	1069	1	591	138/197(70.05)	0.81	0	197	299	5e-98
Bv1_014310_dekg.t1	696	171	320	comp41472_c0	3093	912	1352	36/153(23.53)	0.47	0.01	153	56.2	9e-08
Bv1_014320_fnxx.t1	101	1	82	comp20347_c0	1616	284	547	62/88(70.45)	0.77	0.06	88	115	2e-31
Bv1_014330_kfpu.t1	309	36	309	comp20347_c0	1616	548	1369	246/275(89.45)	0.94	0	275	508	1e-180
Bv1_014340_xtzo.t1	1166	292	527	comp41643_c3	6114	3091	3798	86/236(36.44)	0.55	0	236	182	3e-71
Bv1_014350_yxwm.t1	691	1	691	comp20291_c0	2783	2433	349	602/697(86.37)	0.91	0	697	1216	0
Bv1_014360_onxp.t1	381	48	376	comp96407_c0	987	1	987	265/329(80.55)	0.89	0	329	562	0
Bv1_014370_uype.t1	377	14	376	comp44342_c0	1450	1349	261	317/363(87.33)	0.93	0	363	664	0
Bv1_014400_ffru.t1	342	1	331	comp35116_c0	2200	1995	943	104/369(28.18)	0.44	0.1	369	84.7	9e-18
Bv1_014410_cued.t1	285	1	113	comp26597_c0	604	517	176	40/114(35.09)	0.55	0	114	76.6	2e-16
Bv1_014420_oeos.t1	194	11	191	comp37231_c0	2294	206	757	125/185(67.57)	0.76	0.02	185	219	4e-67
Bv1_014430_eroq.t1	432	153	432	comp37231_c0	2294	746	1585	253/280(90.36)	0.95	0	280	541	0
Bv1_014450_aofx.t1	527	1	527	comp27450_c0	1935	1805	228	491/527(93.17)	0.96	0	527	967	0
Bv1_014480_aztz.t1	638	1	634	comp38776_c0	2514	2246	351	428/634(67.51)	0.79	0	634	852	0
Bv1_014480_aztz.t2	632	1	628	comp38776_c0	2514	2246	351	424/634(66.88)	0.78	0	634	839	0
Bv1_014500_icuy.t1	1808	1	1808	comp35411_c0	6042	139	5601	1421/1839(77.27)	0.85	0.01	1839	2570	0
Bv1_014530_mdoq.t1	315	19	315	comp28405_c1	1357	1039	155	194/317(61.20)	0.7	0.06	317	321	1e-107
Bv1_014540_pegd.t1	67	1	67	comp45091_c0	1291	727	527	49/67(73.13)	0.82	0	67	105	9e-29
Bv1_014550_jdxy.t1	129	15	129	comp41922_c0	840	204	548	104/115(90.43)	0.95	0	115	210	2e-69
Bv1_014580_nfor.t1	567	111	567	comp38666_c0	2272	654	2024	415/457(90.81)	0.94	0	457	873	0
Bv1_014640_oqdd.t1	96	15	86	comp30211_c0	2008	785	1000	38/72(52.78)	0.63	0	72	75.9	2e-17
Bv1_014680_cfmo.t1	582	1	342	comp30211_c0	2008	503	1525	222/343(64.72)	0.76	0	343	450	1e-151
Bv1_014700_xgtj.t1	412	1	412	comp36552_c0	2331	2163	934	332/420(79.05)	0.86	0.01	420	672	0
Bv1_014700_xgtj.t2	343	1	285	comp36552_c0	2331	2163	1315	213/293(72.70)	0.81	0.02	293	420	1e-142
Bv1_014700_xgtj.t3	404	1	399	comp36552_c0	2331	2163	973	319/407(78.38)	0.86	0.01	407	644	0
Bv1_014710_ydig.t1	833	1	833	comp45846_c0	3388	512	3022	759/837(90.68)	0.94	0	837	1580	0
Bv1_014730_mjxa.t1	275	1	275	comp24471_c0	1804	717	1538	257/275(93.45)	0.95	0	275	483	1e-169
Bv1_014740_hiap.t1	456	1	289	comp17218_c0	1418	157	987	199/291(68.38)	0.78	0	291	286	1e-141
Bv1_014760_zomd.t1	103	52	95	comp29387_c1	1544	330	461	38/44(86.36)	0.97	0	44	86.7	4e-21
Bv1_014780_askc.t1	701	93	176	comp41270_c0	3417	982	731	27/84(32.14)	0.48	0	84	51.6	2e-06
Bv1_014790_fxre.t1	314	19	313	comp42994_c0	1568	234	1124	269/297(90.57)	0.94	0	297	487	1e-172
Bv1_014800_fzjj.t1	517	1	516	comp28360_c0	2241	431	2008	294/552(53.26)	0.64	0.06	552	488	1e-166
Bv1_014850_xzqh.t1	780	1	770	comp38632_c0	3240	626	2905	693/770(90.00)	0.93	0	770	1420	0
Bv1_014870_gaqz.t1	1015	1	672	comp33800_c0	3864	402	2417	626/672(93.15)	0.96	0	672	1304	0
Bv1_014880_uwko.t1	50	12	50	comp19379_c0	2105	1942	1826	25/39(64.10)	0.79	0	39	50.4	3e-09
Bv1_014930_aqtq.t1	328	198	328	comp41885_c0	1822	1122	730	119/131(90.84)	0.95	0	131	255	5e-80
Bv1_014930_aqtq.t2	335	198	335	comp41885_c0	1822	1122	730	119/138(86.23)	0.9	0	138	248	4e-77
Bv1_014950_ccrs.t1	65	1	55	comp38580_c0	837	111	275	49/55(89.09)	1	0	55	105	1e-29
Bv1_014960_dojw.t1	1187	314	1120	comp36837_c0	3116	3093	673	699/807(86.62)	0.92	0	807	1412	0
Bv1_014980_arcj.t1	159	1	146	comp34443_c0	1759	821	1258	130/146(89.04)	0.93	0	146	288	1e-95
Bv1_014990_mzkc.t1	789	2	789	comp89251_c0	2520	71	2434	644/788(81.73)	0.9	0	788	1358	0
Bv1_015010_tiem.t1	410	1	410	comp38290_c0	2211	264	1493	355/410(86.59)	0.92	0	410	750	0
Bv1_015020_yeoq.t1	612	44	227	comp41197_c2	783	223	783	120/187(64.17)	0.77	0.01	187	253	1e-79
Bv1_015040_skdf.t1	100	7	49	comp29540_c0	2450	1967	1839	30/43(69.77)	0.83	0	43	64.3	3e-13
Bv1_015040_skdf.t2	102	7	49	comp29540_c0	2450	1967	1839	30/43(69.77)	0.83	0	43	63.9	4e-13
Bv1_015040_skdf.t3	142	53	89	comp29540_c0	2450	1949	1839	26/37(70.27)	0.83	0	37	55.5	1e-09
Bv1_015060_rqmm.t1	555	1	555	comp35836_c0	2466	590	2257	490/556(88.13)	0.92	0	556	1016	0
Bv1_015070_iaqw.t1	329	1	329	comp34124_c0	1433	242	1216	247/329(75.08)	0.85	0	329	500	1e-177
Bv1_015090_fctc.t1	716	4	716	comp37007_c0	3054	2836	656	554/735(75.37)	0.84	0.02	735	1120	0
Bv1_015100_csep.t1	229	1	229	comp39744_c0	4350	4320	3646	178/229(77.73)	0.85	0	229	346	1e-110
Bv1_015110_rcyq.t1	240	164	230	comp31383_c0	217	16	213	28/68(41.18)	0.57	0.01	68	43.1	8e-06
Bv1_015120_xarj.t1	440	1	440	comp37005_c0	1677	20	1306	376/440(85.45)	0.92	0	440	774	0
Bv1_015130_ixow.t1	216	1	216	comp20971_c0	1622	1452	805	185/216(85.65)	0.91	0	216	393	1e-136
Bv1_015140_tzkr.t1	417	1	416	comp36638_c0	1590	118	1365	355/417(85.13)	0.93	0	417	729	0
Bv1_015150_eeiw.t1	345	2	329	comp36464_c1	1797	522	1475	166/329(50.46)	0.69	0	329	314	1e-102
Bv1_015180_jxeu.t1	208	1	208	comp21012_c0	2185	1142	1765	189/208(90.87)	0.95	0	208	330	1e-110
Bv1_015190_rwwq.t1	46	4	41	comp35755_c0	2173	1131	1244	24/38(63.16)	0.78	0	38	57.4	9e-12
Bv1_015200_zqdh.t1	80	11	76	comp22861_c0	2321	825	622	47/68(69.12)	0.8	0.02	68	95.5	1e-24
Bv1_015210_dgkt.t1	303	38	210	comp35317_c0	1802	1487	987	130/173(75.14)	0.83	0	173	261	1e-82
Bv1_015220_zgug.t1	188	21	188	comp35033_c0	920	151	660	135/170(79.41)	0.86	0.01	170	234	1e-77
Bv1_015260_sedf.t1	318	4	314	comp23106_c0	1414	1282	281	199/336(59.23)	0.71	0.07	336	360	1e-123
Bv1_015280_xfpp.t1	390	1	390	comp40165_c1	3719	1834	3003	346/390(88.72)	0.94	0	390	730	0
Bv1_015290_siuu.t1	260	1	259	comp40165_c1	3719	244	1020	207/259(79.92)	0.88	0	259	436	1e-144
Bv1_015310_rnck.t1	672	66	672	comp37009_c3	3417	92	1921	238/610(39.02)	0.61	0	610	476	1e-154
Bv1_015320_wnrw.t1	164	1	80	comp41867_c0	2853	154	456	69/102(67.65)	0.68	0.21	102	119	2e-31
Bv1_015340_qxuy.t1	215	24	215	comp41867_c0	2853	1636	2226	166/199(83.42)	0.87	0.03	199	328	1e-107
Bv1_015360_gkri.t1	1066	162	625	comp18262_c0	1401	1394	3	316/464(68.10)	0.8	0	464	626	0
Bv1_015380_pfgp.t1	820	1	820	comp20432_c0	3261	137	2620	707/828(85.39)	0.92	0	828	1407	0
Bv1_015390_fscp.t1	274	52	263	comp73683_c0	1201	266	910	92/222(41.44)	0.56	0.04	222	156	5e-45
Bv1_015400_jwwz.t1	93	1	52	comp35739_c2	310	192	37	49/52(94.23)	0.96	0	52	106	2e-31
Bv1_015420_mkik.t1	484	1	484	comp32840_c0	2517	603	2051	442/484(91.32)	0.95	0	484	877	0
Bv1_015430_yzxh.t1	389	1	389	comp27841_c0	1573	125	1291	313/389(80.46)	0.91	0	389	624	0
Bv1_015450_gdux.t1	231	91	231	comp28343_c0	3884	3091	3507	128/141(90.78)	0.95	0	141	268	1e-82
Bv1_015460_kety.t1	843	446	777	comp34076_c2	964	963	1	199/333(59.76)	0.73	0	333	375	1e-123
Bv1_015490_wate.t1	463	1	462	comp21378_c0	3317	205	1590	406/463(87.69)	0.93	0	463	839	0
Bv1_015500_fjqs.t1	504	12	504	comp21378_c0	3317	1591	3069	456/493(92.49)	0.96	0	493	952	0
Bv1_015530_xtyy.t1	190	1	69	comp28146_c0	1797	1504	1298	63/69(91.30)	0.94	0	69	140	4e-39
Bv1_015540_rfny.t1	617	1	617	comp19610_c0	2220	2095	245	582/617(94.33)	0.97	0	617	1225	0
Bv1_015570_ewnq.t1	633	1	320	comp40621_c1	4115	3648	2704	225/322(69.88)	0.81	0	322	428	1e-135
Bv1_015610_atgu.t1	313	1	293	comp38631_c0	2230	1873	995	258/293(88.05)	0.93	0	293	505	1e-176
Bv1_015610_atgu.t2	444	1	444	comp38631_c0	2230	1873	551	379/444(85.36)	0.92	0	444	711	0
Bv1_015620_wrjg.t1	902	1	902	comp60846_c0	3170	117	2768	736/908(81.06)	0.88	0	908	1498	0
Bv1_015660_pcat.t1	298	1	287	comp40016_c0	2570	2326	1313	241/338(71.30)	0.76	0.15	338	469	1e-161
Bv1_015670_zxmg.t1	146	1	146	comp40016_c0	2570	694	257	136/146(93.15)	0.96	0	146	288	1e-93
Bv1_015690_gmwi.t1	724	1	465	comp81687_c0	1427	1403	24	255/480(53.12)	0.65	0.03	480	353	1e-114
Bv1_015690_gmwi.t2	723	1	465	comp81687_c0	1427	1403	24	255/480(53.12)	0.65	0.03	480	353	1e-114
Bv1_015700_aisu.t1	247	1	167	comp25766_c0	1493	328	825	146/167(87.43)	0.9	0	167	317	1e-123
Bv1_015760_eiww.t1	169	1	84	comp35088_c0	3377	165	398	61/84(72.62)	0.82	0	84	117	7e-31
Bv1_015770_magq.t1	722	1	722	comp35088_c0	3377	432	2597	588/725(81.10)	0.88	0	725	1172	0
Bv1_015780_pige.t1	311	24	284	comp21920_c0	3536	2184	2996	121/276(43.84)	0.55	0.05	276	144	3e-38
Bv1_015790_zuah.t1	364	1	320	comp21920_c0	3536	1218	2180	183/329(55.62)	0.68	0.02	329	275	3e-83
Bv1_015800_fhxc.t1	78	1	67	comp42952_c0	1575	128	319	42/67(62.69)	0.74	0	67	74.7	3e-17
Bv1_015810_kwoe.t1	375	6	284	comp28492_c0	3119	2846	2049	215/290(74.14)	0.78	0.03	290	364	1e-117
Bv1_015820_sufe.t1	425	1	425	comp28492_c0	3119	1781	501	363/427(85.01)	0.9	0	427	729	0
Bv1_015830_rqxi.t1	494	2	494	comp33836_c0	2338	2048	552	421/502(83.86)	0.9	0.01	502	831	0
Bv1_015840_uqrf.t1	572	1	481	comp56092_c0	2096	303	1739	379/482(78.63)	0.87	0	482	736	0
Bv1_015880_ckar.t1	165	50	165	comp34503_c0	1914	1160	1501	92/116(79.31)	0.84	0	116	184	2e-70
Bv1_015900_smoy.t1	305	2	305	comp34746_c2	1467	127	1140	227/338(67.16)	0.75	0.1	338	360	1e-122
Bv1_015910_gxde.t1	396	50	396	comp30429_c0	1391	2	1042	291/347(83.86)	0.9	0	347	608	0
Bv1_015920_txks.t1	334	1	328	comp38516_c0	1279	1140	139	270/336(80.36)	0.87	0.02	336	511	0
Bv1_015940_erfd.t1	165	1	159	comp39344_c0	1865	2	475	111/164(67.68)	0.76	0.03	164	204	8e-63
Bv1_015950_jhsc.t1	168	23	84	comp26311_c0	2086	1194	1009	34/62(54.84)	0.67	0	62	71.6	7e-15
Bv1_015960_omfh.t1	316	8	316	comp35637_c0	1416	248	1174	292/309(94.50)	0.98	0	309	615	0
Bv1_015970_ireg.t1	472	1	470	comp32001_c0	1840	397	1797	352/472(74.58)	0.85	0	472	731	0
Bv1_015980_zxpj.t1	442	175	431	comp40522_c1	4267	992	1762	222/257(86.38)	0.91	0	257	457	1e-148
Bv1_015990_chyu.t1	355	20	342	comp40522_c1	4267	1757	2725	260/323(80.50)	0.92	0	323	549	0
Bv1_016000_nned.t1	415	10	415	comp40522_c1	4267	2762	3976	314/406(77.34)	0.85	0	406	648	0
Bv1_016000_nned.t2	372	10	365	comp40522_c1	4267	2762	3826	278/356(78.09)	0.85	0	356	571	0
Bv1_016010_xcez.t1	478	356	431	comp39671_c0	1291	352	639	41/97(42.27)	0.51	0.21	97	58.5	6e-09
Bv1_016020_wmid.t1	226	3	226	comp34950_c0	2226	1360	683	181/226(80.09)	0.87	0	226	365	1e-123
Bv1_016030_sccp.t1	266	30	262	comp34950_c0	2226	2041	1340	189/235(80.43)	0.86	0	235	394	1e-133
Bv1_016050_kjya.t1	185	67	182	comp29247_c0	350	1	348	99/116(85.34)	0.89	0	116	206	4e-69
Bv1_016070_dsga.t1	209	1	209	comp42965_c0	1146	1022	393	182/211(86.26)	0.92	0	211	357	1e-125
Bv1_016080_tkdu.t1	97	1	97	comp41211_c2	3013	2708	2418	82/97(84.54)	0.96	0	97	179	1e-53
Bv1_016090_utkc.t1	132	1	131	comp42376_c0	3101	1627	1235	97/131(74.05)	0.77	0	131	157	2e-45
Bv1_016110_mfmx.t1	319	94	319	comp40291_c0	2274	844	167	185/226(81.86)	0.96	0	226	400	1e-135
Bv1_016130_smwd.t1	153	29	111	comp39448_c0	1863	1456	1208	72/83(86.75)	0.93	0	83	160	1e-46
Bv1_016130_smwd.t2	280	119	280	comp40845_c3	2099	757	1260	137/170(80.59)	0.86	0.04	170	251	1e-78
Bv1_016130_smwd.t3	171	7	171	comp40845_c3	2099	748	1260	137/173(79.19)	0.86	0.04	173	248	3e-79
Bv1_016150_orzr.t1	503	44	503	comp34610_c0	1857	270	1661	358/464(77.16)	0.85	0	464	686	0
Bv1_016160_wtwf.t1	262	11	262	comp21106_c0	1322	86	850	198/257(77.04)	0.85	0.01	257	390	1e-136
Bv1_016190_xudh.t1	347	18	347	comp19837_c0	1716	1479	412	219/371(59.03)	0.68	0.11	371	372	1e-126
Bv1_016200_dxci.t1	115	5	106	comp119132_c0	1088	814	416	55/133(41.35)	0.57	0.23	133	100	4e-26
Bv1_016210_pisx.t1	477	4	473	comp36030_c0	1863	273	1688	316/472(66.95)	0.82	0	472	649	0
Bv1_016220_fgzg.t1	482	1	478	comp36030_c0	1863	258	1694	404/479(84.34)	0.92	0	479	836	0
Bv1_016250_azfy.t1	146	1	145	comp19788_c0	1050	754	320	122/145(84.14)	0.86	0	145	248	5e-83
Bv1_016260_ssep.t1	180	137	180	comp406656_c0	252	194	63	42/44(95.45)	1	0	44	90.9	3e-24
Bv1_016290_yupr.t1	258	1	232	comp90888_c0	1751	24	719	198/232(85.34)	0.91	0	232	412	1e-143
Bv1_016300_kxey.t1	159	1	152	comp90888_c0	1751	1125	1571	103/152(67.76)	0.77	0	152	199	1e-61
Bv1_016320_niex.t1	148	17	138	comp23689_c0	489	79	444	58/122(47.54)	0.71	0	122	128	2e-38
Bv1_016340_zuph.t1	189	1	189	comp18959_c0	814	773	207	175/189(92.59)	0.95	0	189	370	1e-131
Bv1_016350_gwsx.t1	278	1	73	comp18959_c0	814	773	555	68/73(93.15)	0.94	0	73	147	1e-42
Bv1_016360_tyyu.t1	231	87	231	comp37479_c0	4226	2715	3149	128/145(88.28)	0.94	0	145	246	9e-75
Bv1_016400_cran.t1	735	1	735	comp40538_c0	2548	239	2425	613/737(83.18)	0.89	0	737	1197	0
Bv1_016430_fckd.t1	114	30	108	comp33741_c0	3474	211	456	65/82(79.27)	0.85	0.03	82	130	4e-36
Bv1_016440_dqih.t1	157	88	151	comp40812_c1	11946	700	891	53/64(82.81)	0.9	0	64	108	7e-28
Bv1_016450_rurp.t1	805	163	789	comp36844_c0	2153	2099	153	232/649(35.75)	0.55	0.03	649	431	1e-140
Bv1_016460_ppeq.t1	128	36	125	comp40927_c0	1617	266	553	42/97(43.30)	0.65	0.07	97	82	4e-19
Bv1_016490_yujk.t1	849	2	848	comp23516_c0	3000	2741	186	696/857(81.21)	0.88	0.01	857	1362	0
Bv1_016500_sduu.t1	501	1	500	comp40219_c0	4143	3865	2303	357/525(68.00)	0.79	0.04	525	684	0
Bv1_016520_yzgr.t1	444	1	444	comp17458_c0	1655	243	1562	296/471(62.85)	0.7	0.05	471	457	1e-157
Bv1_016540_cegu.t1	186	1	186	comp20636_c0	774	98	649	152/186(81.72)	0.88	0	186	253	9e-86
Bv1_016560_cjgn.t1	217	40	217	comp44709_c0	874	80	622	139/181(76.80)	0.88	0.01	181	298	1e-102
Bv1_016570_uqom.t1	41	1	37	comp21281_c0	1438	710	600	31/37(83.78)	0.86	0	37	63.9	3e-14
Bv1_016580_ozes.t1	616	27	469	comp40418_c1	1882	208	1536	224/446(50.22)	0.68	0	446	434	1e-145
Bv1_016600_jauq.t1	494	2	474	comp38910_c0	2209	1908	514	276/474(58.23)	0.74	0	474	577	0
Bv1_016610_quko.t1	655	1	655	comp39345_c1	2500	294	2264	580/657(88.28)	0.92	0	657	1143	0
Bv1_016620_rmkj.t1	308	198	303	comp40277_c0	1402	224	601	47/129(36.43)	0.49	0.17	129	70.5	2e-13
Bv1_016640_sjxh.t1	317	23	188	comp41386_c0	1885	1256	768	82/166(49.40)	0.67	0	166	155	1e-42
Bv1_016650_ezhk.t1	63	1	63	comp43016_c0	1224	476	661	59/63(93.65)	0.98	0	63	117	2e-33
Bv1_016660_waoc.t1	451	1	451	comp19645_c0	1896	1651	299	431/451(95.57)	0.98	0	451	868	0
Bv1_016680_dpau.t1	893	2	893	comp27229_c0	3147	199	2892	694/906(76.60)	0.85	0.01	906	1380	0
Bv1_016700_iccf.t1	931	1	931	comp37889_c0	3462	287	3076	776/931(83.35)	0.91	0	931	1603	0
Bv1_016710_araj.t1	416	1	416	comp41932_c0	1769	147	1391	345/416(82.93)	0.91	0	416	697	0
Bv1_016760_zene.t1	166	1	166	comp18959_c0	814	773	207	148/189(78.31)	0.8	0.12	189	293	1e-102
Bv1_016770_qntt.t1	835	222	285	comp33363_c0	1118	191	382	43/64(67.19)	0.76	0	64	92.8	8e-30
Bv1_016780_ynwg.t1	385	36	385	comp36568_c0	1629	1585	536	326/350(93.14)	0.96	0	350	675	0
Bv1_016800_jgnc.t1	170	1	169	comp28572_c0	1211	1083	583	152/169(89.94)	0.92	0	169	311	1e-107
Bv1_016810_osra.t1	581	1	581	comp48036_c0	2575	2059	317	516/581(88.81)	0.95	0	581	1081	0
Bv1_016820_wkij.t1	812	1	812	comp19284_c0	3016	312	2747	713/813(87.70)	0.93	0	813	1411	0
Bv1_016830_xdhn.t1	750	166	316	comp41472_c0	3093	912	1352	39/153(25.49)	0.44	0.01	153	58.2	2e-08
Bv1_016840_aiqu.t1	405	2	121	comp18488_c0	3299	1347	988	68/120(56.67)	0.79	0	120	157	1e-41
Bv1_016850_kmji.t1	369	51	369	comp18488_c0	3299	2976	1975	172/345(49.86)	0.66	0.07	345	338	1e-107
Bv1_016870_rqru.t1	1061	9	1061	comp39511_c0	3799	3485	408	869/1058(82.14)	0.87	0	1058	1697	0
Bv1_016890_ouuk.t1	220	73	189	comp41638_c1	4546	601	254	43/118(36.44)	0.54	0	118	72.4	2e-14
Bv1_016900_kwch.t1	655	52	610	comp29048_c0	1693	3	1691	496/563(88.10)	0.93	0	563	1041	0
Bv1_016900_kwch.t2	679	52	634	comp29048_c0	1693	3	1691	496/587(84.50)	0.89	0	587	1028	0
Bv1_016910_thkm.t1	658	40	657	comp29048_c1	2193	3	1760	455/618(73.62)	0.81	0	618	917	0
Bv1_016960_wjkq.t1	329	1	328	comp19159_c0	1551	1210	227	294/328(89.63)	0.95	0	328	612	0
Bv1_016970_hwyp.t1	1806	13	1715	comp39621_c0	5330	5237	129	653/1738(37.57)	0.57	0.02	1738	1095	0
Bv1_016980_dcjn.t1	1823	6	1654	comp39621_c0	5330	5081	132	627/1677(37.39)	0.57	0.01	1677	1022	0
Bv1_016990_ksfi.t1	363	1	331	comp21280_c0	1200	84	1001	162/341(47.51)	0.61	0.02	341	264	3e-85
Bv1_017000_maum.t1	166	1	155	comp27002_c0	1159	274	738	119/155(76.77)	0.86	0	155	244	8e-81
Bv1_017010_qdmm.t1	133	1	133	comp44393_c0	1577	985	596	116/133(87.22)	0.92	0	133	240	2e-78
Bv1_017020_yhpt.t1	518	1	517	comp42285_c0	2227	319	1902	399/528(75.57)	0.85	0.02	528	778	0
Bv1_017030_jfpp.t1	221	2	220	comp24193_c0	1013	935	279	181/219(82.65)	0.87	0	219	357	1e-125
Bv1_017040_qjpk.t1	464	2	464	comp32660_c0	2039	1989	610	406/463(87.69)	0.93	0	463	791	0
Bv1_017050_ygyy.t1	691	1	691	comp21318_c0	2968	342	2432	597/706(84.56)	0.89	0.02	706	1193	0
Bv1_017060_pnwp.t1	410	162	410	comp28858_c0	2287	1381	509	133/301(44.19)	0.54	0.17	301	210	8e-61
Bv1_017070_wpwm.t1	379	13	205	comp19161_c0	1032	829	263	89/194(45.88)	0.64	0	194	172	4e-50
Bv1_017100_fxcz.t1	265	27	265	comp34520_c0	1762	270	983	199/240(82.92)	0.88	0	240	386	1e-132
Bv1_017110_ysey.t1	409	113	409	comp39314_c3	2094	905	1801	225/300(75.00)	0.84	0.01	300	399	1e-133
Bv1_017120_opyu.t1	105	5	104	comp28969_c0	1013	877	539	62/118(52.54)	0.63	0.15	118	94	3e-24
Bv1_017130_mqeu.t1	368	4	368	comp29624_c0	1860	220	1284	247/368(67.12)	0.78	0	368	480	1e-167
Bv1_017150_oyfq.t1	368	1	367	comp34050_c0	1156	82	1125	245/368(66.58)	0.77	0	368	441	1e-154
Bv1_017160_ctzw.t1	851	1	851	comp17528_c0	2687	2628	82	713/851(83.78)	0.91	0	851	1481	0
Bv1_017180_irxh.t1	389	1	307	comp39156_c0	2666	2458	1538	264/307(85.99)	0.91	0	307	558	0
Bv1_017180_irxh.t2	382	1	307	comp39156_c0	2666	2458	1538	264/307(85.99)	0.91	0	307	557	0
Bv1_017190_eogn.t1	123	1	106	comp28396_c0	734	144	455	89/107(83.18)	0.85	0	107	150	1e-46
Bv1_017200_qnmc.t1	82	1	80	comp35858_c1	561	483	247	53/80(66.25)	0.78	0	80	105	3e-30
Bv1_017220_yfdk.t1	634	1	634	comp32950_c0	2498	2132	222	525/637(82.42)	0.89	0	637	1066	0
Bv1_017230_qfyy.t1	446	1	445	comp39032_c1	2078	206	1510	311/453(68.65)	0.76	0.01	453	525	0
Bv1_017260_ymjh.t1	446	1	446	comp35558_c1	2675	641	1972	394/446(88.34)	0.93	0	446	758	0
Bv1_017290_smuu.t1	427	10	279	comp19310_c0	2469	2134	1430	73/281(25.98)	0.44	0.03	281	63.9	1e-10
Bv1_017310_rsec.t1	180	6	174	comp20779_c0	660	556	62	124/170(72.94)	0.82	0	170	199	3e-65
Bv1_017320_zncj.t1	217	1	214	comp19005_c0	1717	35	673	159/215(73.95)	0.84	0	215	312	1e-104
Bv1_017330_ygpp.t1	134	1	134	comp19005_c0	1717	1046	1447	114/134(85.07)	0.9	0	134	225	5e-72
Bv1_017340_ptsn.t1	613	1	613	comp41115_c0	5276	2261	429	588/613(95.92)	0.98	0	613	1209	0
Bv1_017350_zcyp.t1	233	71	233	comp57127_c0	737	632	138	118/165(71.52)	0.83	0.01	165	219	1e-71
Bv1_017360_ezru.t1	825	1	825	comp28772_c0	2780	2754	277	686/832(82.45)	0.89	0	832	1382	0
Bv1_017370_uxiz.t1	196	9	196	comp111165_c0	679	1	552	112/194(57.73)	0.69	0.03	194	168	1e-52
Bv1_017390_dhph.t1	408	82	408	comp38933_c0	1916	435	1415	285/327(87.16)	0.92	0	327	593	0
Bv1_017400_eqkz.t1	137	36	116	comp19782_c1	1477	1363	1121	52/81(64.20)	0.79	0	81	106	1e-27
Bv1_017400_eqkz.t2	132	36	116	comp19782_c1	1477	1363	1121	52/81(64.20)	0.79	0	81	106	8e-28
Bv1_017420_skmi.t1	367	152	366	comp82311_c0	793	793	215	155/215(72.09)	0.8	0	215	273	1e-90
Bv1_017440_tchf.t1	373	8	198	comp19346_c1	663	44	661	74/238(31.09)	0.44	0.19	238	72.8	1e-14
Bv1_017450_gqhm.t1	156	1	156	comp35723_c0	979	24	491	137/156(87.82)	0.94	0	156	291	1e-100
Bv1_017480_wioe.t1	1103	1	1095	comp41400_c0	4384	4330	971	581/1164(49.91)	0.64	0.05	1164	979	0
Bv1_017510_cica.t1	192	8	175	comp28799_c0	1207	383	886	116/168(69.05)	0.8	0	168	258	7e-86
Bv1_017520_hyye.t1	447	291	447	comp41346_c0	4329	853	383	128/157(81.53)	0.9	0	157	277	2e-82
Bv1_017530_jfmx.t1	305	1	256	comp20401_c0	1398	1158	409	103/257(40.08)	0.61	0	257	179	9e-53
Bv1_017540_qzgy.t1	252	46	137	comp475667_c0	299	40	294	62/92(67.39)	0.72	0	92	112	1e-31
Bv1_017560_cuig.t1	163	38	87	comp475667_c0	299	40	189	19/50(38.00)	0.7	0	50	48.5	6e-08
Bv1_017570_fmxc.t1	61	1	61	comp37617_c0	1503	562	380	49/61(80.33)	0.81	0	61	99	3e-26
Bv1_017580_myud.t1	373	6	279	comp37617_c0	1503	1408	575	216/279(77.42)	0.88	0.01	279	445	1e-154
Bv1_017600_ahjx.t1	76	1	76	comp33904_c0	714	215	442	60/76(78.95)	0.89	0	76	125	1e-37
Bv1_017610_kmst.t1	719	1	719	comp39019_c0	3072	600	2756	632/719(87.90)	0.93	0	719	1305	0
Bv1_017620_qsdk.t1	386	123	385	comp34399_c0	1156	1090	302	133/263(50.57)	0.71	0	263	283	1e-92
Bv1_017640_ezxi.t1	322	4	244	comp38624_c0	1768	1684	926	153/254(60.24)	0.73	0.05	254	303	4e-99
Bv1_017650_ucrz.t1	458	1	458	comp40401_c0	1769	1634	261	402/458(87.77)	0.92	0	458	811	0
Bv1_017660_tktj.t1	378	5	347	comp18190_c0	1078	1026	1	249/346(71.97)	0.82	0	346	436	1e-153
Bv1_017670_ihwg.t1	351	64	345	comp28509_c0	3404	2149	2991	144/282(51.06)	0.7	0	282	268	3e-81
Bv1_017680_mddw.t1	276	1	266	comp43978_c0	1232	161	958	249/266(93.61)	0.96	0	266	499	1e-179
Bv1_017690_oiyk.t1	1012	1	1012	comp19355_c0	3983	3482	441	775/1017(76.20)	0.87	0	1017	1576	0
Bv1_017700_mquj.t1	244	3	147	comp40624_c0	1650	391	831	64/148(43.24)	0.6	0.02	148	110	1e-27
Bv1_017710_coeh.t1	427	20	427	comp28567_c0	1926	1488	262	335/409(81.91)	0.9	0	409	691	0
Bv1_017720_zfgz.t1	839	1	839	comp39880_c0	2812	2748	181	678/861(78.75)	0.85	0.02	861	1285	0
Bv1_017720_zfgz.t2	903	304	903	comp39880_c0	2812	1968	181	490/600(81.67)	0.89	0	600	955	0
Bv1_017730_djsh.t1	1179	50	1179	comp38222_c1	4519	4005	580	855/1144(74.74)	0.83	0.01	1144	1669	0
Bv1_017740_dofr.t1	225	134	207	comp36916_c1	1962	770	991	40/74(54.05)	0.68	0	74	84	2e-18
Bv1_017750_mzro.t1	336	243	331	comp36916_c1	1962	764	1039	44/92(47.83)	0.59	0.03	92	82.8	3e-17
Bv1_017760_semt.t1	512	1	512	comp43153_c0	2109	233	1771	495/513(96.49)	0.98	0	513	1010	0
Bv1_017770_dojo.t1	259	1	259	comp42286_c0	1366	105	896	208/266(78.20)	0.82	0.02	266	392	1e-136
Bv1_017770_dojo.t2	153	1	153	comp42286_c0	1366	438	896	145/153(94.77)	0.97	0	153	296	1e-100
Bv1_017780_jcra.t1	275	1	272	comp42154_c0	1095	71	829	206/278(74.10)	0.78	0.02	278	359	1e-124
Bv1_017790_udcx.t1	459	1	458	comp20790_c0	1638	1598	225	358/458(78.17)	0.91	0	458	748	0
Bv1_017800_wpio.t1	495	31	495	comp44286_c0	1939	1794	376	298/476(62.61)	0.76	0.02	476	590	0
Bv1_017810_fcrk.t1	90	1	66	comp40486_c3	3772	453	256	61/66(92.42)	0.98	0	66	135	2e-38
Bv1_017810_fcrk.t2	60	1	58	comp40486_c3	3772	453	280	53/58(91.38)	0.98	0	58	114	1e-31
Bv1_017820_widp.t1	383	105	381	comp56092_c0	2096	981	1805	149/277(53.79)	0.7	0	277	301	3e-96
Bv1_017830_mhxf.t1	428	1	397	comp38401_c1	2215	531	1721	294/397(74.06)	0.9	0	397	625	0
Bv1_017840_ayoi.t1	539	2	539	comp38401_c1	2215	192	1781	466/538(86.62)	0.92	0	538	934	0
Bv1_017850_gfmt.t1	87	1	87	comp43135_c0	764	117	377	71/87(81.61)	0.88	0	87	149	1e-46
Bv1_017860_xnzs.t1	534	1	506	comp71373_c0	1670	146	1669	301/514(58.56)	0.75	0.01	514	590	0
Bv1_017880_offa.t1	320	1	113	comp43266_c0	1710	1329	991	57/114(50.00)	0.7	0	114	113	1e-27
Bv1_017880_offa.t2	285	1	113	comp43266_c0	1710	1329	991	57/114(50.00)	0.7	0	114	114	1e-28
Bv1_017890_jopy.t1	76	5	61	comp42965_c0	1146	563	399	43/58(74.14)	0.74	0.01	58	69.7	1e-15
Bv1_017890_jopy.t2	94	5	50	comp42965_c0	1146	563	432	33/47(70.21)	0.7	0.02	47	53.1	2e-09
Bv1_017910_yyjm.t1	962	129	902	comp41572_c5	3038	3	2321	646/780(82.82)	0.89	0	780	1332	0
Bv1_017920_itay.t1	328	1	328	comp29055_c0	1565	95	1078	295/328(89.94)	0.95	0	328	627	0
Bv1_017930_neco.t1	729	1	729	comp38930_c0	2936	2696	510	623/729(85.46)	0.93	0	729	1260	0
Bv1_017940_nwkx.t1	177	1	60	comp42551_c0	899	846	667	38/60(63.33)	0.73	0	60	80.5	2e-18
Bv1_017950_kohe.t1	364	1	357	comp33857_c0	1711	1582	503	202/385(52.47)	0.63	0.07	385	317	1e-104
Bv1_017970_mgjn.t1	123	1	123	comp26935_c0	783	536	189	82/124(66.13)	0.75	0	124	127	2e-37
Bv1_017980_gwcp.t1	478	1	478	comp41396_c0	3621	3261	1825	418/479(87.27)	0.94	0	479	776	0
Bv1_017990_kxyq.t1	252	1	252	comp19756_c0	1551	409	1164	237/252(94.05)	0.97	0	252	470	1e-166
Bv1_018000_tjgk.t1	410	189	365	comp25559_c0	1539	530	12	106/177(59.89)	0.76	0	177	228	2e-69
Bv1_018010_tupj.t1	174	1	162	comp42312_c0	1668	112	600	133/168(79.17)	0.85	0.03	168	219	3e-69
Bv1_018030_tiyg.t1	88	1	88	comp131388_c0	478	323	63	49/88(55.68)	0.69	0	88	91.7	5e-25
Bv1_018060_mitk.t1	121	30	84	comp39154_c0	1092	973	803	37/57(64.91)	0.75	0.03	57	83.6	5e-20
Bv1_018060_mitk.t2	136	30	124	comp39154_c0	1092	973	671	60/101(59.41)	0.7	0.05	101	127	4e-36
Bv1_018070_xjzn.t1	92	1	92	comp27865_c0	1509	671	396	53/92(57.61)	0.71	0	92	107	1e-28
Bv1_018070_xjzn.t2	159	18	130	comp39154_c0	1092	499	2	94/166(56.63)	0.62	0.31	166	173	2e-53
Bv1_018080_cwdp.t1	164	1	163	comp204856_c0	584	94	582	121/163(74.23)	0.83	0	163	253	4e-87
Bv1_018090_ncfe.t1	322	1	321	comp65366_c0	1346	1219	248	207/326(63.50)	0.79	0.01	326	417	1e-145
Bv1_018100_iyej.t1	306	9	306	comp36930_c0	1065	1004	102	241/301(80.07)	0.89	0	301	496	1e-178
Bv1_018110_kyua.t1	263	11	259	comp182884_c0	882	865	104	151/257(58.75)	0.7	0.03	257	292	2e-99
Bv1_018120_gumk.t1	235	1	235	comp45757_c0	1131	120	824	219/235(93.19)	0.93	0	235	422	1e-150
Bv1_018130_ipmh.t1	507	22	505	comp43447_c0	2685	2288	735	295/520(56.73)	0.69	0.06	520	548	0
Bv1_018140_eccd.t1	172	39	150	comp20541_c0	1160	340	675	84/112(75.00)	0.81	0	112	175	6e-54
Bv1_018150_kdsu.t1	200	20	200	comp20541_c0	1160	157	690	146/181(80.66)	0.87	0	181	285	4e-96
Bv1_018160_umuy.t1	379	6	344	comp39184_c0	2272	2060	990	170/368(46.20)	0.62	0.07	368	265	1e-81
Bv1_018170_xstx.t1	327	1	327	comp68920_c0	1159	78	1058	289/327(88.38)	0.94	0	327	600	0
Bv1_018180_nghm.t1	440	10	440	comp42196_c0	1848	205	1497	367/432(84.95)	0.92	0	432	728	0
Bv1_018190_ettr.t1	390	17	374	comp21969_c0	2075	586	1674	148/386(38.34)	0.5	0.07	386	206	3e-60
Bv1_018200_rugm.t1	1931	1472	1930	comp44023_c0	1566	97	1419	332/459(72.33)	0.81	0	459	677	0
Bv1_018210_cetq.t1	86	1	79	comp29681_c1	3633	846	607	57/80(71.25)	0.76	0.01	80	105	6e-28
Bv1_018220_pnwg.t1	663	6	663	comp17197_c0	2555	2450	492	509/664(76.66)	0.84	0	664	1005	0
Bv1_018230_qpod.t1	201	11	201	comp42872_c0	1139	222	776	127/192(66.15)	0.74	0	192	233	5e-76
Bv1_018240_yqhw.t1	228	40	228	comp42872_c0	1139	216	776	105/189(55.56)	0.68	0	189	187	7e-58
Bv1_018250_ntcg.t1	1034	5	1034	comp34434_c0	4187	454	3528	958/1030(93.01)	0.95	0	1030	1970	0
Bv1_018260_hiuk.t1	465	55	458	comp19664_c0	1631	100	1314	316/405(78.02)	0.89	0	405	686	0
Bv1_018270_qcqa.t1	446	1	446	comp32865_c0	1532	1445	111	285/472(60.38)	0.68	0.05	472	469	1e-163
Bv1_018280_ojha.t1	137	2	47	comp1582_c0	428	111	248	37/46(80.43)	0.89	0	46	85.1	8e-22
Bv1_018290_oqjs.t1	786	405	771	comp25764_c1	1113	1111	8	244/368(66.30)	0.75	0	368	473	1e-161
Bv1_018290_oqjs.t2	799	405	784	comp25764_c1	1113	1111	8	244/380(64.21)	0.72	0	380	468	1e-159
Bv1_018300_zezc.t1	899	7	308	comp31385_c0	996	972	4	159/324(49.07)	0.63	0.06	324	291	5e-91
Bv1_018310_ndxy.t1	411	21	255	comp38465_c0	1708	172	864	177/237(74.68)	0.86	0	237	356	1e-118
Bv1_018320_rnwz.t1	661	1	661	comp31684_c0	2845	388	2364	597/666(89.64)	0.93	0	666	1116	0
Bv1_018330_oeuc.t1	726	1	726	comp42741_c0	2907	478	2664	622/733(84.86)	0.9	0	733	1187	0
Bv1_018340_wuyn.t1	424	1	424	comp23088_c0	1985	412	1686	372/427(87.12)	0.93	0	427	712	0
Bv1_018350_eigd.t1	189	1	189	comp40983_c0	994	832	269	162/189(85.71)	0.94	0	189	311	1e-107
Bv1_018360_jexc.t1	178	64	174	comp18666_c0	2690	2078	2422	70/116(60.34)	0.71	0.04	116	134	1e-36
Bv1_018370_kant.t1	281	1	273	comp71575_c0	1287	1256	357	206/302(68.21)	0.77	0.09	302	362	1e-124
Bv1_018390_hynr.t1	509	290	509	comp36523_c0	2017	926	255	202/224(90.18)	0.93	0.01	224	408	0
Bv1_018400_ztgq.t1	321	104	321	comp41162_c4	3343	2267	2920	199/218(91.28)	0.96	0	218	375	1e-122
Bv1_018430_qzup.t1	370	182	321	comp40948_c0	10139	7719	8213	91/165(55.15)	0.63	0.15	165	171	9e-47
Bv1_018440_ycdz.t1	288	139	238	comp22235_c0	615	234	542	72/103(69.90)	0.81	0.02	103	150	2e-44
Bv1_018450_gsgq.t1	278	1	99	comp41154_c4	1096	714	418	77/99(77.78)	0.87	0	99	168	6e-50
Bv1_018460_ccyz.t1	574	6	574	comp45105_c0	2031	1883	183	456/595(76.64)	0.83	0.04	595	815	0
Bv1_018470_ueem.t1	195	1	172	comp19326_c0	1230	288	776	116/181(64.09)	0.74	0.04	181	194	2e-60
Bv1_018480_hqmf.t1	74	1	73	comp19326_c0	1230	829	1047	38/73(52.05)	0.61	0	73	64.7	7e-14
Bv1_018490_ddaa.t1	219	22	135	comp205142_c0	360	2	343	75/114(65.79)	0.8	0	114	166	1e-52
Bv1_018490_ddaa.t2	217	22	133	comp205142_c0	360	2	343	74/114(64.91)	0.78	0.01	114	158	1e-49
Bv1_018500_uywe.t1	394	244	394	comp41154_c2	2840	248	700	90/151(59.60)	0.72	0	151	163	6e-44
Bv1_018510_ffxn.t1	136	105	136	comp33758_c0	641	3	98	24/32(75.00)	0.81	0	32	53.5	3e-09
Bv1_018520_zugk.t1	490	15	489	comp35094_c1	1664	69	1541	348/491(70.88)	0.84	0.03	491	683	0
Bv1_018530_iztr.t1	1420	31	1420	comp29131_c0	4843	270	4577	780/1437(54.28)	0.69	0.03	1437	1582	0
Bv1_018540_khmk.t1	547	1	413	comp41135_c0	2738	2147	912	380/416(91.35)	0.95	0	416	744	0
Bv1u_018550_zfmf.t1	177	1	165	comp32866_c0	970	846	352	158/165(95.76)	0.98	0	165	340	1e-119
Bv1u_018560_uqjw.t1	554	1	554	comp39056_c0	2308	171	1832	502/557(90.13)	0.94	0	557	972	0
Bv1u_018580_hcdj.t1	455	78	455	comp38978_c0	2055	670	1803	327/378(86.51)	0.91	0	378	642	0
Bv1u_018600_raqw.t1	564	13	97	comp396837_c0	339	330	79	43/85(50.59)	0.65	0	85	97.4	5e-24
Bv1u_018640_zdum.t1	520	1	520	comp28879_c0	2098	1794	235	484/520(93.08)	0.96	0	520	1009	0
Bv1u_018680_wuxj.t1	348	1	320	comp34119_c0	1536	1318	422	159/352(45.17)	0.55	0.09	352	233	4e-72
Bv1u_018700_jghi.t1	119	16	119	comp35080_c2	1037	324	635	85/104(81.73)	0.86	0	104	162	4e-50
Bv1u_018720_fcis.t1	1252	1	1252	comp39772_c0	4671	260	4018	1016/1255(80.96)	0.88	0	1255	1982	0
Bv1u_018720_fcis.t2	256	1	180	comp39772_c0	4671	260	793	139/180(77.22)	0.87	0	180	288	3e-89
Bv1u_018720_fcis.t3	1130	52	1130	comp39772_c0	4671	773	4018	879/1082(81.24)	0.87	0	1082	1699	0
Bv1u_018730_memx.t1	90	16	90	comp19694_c0	663	468	244	66/75(88.00)	0.97	0	75	141	8e-44
Bv1u_018740_ghsy.t1	500	9	289	comp40339_c0	2916	54	1025	166/330(50.30)	0.62	0.14	330	290	1e-112
Bv1u_018750_kfjg.t1	62	4	62	comp19694_c0	663	420	244	54/59(91.53)	0.93	0	59	110	5e-32
Bv1u_018760_hzsp.t1	99	1	99	comp19694_c0	663	534	244	84/99(84.85)	0.89	0	99	154	8e-49
Bv1u_018780_mcki.t1	273	1	273	comp42492_c0	1301	136	954	266/273(97.44)	0.99	0	273	549	0
Bv1u_018800_pewc.t1	561	7	561	comp32510_c0	2252	1966	329	435/558(77.96)	0.87	0	558	903	0
Bv1u_018820_kcgk.t1	517	15	517	comp37080_c0	1905	91	1581	339/512(66.21)	0.8	0.01	512	632	0
Bv1u_018820_kcgk.t2	519	15	519	comp37080_c0	1905	91	1581	339/514(65.95)	0.79	0.01	514	627	0
Bv1u_018820_kcgk.t3	518	15	518	comp37080_c0	1905	91	1581	338/514(65.76)	0.79	0.01	514	621	0
Bv1u_018860_gzsj.t1	1014	437	697	comp41735_c0	3369	1888	2661	140/263(53.23)	0.69	0	263	281	1e-115
Bv1u_018910_osqw.t1	373	5	349	comp20329_c0	1277	35	1072	255/346(73.70)	0.9	0	346	561	0
Bv1u_018920_egcp.t1	371	5	349	comp20329_c0	1277	35	1072	255/346(73.70)	0.89	0	346	561	0
Bv1u_018930_yykw.t1	365	8	351	comp42136_c0	1722	1524	496	208/344(60.47)	0.78	0	344	447	1e-155
Bv1u_018960_pffs.t1	149	31	149	comp17457_c0	534	532	176	99/119(83.19)	0.92	0	119	194	4e-64
Bv1u_018970_hpwp.t1	249	1	144	comp37026_c1	1951	1826	1362	104/159(65.41)	0.75	0.09	159	141	2e-38
Bv1u_018990_jjoh.t1	310	16	302	comp30138_c0	1561	1349	411	137/332(41.27)	0.52	0.13	332	178	1e-51
Bv1u_018990_jjoh.t2	289	16	281	comp30138_c0	1561	1349	411	123/332(37.05)	0.46	0.19	332	137	9e-37
Bv1u_019000_toqf.t1	370	9	351	comp30138_c0	1561	1430	420	147/363(40.50)	0.53	0.05	363	197	3e-58
Bv1u_019010_zfif.t1	451	1	434	comp19558_c0	2056	1947	661	404/434(93.09)	0.97	0	434	831	0
Bv1u_019020_zekp.t1	374	1	374	comp36668_c0	1653	90	1211	324/374(86.63)	0.93	0	374	676	0
Bv1u_019030_qygp.t1	622	36	417	comp39727_c0	2607	2604	1456	333/383(86.95)	0.92	0	383	633	0
Bv1u_019050_jjoj.t1	184	25	184	comp43476_c0	997	808	332	118/161(73.29)	0.83	0	161	238	9e-79
Bv1u_019070_ypmy.t1	663	1	246	comp33388_c1	1509	106	876	183/258(70.93)	0.79	0.04	258	316	1e-100
Bv1u_019080_upus.t1	483	1	481	comp33126_c0	2242	1965	526	436/481(90.64)	0.94	0	481	897	0
Bv1u_019100_cupi.t1	253	1	252	comp36033_c0	1487	1351	593	221/253(87.35)	0.92	0	253	453	1e-160
Bv1u_019130_rokx.t1	368	207	365	comp35118_c0	2600	1538	2014	152/159(95.60)	0.99	0	159	317	1e-101
Bv1u_019140_sodn.t1	464	189	363	comp322010_c0	526	2	526	141/175(80.57)	0.86	0	175	297	1e-100
Bv1u_019150_prnw.t1	236	1	233	comp34455_c0	1471	363	1061	190/233(81.55)	0.9	0	233	403	1e-140
Bv1u_019160_qkhn.t1	668	54	521	comp27803_c0	3256	315	1724	150/486(30.86)	0.48	0.03	486	164	4e-42
Bv1u_019170_ogom.t1	810	1	810	comp19523_c0	2931	2814	388	765/810(94.44)	0.97	0	810	1433	0
Bv1u_019180_wcju.t1	110	1	110	comp43701_c0	736	189	548	96/120(80.00)	0.85	0.08	120	188	9e-62
Bv1u_019200_ixjp.t1	371	21	358	comp19668_c0	2186	159	1205	250/349(71.63)	0.79	0.03	349	410	1e-138
Bv1u_019230_fhso.t1	110	12	104	comp40612_c1	2514	45	317	69/95(72.63)	0.84	0.02	95	135	4e-38
Bv1u_019240_xjfo.t1	63	3	54	comp32425_c0	1080	818	663	25/52(48.08)	0.67	0	52	64.7	5e-14
Bv1u_019270_mfjd.t1	97	7	86	comp32425_c0	1080	902	663	43/80(53.75)	0.8	0	80	100	8e-27
Bv1u_019280_fzed.t1	724	1	724	comp27605_c0	2824	111	2270	635/726(87.47)	0.92	0	726	1186	0
Bv1u_019290_yfoo.t1	930	150	734	comp26740_c0	2933	2925	1168	427/598(71.40)	0.81	0.02	598	813	0
Bv1u_019290_yfoo.t2	933	150	734	comp26740_c0	2933	2925	1168	427/598(71.40)	0.81	0.02	598	813	0
Bv1u_019340_cjoi.t1	1001	488	1001	comp28656_c1	2083	25	1572	415/516(80.43)	0.87	0	516	788	0
Bv1u_019350_gxao.t1	531	1	531	comp42897_c0	2278	331	1923	484/531(91.15)	0.95	0	531	1004	0
Bv1u_019360_jpjp.t1	341	1	338	comp40886_c4	1925	505	1539	199/351(56.70)	0.74	0.03	351	404	1e-137
Bv1u_019380_zdjm.t1	264	1	264	comp40886_c0	1432	214	1005	250/264(94.70)	0.97	0	264	464	1e-164
Bv1u_019390_doae.t1	317	159	317	comp38903_c0	1481	671	1141	132/159(83.02)	0.93	0	159	285	5e-93
Bv1u_019400_moan.t1	85	1	84	comp20210_c0	1173	573	824	73/84(86.90)	0.95	0	84	148	7e-45
Bv1u_019410_ryfa.t1	121	62	121	comp18845_c0	774	562	374	50/63(79.37)	0.85	0.04	63	100	7e-27
Bv1u_019420_ifnu.t1	302	1	301	comp41055_c0	1571	158	1156	185/337(54.90)	0.68	0.1	337	355	1e-120
Bv1u_019450_orqr.t1	331	1	331	comp41055_c0	1571	182	1159	209/333(62.76)	0.76	0	333	409	1e-141
Bv1u_019460_xyie.t1	142	12	139	comp35454_c0	483	20	394	66/130(50.77)	0.7	0.01	130	117	2e-34
Bv1u_019470_czng.t1	330	15	330	comp41055_c0	1571	218	1159	203/319(63.64)	0.78	0	319	404	1e-139
Bv1u_019490_tdun.t1	566	8	237	comp40778_c0	3035	386	1078	159/240(66.25)	0.76	0.04	240	305	1e-92
Bv1u_019500_mron.t1	538	1	534	comp52110_c0	1980	1811	276	400/553(72.33)	0.78	0.03	553	583	0
Bv1u_019510_dxuq.t1	123	1	123	comp19863_c0	991	728	360	101/123(82.11)	0.92	0	123	223	4e-74
Bv1u_019520_oumq.t1	995	1	995	comp36398_c0	3384	3250	266	944/996(94.78)	0.97	0	996	1937	0
Bv1u_019530_fzxi.t1	769	1	769	comp39028_c1	2796	2608	302	702/769(91.29)	0.96	0	769	1449	0
Bv1u_019540_mfem.t1	361	1	361	comp31368_c0	1860	1593	502	338/365(92.60)	0.95	0.01	365	699	0
Bv1u_019550_akpr.t1	518	12	517	comp37146_c0	1812	116	1633	434/506(85.77)	0.91	0	506	922	0
Bv1u_019560_miow.t1	515	10	512	comp37146_c0	1812	119	1618	371/506(73.32)	0.83	0	506	774	0
Bv1u_019570_kwie.t1	376	1	376	comp40073_c0	1711	282	1409	346/376(92.02)	0.95	0	376	733	0
Bv1u_019580_tywa.t1	280	30	268	comp43907_c0	1116	858	73	167/268(62.31)	0.73	0.1	268	224	1e-71
Bv1u_019590_zyjn.t1	451	1	451	comp27320_c0	2026	355	1722	341/457(74.62)	0.82	0.01	457	685	0
Bv1u_019590_zyjn.t2	453	1	440	comp27320_c0	2026	355	1689	333/446(74.66)	0.82	0.01	446	667	0
Bv1u_019600_hrqe.t1	606	1	606	comp41464_c0	2780	393	2198	537/608(88.32)	0.93	0	608	1113	0
Bv1u_019610_haet.t1	167	37	140	comp19571_c0	978	556	263	46/105(43.81)	0.69	0	105	94	2e-23
Bv1u_019620_iiqe.t1	303	1	303	comp42344_c0	1239	98	1009	272/304(89.47)	0.95	0	304	553	0
Bv1u_019640_stgy.t1	382	1	371	comp34386_c0	1588	1490	378	292/371(78.71)	0.89	0	371	597	0
Bv1u_019650_ytts.t1	102	1	102	comp17541_c0	967	427	735	77/103(74.76)	0.83	0	103	131	9e-39
Bv1u_019670_sffx.t1	431	26	429	comp21254_c0	2291	1854	640	342/405(84.44)	0.89	0	405	697	0
Bv1u_019680_fdxj.t1	64	1	62	comp57798_c0	470	110	295	45/62(72.58)	0.87	0	62	80.1	6e-21
Bv1u_019690_hyqs.t1	79	25	77	comp27355_c0	548	4	153	33/53(62.26)	0.75	0	53	55.1	9e-11
Bv1u_019700_xhgj.t1	400	1	400	comp39084_c0	1955	1511	312	352/400(88.00)	0.95	0	400	748	0
Bv1u_019710_ephs.t1	400	1	400	comp39084_c0	1955	1511	312	343/400(85.75)	0.93	0	400	735	0
Bv1u_019720_yjcs.t1	410	1	400	comp39951_c1	1873	1656	427	305/411(74.21)	0.83	0.02	411	620	0
Bv1u_019730_mroz.t2	591	209	298	comp441709_c0	273	273	4	41/90(45.56)	0.65	0	90	90.1	1e-21
Bv1u_019740_ukuc.t1	592	15	583	comp40594_c1	2303	110	1822	422/571(73.91)	0.84	0	571	847	0
Bv1u_019760_kxfa.t1	436	1	436	comp40594_c1	2303	560	1867	359/436(82.34)	0.91	0	436	768	0
Bv1u_019770_zsmp.t1	535	33	535	comp40594_c1	2303	359	1867	407/503(80.91)	0.9	0	503	836	0
Bv1u_019780_eiwa.t1	1038	1	1038	comp26931_c0	3805	3499	389	974/1038(93.83)	0.97	0	1038	1991	0
Bv1u_019790_wzkj.t1	677	280	576	comp40651_c1	2791	941	1831	280/297(94.28)	0.98	0	297	588	0
Bv1u_019800_wgct.t1	404	1	393	comp31376_c0	2089	90	1280	357/397(89.92)	0.92	0.01	397	726	0
Bv1u_019810_twmw.t1	176	2	175	comp19240_c0	858	101	622	126/179(70.39)	0.81	0.02	179	244	5e-82
Bv1u_019810_twmw.t2	76	1	75	comp19240_c0	858	392	622	61/77(79.22)	0.88	0.02	77	128	3e-38
Bv1u_019820_axnd.t1	1457	72	1443	comp39773_c0	5799	1073	5218	698/1390(50.22)	0.69	0.01	1390	1388	0
Bv1u_019830_ksmd.t1	563	1	563	comp40490_c0	2554	497	2188	471/564(83.51)	0.91	0	564	956	0
Bv1u_019840_ruxu.t1	564	1	563	comp40490_c0	2554	497	2188	456/564(80.85)	0.89	0	564	930	0
Bv1u_019850_jmpg.t1	678	52	678	comp38802_c1	3214	2506	329	535/726(73.69)	0.76	0.13	726	1015	0
Bv1u_019860_znzt.t1	264	1	258	comp19844_c0	1580	1292	528	188/268(70.15)	0.76	0.03	268	297	4e-98
Bv1u_019870_fmrj.t1	474	18	474	comp34598_c0	1709	163	1533	286/457(62.58)	0.78	0	457	600	0
Bv1u_019880_ofkj.t1	623	1	621	comp43775_c0	2981	2730	865	582/622(93.57)	0.98	0	622	1216	0
Bv1u_019890_iwfe.t1	615	1	615	comp41115_c0	5276	2261	429	478/617(77.47)	0.88	0	617	994	0
Bv1u_019900_uwcw.t1	446	1	198	comp40071_c0	4477	171	764	160/199(80.40)	0.86	0	199	326	1e-100
Bv1u_019910_shtm.t1	103	79	103	comp34752_c0	836	464	538	22/25(88.00)	0.96	0	25	49.3	5e-08
Bv1u_019920_dtad.t1	184	1	184	comp35846_c1	892	112	663	161/184(87.50)	0.93	0	184	337	1e-118
Bv1u_019930_kzey.t1	139	5	138	comp17260_c0	480	51	455	91/135(67.41)	0.8	0	135	193	3e-64
Bv1u_019940_dxix.t1	129	1	129	comp19447_c0	813	146	529	112/132(84.85)	0.9	0.02	132	221	4e-74
Bv1u_019950_csoh.t1	472	1	472	comp34154_c0	1868	1715	282	381/478(79.71)	0.89	0.01	478	780	0
Bv1u_019960_wmjs.t1	134	1	134	comp19981_c0	1002	801	391	117/137(85.40)	0.93	0.02	137	241	8e-81
Bv1u_019970_tjaz.t1	236	32	233	comp29169_c0	1303	632	1234	165/202(81.68)	0.88	0	202	342	1e-117
Bv1u_019980_hdez.t1	347	1	347	comp26851_c0	1238	1185	217	239/353(67.71)	0.76	0.01	353	356	1e-121
Bv1u_019990_ktmz.t1	150	10	148	comp21288_c0	1796	584	168	101/139(72.66)	0.89	0	139	221	5e-70
Bv1u_020000_frxk.t1	425	1	402	comp21288_c0	1796	1754	567	340/402(84.58)	0.91	0	402	697	0
Bv1u_020010_irkq.t1	102	1	102	comp51581_c0	759	582	277	91/102(89.22)	0.96	0	102	191	5e-63
Bv1u_020020_yaun.t1	326	1	326	comp24545_c0	1659	441	1418	276/327(84.40)	0.91	0	327	545	0
Bv1u_020030_dyfj.t1	253	1	246	comp56274_c0	1096	123	845	172/257(66.93)	0.77	0.04	257	268	5e-89
Bv1u_020030_dyfj.t2	252	1	245	comp56274_c0	1096	123	845	172/257(66.93)	0.77	0.04	257	267	8e-89
Bv1u_020040_zyop.t1	112	1	112	comp44522_c0	1052	683	348	90/112(80.36)	0.89	0	112	190	3e-61
Bv1u_020050_hdne.t1	490	1	490	comp42905_c0	1959	1767	298	449/490(91.63)	0.95	0	490	918	0
Bv1u_020080_fyca.t1	108	1	108	comp44515_c0	706	70	381	86/108(79.63)	0.85	0	108	177	1e-57
Bv1u_020090_udfw.t1	72	1	72	comp42223_c0	927	488	703	65/72(90.28)	0.95	0	72	136	2e-41
Bv1u_020100_cfcu.t1	432	53	383	comp26885_c1	1746	1295	303	214/331(64.65)	0.81	0	331	456	1e-157
Bv1u_020110_ogpc.t1	1744	250	1743	comp38758_c0	5051	26	4693	863/1592(54.21)	0.66	0.06	1592	1504	0
Bv1u_020120_ouzs.t1	369	1	369	comp36519_c0	2025	1777	671	326/372(87.63)	0.92	0	372	666	0
Bv1u_020130_jspe.t1	92	1	92	comp41872_c0	981	152	427	90/92(97.83)	0.97	0	92	181	4e-58
Bv1u_020140_wfiq.t1	435	1	435	comp28742_c1	2294	506	1822	410/440(93.18)	0.95	0.01	440	744	0
Bv1u_020150_nsyc.t1	284	1	284	comp44024_c0	1538	299	1165	245/289(84.78)	0.92	0.01	289	477	1e-168
Bv1u_020150_nsyc.t2	289	1	289	comp44024_c0	1538	299	1165	250/289(86.51)	0.93	0	289	493	1e-175
Bv1u_020150_nsyc.t3	274	1	274	comp44024_c0	1538	299	1165	232/289(80.28)	0.87	0.05	289	468	1e-165
Bv1u_020160_rzyz.t1	512	1	511	comp32947_c0	1783	100	1653	371/518(71.62)	0.85	0.01	518	756	0
Bv1u_020170_yuon.t1	164	81	142	comp32947_c0	1783	1063	1248	27/62(43.55)	0.61	0	62	62	1e-11
Bv1u_020180_osdd.t1	71	1	71	comp18836_c0	564	100	312	66/71(92.96)	0.97	0	71	137	6e-43
Bv1u_020190_ceje.t1	96	1	96	comp20602_c0	1171	343	56	68/96(70.83)	0.86	0	96	153	2e-46
Bv1u_020200_psca.t1	794	68	757	comp28943_c0	3125	2544	487	594/695(85.47)	0.89	0	695	1012	0
Bv1u_020200_psca.t2	724	1	687	comp28943_c0	3125	2535	487	596/692(86.13)	0.9	0	692	1011	0
Bv1u_020210_jotp.t1	144	22	139	comp34129_c0	2928	154	678	61/177(34.46)	0.45	0.33	177	74.7	3e-16
Bv1u_020220_peju.t1	690	15	679	comp19450_c0	2545	2368	374	576/665(86.62)	0.94	0	665	1196	0
Bv1u_020230_wtdt.t1	244	5	243	comp43340_c0	1387	983	267	203/239(84.94)	0.92	0	239	400	1e-139
Bv1u_020240_akrj.t1	428	65	428	comp28645_c0	1618	307	1383	280/365(76.71)	0.87	0	365	573	0
Bv1u_020250_rzoc.t1	217	6	203	comp19224_c0	760	719	120	185/200(92.50)	0.95	0.01	200	382	1e-136
Bv1u_020270_kpnc.t1	136	1	135	comp20143_c0	920	803	399	124/135(91.85)	0.97	0	135	244	2e-82
Bv1u_020280_qnxe.t1	535	1	535	comp44317_c0	2154	2044	440	428/535(80.00)	0.89	0	535	881	0
Bv1u_020290_eitc.t1	136	1	118	comp41012_c0	2549	130	483	103/118(87.29)	0.91	0	118	210	1e-64
Bv1u_020290_eitc.t2	117	1	71	comp41012_c0	2549	130	342	63/71(88.73)	0.9	0	71	132	5e-37
Bv1u_020300_qwhr.t1	202	1	202	comp29010_c1	864	781	176	171/202(84.65)	0.92	0	202	368	1e-130
Bv1u_020310_ozfr.t1	356	1	356	comp19624_c0	1749	360	1439	277/363(76.31)	0.83	0.01	363	369	1e-124
Bv1u_020320_otiq.t1	148	1	148	comp41993_c0	906	176	619	136/148(91.89)	0.95	0	148	283	2e-97
Bv1u_020330_udht.t1	152	1	152	comp36225_c0	2023	1130	675	145/152(95.39)	0.98	0	152	302	1e-100
Bv1u_020340_kdfw.t1	316	1	316	comp44837_c0	1149	113	1060	283/316(89.56)	0.95	0	316	583	0
Bv1u_020340_kdfw.t2	343	15	343	comp44837_c0	1149	71	1060	288/330(87.27)	0.94	0	330	588	0
Bv1u_020350_qtai.t1	519	1	385	comp38576_c0	2662	47	1174	293/387(75.71)	0.83	0	387	549	0
Bv1u_020370_fumq.t1	254	1	200	comp36166_c0	1507	176	805	162/211(76.78)	0.83	0.05	211	262	4e-85
Bv1u_020380_ozwe.t1	319	132	318	comp33672_c0	1471	704	1258	132/187(70.59)	0.81	0	187	273	1e-135
Bv1u_020380_ozwe.t2	348	160	347	comp33672_c0	1471	701	1258	132/188(70.21)	0.81	0	188	274	3e-88
Bv1u_020390_ttis.t1	948	7	943	comp29681_c1	3633	236	3031	716/938(76.33)	0.86	0	938	1419	0
Bv1u_020410_yqsr.t1	394	70	363	comp28346_c0	1837	1373	516	140/299(46.82)	0.61	0.01	299	256	1e-79
Bv1u_020420_fezi.t1	369	42	365	comp35719_c0	1657	1385	414	250/324(77.16)	0.85	0	324	498	1e-175
Bv1u_020440_atcr.t1	247	1	247	comp32537_c0	1453	212	949	215/247(87.04)	0.93	0	247	440	1e-155
Bv1u_020440_atcr.t2	259	1	223	comp32537_c0	1453	212	877	196/223(87.89)	0.94	0	223	400	1e-139
Bv1u_020460_ztyx.t1	813	1	813	comp40179_c0	2901	2741	342	663/831(79.78)	0.85	0.02	831	1195	0
Bv1u_020470_jmcm.t1	700	1	700	comp30416_c1	2815	393	2522	649/711(91.28)	0.93	0.01	711	1271	0
Bv1u_020480_mnos.t1	637	1	637	comp34216_c0	2650	212	2119	499/641(77.85)	0.85	0	641	996	0
Bv1u_020490_gzti.t1	197	1	197	comp39005_c0	1361	382	975	166/198(83.84)	0.88	0	198	337	1e-116
Bv1u_020530_zfwy.t1	170	8	170	comp21359_c0	967	111	611	125/167(74.85)	0.83	0.02	167	202	4e-65
Bv1u_020550_dnqp.t1	123	1	123	comp43276_c0	681	117	485	122/123(99.19)	1	0	123	253	3e-87
Bv1u_020560_jhfd.t1	117	1	117	comp77402_c0	612	69	386	69/117(58.97)	0.71	0	117	130	3e-39
Bv1u_020570_eoqf.t1	173	1	171	comp37319_c0	1099	341	850	127/171(74.27)	0.87	0	171	246	7e-82
Bv1u_020580_fcaj.t1	500	1	266	comp27459_c0	2524	2064	1246	185/274(67.52)	0.77	0.02	274	350	1e-111
Bv1u_020590_cimd.t1	643	1	642	comp26759_c0	2824	2434	509	568/642(88.47)	0.94	0	642	1191	0
Bv1u_020600_pyjp.t1	377	1	374	comp20350_c0	2047	1504	389	334/374(89.30)	0.95	0	374	698	0
Bv1u_020610_wphf.t1	1297	754	1297	comp20334_c0	3064	1866	271	429/544(78.86)	0.88	0	544	890	0
Bv1u_020630_fdgx.t1	927	1	840	comp36616_c0	4645	4318	1757	778/855(90.99)	0.94	0.01	855	1435	0
Bv1u_020640_tjmp.t1	576	3	576	comp28057_c0	2563	2296	419	518/626(82.75)	0.86	0.08	626	989	0
Bv1u_020650_nniq.t1	193	1	193	comp38322_c0	1360	441	1016	177/193(91.71)	0.97	0	193	367	1e-128
Bv1u_020660_kamx.t1	66	1	65	comp22949_c0	1069	278	472	54/65(83.08)	0.89	0	65	111	2e-31
Bv1u_020680_akoz.t1	1012	267	1010	comp114148_c0	2593	72	2477	454/828(54.83)	0.66	0.1	828	719	0
Bv1u_020690_ztoy.t1	135	1	135	comp35714_c0	1004	869	465	131/135(97.04)	1	0	135	273	2e-93
Bv1u_020700_grua.t1	301	88	220	comp478686_c0	391	2	388	107/133(80.45)	0.87	0	133	188	2e-60
Bv1u_020710_yhwc.t1	411	1	411	comp33653_c2	1745	264	1499	325/414(78.50)	0.84	0	414	614	0
Bv1u_020720_upep.t1	129	1	124	comp43786_c0	893	197	568	114/124(91.94)	0.94	0	124	226	2e-75
Bv1u_020740_kgfr.t1	413	66	283	comp38884_c5	1841	395	1039	192/218(88.07)	0.93	0	218	363	1e-172
Bv1u_020740_kgfr.t2	124	1	124	comp38884_c5	1841	1138	1509	119/124(95.97)	0.98	0	124	243	9e-79
Bv1u_020740_kgfr.t3	299	66	290	comp38884_c5	1841	395	1060	199/225(88.44)	0.93	0	225	372	1e-126
Bv1u_020760_zfef.t1	572	1	562	comp80220_c0	3104	3056	1383	431/563(76.55)	0.86	0	563	886	0
Bv1u_020770_kzew.t1	115	1	115	comp23481_c0	721	30	368	73/115(63.48)	0.78	0	115	139	4e-42
Bv1u_020820_froc.t1	131	17	96	comp34686_c0	3881	113	355	31/82(37.80)	0.52	0.02	82	45.4	3e-06
Bv1u_020830_xrfj.t1	122	13	96	comp34686_c0	3881	113	367	42/85(49.41)	0.63	0.01	85	82	4e-19
Bv1u_020840_cdad.t1	169	1	169	comp28755_c0	1320	1029	523	163/169(96.45)	0.97	0	169	341	1e-118
Bv1u_020850_kfwa.t1	394	1	394	comp35880_c0	1971	1723	524	335/400(83.75)	0.9	0.01	400	663	0
Bv1u_020860_eauu.t1	420	1	408	comp34420_c1	1330	1222	2	345/409(84.35)	0.92	0	409	721	0
Bv1u_020870_pujq.t1	252	81	185	comp37805_c0	4736	3137	2823	82/105(78.10)	0.88	0	105	171	2e-48
Bv1u_020870_pujq.t2	148	1	81	comp37805_c0	4736	3065	2823	70/81(86.42)	0.93	0	81	149	2e-42
Bv1u_020880_zqor.t1	340	174	340	comp37805_c0	4736	939	1475	117/180(65.00)	0.72	0.07	180	223	6e-65
Bv1u_020900_maun.t1	864	309	862	comp40783_c1	3311	2133	469	414/555(74.59)	0.83	0	555	857	0
Bv1u_020910_xqhm.t1	291	6	288	comp35880_c0	1971	1474	536	175/317(55.21)	0.7	0.1	317	348	1e-116
Bv1u_020920_xmxo.t1	120	66	119	comp19960_c0	1326	505	344	48/54(88.89)	0.94	0	54	65.1	2e-13
Bv1u_020930_djqs.t1	308	3	302	comp44345_c0	1063	1016	72	202/319(63.32)	0.74	0.05	319	273	2e-90
Bv1u_020940_rjut.t1	313	2	306	comp50974_c0	1407	233	1114	90/307(29.32)	0.49	0	307	127	4e-33
Bv1u_020950_pfcy.t1	429	98	284	comp35298_c0	2340	1223	645	80/193(41.45)	0.6	0.03	193	155	1e-57
Bv1u_020960_rwsk.t1	37	1	37	comp44176_c0	927	491	384	28/37(75.68)	0.86	0	37	53.9	8e-11
Bv1u_020970_xqjm.t1	883	1	883	comp23056_c0	3378	364	3003	729/883(82.56)	0.9	0	883	1415	0
Bv1u_020980_sjfq.t1	494	1	489	comp38028_c0	2241	302	1768	416/491(84.73)	0.91	0	491	830	0
Bv1u_020990_qrat.t1	389	1	389	comp42454_c0	1505	1371	205	367/389(94.34)	0.98	0	389	744	0
Bv1u_021000_keaa.t1	878	360	876	comp39957_c0	2972	1675	119	438/519(84.39)	0.89	0	519	843	0
Bv1u_021010_azxk.t1	614	1	612	comp33992_c0	2014	42	1892	486/619(78.51)	0.87	0.01	619	1016	0
Bv1u_021020_oigy.t1	638	515	638	comp37153_c0	722	2	373	115/124(92.74)	0.95	0	124	249	2e-78
Bv1u_021030_xqgh.t1	230	34	223	comp28058_c0	1095	919	161	75/261(28.74)	0.43	0.27	261	87.8	4e-20
Bv1u_021040_tfig.t1	241	21	241	comp28058_c0	1095	949	152	170/270(62.96)	0.71	0.18	270	317	1e-108
Bv1u_021050_artn.t1	455	22	455	comp35460_c0	1632	109	1455	224/463(48.38)	0.65	0.06	463	451	1e-155
Bv1u_021060_dqjo.t1	241	7	241	comp121389_c0	920	46	750	201/235(85.53)	0.93	0	235	424	1e-151
Bv1u_021070_gurs.t1	258	7	258	comp38879_c1	1615	1150	311	227/280(81.07)	0.86	0.1	280	463	1e-163
Bv1u_021080_aiud.t1	72	4	64	comp38879_c1	1615	1588	1406	37/61(60.66)	0.72	0	61	68.2	3e-15
Bv1u_021090_zwgx.t1	309	1	307	comp34458_c0	1406	226	1146	254/307(82.74)	0.92	0	307	526	0
Bv1u_021090_zwgx.t2	332	1	330	comp34458_c0	1406	157	1146	275/330(83.33)	0.92	0	330	570	0
Bv1u_021100_yfrd.t1	286	38	286	comp34364_c0	1171	48	800	208/254(81.89)	0.87	0.01	254	385	1e-134
Bv1u_021120_ykma.t1	337	1	337	comp64241_c0	1284	134	1147	277/339(81.71)	0.9	0	339	556	0
Bv1u_021140_yypw.t1	163	51	163	comp27198_c0	380	376	80	71/118(60.17)	0.67	0.04	118	114	3e-33
Bv1u_021150_ynnt.t1	120	1	120	comp52234_c0	1084	385	744	112/120(93.33)	0.97	0	120	234	7e-78
Bv1u_021150_ynnt.t2	165	1	165	comp52234_c0	1084	385	744	111/165(67.27)	0.7	0	165	211	2e-68
Bv1u_021160_oohe.t1	266	126	266	comp26856_c0	1232	471	908	125/146(85.62)	0.91	0.03	146	245	1e-118
Bv1u_021170_wxrj.t1	2388	1	2388	comp39703_c0	7690	7507	191	2071/2444(84.74)	0.91	0.02	2444	4237	0
Bv1u_021170_wxrj.t2	2389	1	2389	comp39703_c0	7690	7507	191	2071/2445(84.70)	0.91	0.02	2445	4233	0
Bv1u_021170_wxrj.t3	2389	1	2389	comp39703_c0	7690	7507	191	2071/2445(84.70)	0.91	0.02	2445	4233	0
Bv1u_021180_kout.t1	307	35	306	comp32370_c0	1290	1143	250	168/310(54.19)	0.66	0.12	310	286	1e-94
Bv1u_021190_rcps.t1	81	37	81	comp42277_c0	620	231	365	44/45(97.78)	1	0	45	95.1	6e-26
Bv1u_021210_cjga.t1	335	1	335	comp41091_c0	3641	2307	3311	308/335(91.94)	0.97	0	335	623	0
Bv1u_021210_cjga.t2	343	1	343	comp41091_c0	3641	2307	3362	314/352(89.20)	0.94	0.02	352	631	0
Bv1u_021220_kcda.t1	495	1	465	comp40051_c0	3292	1520	2866	339/473(71.67)	0.78	0.01	473	605	0
Bv1u_021220_kcda.t2	477	1	447	comp40051_c0	3292	1520	2866	339/455(74.51)	0.81	0.01	455	615	0
Bv1u_021230_fjgi.t1	197	1	197	comp21035_c0	1056	904	314	184/197(93.40)	0.98	0	197	389	1e-138
Bv1u_021250_hpeo.t1	81	1	67	comp43284_c0	1217	878	621	45/87(51.72)	0.62	0.22	87	61.2	2e-12
Bv1u_021260_sucp.t1	272	104	241	comp177397_c0	415	1	414	118/138(85.51)	0.93	0	138	253	7e-86
Bv1u_021270_pgsc.t1	523	2	523	comp91183_c0	1797	1586	111	359/544(65.99)	0.74	0.04	544	581	0
Bv1u_021280_ikxt.t1	366	167	346	comp31947_c0	1295	576	1265	66/231(28.57)	0.42	0.22	231	83.2	2e-17
Bv1u_021300_cxjs.t1	1373	1	1373	comp38372_c0	5009	258	4430	1000/1416(70.62)	0.79	0.03	1416	1901	0
Bv1u_021320_rdjy.t1	557	127	544	comp40772_c3	3566	1724	462	310/427(72.60)	0.8	0.02	427	521	1e-173
Bv1u_021320_rdjy.t3	449	21	433	comp40772_c3	3566	1718	471	310/422(73.46)	0.8	0.02	422	516	1e-173
Bv1u_021330_fasa.t1	249	1	249	comp41038_c0	7186	11	721	195/250(78.00)	0.82	0	250	375	1e-119
Bv1u_021340_hiuz.t1	1478	1	1437	comp41038_c0	7186	6874	2657	1105/1455(75.95)	0.82	0.01	1455	2160	0
Bv1u_021350_qugu.t1	159	1	151	comp84288_c0	770	295	735	122/151(80.79)	0.86	0	151	236	1e-79
Bv1u_021360_ywjs.t1	326	3	323	comp44177_c0	1625	1302	340	280/321(87.23)	0.94	0	321	558	0
Bv1u_021370_opya.t1	231	1	231	comp37798_c0	2428	109	801	195/231(84.42)	0.92	0	231	410	1e-139
Bv1u_021380_ucym.t1	166	2	146	comp37798_c0	2428	2000	1569	103/145(71.03)	0.85	0	145	209	9e-64
Bv1u_021390_fqeg.t1	372	25	91	comp37798_c0	2428	2297	2100	38/67(56.72)	0.76	0	67	76.6	6e-15
Bv1u_021410_xwks.t1	269	1	269	comp74394_c0	1223	124	933	239/270(88.52)	0.94	0	270	487	1e-174
Bv1u_021420_nccw.t1	125	4	125	comp42537_c0	1085	986	537	72/151(47.68)	0.59	0.19	151	115	9e-32
Bv1u_021430_ttik.t1	164	1	164	comp19397_c0	1426	370	861	141/164(85.98)	0.93	0	164	265	7e-88
Bv1u_021450_zzzf.t1	630	1	614	comp35581_c0	2850	2429	588	582/614(94.79)	0.96	0	614	1218	0
Bv1u_021460_nnpo.t1	170	1	168	comp27715_c0	863	114	617	159/168(94.64)	0.97	0	168	332	1e-116
Bv1u_021480_xeqg.t1	455	1	455	comp35067_c0	2220	253	1611	389/456(85.31)	0.91	0	456	797	0
Bv1u_021500_eozo.t1	256	39	256	comp37246_c1	842	790	167	126/224(56.25)	0.65	0.02	224	212	3e-68
Bv1u_021520_ckug.t1	239	1	239	comp34678_c2	1173	1048	335	224/239(93.72)	0.97	0	239	457	1e-163
Bv1u_021530_rzfg.t1	172	50	164	comp38088_c0	972	651	316	55/118(46.61)	0.61	0.02	118	103	6e-27
Bv1u_021540_qrnh.t1	393	1	393	comp20180_c0	1529	1441	263	354/393(90.08)	0.94	0	393	748	0
Bv1u_021560_wmqt.t1	393	1	393	comp20180_c0	1529	1441	263	353/393(89.82)	0.94	0	393	746	0
Bv1u_021570_ejxc.t1	382	1	382	comp20180_c0	1529	1441	263	319/412(77.43)	0.82	0.07	412	646	0
Bv1u_021580_zsda.t1	393	1	393	comp20180_c0	1529	1441	263	364/393(92.62)	0.96	0	393	765	0
Bv1u_021590_jjpk.t1	288	1	288	comp25029_c0	1177	1009	146	248/289(85.81)	0.92	0	289	446	1e-158
Bv1u_021600_ukrj.t1	108	33	107	comp20860_c0	1904	780	529	35/85(41.18)	0.55	0.11	85	55.8	4e-10
Bv1u_021610_swdk.t1	505	3	505	comp19625_c0	1921	1808	312	382/505(75.64)	0.84	0	505	771	0
Bv1u_021620_dkaf.t1	410	1	410	comp20374_c0	1586	1461	232	347/410(84.63)	0.93	0	410	732	0
Bv1u_021630_pnay.t1	670	238	665	comp29096_c0	2127	331	1665	213/447(47.65)	0.63	0.04	447	408	1e-133
Bv1u_021640_jhtd.t1	192	1	127	comp41730_c1	1057	120	554	67/152(44.08)	0.56	0.16	152	120	1e-32
Bv1u_021650_jytm.t1	764	151	758	comp17551_c0	3569	3400	1472	206/644(31.99)	0.51	0.05	644	347	1e-104
Bv1u_021650_jytm.t2	753	151	712	comp17551_c0	3569	3400	1610	197/598(32.94)	0.52	0.06	598	347	1e-104
Bv1u_021660_koym.t1	176	1	176	comp37409_c0	1799	1558	962	133/200(66.50)	0.75	0.12	200	257	2e-83
Bv1u_021670_rogk.t1	543	117	542	comp35441_c0	1711	112	1380	375/427(87.82)	0.91	0	427	777	0
Bv1u_021680_cgej.t1	1276	626	1276	comp40133_c0	4217	2191	227	555/657(84.47)	0.91	0	657	1145	0
Bv1u_021690_okrm.t1	209	1	198	comp59618_c0	834	789	208	77/198(38.89)	0.57	0	198	131	2e-37
Bv1u_021700_emiw.t1	422	1	422	comp43432_c0	1867	226	1482	400/422(94.79)	0.96	0	422	826	0
Bv1u_021710_ikat.t1	528	359	528	comp41656_c0	3108	1270	761	158/170(92.94)	0.95	0	170	336	1e-104
Bv1u_021720_ndfx.t1	591	1	591	comp19474_c0	4286	2357	267	575/697(82.50)	0.83	0.15	697	1096	0
Bv1u_021730_ckrz.t1	502	1	502	comp20131_c0	2381	1975	455	409/507(80.67)	0.87	0	507	753	0
Bv1u_021740_weef.t1	338	1	338	comp43641_c0	1561	206	1219	326/338(96.45)	0.97	0	338	667	0
Bv1u_021750_sjgx.t1	512	1	512	comp55621_c0	2154	332	1864	476/512(92.97)	0.95	0	512	978	0
Bv1u_021760_skch.t1	542	181	381	comp37408_c0	1893	1434	832	185/201(92.04)	0.96	0	201	382	0
Bv1u_021770_ecjz.t1	345	145	345	comp29693_c0	1259	515	1117	169/201(84.08)	0.94	0	201	362	1e-167
Bv1u_021780_qodr.t1	211	1	211	comp26188_c0	1244	284	916	188/211(89.10)	0.96	0	211	400	1e-141
Bv1u_021790_znfo.t1	517	2	517	comp42030_c0	2024	1851	301	469/517(90.72)	0.95	0	517	941	0
Bv1u_021820_rtss.t1	450	1	450	comp43579_c0	2203	1734	403	396/453(87.42)	0.92	0	453	800	0
Bv1u_021830_ukiy.t1	107	1	106	comp28783_c1	764	213	527	78/106(73.58)	0.83	0	106	162	3e-51
Bv1u_021840_yxkt.t1	152	1	152	comp38971_c1	985	117	572	146/152(96.05)	0.98	0	152	304	1e-105
Bv1u_021850_ehnz.t1	276	1	262	comp28984_c0	1478	211	993	229/262(87.40)	0.93	0	262	474	1e-168
Bv1u_021860_wyes.t1	699	12	687	comp100157_c0	3406	3165	1153	224/678(33.04)	0.53	0	678	360	1e-110
Bv1u_021870_owfa.t1	260	1	200	comp41235_c0	1606	160	852	156/231(67.53)	0.75	0.13	231	255	7e-82
Bv1u_021880_rims.t1	676	23	675	comp48406_c0	2595	2329	377	583/653(89.28)	0.93	0	653	1197	0
Bv1u_021890_rauo.t1	531	2	286	comp26585_c0	855	855	1	240/285(84.21)	0.9	0	285	501	1e-177
Bv1u_021900_qkqw.t1	212	65	210	comp449567_c0	484	482	15	110/157(70.06)	0.78	0.07	157	219	4e-73
Bv1u_021910_yrhm.t1	288	1	288	comp43199_c0	1598	1470	619	208/290(71.72)	0.82	0	290	367	1e-125
Bv1u_021910_yrhm.t2	274	18	274	comp43199_c0	1598	1377	619	186/259(71.81)	0.82	0	259	357	1e-121
Bv1u_021920_zzxq.t1	203	1	203	comp19737_c0	1441	1262	603	172/225(76.44)	0.81	0.09	225	331	1e-113
Bv1u_021930_ocak.t1	307	1	307	comp44964_c0	1533	295	1215	288/307(93.81)	0.97	0	307	582	0
Bv1u_021940_keap.t1	669	18	652	comp34760_c0	2751	351	2261	402/642(62.62)	0.8	0.01	642	853	0
Bv1u_021970_aqcf.t1	439	1	439	comp18964_c0	1892	182	1495	384/439(87.47)	0.92	0	439	797	0
Bv1u_021980_jxpf.t1	232	3	222	comp37431_c0	1036	95	754	179/220(81.36)	0.9	0	220	366	1e-128
Bv1u_021990_hghg.t1	163	22	154	comp30629_c0	716	581	177	92/136(67.65)	0.81	0.02	136	196	6e-64
Bv1u_022000_icyq.t1	232	4	222	comp37431_c0	1036	98	754	179/219(81.74)	0.9	0	219	363	1e-127
Bv1u_022010_eqko.t1	1162	923	1039	comp46967_c0	874	279	581	39/120(32.50)	0.54	0.02	120	58.2	1e-08
Bv1u_022030_hamc.t1	181	1	167	comp42425_c0	1503	842	345	111/167(66.47)	0.83	0	167	246	7e-80
Bv1u_022040_mogs.t1	416	1	343	comp34824_c0	1668	595	1623	311/343(90.67)	0.96	0	343	622	0
Bv1u_022050_hwze.t1	260	8	140	comp332310_c0	529	112	459	41/133(30.83)	0.49	0	133	55.1	4e-09
Bv1u_022060_qpkq.t1	341	1	340	comp45870_c0	1566	224	1225	302/341(88.56)	0.92	0	341	596	0
Bv1u_022070_einu.t1	223	1	223	comp42452_c0	1125	119	787	213/223(95.52)	0.98	0	223	450	1e-161
Bv1u_022080_gtuc.t1	499	62	499	comp28902_c0	2924	1773	472	226/444(50.90)	0.68	0.01	444	479	1e-160
Bv1u_022090_ucnp.t1	514	73	514	comp28902_c0	2924	1782	460	227/448(50.67)	0.68	0.01	448	476	1e-158
Bv1u_022100_pwfw.t1	222	1	221	comp40140_c0	4948	1306	629	183/230(79.57)	0.86	0.03	230	375	1e-120
Bv1u_022110_txcr.t1	692	2	692	comp26900_c0	2680	2540	468	608/691(87.99)	0.95	0	691	1241	0
Bv1u_022120_yksy.t1	581	1	581	comp72272_c0	1697	9	1673	433/581(74.53)	0.82	0	581	861	0
Bv1u_022130_wekc.t1	709	1	706	comp70658_c0	2497	2275	149	572/715(80.00)	0.87	0.01	715	1144	0
Bv1u_022140_inyc.t1	610	45	610	comp28519_c2	2097	2065	368	511/567(90.12)	0.94	0	567	1029	0
Bv1u_022150_yckc.t1	128	83	128	comp33490_c1	339	300	166	42/46(91.30)	0.93	0	46	88.6	1e-23
Bv1u_022160_aagp.t1	245	33	235	comp17425_c0	831	42	662	188/208(90.38)	0.93	0.02	208	330	1e-115
Bv1u_022170_pppg.t1	1791	1	1791	comp43065_c0	5988	225	5633	1675/1805(92.80)	0.95	0	1805	3380	0
Bv1u_022180_wsen.t1	166	4	161	comp20156_c0	1054	122	532	68/158(43.04)	0.55	0	158	107	2e-28
Bv1u_022190_hkck.t1	98	1	98	comp42830_c0	971	842	549	90/98(91.84)	0.94	0	98	186	7e-60
Bv1u_022200_yhfy.t1	334	58	334	comp25229_c0	1051	29	865	242/285(84.91)	0.88	0.02	285	353	1e-121
Bv1u_022210_gfqd.t1	897	407	897	comp29030_c1	1980	2	1474	446/491(90.84)	0.96	0	491	922	0
Bv1u_022230_pdsk.t1	895	3	626	comp29029_c1	2130	1886	3	527/630(83.65)	0.91	0	630	1031	0
Bv1u_022230_pdsk.t2	896	3	627	comp29029_c1	2130	1886	3	527/631(83.52)	0.91	0	631	1027	0
Bv1u_022240_speq.t1	365	1	364	comp42870_c0	1573	111	1220	303/370(81.89)	0.9	0.01	370	633	0
Bv1u_022250_ihcz.t1	247	4	247	comp42870_c0	1573	489	1220	203/244(83.20)	0.91	0	244	435	1e-152
Bv1u_022260_ahxx.t1	370	99	327	comp65008_c0	1464	1049	363	183/229(79.91)	0.86	0	229	382	1e-160
Bv1u_022260_ahxx.t2	179	99	179	comp65008_c0	1464	1049	807	66/81(81.48)	0.86	0	81	142	1e-67
Bv1u_022260_ahxx.t3	157	1	114	comp65008_c0	1464	704	363	94/114(82.46)	0.88	0	114	200	4e-73
Bv1u_022280_wqeu.t1	374	3	372	comp39363_c0	1401	61	1167	244/372(65.59)	0.77	0	372	503	1e-178
Bv1u_022290_rhen.t1	196	18	182	comp39363_c0	1401	112	606	105/166(63.25)	0.77	0	166	212	6e-67
Bv1u_022310_dhrd.t1	226	5	220	comp38781_c0	914	220	759	138/216(63.89)	0.76	0	216	261	1e-87
Bv1u_022320_guid.t1	115	40	115	comp42054_c0	1122	261	488	26/76(34.21)	0.53	0	76	48.9	1e-07
Bv1u_022340_kmcw.t1	698	3	698	comp20697_c0	2511	2348	231	557/720(77.36)	0.83	0.03	720	1062	0
Bv1u_022350_zmsa.t1	292	7	291	comp23526_c0	906	903	49	239/285(83.86)	0.91	0	285	514	0
Bv1u_022360_mcie.t1	340	1	340	comp45309_c0	1377	192	1190	281/340(82.65)	0.89	0	340	585	0
Bv1u_022370_deqm.t1	706	292	706	comp28973_c0	1960	1617	376	372/416(89.42)	0.94	0	416	659	0
Bv1u_022380_aiqx.t1	499	1	499	comp42755_c0	1900	1755	259	470/499(94.19)	0.98	0	499	878	0
Bv1u_022390_yxcf.t1	217	2	211	comp39128_c0	1071	166	810	163/216(75.46)	0.83	0.02	216	233	3e-76
Bv1u_022400_apow.t1	610	167	610	comp40446_c0	1806	1558	215	312/450(69.33)	0.83	0.01	450	643	0
Bv1u_022420_isge.t1	255	2	240	comp40446_c0	1806	1546	821	154/242(63.64)	0.82	0.01	242	326	1e-109
Bv1u_022440_agzp.t1	506	1	285	comp40446_c0	1806	1675	821	215/285(75.44)	0.85	0	285	435	1e-147
Bv1u_022460_qtnn.t1	488	24	488	comp40446_c0	1806	1612	215	331/466(71.03)	0.84	0	466	700	0
Bv1u_022470_qtfp.t1	488	24	488	comp40446_c0	1806	1609	215	331/465(71.18)	0.85	0	465	711	0
Bv1u_022480_xehy.t1	2989	1	2989	comp40334_c1	9843	422	9379	2616/2992(87.43)	0.92	0	2992	5033	0
Bv1u_022490_naua.t1	239	1	238	comp19121_c0	948	883	179	176/238(73.95)	0.83	0	238	299	1e-102
Bv1u_022500_wgyn.t1	463	1	463	comp35983_c0	2968	2663	1275	404/463(87.26)	0.93	0	463	856	0
Bv1u_022510_ipzu.t1	548	1	548	comp28568_c0	2208	2025	358	460/558(82.44)	0.89	0.01	558	942	0
Bv1u_022510_ipzu.t2	546	1	546	comp28568_c0	2208	2025	358	458/558(82.08)	0.88	0.02	558	933	0
Bv1u_022520_nmfi.t1	513	9	509	comp35983_c0	2968	2789	1278	284/511(55.58)	0.69	0.01	511	563	0
Bv1u_022520_nmfi.t2	553	9	549	comp35983_c0	2968	2789	1278	284/551(51.54)	0.64	0.01	551	544	0
Bv1u_022530_edtn.t1	94	1	94	comp32401_c0	2049	1534	1797	61/95(64.21)	0.73	0.01	95	105	7e-28
Bv1u_022540_huqf.t1	384	13	384	comp32401_c0	2049	205	1410	238/409(58.19)	0.65	0.09	409	302	2e-96
Bv1u_022550_nkzj.t1	457	260	457	comp39884_c0	1886	1086	1679	191/198(96.46)	0.97	0	198	394	0
Bv1u_022560_gzfp.t1	235	1	231	comp40232_c0	1517	1096	413	132/231(57.14)	0.72	0	231	248	1e-79
Bv1u_022570_yzuj.t1	446	168	319	comp38706_c0	3145	1435	1890	106/152(69.74)	0.79	0	152	218	2e-62
Bv1u_022570_yzuj.t2	264	1	137	comp38706_c0	3145	1480	1890	98/137(71.53)	0.8	0	137	201	1e-58
Bv1u_022580_ccjj.t1	1277	1	1277	comp19474_c0	4286	4097	267	1244/1277(97.42)	0.98	0	1277	2427	0
Bv1u_022590_npmu.t1	408	9	408	comp42613_c0	1471	1431	217	320/409(78.24)	0.89	0.02	409	614	0
Bv1u_022600_ozxa.t1	682	562	682	comp52261_c0	576	51	416	99/122(81.15)	0.86	0	122	160	2e-45
Bv1u_022610_exyc.t1	208	1	207	comp40792_c1	1392	301	1050	159/250(63.60)	0.72	0.17	250	291	1e-97
Bv1u_022620_zryo.t1	160	1	160	comp28335_c0	933	775	296	156/160(97.50)	0.99	0	160	328	1e-115
Bv1u_022630_htys.t1	327	1	327	comp21411_c0	1524	265	1245	285/327(87.16)	0.93	0	327	594	0
Bv1u_022650_gshx.t1	146	31	145	comp40154_c2	2905	2214	1867	79/116(68.10)	0.85	0	116	170	1e-49
Bv1u_022650_gshx.t2	115	2	114	comp40154_c2	2905	2208	1867	78/114(68.42)	0.85	0	114	167	2e-49
Bv1u_022660_iszi.t1	263	1	263	comp156136_c0	910	862	86	231/263(87.83)	0.93	0	263	474	1e-171
Bv1u_022670_jwmr.t1	212	1	212	comp23888_c0	1327	332	967	195/212(91.98)	0.96	0	212	397	1e-139
Bv1u_022690_xgpx.t1	544	1	230	comp38920_c0	2279	2098	1403	177/234(75.64)	0.83	0.01	234	361	1e-116
Bv1u_022710_ykoj.t1	403	68	403	comp37356_c0	1441	1396	395	283/336(84.23)	0.9	0	336	583	0
Bv1u_022730_ryse.t1	811	122	809	comp53829_c0	2524	271	2337	588/690(85.22)	0.93	0	690	1223	0
Bv1u_022740_ssdy.t1	777	1	777	comp28172_c0	2768	2639	309	675/778(86.76)	0.93	0	778	1391	0
Bv1u_022760_cmek.t1	782	12	782	comp28172_c0	2768	2609	309	535/778(68.77)	0.79	0	778	1035	0
Bv1u_022770_widh.t1	1128	72	1128	comp34426_c0	3991	3453	313	922/1061(86.90)	0.92	0	1061	1767	0
Bv1u_022780_qfpo.t1	494	1	494	comp37379_c1	1711	126	1595	391/494(79.15)	0.88	0	494	754	0
Bv1u_022790_dzum.t1	375	35	371	comp17273_c0	1217	1089	64	198/344(57.56)	0.77	0.02	344	432	1e-151
Bv1u_022800_hiyy.t1	366	21	366	comp28116_c0	1255	1198	161	304/346(87.86)	0.94	0	346	650	0
Bv1u_022810_pezi.t1	430	19	422	comp22487_c0	2014	659	1849	207/420(49.29)	0.66	0.03	420	386	1e-128
Bv1u_022830_kouh.t1	170	3	170	comp21151_c0	847	129	617	123/170(72.35)	0.82	0.01	170	192	1e-61
Bv1u_022840_ktmf.t1	379	1	172	comp41511_c0	1818	1649	957	85/231(36.80)	0.52	0.25	231	144	2e-63
Bv1u_022840_ktmf.t2	321	91	300	comp41511_c0	1818	931	281	82/225(36.44)	0.55	0.06	225	116	7e-29
Bv1u_022850_nucf.t1	609	1	609	comp41641_c0	5262	5077	3224	473/618(76.54)	0.85	0.01	618	969	0
Bv1u_022860_epdp.t1	380	1	279	comp33947_c0	1889	137	1018	160/315(50.79)	0.59	0.11	315	181	2e-51
Bv1u_022870_wexc.t1	355	1	355	comp18910_c0	1696	1470	298	326/391(83.38)	0.87	0.09	391	638	0
Bv1u_022880_pxrc.t1	299	1	93	comp9326_c0	268	4	267	69/95(72.63)	0.83	0.02	95	125	2e-36
Bv1u_022900_ggui.t1	532	1	532	comp39677_c0	3119	128	1729	440/535(82.24)	0.9	0	535	910	0
Bv1u_022910_dmnk.t1	451	28	437	comp40278_c0	1996	1723	506	202/410(49.27)	0.63	0	410	411	1e-138
Bv1u_022920_wjsi.t1	1092	1	1089	comp39597_c0	4000	3550	284	1044/1089(95.87)	0.98	0	1089	2167	0
Bv1u_022930_taaj.t1	699	1	699	comp18891_c0	2929	2746	650	621/699(88.84)	0.94	0	699	1251	0
Bv1u_022940_ccea.t1	362	1	362	comp26752_c0	1697	1418	333	339/362(93.65)	0.96	0	362	670	0
Bv1u_022950_nyhr.t1	64	1	64	comp20166_c0	629	414	223	62/64(96.88)	0.98	0	64	129	1e-39
Bv1u_022960_ajnf.t1	284	1	284	comp36960_c0	1704	1137	289	231/284(81.34)	0.88	0	284	480	1e-169
Bv1u_022970_fugt.t1	378	38	374	comp17273_c0	1217	1089	64	199/344(57.85)	0.77	0.02	344	434	1e-152
Bv1u_022980_krni.t1	380	24	376	comp17273_c0	1217	1143	64	203/362(56.08)	0.74	0.02	362	431	1e-150
Bv1u_022990_axrz.t1	192	54	189	comp35483_c0	1390	527	940	109/138(78.99)	0.83	0.01	138	218	1e-77
Bv1u_023000_dmoz.t1	333	36	245	comp34181_c0	2298	627	1	196/210(93.33)	0.97	0	210	367	1e-121
Bv1u_023010_fuxg.t1	562	1	562	comp20727_c0	2363	2005	323	518/562(92.17)	0.95	0	562	997	0
Bv1u_023020_eqxy.t1	235	1	235	comp42095_c0	1358	292	996	224/235(95.32)	0.97	0	235	459	1e-163
Bv1u_023040_qjyj.t1	457	1	457	comp27449_c0	1591	137	1507	374/457(81.84)	0.9	0	457	791	0
Bv1u_023050_azxj.t1	377	1	377	comp36284_c0	1788	280	1410	300/380(78.95)	0.87	0	380	609	0
Bv1u_023060_yfng.t1	305	1	304	comp60122_c0	1304	1250	342	251/307(81.76)	0.88	0	307	513	0
Bv1u_023070_xucf.t1	178	2	161	comp27045_c0	2339	1204	1770	95/189(50.26)	0.61	0.15	189	159	1e-45
Bv1u_023080_kipp.t1	49	1	22	comp20983_c0	954	556	491	21/22(95.45)	0.95	0	22	47.8	2e-08
Bv1u_023090_xysm.t1	626	1	626	comp25988_c0	2362	2317	431	556/630(88.25)	0.95	0	630	1154	0
Bv1u_023100_eikz.t1	442	1	442	comp20074_c0	2061	138	1463	413/443(93.23)	0.97	0	443	863	0
Bv1u_023110_esno.t1	142	1	142	comp20983_c0	954	853	428	131/142(92.25)	0.96	0	142	232	3e-77
Bv1u_023120_ouxx.t1	443	1	443	comp21290_c0	1666	1554	187	308/457(67.40)	0.81	0.03	457	628	0
Bv1u_023130_oaat.t1	693	7	693	comp42402_c0	2964	206	2269	616/688(89.53)	0.94	0	688	1236	0
Bv1u_023140_ssoy.t1	580	1	580	comp28446_c0	2358	296	2062	419/601(69.72)	0.76	0.03	601	723	0
Bv1u_023150_wtza.t1	914	41	408	comp25407_c0	1080	2	1075	299/368(81.25)	0.87	0	368	595	0
Bv1u_023160_pmhw.t1	979	1	978	comp38592_c0	4271	3420	478	499/1018(49.02)	0.63	0.03	1018	849	0
Bv1u_023170_meir.t1	220	1	215	comp38592_c0	4271	4149	3493	121/220(55.00)	0.7	0.02	220	228	1e-68
Bv1u_023180_ydow.t1	236	1	222	comp38592_c0	4271	4170	3490	81/231(35.06)	0.52	0.03	231	98.6	3e-23
Bv1u_023190_umqg.t1	987	15	980	comp38592_c0	4271	3495	541	508/1021(49.76)	0.63	0.05	1021	866	0
Bv1u_023200_otir.t1	825	1	811	comp39346_c1	2988	2823	349	490/829(59.11)	0.72	0.02	829	918	0
Bv1u_023210_uhio.t1	301	60	286	comp39346_c0	1190	2	697	183/232(78.88)	0.88	0.02	232	384	1e-133
Bv1u_023210_uhio.t2	435	60	410	comp39346_c0	1190	2	1189	257/396(64.90)	0.75	0.11	396	486	1e-171
Bv1u_023220_zawj.t1	234	5	73	comp332310_c0	529	109	309	38/69(55.07)	0.72	0	69	73.9	4e-16
Bv1u_023230_nasc.t1	1283	1	1282	comp38120_c0	4539	4279	416	1127/1289(87.43)	0.92	0	1289	2263	0
Bv1u_023250_jpet.t1	633	6	550	comp28543_c0	4893	2413	4113	348/569(61.16)	0.72	0.04	569	677	0
Bv1u_023260_mpwm.t1	503	1	503	comp41043_c0	5853	347	1852	448/503(89.07)	0.94	0	503	937	0
Bv1u_023270_knkr.t1	116	1	116	comp53562_c0	793	60	407	89/116(76.72)	0.93	0	116	191	1e-62
Bv1u_023280_gttr.t1	294	1	294	comp42917_c0	1456	291	1172	288/294(97.96)	0.99	0	294	598	0
Bv1u_023290_noer.t1	1383	1	1383	comp36781_c0	4845	4812	679	1094/1387(78.88)	0.87	0	1387	2147	0
Bv1u_023290_noer.t2	1382	1	1382	comp36781_c0	4845	4812	679	1094/1386(78.93)	0.87	0	1386	2148	0
Bv1u_023300_qiif.t1	69	1	66	comp42416_c0	3410	3159	2944	40/72(55.56)	0.65	0.08	72	58.9	6e-12
Bv1u_023310_jdhh.t1	495	1	494	comp40098_c0	3708	146	1636	380/503(75.55)	0.83	0.01	503	737	0
Bv1u_023320_auuk.t1	447	1	443	comp27827_c0	2510	291	1619	419/443(94.58)	0.98	0	443	867	0
Bv1u_023330_eqpx.t1	197	1	197	comp27827_c0	2510	1782	2372	179/197(90.86)	0.96	0	197	378	1e-127
Bv1u_023340_uwew.t1	240	1	240	comp19204_c0	1081	141	875	185/255(72.55)	0.77	0.05	255	305	1e-104
Bv1u_023350_rmjk.t1	215	1	215	comp23510_c0	1224	248	934	187/229(81.66)	0.89	0.06	229	396	1e-139
Bv1u_023360_xjen.t1	86	1	85	comp32189_c0	3079	657	403	67/85(78.82)	0.89	0	85	150	1e-43
Bv1u_023370_dkjg.t1	271	1	271	comp41840_c0	1433	1144	320	243/276(88.04)	0.91	0.01	276	420	1e-147
Bv1u_023380_ihxt.t1	1087	1	1086	comp41585_c0	4231	682	3939	992/1086(91.34)	0.95	0	1086	2028	0
Bv1u_023390_xmzm.t1	141	1	141	comp47914_c0	976	744	322	130/141(92.20)	0.94	0	141	273	3e-93
Bv1u_023400_pqpd.t1	844	58	844	comp36948_c0	2746	1	2520	596/843(70.70)	0.81	0.06	843	1058	0
Bv1u_023410_gdnh.t1	1228	3	1211	comp38592_c0	4271	4140	484	707/1256(56.29)	0.69	0.03	1256	1288	0
Bv1u_023430_cpdp.t1	1214	1	1209	comp38592_c0	4271	4137	484	706/1257(56.17)	0.69	0.03	1257	1275	0
Bv1u_023440_exxy.t1	89	1	89	comp50315_c0	1441	717	451	78/89(87.64)	0.94	0	89	167	2e-51
Bv1u_023460_snqp.t1	416	1	416	comp37697_c1	2682	216	1466	331/417(79.38)	0.87	0	417	634	0
Bv1u_023470_axoc.t1	186	3	186	comp18902_c0	1123	245	796	148/184(80.43)	0.88	0	184	291	4e-99
Bv1u_023490_fsru.t1	184	1	184	comp35735_c0	1769	900	1451	164/184(89.13)	0.92	0	184	333	1e-113
Bv1u_023500_nfkd.t1	114	1	113	comp27913_c0	1259	761	1096	89/113(78.76)	0.89	0	113	172	2e-53
Bv1u_023520_ffkj.t1	53	2	53	comp39396_c0	505	160	309	24/52(46.15)	0.57	0	52	45.1	1e-07
Bv1u_023540_yreh.t1	119	1	119	comp33874_c0	788	138	494	94/119(78.99)	0.86	0	119	196	3e-64
Bv1u_023560_uqdr.t1	414	1	414	comp27399_c0	1464	1428	196	292/414(70.53)	0.82	0	414	560	0
Bv1u_023610_eece.t1	81	1	72	comp21356_c1	2816	613	401	26/73(35.62)	0.56	0.01	73	47.4	1e-07
Bv1u_023630_gite.t1	309	1	309	comp53566_c0	1710	389	1249	168/323(52.01)	0.61	0.04	323	215	2e-65
Bv1u_023650_txxe.t1	686	27	315	comp41685_c0	3663	894	1883	123/332(37.05)	0.5	0.12	332	198	9e-67
Bv1u_023660_aycs.t1	66	1	66	comp41637_c1	1017	454	651	58/66(87.88)	0.98	0	66	132	2e-39
Bv1u_023700_dtxi.t1	79	1	79	comp53850_c0	631	438	196	51/81(62.96)	0.76	0.02	81	82.4	5e-21
Bv1u_023710_ftta.t1	680	1	680	comp19149_c0	2256	2204	144	533/690(77.25)	0.86	0.01	690	1059	0
Bv1u_023720_xtxt.t1	1169	310	1166	comp41420_c2	3277	2983	419	710/858(82.75)	0.91	0	858	1448	0
Bv1u_023730_ftdk.t1	196	1	196	comp19035_c0	1201	865	278	187/196(95.41)	0.97	0	196	372	1e-130
Bv1u_023740_zagw.t1	790	1	663	comp40675_c1	2176	25	2175	623/717(86.89)	0.89	0.07	717	1260	0
Bv1u_023750_kkns.t1	541	22	540	comp19407_c0	2379	431	1996	437/524(83.40)	0.88	0	524	909	0
Bv1u_023760_tpwj.t1	321	1	319	comp20215_c0	1573	184	1146	257/327(78.59)	0.86	0.02	327	475	1e-167
Bv1u_023770_eghq.t1	185	1	178	comp24819_c0	924	825	295	104/186(55.91)	0.66	0.04	186	159	4e-48
Bv1u_023810_cicr.t1	543	30	543	comp28519_c1	2484	2288	738	420/532(78.95)	0.83	0.03	532	804	0
Bv1u_023820_gdeh.t1	185	7	129	comp41717_c2	4535	3488	3111	58/126(46.03)	0.69	0.02	126	121	5e-32
Bv1u_023830_fasd.t1	139	1	139	comp49937_c0	1459	769	1185	106/139(76.26)	0.91	0	139	239	5e-78
Bv1u_023850_tuyq.t1	366	71	193	comp43881_c0	4695	3254	3628	102/125(81.60)	0.88	0.01	125	211	1e-60
Bv1u_023860_hfrm.t1	195	1	188	comp19752_c0	1515	645	1208	157/188(83.51)	0.91	0	188	290	8e-97
Bv1u_023870_jmws.t1	242	2	109	comp41478_c0	2119	487	825	41/113(36.28)	0.59	0.04	113	79.3	1e-16
Bv1u_023880_tmqz.t1	63	1	60	comp19752_c0	1515	84	263	48/60(80.00)	0.86	0	60	83.2	2e-20
Bv1u_023890_zjfn.t1	406	1	406	comp18980_c0	2441	672	1889	329/409(80.44)	0.89	0	409	684	0
Bv1u_023910_jhym.t1	355	1	355	comp35052_c0	1620	337	1398	273/355(76.90)	0.87	0	355	572	0
Bv1u_023930_sifw.t1	156	11	156	comp42071_c0	861	737	258	87/160(54.37)	0.68	0.08	160	153	1e-46
Bv1u_023940_fahw.t1	607	1	605	comp19662_c0	3302	2204	390	478/606(78.88)	0.89	0	606	975	0
Bv2_023950_krfg.t1	526	57	526	comp18304_c0	1535	2	1402	334/470(71.06)	0.84	0	470	672	0
Bv2_023960_wjdk.t1	80	16	80	comp28502_c0	1504	627	433	55/65(84.62)	0.9	0	65	114	2e-31
Bv2_023970_qztw.t1	508	61	500	comp18304_c0	1535	2	1399	306/469(65.25)	0.79	0.06	469	632	0
Bv2_023980_cngu.t1	238	29	238	comp28652_c0	1280	1142	510	126/215(58.60)	0.72	0.02	215	243	1e-78
Bv2_024000_jgxq.t1	167	2	167	comp56796_c0	973	187	729	133/181(73.48)	0.77	0.08	181	265	7e-90
Bv2_024010_ijoy.t1	203	1	203	comp40327_c0	1930	190	861	145/224(64.73)	0.74	0.09	224	270	2e-87
Bv2_024010_ijoy.t2	210	1	200	comp40327_c0	1930	190	852	141/221(63.80)	0.73	0.09	221	262	2e-84
Bv2_024020_yfhy.t1	441	1	441	comp18917_c0	1792	285	1607	376/444(84.68)	0.9	0	444	774	0
Bv2_024030_huft.t1	396	75	143	comp205339_c0	890	763	557	51/69(73.91)	0.79	0	69	110	2e-27
Bv2_024030_huft.t2	352	75	143	comp205339_c0	890	763	557	51/69(73.91)	0.79	0	69	109	2e-27
Bv2_024040_homk.t1	93	2	91	comp27950_c0	988	696	430	77/90(85.56)	0.9	0	90	161	3e-50
Bv2_024050_uksi.t1	253	1	252	comp75457_c0	1004	91	891	200/267(74.91)	0.82	0.05	267	360	1e-126
Bv2_024060_eewq.t1	305	1	305	comp35690_c0	1236	1090	167	205/353(58.07)	0.65	0.13	353	333	1e-113
Bv2_024070_mkkf.t1	267	54	266	comp43226_c0	866	95	697	155/213(72.77)	0.81	0	213	302	1e-103
Bv2_024070_mkkf.t2	269	62	268	comp43226_c0	866	113	697	153/207(73.91)	0.82	0	207	300	1e-102
Bv2_024080_hefh.t1	536	4	331	comp26951_c0	2070	182	1171	261/330(79.09)	0.87	0	330	526	0
Bv2_024090_zsgh.t1	460	2	460	comp41611_c0	1860	1692	283	390/470(82.98)	0.9	0.02	470	810	0
Bv2_024100_tcqi.t1	1706	416	1706	comp29387_c0	4442	4441	575	1173/1291(90.86)	0.95	0	1291	2405	0
Bv2_024110_hukh.t1	362	1	362	comp30664_c0	1427	1367	333	273/362(75.41)	0.83	0	362	523	0
Bv2_024120_xxaq.t1	94	36	86	comp40980_c0	1012	681	812	25/51(49.02)	0.64	0	51	43.9	3e-06
Bv2_024130_ooek.t1	1823	1	1149	comp39819_c1	6007	137	3586	978/1150(85.04)	0.91	0	1150	2040	0
Bv2_024140_fxin.t1	368	1	368	comp21401_c0	2862	2267	1056	200/404(49.50)	0.66	0.08	404	416	1e-138
Bv2_024150_mcpp.t1	429	1	429	comp35709_c0	1994	1415	135	347/435(79.77)	0.86	0.01	435	697	0
Bv2_024160_yqof.t1	394	1	394	comp45562_c0	1668	82	1317	267/418(63.88)	0.75	0.05	418	438	1e-151
Bv2_024170_idtw.t1	387	1	376	comp45875_c0	1452	1369	272	324/377(85.94)	0.9	0	377	650	0
Bv2_024170_idtw.t2	396	1	385	comp45875_c0	1452	1369	272	324/386(83.94)	0.88	0	386	642	0
Bv2_024180_jyxp.t1	950	5	950	comp39888_c0	3831	689	3499	383/956(40.06)	0.58	0.01	956	624	0
Bv2_024180_jyxp.t2	949	5	949	comp39888_c0	3831	689	3499	384/956(40.17)	0.58	0.01	956	624	0
Bv2_024190_yzom.t1	440	1	440	comp36419_c0	1916	310	1650	392/452(86.73)	0.9	0.02	452	791	0
Bv2_024200_hynn.t1	384	5	384	comp36419_c0	1916	517	1650	310/380(81.58)	0.9	0	380	652	0
Bv2_024210_pmxz.t1	639	1	638	comp19575_c0	4595	2194	338	497/653(76.11)	0.83	0.02	653	950	0
Bv2_024220_uwex.t1	356	1	356	comp44353_c0	1318	1213	140	311/358(86.87)	0.95	0	358	636	0
[truncated: 21,878 more rows]

## Sheet: Additional file 11c (13334)
Additional file 11c.Results of pairs of putative orthologs between sand rice and sugar beet.
Query_id	Query_length	Query_start	Query_end	Subject_id	Subject_length	Subject_start	Subject_end	Identity	Positive	Gap	Align_length	Score	E_value
comp100083_c0	997	818	390	Bv7_159500_egue.t1	133	1	133	72/143(50.35)	0.65	0	143	130	1e-37
comp100113_c0	384	150	275	Bv6_142540_nuwx.t1	44	1	42	34/42(80.95)	0.88	0	42	80.9	1e-21
comp100157_c0	3406	3318	856	Bv6_148950_yxod.t1	838	1	838	681/839(81.17)	0.88	0.02	839	1390	0
comp10027_c0	709	2	709	Bv7_178280_zdxk.t1	636	392	627	211/236(89.41)	0.97	0	236	441	1e-153
comp100270_c0	662	602	141	Bv9_224270_aipe.t1	154	1	153	125/154(81.17)	0.88	0	154	243	9e-83
comp100271_c0	1869	139	1557	Bv6_148780_pnnc.t1	483	5	481	376/481(78.17)	0.88	0.01	481	746	0
comp100300_c0	1953	1924	80	Bv4_085200_cwuk.t1	614	1	614	534/615(86.83)	0.93	0	615	1057	0
comp100310_c0	449	2	364	Bv_35520_txsh.t1	178	59	176	77/121(63.64)	0.8	0	121	155	4e-49
comp100425_c0	872	5	535	Bv9_230030_usns.t1	193	16	190	134/180(74.44)	0.81	0.01	180	240	3e-80
comp100537_c0	1148	2	967	Bv3_068240_piri.t1	560	223	559	261/345(75.65)	0.81	0.06	345	457	1e-158
comp100569_c0	1341	1341	298	Bv_14380_tois.t1	452	118	452	235/359(65.46)	0.73	0.03	359	414	1e-142
comp100675_c0	489	382	185	Bv4_088940_yagi.t1	66	1	66	56/66(84.85)	0.9	0	66	120	1e-36
comp100848_c0	938	197	844	Bv_51230_uatd.t1	218	1	217	110/220(50.00)	0.66	0.01	220	216	5e-70
comp101127_c0	1102	521	231	Bv5_099600_dist.t1	97	1	97	87/97(89.69)	0.96	0	97	196	5e-63
comp101214_c0	1581	1543	134	Bv5_117400_xcpe.t1	468	1	467	381/471(80.89)	0.88	0	471	762	0
comp101284_c0	1271	195	1271	Bv2_034140_srop.t2	365	1	359	262/360(72.78)	0.83	0	360	563	0
comp101346_c0	241	46	237	Bv7_156180_uufz.t1	102	1	79	42/79(53.16)	0.64	0.18	79	73.2	1e-18
comp101392_c0	816	567	103	Bv8_190550_jyco.t1	153	1	152	112/155(72.26)	0.82	0	155	245	5e-83
comp101536_c0	969	39	968	Bv3_051380_yntg.t1	327	1	310	265/310(85.48)	0.92	0	310	539	0
comp102147_c0	1603	3	1424	Bv6_140970_cpti.t1	490	8	480	397/480(82.71)	0.88	0.01	480	735	0
comp102253_c0	488	478	242	Bv_04800_akcj.t1	88	3	85	48/83(57.83)	0.75	0.04	83	98.6	1e-27
comp102625_c0	509	432	55	Bv5_116680_omsm.t1	132	1	132	96/132(72.73)	0.82	0.04	132	168	1e-54
comp102888_c0	1812	190	1584	Bv6_132490_dkmc.t1	454	13	454	150/469(31.98)	0.53	0	469	216	8e-64
comp103558_c0	901	3	602	Bv6_153030_qsgf.t1	238	38	237	168/200(84.00)	0.92	0	200	356	1e-125
comp103566_c0	932	2	805	Bv9_224800_wydn.t1	484	212	484	222/273(81.32)	0.87	0.01	273	422	1e-147
comp103632_c0	1007	83	778	Bv6_127380_qjyu.t1	233	1	233	178/237(75.11)	0.85	0.02	237	330	1e-114
comp103718_c0	1830	5	1393	Bv7_175570_pptz.t1	508	47	508	384/463(82.94)	0.92	0	463	787	0
comp104798_c0	1627	36	1550	Bv8_184670_yuou.t1	530	1	506	417/506(82.41)	0.9	0	506	863	0
comp104803_c0	764	2	514	Bv_22820_sjdg.t1	179	11	179	150/171(87.72)	0.94	0	171	336	1e-119
comp104867_c0	2460	2460	457	Bv_40880_ftjm.t1	827	158	825	554/668(82.93)	0.89	0	668	1126	0
comp104876_c0	980	906	328	Bv9_221790_yxfx.t1	192	1	192	158/193(81.87)	0.89	0	193	334	1e-116
comp104900_c0	523	432	208	Bv9_229110_gsct.t1	77	1	77	57/77(74.03)	0.83	0.02	77	104	5e-30
comp104980_c0	596	592	53	Bv8_196560_jzco.t1	211	33	211	131/180(72.78)	0.88	0	180	276	2e-95
comp105091_c0	1064	1063	224	Bv3_064200_mjja.t1	379	98	378	213/281(75.80)	0.86	0	281	429	1e-151
comp105384_c0	1037	6	722	Bv6_124870_wedr.t1	506	231	469	194/239(81.17)	0.89	0	239	410	1e-141
comp105413_c0	1646	1418	345	Bv3_061630_csuc.t1	364	1	359	334/359(93.04)	0.96	0	359	676	0
comp105540_c0	1645	1531	692	Bv4_086140_hjiz.t1	390	1	278	148/281(52.67)	0.69	0	281	271	7e-86
comp105593_c0	3287	116	2851	Bv_17440_uwse.t1	1135	1	912	608/915(66.45)	0.8	0	915	1226	0
comp105611_c0	1237	13	984	Bv_55500_ghpp.t1	416	89	416	247/330(74.85)	0.85	0.01	330	477	1e-168
comp105650_c0	1439	431	1306	Bv7_175410_imtz.t1	304	1	303	218/305(71.48)	0.81	0.04	305	412	1e-143
comp105742_c0	461	370	92	Bv6_141460_jkhh.t1	94	1	94	87/94(92.55)	0.96	0.01	94	164	8e-54
comp10575_c0	385	385	140	Bv9_228090_pqne.t1	113	26	113	56/88(63.64)	0.73	0.06	88	104	4e-30
comp105751_c0	1327	335	1066	Bv4_085730_ymwk.t2	244	1	244	213/244(87.30)	0.93	0	244	447	1e-158
comp105939_c0	1101	58	1101	Bv3_061660_hmgk.t1	796	1	359	219/363(60.33)	0.73	0.04	363	406	1e-136
comp105956_c0	717	669	277	Bv6_130030_xgwd.t1	131	4	129	70/135(51.85)	0.6	0.02	135	107	2e-29
comp106163_c0	967	90	938	Bv9_217060_yjxi.t1	275	1	275	192/286(67.13)	0.82	0.01	286	373	1e-131
comp106193_c0	1321	1207	191	Bv9_210980_rhgu.t1	331	1	331	243/341(71.26)	0.8	0	341	480	1e-170
comp106281_c0	1131	2	829	Bv6_151780_sjpi.t1	759	484	759	242/276(87.68)	0.94	0	276	494	1e-170
comp106292_c0	1446	15	1121	Bv4_079040_ttuy.t1	395	76	392	177/382(46.34)	0.56	0.03	382	257	2e-81
comp106460_c0	889	802	224	Bv8_200630_qjnt.t1	195	4	195	170/193(88.08)	0.93	0	193	345	1e-121
comp106506_c0	656	2	466	Bv6_125830_mpgf.t1	125	1	125	79/155(50.97)	0.64	0	155	147	1e-45
comp106652_c0	1327	110	1327	Bv8_184190_zdcc.t1	417	1	411	318/412(77.18)	0.87	0.01	412	592	0
comp106810_c0	660	422	129	Bv2_044160_moqw.t1	100	1	98	69/98(70.41)	0.82	0	98	162	8e-52
comp106995_c0	1857	1533	148	Bv7_162370_apdh.t1	462	1	462	377/462(81.60)	0.91	0	462	779	0
comp107109_c0	1533	191	1531	Bv7_158790_wtfq.t1	616	1	447	354/448(79.02)	0.9	0	448	728	0
comp107171_c0	996	16	753	Bv1_003760_zsim.t1	245	1	245	177/247(71.66)	0.83	0	247	378	1e-133
comp107270_c0	1361	2	1114	Bv1_001180_hqtc.t1	459	65	435	328/371(88.41)	0.94	0	371	679	0
comp107390_c0	1452	66	1094	Bv7_179940_zsid.t1	385	1	383	289/387(74.68)	0.8	0.11	387	546	0
comp107542_c0	1705	369	1118	Bv6_151320_ihox.t1	249	1	249	154/250(61.60)	0.75	0	250	283	2e-92
comp107701_c0	826	825	211	Bv_55450_nrhj.t1	205	9	204	152/205(74.15)	0.81	0	205	286	4e-98
comp107876_c0	1628	591	1484	Bv4_076890_wzxh.t1	486	187	484	256/298(85.91)	0.9	0	298	523	0
comp107964_c0	269	192	1	Bv_63790_pgpg.t1	136	1	64	45/64(70.31)	0.78	0	64	85.5	5e-23
comp108219_c0	586	85	342	Bv8_185680_nddm.t1	82	1	82	61/88(69.32)	0.78	0.02	88	120	7e-36
comp108489_c0	500	466	101	Bv8_188890_nsez.t1	112	1	112	78/125(62.40)	0.7	0.02	125	133	5e-41
comp109256_c0	1156	1090	107	Bv2_042800_mxwz.t1	331	1	331	274/336(81.55)	0.87	0.02	336	540	0
comp109486_c0	742	630	280	Bv5_093730_omwh.t1	124	1	121	85/122(69.67)	0.79	0.04	122	141	6e-43
comp110472_c0	400	398	228	Bv9_223160_itsw.t1	92	3	59	47/57(82.46)	0.94	0	57	102	1e-29
comp11083_c0	380	243	58	Bv_44000_xchw.t1	182	1	61	60/62(96.77)	0.96	0	62	113	6e-33
comp111165_c0	679	1	552	Bv1_017370_uxiz.t1	196	9	196	122/193(63.21)	0.74	0.04	193	209	5e-69
comp111300_c0	872	22	867	Bv6_144670_ctsh.t1	342	33	326	203/305(66.56)	0.74	0.07	305	372	1e-130
comp111475_c0	717	656	3	Bv_11240_tzjg.t1	360	1	218	187/218(85.78)	0.92	0	218	379	1e-133
comp111547_c0	250	242	18	Bv_35050_rxpt.t1	156	67	141	27/75(36.00)	0.52	0	75	53.1	2e-10
comp111615_c0	1776	319	104	Bv9_218490_rgrs.t1	169	1	73	31/73(42.47)	0.57	0.01	73	65.9	1e-12
comp111667_c0	1208	1207	152	Bv6_149290_ytea.t1	730	379	729	316/353(89.52)	0.94	0	353	632	0
comp111925_c0	1014	920	306	Bv4u_091130_ufok.t1	220	1	206	123/206(59.71)	0.69	0	206	239	8e-79
comp112012_c0	871	870	127	Bv3_059120_jijh.t1	452	204	452	205/249(82.33)	0.91	0	249	418	1e-146
comp112446_c0	887	53	739	Bv7u_182810_dohw.t1	249	1	242	161/242(66.53)	0.76	0.05	242	300	1e-102
comp112473_c0	880	788	234	Bv7_161240_qtkt.t1	193	6	193	110/192(57.29)	0.71	0.03	192	201	1e-64
comp112478_c0	1148	1052	99	Bv1_014100_rtig.t1	298	1	298	195/323(60.37)	0.72	0.01	323	359	1e-124
comp11263_c0	348	2	346	Bv9_213630_aeme.t1	263	146	260	101/115(87.83)	0.94	0	115	218	4e-73
comp112656_c0	215	2	214	Bv2_046370_juma.t1	475	371	441	61/71(85.92)	0.9	0	71	136	3e-40
comp112712_c0	718	73	510	Bv8_194560_kyod.t1	142	1	142	88/148(59.46)	0.72	0.01	148	164	7e-52
comp112880_c0	1056	372	1004	Bv9_207880_pjsh.t2	458	247	457	171/211(81.04)	0.91	0	211	349	1e-118
comp112884_c0	688	41	622	Bv6_152140_fucw.t1	200	1	199	161/202(79.70)	0.88	0.03	202	310	1e-108
comp112935_c0	1667	2	1078	Bv4_072840_gdmu.t1	507	149	507	324/359(90.25)	0.95	0	359	659	0
comp113044_c0	1392	1278	130	Bv5_099720_gpsm.t1	383	2	383	297/383(77.55)	0.86	0	383	607	0
comp113295_c0	623	559	2	Bv7_179180_ffmt.t1	186	1	186	153/186(82.26)	0.95	0	186	318	1e-112
comp113500_c0	961	766	347	Bv2_034400_uwzk.t1	146	2	142	103/141(73.05)	0.84	0	141	223	1e-73
comp11394_c0	235	2	232	Bv2_027780_udkx.t1	90	15	86	55/77(71.43)	0.83	0	77	114	5e-35
comp113994_c0	1006	897	163	Bv2_033370_iqnp.t1	247	1	245	182/247(73.68)	0.84	0	247	385	1e-136
comp114095_c0	1773	1576	113	Bv8_196960_rjnj.t1	495	1	495	394/498(79.12)	0.86	0.02	498	773	0
comp114148_c0	2593	72	2477	Bv1u_020680_akoz.t1	1012	267	1010	452/828(54.59)	0.66	0.03	828	741	0
comp114504_c0	588	213	437	Bv_40510_okrp.t1	77	3	77	70/75(93.33)	0.93	0	75	135	5e-42
comp114529_c0	548	66	380	Bv8_183710_jcna.t1	101	1	101	67/106(63.21)	0.77	0	106	118	5e-35
comp114805_c0	765	240	719	Bv4_081480_zdta.t1	166	1	166	129/169(76.33)	0.82	0.05	169	245	6e-83
comp115245_c0	302	236	6	Bv9_210700_gwgc.t1	296	1	77	47/78(60.26)	0.75	0.01	78	96.3	1e-25
comp115322_c0	699	698	51	Bv9_212060_gjxd.t1	267	66	263	113/226(50.00)	0.59	0.04	226	174	4e-54
comp115375_c0	1824	673	1626	Bv1_002830_jitd.t1	318	1	318	273/318(85.85)	0.91	0	318	545	0
comp115380_c0	865	864	4	Bv3_052800_odok.t2	488	98	376	185/288(64.24)	0.73	0	288	347	1e-118
comp115511_c0	983	900	493	Bv6_124940_epwq.t1	130	1	121	94/136(69.12)	0.75	0	136	171	3e-53
comp116196_c0	1714	1686	58	Bv4_075510_ppwz.t1	545	1	539	419/544(77.02)	0.85	0	544	830	0
comp116392_c0	858	722	3	Bv7_156670_opji.t1	247	1	240	175/240(72.92)	0.85	0	240	365	1e-129
comp116786_c0	1349	1258	392	Bv4_071660_jrds.t1	288	1	288	200/294(68.03)	0.8	0.01	294	394	1e-137
comp117578_c0	1254	111	953	Bv3u_068450_nupe.t1	293	1	280	230/281(81.85)	0.9	0	281	478	1e-170
comp117588_c0	441	53	337	Bv7_158560_qmfp.t1	96	1	96	73/97(75.26)	0.82	0.02	97	134	5e-42
comp118030_c0	1766	225	1604	Bv9_224520_hcwj.t1	546	109	537	334/460(72.61)	0.81	0	460	664	0
comp119085_c0	412	411	4	Bv6_129950_zkhw.t1	252	48	183	105/136(77.21)	0.86	0	136	222	1e-74
comp119132_c0	1088	1078	2	Bv9_215490_ptez.t1	479	97	453	278/359(77.44)	0.86	0	359	600	0
comp119286_c0	575	482	300	Bv5u_122770_imee.t1	81	2	62	32/61(52.46)	0.67	0	61	60.5	1e-12
comp119536_c0	990	800	42	Bv9_224890_iawe.t1	250	1	250	172/253(67.98)	0.82	0	253	359	1e-125
comp119558_c0	651	548	27	Bv3_061980_fccz.t1	185	5	185	134/182(73.63)	0.79	0.04	182	255	2e-87
comp119740_c0	1817	1579	260	Bv1_006390_daft.t1	450	12	450	373/441(84.58)	0.91	0	441	807	0
comp119982_c0	306	299	159	Bv7u_181940_wqrn.t1	73	29	73	41/47(87.23)	0.91	0	47	82	3e-22
comp120399_c0	1280	1199	9	Bv7_160540_sidy.t1	406	3	383	269/401(67.08)	0.79	0	401	497	1e-176
comp120408_c0	412	369	70	Bv9_220810_icra.t1	101	1	101	77/101(76.24)	0.85	0	101	174	1e-57
comp120503_c0	955	2	841	Bv3_048590_kfdz.t1	276	3	276	233/280(83.21)	0.89	0	280	450	1e-161
comp120924_c0	467	464	72	Bv9_226130_awzw.t1	132	10	132	84/132(63.64)	0.75	0	132	156	4e-50
comp121034_c0	1502	3	1265	Bv6_135530_jrum.t1	645	225	645	336/421(79.81)	0.89	0	421	692	0
comp121076_c0	506	78	278	Bv1_001400_nupk.t1	68	1	68	53/68(77.94)	0.86	0.01	68	118	1e-35
comp121254_c0	1581	1515	1	Bv5_119160_uaww.t1	541	1	504	414/505(81.98)	0.89	0	505	860	0
comp121389_c0	920	46	750	Bv1u_021060_dqjo.t1	241	7	241	201/235(85.53)	0.93	0	235	446	1e-160
comp121416_c0	918	324	46	Bv6_140070_aptn.t1	91	1	91	70/94(74.47)	0.8	0.01	94	142	6e-43
comp121428_c0	591	557	150	Bv_21170_nksd.t1	160	26	160	98/136(72.06)	0.82	0	136	209	1e-69
comp121544_c0	1223	1116	118	Bv1_012410_zfhk.t1	361	6	345	272/346(78.61)	0.85	0.03	346	541	0
comp121550_c0	778	4	711	Bv9_217290_njzp.t1	531	145	383	133/246(54.07)	0.65	0.04	246	233	1e-73
comp1217_c0	254	38	241	Bv3_062200_iony.t2	112	27	96	30/71(42.25)	0.6	0.04	71	48.5	6e-09
comp121768_c0	1240	273	1043	Bv1_004450_ujog.t1	265	39	265	100/265(37.74)	0.52	0.03	265	139	2e-40
comp121975_c0	1192	1	660	Bv2u_047680_rrto.t1	433	214	433	181/220(82.27)	0.9	0	220	379	1e-129
comp121976_c0	1514	1507	14	Bv8_196840_ewce.t1	508	10	507	398/498(79.92)	0.89	0	498	835	0
comp122179_c0	1383	213	1382	Bv7_167050_wzfx.t1	503	1	390	327/390(83.85)	0.92	0	390	673	0
comp122264_c0	925	900	7	Bv4_088680_dooz.t1	553	259	551	205/301(68.11)	0.83	0	301	420	1e-145
comp1228_c0	607	591	115	Bv_37630_uzsh.t1	245	13	169	59/165(35.76)	0.5	0.03	165	87	5e-21
comp123029_c0	687	67	636	Bv4_074410_zgwg.t1	202	1	200	108/200(54.00)	0.7	0.05	200	212	9e-70
comp123284_c0	1243	59	1174	Bv7_179630_iyhz.t1	419	1	419	288/421(68.41)	0.76	0.11	421	587	0
comp123480_c0	1019	351	1016	Bv_03510_xfyn.t1	258	1	234	140/238(58.82)	0.71	0.06	238	256	1e-84
comp124442_c0	762	629	9	Bv6_132130_gwrr.t1	283	1	216	154/231(66.67)	0.72	0.1	231	295	1e-101
comp1248_c0	368	311	51	Bv6_142420_mwsa.t1	93	1	91	47/91(51.65)	0.7	0.04	91	97.4	1e-27
comp125390_c0	608	260	607	Bv8_188020_jpnt.t1	240	82	202	87/121(71.90)	0.84	0.04	121	148	1e-44
comp125587_c0	407	291	1	Bv_32560_fcty.t1	121	1	96	84/97(86.60)	0.93	0	97	180	5e-60
comp125939_c0	879	3	809	Bv7u_182280_drra.t1	470	203	470	226/269(84.01)	0.9	0	269	453	1e-160
comp126110_c0	536	114	524	Bv_32120_swwi.t1	191	4	141	112/138(81.16)	0.86	0	138	229	9e-78
comp126239_c0	995	980	273	Bv5u_122510_mgqm.t1	239	4	239	198/236(83.90)	0.93	0	236	404	1e-143
comp126987_c0	745	2	481	Bv3u_068710_quoj.t1	174	15	174	148/160(92.50)	0.98	0	160	314	1e-110
comp1276_c0	414	1	414	Bv6_130110_rmnn.t1	525	70	207	99/138(71.74)	0.82	0	138	202	9e-64
comp127939_c0	1095	1021	41	Bv9_205410_sfpc.t1	370	1	370	227/381(59.58)	0.69	0.14	381	438	1e-154
comp128389_c0	1341	1340	189	Bv6_152660_sitd.t1	986	603	986	341/384(88.80)	0.93	0	384	712	0
comp128440_c0	1307	37	954	Bv5_105670_efzj.t1	303	1	303	239/306(78.10)	0.87	0	306	470	1e-166
comp128545_c0	575	561	16	Bv8_191520_qued.t1	190	7	189	122/183(66.67)	0.81	0	183	249	2e-85
comp128575_c0	627	515	231	Bv7_159650_tuir.t1	148	28	117	49/95(51.58)	0.67	0	95	99	2e-26
comp128651_c0	1952	1811	261	Bv_36660_rjam.t1	590	75	586	344/539(63.82)	0.73	0.04	539	615	0
comp128662_c0	1557	120	1301	Bv3_052630_gntt.t1	402	1	402	303/402(75.37)	0.85	0.01	402	631	0
comp12874_c0	556	1	555	Bv_22090_fogw.t1	478	207	391	162/185(87.57)	0.95	0	185	345	1e-119
comp128930_c0	356	257	30	Bv6_131770_gapc.t1	79	1	77	54/77(70.13)	0.84	0.01	77	104	7e-31
comp129250_c0	757	443	754	Bv_31200_mrzk.t1	139	1	103	94/104(90.38)	0.94	0	104	188	6e-61
comp129311_c0	874	450	851	Bv4_071170_rshz.t1	133	1	132	91/136(66.91)	0.74	0.01	136	175	2e-55
comp12940_c0	334	332	90	Bv9_209780_kzzy.t1	344	264	344	73/81(90.12)	0.95	0	81	151	3e-46
comp129418_c0	1139	1032	139	Bv5_119840_pazn.t1	297	1	295	169/305(55.41)	0.69	0.02	305	320	1e-108
comp129539_c0	839	4	834	Bv7_176790_yufh.t1	476	67	343	225/277(81.23)	0.9	0	277	467	1e-165
comp129559_c0	2077	1770	238	Bv6_149360_aokt.t1	514	2	514	426/513(83.04)	0.92	0	513	880	0
comp129779_c0	747	32	742	Bv4_080470_uper.t1	601	1	237	198/237(83.54)	0.9	0	237	414	1e-143
comp129848_c0	1435	1318	71	Bv3_051960_zazc.t1	425	9	425	320/420(76.19)	0.88	0	420	630	0
comp129885_c0	1088	1019	477	Bv4_084280_tyzr.t1	186	7	186	112/184(60.87)	0.72	0.01	184	201	7e-64
comp129899_c0	1222	60	1139	Bv4_081850_fmng.t1	407	37	395	299/360(83.06)	0.88	0	360	592	0
comp129909_c0	953	8	847	Bv4_080740_ifhu.t1	363	41	323	138/284(48.59)	0.64	0.01	284	270	3e-89
comp130090_c0	871	868	2	Bv7_174390_znju.t1	500	99	387	243/289(84.08)	0.91	0	289	504	1e-179
comp130132_c0	1155	1	924	Bv1_011400_zhxn.t1	338	26	338	236/318(74.21)	0.83	0.03	318	432	1e-152
comp130338_c0	1204	1170	304	Bv6_132270_rrew.t1	289	1	289	253/289(87.54)	0.93	0	289	509	0
comp130348_c0	991	984	631	Bv_72760_imgn.t1	235	115	235	65/123(52.85)	0.65	0.04	123	121	1e-32
comp130713_c0	1515	92	1435	Bv1_013040_hxfa.t1	449	1	448	394/448(87.95)	0.94	0	448	848	0
comp130737_c0	1173	9	1091	Bv7_178190_wmck.t1	365	4	364	287/361(79.50)	0.9	0	361	594	0
comp130936_c0	1123	3	1112	Bv8_184260_ghzj.t1	411	43	411	320/370(86.49)	0.92	0	370	646	0
comp130943_c0	597	554	99	Bv8_183650_fjfh.t1	164	1	163	103/163(63.19)	0.77	0.06	163	188	2e-61
comp130992_c0	650	115	633	Bv7_159600_ozmo.t1	174	1	171	133/175(76.00)	0.84	0.01	175	273	1e-94
comp131313_c0	674	627	208	Bv7_177550_ztfm.t1	140	1	140	118/140(84.29)	0.91	0	140	245	6e-84
comp131388_c0	478	323	63	Bv1_018030_tiyg.t1	88	1	88	49/88(55.68)	0.69	0.01	88	92	4e-25
comp131676_c0	558	251	532	Bv3_052740_dewc.t1	213	1	105	62/107(57.94)	0.7	0.12	107	117	5e-33
comp13174_c0	501	456	16	Bv_47830_mkjc.t1	476	320	460	73/147(49.66)	0.62	0	147	121	5e-33
comp131935_c0	579	578	159	Bv5_095580_fhcg.t1	148	7	145	114/140(81.43)	0.88	0	140	235	2e-80
comp132188_c0	295	36	272	Bv_46480_iuif.t1	177	1	79	78/79(98.73)	0.98	0	79	155	4e-50
comp132251_c0	513	438	163	Bv9_229830_qsoa.t1	92	1	92	78/92(84.78)	0.9	0	92	162	8e-53
comp132921_c0	1041	948	202	Bv_49900_snaz.t1	344	46	292	85/270(31.48)	0.49	0.07	270	103	3e-25
comp1333_c0	520	4	342	Bv1_009740_rimi.t1	137	30	136	45/113(39.82)	0.68	0	113	103	1e-28
comp133587_c0	897	3	626	Bv6_131670_pwcj.t1	470	263	470	194/208(93.27)	0.97	0	208	395	1e-137
comp133931_c0	741	189	491	Bv3_048570_djde.t1	102	3	102	57/103(55.34)	0.68	0.01	103	108	2e-30
comp1345_c0	574	573	1	Bv9_206430_mxfo.t1	384	112	299	145/191(75.92)	0.87	0	191	288	9e-98
comp134521_c0	826	642	115	Bv8_185380_cqxp.t1	179	1	177	96/179(53.63)	0.65	0.01	179	172	5e-54
comp134707_c0	1566	1566	1	Bv9_227090_qsmq.t1	1009	6	528	431/526(81.94)	0.89	0	526	848	0
comp135241_c0	727	43	726	Bv6_153250_zsne.t1	232	1	228	160/230(69.57)	0.81	0	230	337	1e-118
comp136481_c0	979	962	171	Bv1_012160_hqto.t1	293	1	292	205/293(69.97)	0.79	0.09	293	376	1e-131
comp13728_c0	814	813	235	Bv3_067620_srtx.t2	1259	1061	1252	143/196(72.96)	0.85	0.01	196	286	8e-89
comp137779_c0	613	87	221	Bv2_026980_jqjw.t1	45	1	45	40/45(88.89)	0.97	0	45	84.7	3e-22
comp1382_c0	473	5	463	Bv_88240_cxuj.t1	353	11	165	55/158(34.81)	0.53	0.03	158	97.8	6e-25
comp138980_c0	410	2	409	Bv4_072330_jtdz.t1	355	203	343	43/142(30.28)	0.47	0.04	142	57.8	9e-11
comp139017_c0	495	37	162	Bv_63320_uahk.t1	45	1	43	30/45(66.67)	0.68	0.06	45	48.9	8e-09
comp140380_c0	1457	1455	217	Bv6_151550_zayr.t1	575	123	550	305/428(71.26)	0.82	0.03	428	595	0
comp140385_c0	1157	1089	301	Bv6_136050_uysd.t1	261	1	257	153/264(57.95)	0.7	0	264	287	4e-96
comp140457_c0	1219	3	1145	Bv5_100840_txpp.t1	448	64	448	298/385(77.40)	0.85	0.01	385	617	0
comp140507_c0	1652	1647	34	Bv9_220780_jjkq.t1	631	69	606	445/538(82.71)	0.92	0	538	902	0
comp141190_c0	1296	182	850	Bv7_166800_giwo.t1	225	1	225	177/226(78.32)	0.86	0.01	226	338	1e-116
comp141252_c0	753	719	450	Bv4_089300_jfxf.t1	97	1	96	72/96(75.00)	0.84	0.06	96	149	2e-46
comp141319_c0	778	774	172	Bv7_157350_xmwn.t1	255	53	255	96/207(46.38)	0.58	0.02	207	162	3e-49
comp141482_c0	777	110	658	Bv9_229560_ziug.t1	176	1	176	149/184(80.98)	0.86	0	184	303	1e-106
comp141675_c0	1076	88	1071	Bv4_080390_rfmk.t1	323	1	323	281/328(85.67)	0.91	0	328	596	0
comp141688_c0	591	105	374	Bv6_135980_upxu.t1	95	2	95	70/94(74.47)	0.77	0.04	94	127	3e-38
comp141702_c0	1769	1767	664	Bv3_053290_dzzf.t1	654	169	536	322/368(87.50)	0.94	0	368	659	0
comp141811_c0	822	821	30	Bv6_124560_zhxi.t1	465	200	465	212/268(79.10)	0.88	0.01	268	422	1e-148
comp141816_c0	1735	1729	440	Bv7_176000_fjdp.t1	783	308	738	267/446(59.87)	0.71	0.03	446	435	1e-144
comp142037_c0	569	10	567	Bv1_010220_ogpe.t1	528	14	199	157/188(83.51)	0.88	0.01	188	308	1e-104
comp143117_c0	1013	191	610	Bv7_164450_hzxm.t1	141	2	141	101/140(72.14)	0.83	0	140	213	1e-69
comp143202_c0	694	661	257	Bv6_151190_rxow.t1	142	1	138	111/139(79.86)	0.83	0.02	139	211	3e-70
comp143404_c0	897	889	68	Bv6_132720_wzsr.t1	513	247	513	204/275(74.18)	0.83	0	275	407	1e-141
comp14354_c0	479	1	477	Bv1_001970_aicq.t1	569	288	447	138/160(86.25)	0.93	0	160	287	7e-96
comp143723_c0	1145	1055	378	Bv6_139960_nhoz.t1	226	1	226	198/226(87.61)	0.94	0	226	401	1e-141
comp1440_c0	527	38	517	Bv5_108230_tjfe.t1	277	1	195	89/196(45.41)	0.56	0.18	196	132	2e-38
comp145265_c0	649	630	25	Bv8_184920_wogs.t1	213	14	209	128/202(63.37)	0.79	0	202	265	8e-91
comp145489_c0	517	3	515	Bv7_163880_iifx.t1	654	293	423	90/171(52.63)	0.59	0	171	178	4e-53
comp145936_c0	1319	1060	233	Bv6_149510_znhd.t1	278	1	278	234/278(84.17)	0.91	0	278	465	1e-165
comp146049_c0	637	632	210	Bv_36010_nrdc.t1	379	230	370	103/141(73.05)	0.86	0	141	216	3e-69
comp146148_c0	720	668	384	Bv4u_092170_gddn.t1	125	1	98	62/98(63.27)	0.72	0.03	98	114	3e-32
comp146821_c0	437	321	82	Bv7_158950_hdfw.t1	82	1	82	70/82(85.37)	0.91	0.02	82	140	2e-44
comp146857_c0	541	127	375	Bv9u_231230_mweg.t1	87	5	87	67/83(80.72)	0.89	0	83	141	3e-44
comp147206_c0	632	3	632	Bv4_078530_ymnd.t1	288	56	265	125/210(59.52)	0.73	0	210	243	4e-81
comp147357_c0	1191	1188	226	Bv_15770_knac.t1	354	50	354	198/339(58.41)	0.66	0.05	339	347	1e-118
comp148298_c0	574	563	3	Bv5_118340_hdky.t1	261	1	197	132/197(67.01)	0.75	0.05	197	265	1e-90
comp148308_c0	859	790	260	Bv2_027280_smox.t1	191	1	177	138/177(77.97)	0.89	0	177	274	2e-93
comp148396_c0	1137	2	853	Bv3_064350_ofgx.t1	629	345	629	229/285(80.35)	0.88	0	285	453	1e-156
comp148629_c0	1000	999	112	Bv5_113690_dggo.t1	301	4	301	222/298(74.50)	0.84	0	298	447	1e-159
comp1506_c0	558	458	3	Bv4_077170_fzzr.t1	406	108	233	84/152(55.26)	0.68	0	152	166	3e-50
comp15139_c0	372	2	370	Bv8_199200_rxsi.t1	309	114	237	78/124(62.90)	0.79	0	124	163	6e-51
comp151889_c0	256	30	236	Bv_54580_nwcf.t1	68	1	68	32/69(46.38)	0.6	0	69	56.2	2e-12
comp15210_c0	974	936	1	Bv8_203250_cxym.t1	608	234	546	265/314(84.39)	0.91	0	314	535	0
comp153533_c0	1511	5	1267	Bv6_130630_cowj.t1	555	137	550	282/421(66.98)	0.78	0	421	516	1e-180
comp15404_c0	252	43	249	Bv_36290_gmci.t1	269	201	269	57/69(82.61)	0.89	0	69	119	6e-35
comp15428_c0	733	46	732	Bv6_152380_uwjw.t1	254	1	218	150/230(65.22)	0.77	0	230	271	4e-92
comp15521_c0	352	2	349	Bv6_136350_wjdy.t1	246	90	205	70/116(60.34)	0.77	0	116	149	2e-46
comp155563_c0	359	41	184	Bv8_199770_qjaj.t1	54	1	54	30/54(55.56)	0.7	0.11	54	59.3	3e-13
comp155566_c0	1390	1235	72	Bv9_226570_apay.t1	383	1	383	309/390(79.23)	0.87	0	390	619	0
comp155777_c0	675	51	527	Bv_50420_haee.t1	161	1	161	140/161(86.96)	0.9	0.01	161	272	3e-94
comp155911_c0	1052	2	730	Bv5_098220_wrex.t1	239	14	232	161/243(66.26)	0.76	0	243	309	1e-105
comp155976_c0	496	105	398	Bv9_222640_zaxc.t1	98	5	98	67/98(68.37)	0.8	0	98	137	8e-43
comp156093_c0	968	53	901	Bv9_219420_udki.t1	428	138	423	192/286(67.13)	0.78	0.01	286	386	1e-133
comp156136_c0	910	862	86	Bv1u_022660_iszi.t1	263	1	263	231/263(87.83)	0.93	0.01	263	461	1e-166
comp156322_c0	889	2	889	Bv4u_091490_ewyj.t1	364	43	347	200/316(63.29)	0.74	0.06	316	387	1e-135
comp156403_c0	719	676	134	Bv5_095720_oper.t1	210	1	190	144/193(74.61)	0.79	0.06	193	272	2e-93
comp156498_c0	1355	106	1353	Bv9_229050_jdeg.t1	465	11	426	347/416(83.41)	0.92	0	416	737	0
comp156536_c0	857	4	855	Bv6_154460_ryae.t1	457	5	288	238/284(83.80)	0.91	0	284	453	1e-160
comp156765_c0	1070	451	1056	Bv9_217890_yotn.t1	213	1	213	150/214(70.09)	0.8	0.05	214	297	1e-101
comp156892_c0	1088	2	889	Bv3_065710_uapn.t1	517	220	517	234/298(78.52)	0.87	0	298	471	1e-165
comp156970_c0	732	68	571	Bv8_190290_pyio.t1	280	103	268	100/169(59.17)	0.72	0	169	191	3e-60
comp157223_c0	1032	15	728	Bv_26770_qcwx.t1	284	1	238	207/241(85.89)	0.9	0.01	241	424	1e-150
comp157265_c0	940	237	623	Bv5_105260_qmcr.t1	313	1	137	43/138(31.16)	0.5	0.06	138	60.8	2e-10
comp157772_c0	405	1	405	Bv6_149320_goer.t1	161	20	160	130/141(92.20)	0.95	0.04	141	260	4e-91
comp158191_c0	754	12	746	Bv3_066120_snpg.t1	617	5	253	80/260(30.77)	0.49	0.05	260	106	4e-26
comp1582_c0	428	48	401	Bv7_178110_kqij.t1	252	1	125	106/126(84.13)	0.88	0.06	126	219	1e-73
comp15834_c0	211	209	48	Bv2u_048190_thdn.t1	184	131	184	46/54(85.19)	0.92	0	54	103	8e-30
comp15835_c0	292	4	276	Bv_39930_okhw.t1	386	281	375	33/95(34.74)	0.61	0.04	95	64.3	1e-13
comp158434_c0	681	2	679	Bv_07260_oihr.t1	422	80	305	192/226(84.96)	0.93	0	226	397	1e-139
comp15856_c0	491	475	2	Bv7_174370_idip.t1	307	111	268	115/158(72.78)	0.87	0	158	251	7e-85
comp158651_c0	303	3	296	Bv4_078800_topn.t1	123	28	123	83/99(83.84)	0.91	0.01	99	181	7e-61
comp158682_c0	920	919	44	Bv5_095690_dcci.t1	551	251	542	234/293(79.86)	0.88	0	293	496	1e-175
comp158784_c0	1510	2	1507	Bv7_162120_mjuo.t1	1438	24	517	355/509(69.74)	0.79	0.01	509	673	0
comp159041_c0	1167	63	1016	Bv7_157300_jpfj.t1	324	6	324	219/319(68.65)	0.84	0	319	466	1e-165
comp159243_c0	968	649	11	Bv1_007880_pgna.t1	241	24	231	100/215(46.51)	0.68	0	215	205	3e-65
comp16039_c1	325	312	1	Bv3_053770_cxup.t1	418	138	238	65/104(62.50)	0.83	0	104	151	1e-45
comp160483_c0	1276	1156	197	Bv_44430_wrmi.t1	331	1	323	271/323(83.90)	0.89	0	323	548	0
comp160600_c0	363	60	362	Bv9_223620_dkdw.t1	165	1	100	77/101(76.24)	0.89	0	101	158	5e-51
comp161057_c0	417	4	417	Bv_81840_racy.t1	184	14	151	78/138(56.52)	0.68	0	138	164	8e-53
comp161069_c0	375	356	81	Bv4_084550_aqkg.t1	95	1	95	54/95(56.84)	0.71	0.03	95	101	2e-29
comp161237_c0	419	417	4	Bv_14630_kese.t1	243	89	235	103/149(69.13)	0.76	0.07	149	184	6e-60
comp161418_c0	565	35	475	Bv_45160_dyzh.t1	146	1	145	112/149(75.17)	0.87	0.01	149	229	3e-78
comp162895_c0	1024	1023	331	Bv6_153900_kizo.t1	539	308	538	186/231(80.52)	0.89	0	231	386	1e-131
comp1632_c0	822	821	129	Bv5_119240_kpyy.t1	307	100	307	157/236(66.53)	0.73	0.02	236	285	3e-96
comp1633_c0	801	3	800	Bv5_119410_igtu.t1	330	75	313	206/266(77.44)	0.84	0	266	425	1e-151
comp163850_c0	968	967	377	Bv7_167080_cgjs.t1	295	100	295	173/197(87.82)	0.93	0	197	346	1e-120
comp166245_c0	626	9	281	Bv5_094260_wrjp.t1	97	1	97	71/97(73.20)	0.83	0.06	97	149	5e-47
comp1679_c0	990	1	789	Bv3_056810_gpad.t1	293	22	292	128/274(46.72)	0.64	0.04	274	227	6e-73
comp168042_c0	213	13	213	Bv_87080_eaaa.t1	103	30	100	27/71(38.03)	0.56	0.05	71	47	1e-08
comp169104_c0	1166	1156	2	Bv4_076590_qamt.t1	535	35	416	300/385(77.92)	0.86	0	385	593	0
comp169385_c0	1399	1388	222	Bv3_060630_irjo.t1	401	1	389	296/389(76.09)	0.85	0	389	619	0
comp171399_c0	733	106	732	Bv2u_047620_nadu.t2	983	1	210	181/210(86.19)	0.92	0	210	361	1e-119
comp17179_c0	979	18	812	Bv7u_183060_djpo.t1	276	12	276	197/265(74.34)	0.86	0	265	421	1e-150
comp17180_c0	1117	8	973	Bv6_148110_cndy.t1	324	1	324	271/324(83.64)	0.91	0	324	571	0
comp17186_c0	3503	3431	234	Bv3_063670_zenz.t1	1070	1	1070	826/1071(77.12)	0.85	0	1071	1610	0
comp17189_c0	945	159	935	Bv7_173630_yihe.t1	259	1	259	219/259(84.56)	0.93	0	259	474	1e-171
comp17194_c0	943	3	545	Bv5_113010_iote.t1	447	173	356	154/184(83.70)	0.92	0.01	184	334	1e-113
comp17197_c0	2555	2429	492	Bv1_018220_pnwg.t1	663	13	663	512/657(77.93)	0.85	0.01	657	1005	0
comp17203_c0	1879	1799	324	Bv7_168380_cmyu.t1	496	1	492	435/492(88.41)	0.92	0	492	896	0
comp17205_c0	613	522	226	Bv6_138240_phyf.t1	99	1	99	60/100(60.00)	0.74	0.01	100	125	1e-37
comp172056_c0	487	32	478	Bv_84720_qukr.t1	303	45	197	73/153(47.71)	0.63	0.02	153	141	7e-42
comp17218_c0	1418	157	981	Bv1_014740_hiap.t1	456	1	289	209/291(71.82)	0.8	0.05	291	388	1e-173
comp17224_c0	2153	2119	263	Bv1_002950_zahj.t1	610	1	608	477/622(76.69)	0.83	0	622	939	0
comp17225_c0	1950	726	25	Bv_39710_skrz.t1	555	326	528	123/234(52.56)	0.66	0	234	242	1e-134
comp17228_c0	1085	86	841	Bv5_111730_zztx.t1	252	1	252	216/253(85.38)	0.92	0	253	430	1e-153
comp17231_c0	1436	1301	159	Bv8_202470_ndtq.t1	383	1	382	316/382(82.72)	0.91	0	382	662	0
comp17233_c0	1431	61	1278	Bv8_198680_wesz.t1	404	1	404	319/410(77.80)	0.86	0	410	622	0
comp17234_c0	1008	73	867	Bv5u_122900_ftap.t1	264	1	263	208/267(77.90)	0.88	0	267	416	1e-147
comp17239_c0	825	820	209	Bv5_119170_ckay.t1	535	342	534	142/207(68.60)	0.77	0.01	207	244	1e-77
comp17252_c0	1738	143	1525	Bv8_200100_aago.t2	492	9	490	381/483(78.88)	0.86	0.04	483	757	0
comp17253_c0	1289	74	547	Bv6_126130_aohe.t1	322	1	158	144/158(91.14)	0.94	0	158	315	1e-167
comp17260_c0	480	51	455	Bv1u_019930_kzey.t1	139	5	138	90/135(66.67)	0.8	0	135	197	3e-66
comp17261_c0	1348	48	995	Bv7_177300_zudz.t1	305	1	305	225/316(71.20)	0.81	0	316	439	1e-154
comp17262_c0	795	76	795	Bv6_146260_ciza.t1	251	8	247	160/240(66.67)	0.77	0	240	324	1e-113
comp17272_c0	704	544	110	Bv_06100_hnar.t1	147	1	147	127/147(86.39)	0.91	0.01	147	258	1e-88
comp17273_c0	1217	1179	79	Bv3_064790_aigy.t1	374	1	364	262/370(70.81)	0.83	0	370	536	0
comp17281_c0	652	44	625	Bv2_044310_jedk.t1	197	1	197	164/198(82.83)	0.88	0.02	198	333	1e-118
comp17283_c0	3150	3080	90	Bv5_112010_ifwf.t1	1011	1	1011	872/1011(86.25)	0.92	0.01	1011	1739	0
comp17285_c0	1082	1014	121	Bv9_219210_kxhh.t1	299	1	297	204/298(68.46)	0.8	0	298	445	1e-158
comp17287_c0	2240	2122	191	Bv1_014110_upjm.t1	648	4	648	535/645(82.95)	0.91	0	645	1078	0
comp17290_c0	792	756	301	Bv7_158710_dsrd.t1	159	1	152	122/152(80.26)	0.91	0	152	241	2e-81
comp17296_c0	590	70	489	Bv6_150110_onnf.t1	146	1	139	108/140(77.14)	0.84	0	140	205	2e-68
comp17298_c0	2165	23	2053	Bv6_149310_jgri.t1	680	1	680	535/681(78.56)	0.88	0	681	1064	0
comp17310_c0	4053	3612	208	Bv_25240_htux.t1	1131	1	1131	839/1135(73.92)	0.84	0	1135	1678	0
comp17319_c0	1868	2	1681	Bv4_076270_aeeq.t1	775	220	775	474/560(84.64)	0.91	0	560	980	0
comp17327_c0	2260	2075	135	Bv3_057100_sror.t1	649	1	649	531/652(81.44)	0.89	0	652	1021	0
comp17342_c0	920	190	408	Bv7_160290_jzkt.t1	180	3	76	67/74(90.54)	0.95	0.01	74	132	5e-63
comp17356_c0	2117	88	1929	Bv_48730_jtqr.t1	615	1	614	465/614(75.73)	0.86	0	614	929	0
comp17363_c0	1624	1211	3	Bv4_075920_mjjq.t1	456	1	434	333/434(76.73)	0.85	0.07	434	676	0
comp17382_c0	1004	702	983	Bv5_119280_aynu.t1	313	62	155	53/94(56.38)	0.79	0	94	120	2e-31
comp17389_c0	1693	11	1414	Bv6_152410_mqdn.t1	477	11	477	398/468(85.04)	0.91	0	468	815	0
comp17394_c0	1194	3	980	Bv7_163440_zorj.t1	330	3	329	239/327(73.09)	0.85	0	327	484	1e-172
comp17395_c0	1654	854	162	Bv8_184460_eqca.t1	253	1	212	139/237(58.65)	0.68	0.02	237	242	1e-76
comp17397_c0	4760	3	4082	Bv2_032430_xmek.t1	2133	772	2131	1188/1361(87.29)	0.92	0	1361	2349	0
comp17399_c0	517	153	509	Bv8_198440_prxq.t1	119	1	119	97/119(81.51)	0.85	0	119	203	1e-68
comp17402_c0	1361	191	1102	Bv6_150660_zxiu.t1	309	1	307	244/308(79.22)	0.88	0.01	308	478	1e-169
comp17404_c0	2636	2	2395	Bv3_057030_gsfa.t1	822	21	811	635/798(79.57)	0.87	0	798	1225	0
comp17413_c0	1024	1021	119	Bv3u_069830_hfde.t1	316	27	316	219/301(72.76)	0.83	0	301	445	1e-158
comp17415_c0	1462	94	1188	Bv7_178430_jpyt.t1	489	125	489	318/365(87.12)	0.92	0	365	656	0
comp17425_c0	831	3	692	Bv1u_022160_aagp.t1	245	19	245	210/231(90.91)	0.93	0	231	430	1e-154
comp1743_c1	1185	1185	1	Bv7_172910_gsed.t1	500	54	430	244/401(60.85)	0.72	0.01	401	443	1e-154
comp17430_c0	1506	2	1222	Bv8_184440_csfp.t1	848	436	847	264/425(62.12)	0.74	0.04	425	480	1e-162
comp17434_c0	1448	1334	339	Bv9_205580_ndnt.t1	326	4	326	273/332(82.23)	0.87	0	332	550	0
comp17438_c0	1348	142	1077	Bv_31330_tdqs.t1	312	5	312	229/313(73.16)	0.82	0	313	439	1e-154
comp17440_c0	2565	2563	200	Bv3_059750_dqyp.t1	811	18	810	640/795(80.50)	0.9	0	795	1350	0
comp17443_c0	624	248	478	Bv9_209180_uchg.t1	148	72	148	68/77(88.31)	0.94	0	77	150	9e-56
comp17448_c0	2165	4	1905	Bv4_071390_cfyo.t1	626	1	621	505/637(79.28)	0.86	0	637	974	0
comp17449_c0	1613	1259	39	Bv2_039770_ariz.t1	406	1	406	360/407(88.45)	0.94	0	407	725	0
comp17457_c0	534	532	176	Bv1u_018960_pffs.t1	149	31	149	99/119(83.19)	0.92	0	119	219	2e-74
comp17458_c0	1655	243	1562	Bv1_016520_yzgr.t1	444	1	444	311/474(65.61)	0.72	0.07	474	555	0
comp17461_c0	1502	1501	125	Bv7_174070_qnds.t1	562	102	560	408/459(88.89)	0.94	0	459	828	0
comp17467_c0	1975	3	1805	Bv9_220340_uqro.t1	655	53	654	496/609(81.44)	0.89	0.01	609	968	0
comp17468_c0	1327	440	1027	Bv4_077710_jype.t1	162	1	158	125/196(63.78)	0.7	0	196	228	1e-73
comp17469_c1	736	735	1	Bv_27650_mhnx.t1	602	67	314	207/249(83.13)	0.9	0.01	249	425	1e-148
comp17490_c0	1250	1245	1	Bv5_120820_cgcu.t1	634	1	407	336/417(80.58)	0.88	0	417	680	0
comp17491_c0	1872	259	1635	Bv_46110_uqtm.t1	1066	592	1066	356/476(74.79)	0.84	0.03	476	694	0
comp174928_c0	701	65	562	Bv3_067410_acqj.t1	167	1	166	149/166(89.76)	0.95	0	166	300	1e-105
comp17509_c0	2438	2271	295	Bv1_010030_xxqn.t1	674	1	674	531/677(78.43)	0.87	0.02	677	990	0
comp17514_c0	3351	5	2860	Bv7_166040_jper.t1	1058	157	1050	385/971(39.65)	0.55	0.01	971	593	0
comp17520_c0	1666	217	1077	Bv8_193270_thow.t1	360	1	282	237/288(82.29)	0.88	0	288	476	1e-174
comp17528_c0	2687	2628	85	Bv1_017160_ctzw.t1	851	1	850	713/850(83.88)	0.91	0	850	1409	0
comp1753_c0	893	861	55	Bv8_201020_qukp.t1	326	57	326	217/271(80.07)	0.91	0	271	447	1e-159
comp17530_c0	3585	272	3427	Bv5_112530_nsqa.t1	1052	1	1052	901/1052(85.65)	0.92	0	1052	1834	0
comp17534_c0	4329	4233	175	Bv_40370_aytx.t1	1355	1	1355	1189/1359(87.49)	0.92	0	1359	2347	0
comp17539_c0	1158	1020	22	Bv7_175310_afka.t1	360	28	360	298/333(89.49)	0.95	0	333	647	0
comp17541_c0	967	427	735	Bv1u_019650_ytts.t1	102	1	102	81/103(78.64)	0.87	0	103	164	4e-51
[truncated: 12,980 more rows]

## Sheet: Additional file 11d (11581)
Additional file 11d.GO annotations for sand rice unigenes with sugar beet orthlogs. A total of 11,581 unigenes was assigned with at least one GO term.
[truncated: 11,581 more rows]
[truncated: 71 more columns]

[truncated: 2 more sheets: Additional file 11e, Additional file 11f]
