# Supplementary material for: Transcriptomic analysis of a psammophyte food crop, sand rice (Agriophyllum squarrosum) and identification of candidate genes essential for sand dune adaptation
Source: BMC Genomics. 2014 Oct 7;15(1):872. doi: 10.1186/1471-2164-15-872 (PMC4459065; doi:10.1186/1471-2164-15-872)
Supplement: Supplementary file 13 — Additional file 13: Summary of candidate genes in sand rice trancriptome. Additional file 13a, Swissprot and Nr annotations of the 1000 most highly expressed unigenes. Additional file 13b, The 26 putative kinase among the 1000 most highly expressed unigenes. There are 19 unigenes with orthologs in Arabidopsis. Additional file 13c, The 24 putative transcription factors among the 1000 most highly expressed unigenes. There are 21 unigenes with orthologs in Arabidopsis. Additional file 13d, Statistical summary of GO categories of the 1000 most highly expressed unigenes. Additional file 13e, Swissprot and Nr annotations of 43 unigenes categorized into response to heat term. The putative HSPs are highlighted in yellow. Additional file 13f, Summary of 33 putative HSP unigenes with RBH in Arabidopsis. The HSP genes list and subcellular location are derived from Finka et al. [50]. The twelve unigenes include into the top 1000 accumulated unigenes are showed with red font and seven unigene assigned into response to heat term are highlighted in purple. Additional file 13g, Summary of 12 putative HSF unigenes with RBH in Arabidopsis. Additional file 13h, Summary of possible heat stress-related and -specific genes in sand rice transcriptome. The Arabidopsis genes information was derived from Ma et al. [57, 58]. Additional file 13i, Summary of possible multiple stress specific genes in sand rice transcriptome. The Arabidopsis genes information was derived from Sewelam et al. [62]. The unigenes included in the top 1000 expressed category were highlighted in yellow. (XLSX 296 KB) [file 12864_2014_7070_MOESM13_ESM.xlsx]

## Sheet: Additional file 13a
Additional file 13a. Swissprot and Nr annotations of the 1000 most highly expressed unigenes.
	Swissprot_annotation	nr_annotation
comp19506_c0	Transaldolase OS=Frankia sp. (strain EAN1pec) GN=tal PE=3 SV=1	Aldolase-type TIM barrel family protein isoform 1 [Theobroma cacao]
comp19507_c0	UPF0047 protein YjbQ OS=Escherichia coli (strain K12) GN=yjbQ PE=3 SV=1	hypothetical protein PRUPE_ppa012129mg [Prunus persica]
comp19508_c0	Protein phosphatase 2C 37 OS=Arabidopsis thaliana GN=PP2CA PE=1 SV=1	protein phosphatase 2C [Nicotiana tabacum]
comp19509_c0	Protein IQ-DOMAIN 14 OS=Arabidopsis thaliana GN=IQD14 PE=1 SV=1	IQ-domain 13 isoform 2 [Theobroma cacao]
comp19510_c0	18.3 kDa class I heat shock protein OS=Chenopodium rubrum GN=HSP18 PE=2 SV=1	RecName: Full=18.3 kDa class I heat shock protein; AltName: Full=HSP 18.3
comp19511_c0	2-methyl-6-phytyl-1,4-hydroquinone methyltransferase, chloroplastic OS=Spinacia oleracea PE=1 SV=1	RecName: Full=2-methyl-6-phytyl-1,4-hydroquinone methyltransferase, chloroplastic; AltName: Full=37 kDa inner envelope membrane protein; Short=E37; AltName: Full=MPBQ/MSBQ methyltransferase; Flags: Precursor
comp19512_c0	60S ribosomal protein L27a-2 OS=Arabidopsis thaliana GN=RPL27AB PE=2 SV=1	hypothetical protein PRUPE_ppa012969mg [Prunus persica]
comp19513_c0	Plasminogen activator inhibitor 1 RNA-binding protein OS=Mus musculus GN=Serbp1 PE=1 SV=2	salt tolerance protein 2 [Beta vulgaris]
comp19514_c1	Probable non-specific lipid-transfer protein AKCS9 OS=Vigna unguiculata PE=2 SV=1	predicted protein [Populus trichocarpa]
comp19516_c0	Salt tolerance protein OS=Arabidopsis thaliana GN=STO PE=1 SV=1	COL domain class transcription factor isoform 1 [Theobroma cacao]
comp19517_c0	Carbonic anhydrase, chloroplastic OS=Spinacia oleracea PE=1 SV=2	beta carbonic anhydrase 2 [Mesembryanthemum nodiflorum]
comp19518_c0	Chalcone synthase OS=Dianthus monspessulanus GN=CHS PE=2 SV=1	RecName: Full=Chalcone synthase; AltName: Full=Naringenin-chalcone synthase
comp19519_c0	Stem-specific protein TSJT1 OS=Nicotiana tabacum GN=TSJT1 PE=2 SV=1	Aluminum induced protein with YGL and LRDR motifs [Theobroma cacao]
comp19520_c0	Endoglucanase 25 OS=Arabidopsis thaliana GN=KOR PE=1 SV=1	PREDICTED: endoglucanase 25 [Vitis vinifera]
comp19521_c0	UTP--glucose-1-phosphate uridylyltransferase OS=Solanum tuberosum PE=1 SV=3	UTP-glucose 1 phosphate uridylyltransferase [Eucalyptus grandis]
comp19526_c0	Nitrate reductase [NADH] OS=Spinacia oleracea GN=NIA PE=2 SV=1	RecName: Full=Nitrate reductase [NADH]; Short=NR
comp19528_c0	Multiprotein-bridging factor 1b OS=Arabidopsis thaliana GN=MBF1B PE=2 SV=1	predicted protein [Populus trichocarpa]
comp19529_c0	Protein CHUP1, chloroplastic OS=Arabidopsis thaliana GN=CHUP1 PE=1 SV=1	PREDICTED: protein CHUP1, chloroplastic-like [Vitis vinifera]
comp19530_c0	Aspartic proteinase A1 OS=Arabidopsis thaliana GN=APA1 PE=1 SV=1	aspartic proteinase 1 [Nepenthes alata]
comp19531_c0	--	Uncharacterized protein isoform 1 [Theobroma cacao]
comp19534_c0	Putative uncharacterized protein DDB_G0287191 OS=Dictyostelium discoideum GN=DDB_G0287191 PE=4 SV=1	unnamed protein product [Vitis vinifera]
comp19535_c0	Uncharacterized acetyltransferase At3g50280 OS=Arabidopsis thaliana GN=At3g50280 PE=1 SV=1	hypothetical protein VITISV_005841 [Vitis vinifera]
comp19536_c0	Chorismate synthase 1, chloroplastic OS=Solanum lycopersicum GN=CS1 PE=2 SV=1	PREDICTED: chorismate synthase, chloroplastic [Vitis vinifera]
comp19537_c0	Annexin A7 OS=Xenopus laevis GN=anxa7 PE=2 SV=1	hypothetical protein SORBIDRAFT_03g045000 [Sorghum bicolor]
comp19538_c0	Osmotin-like protein OSML13 OS=Solanum commersonii PE=2 SV=1	osmotin-like protein [Atriplex nummularia]
comp19539_c0	4-coumarate--CoA ligase-like 10 OS=Arabidopsis thaliana GN=4CLL10 PE=2 SV=1	unnamed protein product [Vitis vinifera]
comp19540_c0	Chlorophyll a-b binding protein CP29.1, chloroplastic OS=Arabidopsis thaliana GN=LHCB4.1 PE=1 SV=1	chlorophyll a/b-binding protein CP29 [Arabidopsis lyrata subsp. lyrata]
comp19542_c0	Histidine decarboxylase OS=Solanum lycopersicum GN=HDC PE=2 SV=1	putative serine decarboxylase [Beta vulgaris]
comp19543_c0	Photosystem I reaction center subunit II, chloroplastic OS=Spinacia oleracea GN=psaD PE=1 SV=2	RecName: Full=Photosystem I reaction center subunit II, chloroplastic; AltName: Full=Photosystem I 20 kDa subunit; Short=PSI-D; Flags: Precursor
comp19544_c0	Triosephosphate isomerase, cytosolic OS=Oryza sativa subsp. japonica GN=TPI PE=1 SV=3	triosephosphate isomerase [Oryza sativa Japonica Group]
comp19545_c0	Metallothionein-like protein 3A OS=Oryza sativa subsp. japonica GN=MT3A PE=2 SV=1	PREDICTED: metallothionein-like protein 3B-like [Brachypodium distachyon]
comp19546_c0	Probable pyridoxal biosynthesis protein PDX1 OS=Hevea brasiliensis GN=PDX1 PE=2 SV=1	hypothetical protein CARUB_v10001526mg [Capsella rubella]
comp19547_c0	Bark storage protein A OS=Populus deltoides GN=BSPA PE=2 SV=1	Phosphorylase superfamily protein [Theobroma cacao]
comp19548_c0	Metallothionein-like protein LSC54 OS=Brassica napus PE=2 SV=1	metallothionein [Phytolacca acinosa]
comp19549_c0	Malate dehydrogenase, cytoplasmic OS=Beta vulgaris GN=NR1 PE=1 SV=1	RecName: Full=Malate dehydrogenase, cytoplasmic
comp19550_c0	Probable aquaporin PIP2-5 OS=Arabidopsis thaliana GN=PIP2-5 PE=1 SV=1	plasma membrane intrinsic protein 2-1 [Pyrus communis]
comp19550_c1	Probable aquaporin PIP2-1 OS=Oryza sativa subsp. japonica GN=PIP2-1 PE=2 SV=1	plasma membrane intrinsic protein PIP2.1 [Populus trichocarpa x Populus deltoides]
comp19551_c0	Protein E6 OS=Gossypium hirsutum GN=E6 PE=2 SV=1	unknown [Glycine max]
comp19552_c0	Magnesium-protoporphyrin IX monomethyl ester [oxidative] cyclase, chloroplastic OS=Gossypium hirsutum GN=CRD1 PE=2 SV=2	PREDICTED: magnesium-protoporphyrin IX monomethyl ester [oxidative] cyclase, chloroplastic-like [Cicer arietinum]
comp19553_c0	Classical arabinogalactan protein 9 OS=Arabidopsis thaliana GN=AGP9 PE=1 SV=2	PREDICTED: uncharacterized protein LOC101294709 [Fragaria vesca subsp. vesca]
comp19554_c0	Photosystem I reaction center subunit IV, chloroplastic OS=Spinacia oleracea GN=PSAE-1 PE=1 SV=1	RecName: Full=Photosystem I reaction center subunit IV, chloroplastic; Short=PSI-E; Flags: Precursor
comp19556_c0	Phosphoethanolamine N-methyltransferase OS=Spinacia oleracea GN=PEAMT PE=1 SV=1	phosphoethanolamine N-methyltransferase [Atriplex canescens]
comp19558_c0	Tubulin beta-6 chain OS=Zea mays GN=TUBB6 PE=2 SV=1	hypothetical protein ZEAMMB73_908177, partial [Zea mays]
comp19559_c0	BAG family molecular chaperone regulator 6 OS=Arabidopsis thaliana GN=BAG6 PE=1 SV=1	predicted protein [Populus trichocarpa]
comp19560_c0	Protein translation factor SUI1 homolog OS=Oryza sativa subsp. japonica GN=GOS2 PE=2 SV=1	PREDICTED: protein translation factor SUI1 homolog isoform 1 [Solanum lycopersicum]
comp19561_c0	Chlorophyll a-b binding protein 36, chloroplastic OS=Nicotiana tabacum GN=CAB36 PE=3 SV=1	chlorophyll a/b binding protein [Amaranthus hypochondriacus]
comp19562_c0	Chitinase-like protein 1 OS=Arabidopsis thaliana GN=CTL1 PE=1 SV=1	chitinase, putative [Ricinus communis]
comp19563_c0	Glycine-rich cell wall structural protein 1.8 OS=Phaseolus vulgaris PE=2 SV=1	hypothetical protein PDIG_65730 [Penicillium digitatum PHI26]
comp19564_c0	Oxygen-evolving enhancer protein 1, chloroplastic OS=Spinacia oleracea GN=PSBO PE=1 SV=1	unnamed protein product [Spinacia oleracea]
comp19565_c0	Chlorophyll a-b binding protein CP24, chloroplastic OS=Spinacia oleracea PE=2 SV=1	RecName: Full=Chlorophyll a-b binding protein CP24, chloroplastic; Flags: Precursor
comp19566_c0	Ethylene-responsive transcription factor RAP2-2 OS=Arabidopsis thaliana GN=RAP2-2 PE=1 SV=2	dehydration-responsive element binding protein [Atriplex canescens]
comp19567_c0	--	salt-induced hydrophilic protein [Atriplex nummularia]
comp19568_c0	Cytochrome P450 98A2 OS=Glycine max GN=CYP98A2 PE=2 SV=1	4-coumarate 3-hydroxylase [Eucalyptus globulus]
comp19569_c0	Auxin-induced protein AUX28 OS=Glycine max GN=AUX28 PE=2 SV=1	Indoleacetic acid-induced protein 16 [Theobroma cacao]
comp19570_c0	Chlorophyll a-b binding protein CP29.2, chloroplastic OS=Arabidopsis thaliana GN=LHCB4.2 PE=1 SV=1	PREDICTED: chlorophyll a-b binding protein CP29.2, chloroplastic-like [Fragaria vesca subsp. vesca]
comp19570_c1	Chlorophyll a-b binding protein CP29.2, chloroplastic OS=Arabidopsis thaliana GN=LHCB4.2 PE=1 SV=1	unknown [Glycine max]
comp19571_c0	17.3 kDa class II heat shock protein OS=Solanum peruvianum PE=1 SV=1	PREDICTED: 17.9 kDa class II heat shock protein [Vitis vinifera]
comp19572_c0	RuBisCO large subunit-binding protein subunit beta, chloroplastic OS=Pisum sativum PE=1 SV=2	PREDICTED: ruBisCO large subunit-binding protein subunit beta, chloroplastic [Vitis vinifera]
comp19573_c0	40S ribosomal protein S15a-1 OS=Arabidopsis thaliana GN=RPS15AA PE=2 SV=2	Os07g0208000 [Oryza sativa Japonica Group]
comp19574_c0	Cytochrome P450 84A1 OS=Arabidopsis thaliana GN=CYP84A1 PE=2 SV=1	PREDICTED: cytochrome P450 84A1 [Vitis vinifera]
comp19575_c0	Somatic embryogenesis receptor kinase 2 OS=Arabidopsis thaliana GN=SERK2 PE=1 SV=1	PREDICTED: somatic embryogenesis receptor kinase 1 [Vitis vinifera]
comp19576_c0	Rhodanese-like domain-containing protein 4, chloroplastic OS=Arabidopsis thaliana GN=STR4 PE=1 SV=2	PREDICTED: rhodanese-like domain-containing protein 4, chloroplastic-like [Cicer arietinum]
comp19577_c0	40S ribosomal protein S3a OS=Nicotiana tabacum GN=cyc07 PE=1 SV=1	Ribosomal protein S3Ae [Theobroma cacao]
comp19578_c0	4-hydroxy-3-methylbut-2-enyl diphosphate reductase, chloroplastic OS=Oryza sativa subsp. japonica GN=ISPH PE=2 SV=1	PREDICTED: 4-hydroxy-3-methylbut-2-enyl diphosphate reductase, chloroplastic-like [Cucumis sativus]
comp19579_c0	14-3-3-like protein OS=Pisum sativum PE=2 SV=1	14-3-3 protein [Spinacia oleracea]
comp19580_c0	Cytochrome b5 OS=Nicotiana tabacum PE=2 SV=1	predicted protein [Populus trichocarpa]
comp19581_c0	Actin-7 OS=Arabidopsis thaliana GN=ACT7 PE=1 SV=1	actin 1 [Celosia argentea]
comp19583_c0	Ethylene-responsive transcription factor RAP2-4 OS=Arabidopsis thaliana GN=RAP2-4 PE=1 SV=1	DRE binding transcription factor [Atriplex halimus]
comp19584_c0	60S ribosomal protein L41 OS=Nicotiana tabacum GN=RPL41 PE=3 SV=1	Uncharacterized protein TCM_042175 [Theobroma cacao]
comp19585_c0	Ubiquitin-conjugating enzyme E2-17 kDa OS=Solanum lycopersicum PE=2 SV=1	PREDICTED: ubiquitin-conjugating enzyme E2-17 kDa-like isoform 1 [Brachypodium distachyon]
comp19586_c0	DnaJ protein homolog 2 OS=Allium porrum GN=LDJ2 PE=2 SV=1	hypothetical protein PRUPE_ppa006330mg [Prunus persica]
comp19587_c0	Putative uncharacterized protein DDB_G0287191 OS=Dictyostelium discoideum GN=DDB_G0287191 PE=4 SV=1	hypothetical protein PRUPE_ppa008693mg [Prunus persica]
comp19588_c0	21 kDa seed protein OS=Theobroma cacao GN=ASP PE=2 SV=1	PREDICTED: miraculin [Vitis vinifera]
comp19589_c0	60S ribosomal protein L4 OS=Prunus armeniaca GN=RPL4 PE=1 SV=1	hypothetical protein PRUPE_ppa006524mg [Prunus persica]
comp19590_c0	SKP1-like protein 1B OS=Arabidopsis thaliana GN=SKP1B PE=1 SV=1	GSK1 [Gossypium hirsutum]
comp19592_c0	Auxin-induced protein 10A5 OS=Glycine max PE=2 SV=1	SAUR family protein [Populus trichocarpa]
comp19593_c0	--	hypothetical protein [Beta vulgaris]
comp19594_c0	S-adenosylmethionine synthase 1 OS=Beta vulgaris GN=SAMS1 PE=2 SV=1	RecName: Full=S-adenosylmethionine synthase 1; Short=AdoMet synthase 1; AltName: Full=Methionine adenosyltransferase 1; Short=MAT 1
comp19595_c1	S-adenosylmethionine decarboxylase proenzyme OS=Spinacia oleracea GN=SAMDC PE=2 SV=1	RecName: Full=S-adenosylmethionine decarboxylase proenzyme; Short=AdoMetDC; Short=SAMDC; Contains: RecName: Full=S-adenosylmethionine decarboxylase alpha chain; Contains: RecName: Full=S-adenosylmethionine decarboxylase beta chain; Flags: Precursor
comp19596_c0	40S ribosomal protein S25 OS=Amaranthus cruentus GN=RPS25 PE=3 SV=1	RecName: Full=40S ribosomal protein S25
comp19597_c0	YTH domain family protein 1 OS=Mus musculus GN=Ythdf1 PE=2 SV=1	PREDICTED: uncharacterized protein LOC100249242 [Vitis vinifera]
comp19598_c0	Guanine nucleotide-binding protein subunit beta-like protein OS=Medicago sativa GN=GB1 PE=1 SV=1	RACK1 [Phaseolus vulgaris]
comp19599_c0	Acyl-CoA-binding protein OS=Gossypium hirsutum PE=3 SV=1	uncharacterized protein LOC100500327 [Glycine max]
comp19600_c1	L-ascorbate peroxidase 3, peroxisomal OS=Arabidopsis thaliana GN=APX3 PE=2 SV=1	peroxisomal ascorbate peroxidase [Beta vulgaris]
comp19608_c0	Photosystem I reaction center subunit III, chloroplastic OS=Spinacia oleracea GN=PSAF PE=1 SV=1	RecName: Full=Photosystem I reaction center subunit III, chloroplastic; AltName: Full=Light-harvesting complex I 17 kDa protein; AltName: Full=PSI-F; Flags: Precursor
comp19609_c0	Translationally-controlled tumor protein homolog OS=Elaeis guineensis var. tenera GN=TCTP PE=1 SV=1	hypothetical protein PRUPE_ppa009639mg [Prunus persica]
comp19618_c0	Uncharacterized protein sll1770 OS=Synechocystis sp. (strain PCC 6803 / Kazusa) GN=sll1770 PE=3 SV=1	Protein ABC1, mitochondrial precursor, putative [Ricinus communis]
comp19630_c0	Protodermal factor 1 OS=Arabidopsis thaliana GN=PDF1 PE=2 SV=1	copper ion binding protein, putative [Ricinus communis]
comp19639_c1	Chlorophyll a-b binding protein 8, chloroplastic OS=Solanum lycopersicum GN=CAB8 PE=3 SV=1	chlorophyll A/B binding protein, putative [Ricinus communis]
comp19641_c0	Carbonic anhydrase, chloroplastic OS=Spinacia oleracea PE=1 SV=2	RecName: Full=Carbonic anhydrase, chloroplastic; AltName: Full=Carbonate dehydratase; Flags: Precursor
comp19645_c0	Glyceraldehyde-3-phosphate dehydrogenase B, chloroplastic OS=Spinacia oleracea GN=GAPB PE=1 SV=1	RecName: Full=Glyceraldehyde-3-phosphate dehydrogenase B, chloroplastic; AltName: Full=NADP-dependent glyceraldehydephosphate dehydrogenase subunit B; Flags: Precursor
comp19656_c0	Thioredoxin M-type, chloroplastic OS=Spinacia oleracea PE=1 SV=2	unnamed protein product [Spinacia oleracea]
comp19659_c0	Minor allergen Alt a 7 OS=Alternaria alternata GN=ALTA7 PE=1 SV=1	Minor allergen Alt a, putative [Ricinus communis]
comp19664_c0	Isocitrate dehydrogenase [NADP] OS=Nicotiana tabacum PE=2 SV=1	PREDICTED: isocitrate dehydrogenase [NADP]-like isoform 1 [Solanum lycopersicum]
comp19665_c0	Heat shock cognate protein 80 OS=Solanum lycopersicum GN=HSC80 PE=2 SV=1	heat shock protein 90 [Salicornia europaea]
comp19666_c0	Uncharacterized protein DDB_G0271670 OS=Dictyostelium discoideum GN=DDB_G0271670 PE=4 SV=1	alanine and glutamic acid rich protein [Beta vulgaris]
comp19667_c0	Polyadenylate-binding protein 8 OS=Arabidopsis thaliana GN=PAB8 PE=1 SV=1	hypothetical protein PRUPE_ppa002607mg [Prunus persica]
comp19670_c0	Mechanosensitive ion channel protein 10 OS=Arabidopsis thaliana GN=MSL10 PE=1 SV=1	Mechanosensitive channel of small conductance-like 10 [Theobroma cacao]
comp19674_c0	Shaggy-related protein kinase eta OS=Arabidopsis thaliana GN=ASK7 PE=1 SV=2	PREDICTED: shaggy-related protein kinase eta-like [Vitis vinifera]
comp19675_c0	Clathrin light chain 1 OS=Arabidopsis thaliana GN=At2g20760 PE=2 SV=1	PREDICTED: clathrin light chain 1-like [Vitis vinifera]
comp19676_c0	40S ribosomal protein S9-2 OS=Arabidopsis thaliana GN=RPS9C PE=2 SV=1	Ribosomal protein S4 [Theobroma cacao]
comp19677_c0	GDSL esterase/lipase At4g18970 OS=Arabidopsis thaliana GN=At4g18970 PE=2 SV=1	GDSL-like Lipase/Acylhydrolase superfamily protein [Theobroma cacao]
comp19678_c0	ADP,ATP carrier protein, mitochondrial (Fragment) OS=Solanum tuberosum GN=ANT1 PE=2 SV=1	putative mitochondrial adenylate transporter [Mesembryanthemum crystallinum]
comp19679_c0	60S ribosomal protein L18-2 OS=Arabidopsis thaliana GN=RPL18B PE=1 SV=2	60S ribosomal protein L18, putative [Ricinus communis]
comp19680_c0	--	PSBX [Silene latifolia]
comp19681_c0	Phytoene synthase, chloroplastic OS=Arabidopsis thaliana GN=PSY1 PE=2 SV=2	phytoene synthase [Salicornia europaea]
comp19682_c0	Selenoprotein K OS=Macaca fascicularis GN=SELK PE=3 SV=3	PREDICTED: selenoprotein K-like [Solanum lycopersicum]
comp19683_c1	40S ribosomal protein S23 OS=Fragaria ananassa GN=RPS23 PE=2 SV=1	PREDICTED: 40S ribosomal protein S23-like [Cicer arietinum]
comp19684_c0	Non-specific lipid-transfer protein OS=Gossypium hirsutum PE=3 SV=1	lipid transfer protein precursor [Gossypium hirsutum]
comp19685_c0	Proactivator polypeptide OS=Homo sapiens GN=PSAP PE=1 SV=2	hypothetical protein PRUPE_ppa009037m1g, partial [Prunus persica]
comp19686_c0	Expansin-like B1 OS=Arabidopsis thaliana GN=EXLB1 PE=2 SV=2	hypothetical protein POPTRDRAFT_783792 [Populus trichocarpa]
comp19687_c0	Probable aquaporin TIP1-1 OS=Oryza sativa subsp. japonica GN=TIP1-1 PE=2 SV=1	tonoplast intrinsic protein [Mesembryanthemum crystallinum]
comp19688_c0	50S ribosomal protein L27, chloroplastic OS=Arabidopsis thaliana GN=RPL27 PE=2 SV=1	Ribosomal protein large subunit 27 [Theobroma cacao]
comp19690_c0	MATE efflux family protein 1 OS=Arabidopsis thaliana GN=MATE PE=2 SV=2	MATE efflux family protein isoform 1 [Theobroma cacao]
comp19697_c0	Chlorophyll a-b binding protein P4, chloroplastic OS=Pisum sativum GN=lhcA-P4 PE=1 SV=1	chlorophyll a /b binding protein [Beta vulgaris]
comp19706_c0	--	conserved hypothetical protein [Ricinus communis]
comp19709_c0	Protein disulfide-isomerase like 2-1 OS=Arabidopsis thaliana GN=PDIL2-1 PE=1 SV=1	PREDICTED: protein disulfide isomerase-like 2-1-like [Solanum lycopersicum]
comp19712_c0	MLP-like protein 34 OS=Arabidopsis thaliana GN=MLP34 PE=2 SV=1	PREDICTED: MLP-like protein 34 [Vitis vinifera]
comp19714_c0	Photosystem II reaction center W protein, chloroplastic OS=Spinacia oleracea GN=psbW PE=1 SV=1	RecName: Full=Photosystem II reaction center W protein, chloroplastic; AltName: Full=PSII 6.1 kDa protein; Flags: Precursor
comp19719_c0	Metallothionein-like protein type 2 OS=Actinidia deliciosa GN=pKIWI504 PE=2 SV=1	metallothionein [Amaranthus cruentus]
comp19722_c0	60S ribosomal protein L5 OS=Cucumis sativus GN=RPL5 PE=2 SV=1	ribosomal protein L5, putative [Ricinus communis]
comp19735_c0	Thioredoxin F-type, chloroplastic OS=Spinacia oleracea PE=1 SV=2	RecName: Full=Thioredoxin F-type, chloroplastic; Short=Trx-F; Flags: Precursor
comp19746_c0	Myosin-11 OS=Homo sapiens GN=MYH11 PE=1 SV=3	conserved hypothetical protein [Ricinus communis]
comp19748_c0	Auxin-binding protein ABP19a OS=Prunus persica GN=ABP19A PE=3 SV=1	germin-like protein 6 precursor [Vitis vinifera]
comp19751_c0	Arabinogalactan peptide 14 OS=Arabidopsis thaliana GN=AGP14 PE=1 SV=1	predicted protein [Populus trichocarpa]
comp19769_c0	Fructokinase-2 OS=Solanum lycopersicum GN=FRK2 PE=1 SV=2	fructokinase [Beta vulgaris]
comp19770_c0	Thioredoxin H2 OS=Arabidopsis thaliana GN=TRX2 PE=2 SV=2	PREDICTED: thioredoxin H2-like [Solanum lycopersicum]
comp19780_c0	Uncharacterized protein At4g01150, chloroplastic OS=Arabidopsis thaliana GN=At4g01150 PE=1 SV=1	PREDICTED: uncharacterized protein At4g01150, chloroplastic-like [Fragaria vesca subsp. vesca]
comp19784_c0	--	PREDICTED: uncharacterized protein LOC100262899 [Vitis vinifera]
comp19785_c0	60S ribosomal protein L34 OS=Pisum sativum GN=RPL34 PE=2 SV=1	60S ribosomal protein L34 [Medicago truncatula]
comp19797_c0	Beta-amyrin synthase OS=Betula platyphylla GN=OSCBPY PE=1 SV=1	beta-amyrin synthase [Vaccaria hispanica]
comp19798_c0	Rho guanine nucleotide exchange factor 8 OS=Arabidopsis thaliana GN=ROPGEF8 PE=1 SV=1	conserved hypothetical protein [Ricinus communis]
comp19802_c0	Protein TIFY 10B OS=Arabidopsis thaliana GN=TIFY10B PE=1 SV=1	JAZ-like protein [Dianthus caryophyllus]
comp19808_c0	Lipoxygenase homology domain-containing protein 1 OS=Mus musculus GN=Loxhd1 PE=2 SV=1	PREDICTED: uncharacterized protein LOC101497537 [Cicer arietinum]
comp19809_c0	--	PREDICTED: uncharacterized protein LOC101204278 isoform 1 [Cucumis sativus]
comp19823_c0	40S ribosomal protein S23 OS=Euphorbia esula GN=RPS23 PE=2 SV=1	PREDICTED: 40S ribosomal protein S23-like isoform 1 [Glycine max]
comp19832_c0	Magnesium-chelatase subunit ChlH, chloroplastic OS=Arabidopsis thaliana GN=CHLH PE=1 SV=1	magnesium chelatase H subunit [Camellia sinensis]
comp19847_c0	Probable 26S proteasome complex subunit sem1-1 OS=Arabidopsis thaliana GN=At1g64750 PE=1 SV=1	deleted in split hand/splt foot protein 1 [Ipomoea batatas]
comp19876_c0	Uncharacterized protein At5g39570 OS=Arabidopsis thaliana GN=At5g39570 PE=1 SV=1	PREDICTED: uncharacterized protein At5g39570 [Vitis vinifera]
comp19879_c0	6-phosphogluconate dehydrogenase, decarboxylating 1 OS=Spinacia oleracea GN=pgdC PE=1 SV=1	RecName: Full=6-phosphogluconate dehydrogenase, decarboxylating 1
comp19891_c0	WW domain-containing protein C11B10.08 OS=Schizosaccharomyces pombe (strain 972 / ATCC 24843) GN=pi003 PE=4 SV=1	PREDICTED: uncharacterized protein LOC101259408 isoform 3 [Solanum lycopersicum]
comp19930_c0	Photosystem I P700 chlorophyll a apoprotein A1 OS=Vitis vinifera GN=psaA PE=3 SV=1	photosystem I P700 chlorophyll A apoprotein A1 [Oryza sativa Indica Group]
comp19932_c0	--	PREDICTED: uncharacterized protein LOC100247252 [Vitis vinifera]
comp19963_c0	Glutaredoxin OS=Ricinus communis PE=1 SV=1	PREDICTED: glutaredoxin-C1-like [Cicer arietinum]
comp19979_c0	HMG1/2-like protein OS=Glycine max PE=2 SV=1	hypothetical protein M569_09780, partial [Genlisea aurea]
comp19998_c0	BI1-like protein OS=Arabidopsis thaliana GN=At4g15470 PE=2 SV=1	PREDICTED: BI1-like protein-like [Solanum lycopersicum]
comp20001_c0	Photosystem I reaction center subunit N, chloroplastic OS=Arabidopsis thaliana GN=PSAN PE=1 SV=2	Photosystem I reaction center subunit PSI [Theobroma cacao]
comp20026_c0	Serine/threonine-protein phosphatase 2A 65 kDa regulatory subunit A beta isoform OS=Arabidopsis thaliana GN=PP2AA2 PE=1 SV=2	PREDICTED: serine/threonine-protein phosphatase 2A 65 kDa regulatory subunit A beta isoform-like [Cucumis sativus]
comp20031_c0	Probable calcium-binding protein CML49 OS=Arabidopsis thaliana GN=CML49 PE=2 SV=1	hypothetical protein SORBIDRAFT_05g002410 [Sorghum bicolor]
comp20039_c0	Peptidyl-prolyl cis-trans isomerase FKBP12 OS=Vicia faba GN=FKBP12 PE=1 SV=1	CONSTANS interacting protein 3 [Solanum lycopersicum]
comp20056_c0	Arginine decarboxylase OS=Dianthus caryophyllus GN=ADC PE=2 SV=1	arginine decarboxylase [Dianthus caryophyllus]
comp20061_c0	Glucose-6-phosphate/phosphate translocator 2, chloroplastic OS=Arabidopsis thaliana GN=GPT2 PE=2 SV=2	plastidic glucose 6-phoaphate/phosphate translocator2 [Mesembryanthemum crystallinum]
comp20065_c0	Shaggy-related protein kinase alpha OS=Arabidopsis thaliana GN=ASK1 PE=2 SV=3	PREDICTED: glycogen synthase kinase-3 homolog MsK-1-like isoform X4 [Cicer arietinum]
comp20072_c0	Protein FRIGIDA OS=Arabidopsis thaliana GN=FRI PE=2 SV=1	PREDICTED: protein FRIGIDA-like [Vitis vinifera]
comp20082_c0	60S ribosomal protein L13-1 OS=Arabidopsis thaliana GN=RPL13B PE=1 SV=1	predicted protein [Populus trichocarpa]
comp20088_c0	60S ribosomal protein L6 OS=Mesembryanthemum crystallinum GN=RPL6 PE=2 SV=1	60S ribosomal protein L6, putative [Ricinus communis]
comp20090_c0	Nuclear transcription factor Y subunit C-9 OS=Arabidopsis thaliana GN=NFYC9 PE=2 SV=1	Nuclear transcription factor Y subunit C-9 [Medicago truncatula]
comp20098_c0	60S acidic ribosomal protein P0 OS=Glycine max PE=1 SV=1	PREDICTED: 60S acidic ribosomal protein P0 [Vitis vinifera]
comp20102_c0	3-hydroxy-3-methylglutaryl-coenzyme A reductase OS=Camptotheca acuminata PE=3 SV=1	3-hydroxy-3-methylglutaryl-coenzyme A reductase [Salvia miltiorrhiza]
comp20104_c0	Vegetative cell wall protein gp1 OS=Chlamydomonas reinhardtii GN=GP1 PE=2 SV=1	PREDICTED: uncharacterized protein LOC100254397 [Vitis vinifera]
comp20127_c0	NADP-dependent malic enzyme, chloroplastic OS=Flaveria pringlei GN=MODA PE=2 SV=1	NADP-dependent malic enzyme [Hylocereus undatus]
comp20140_c0	Beta-amylase 1, chloroplastic OS=Arabidopsis thaliana GN=BAM1 PE=1 SV=1	PREDICTED: beta-amylase 1, chloroplastic-like [Glycine max]
comp20141_c0	Benzyl alcohol O-benzoyltransferase OS=Nicotiana tabacum GN=HSR201 PE=1 SV=1	putative alcohol acyl-transferases [Cucumis melo]
comp20156_c0	Probable calcium-binding protein CML18 OS=Oryza sativa subsp. japonica GN=CML18 PE=2 SV=1	PREDICTED: calcium-binding protein CML24-like [Solanum lycopersicum]
comp20171_c0	Glycerate dehydrogenase HPR, peroxisomal OS=Arabidopsis thaliana GN=HPR PE=1 SV=1	predicted protein [Populus trichocarpa]
comp20185_c0	23 kDa jasmonate-induced protein OS=Hordeum vulgare PE=2 SV=1	OSJNBa0024J22.14 [Oryza sativa Japonica Group]
comp20188_c0	Elongation factor TuB, chloroplastic OS=Nicotiana sylvestris GN=TUFB PE=1 SV=1	RecName: Full=Elongation factor TuB, chloroplastic; Short=EF-TuB; Flags: Precursor
comp20190_c0	Calmodulin OS=Hordeum vulgare GN=CAM PE=2 SV=2	hypothetical protein CARUB_v10024180mg [Capsella rubella]
comp20207_c0	Protein BOBBER 1 OS=Arabidopsis thaliana GN=BOB1 PE=1 SV=1	salt tolerance protein 5 [Beta vulgaris]
comp20222_c0	60S ribosomal protein L34 OS=Nicotiana tabacum GN=RPL34 PE=2 SV=1	PREDICTED: 60S ribosomal protein L34-like isoform 1 [Solanum lycopersicum]
comp20223_c0	Protein SRG1 OS=Arabidopsis thaliana GN=SRG1 PE=2 SV=1	hypothetical protein PRUPE_ppa007960mg [Prunus persica]
comp20224_c0	Proteasome subunit beta type-4 OS=Arabidopsis thaliana GN=PBG1 PE=1 SV=2	PREDICTED: proteasome subunit beta type-4-like [Solanum lycopersicum]
comp20225_c0	--	hypothetical protein [Beta vulgaris]
comp20227_c0	60S ribosomal protein L38 OS=Arabidopsis thaliana GN=RPL38A PE=3 SV=1	unnamed protein product [Vitis vinifera]
comp20230_c0	Inorganic pyrophosphatase 1 OS=Arabidopsis thaliana GN=PS2 PE=1 SV=1	Pyridoxal phosphate phosphatase-related protein [Theobroma cacao]
comp20231_c0	Heat shock 70 kDa protein 15 OS=Arabidopsis thaliana GN=HSP70-15 PE=2 SV=1	PREDICTED: heat shock 70 kDa protein 15-like [Solanum lycopersicum]
comp20811_c0	Peroxisomal acyl-coenzyme A oxidase 1 OS=Arabidopsis thaliana GN=ACX1 PE=1 SV=1	predicted protein [Populus trichocarpa]
comp20836_c0	Probable calcium-binding protein CML13 OS=Arabidopsis thaliana GN=CML13 PE=2 SV=1	PREDICTED: probable calcium-binding protein CML13-like [Fragaria vesca subsp. vesca]
comp20983_c0	DNA-directed RNA polymerases I, II, and III subunit RPABC2 OS=Drosophila melanogaster GN=RpII18 PE=2 SV=1	PREDICTED: DNA-directed RNA polymerases I, II, and III subunit RPABC2-like [Setaria italica]
comp21036_c0	RuBisCO large subunit-binding protein subunit alpha, chloroplastic OS=Pisum sativum PE=1 SV=2	PREDICTED: ruBisCO large subunit-binding protein subunit alpha, chloroplastic-like [Cicer arietinum]
comp21062_c0	Glycine-rich cell wall structural protein OS=Arabidopsis thaliana GN=At3g17050 PE=4 SV=2	GRP3S, putative [Ricinus communis]
comp21145_c0	Chloroplast stem-loop binding protein of 41 kDa a, chloroplastic OS=Arabidopsis thaliana GN=CSP41A PE=1 SV=1	chloroplast mRNA-binding protein CSP41 precursor, partial [Spinacia oleracea]
comp21191_c0	Phosphoglucomutase, cytoplasmic OS=Mesembryanthemum crystallinum GN=PGM1 PE=2 SV=1	RecName: Full=Phosphoglucomutase, cytoplasmic; Short=PGM; AltName: Full=Glucose phosphomutase
comp21289_c0	CYSTM1 family protein A OS=Arabidopsis thaliana GN=At2g41420 PE=3 SV=1	PREDICTED: CYSTM1 family protein A-like [Fragaria vesca subsp. vesca]
comp21291_c0	2-keto-3-deoxy-L-rhamnonate aldolase OS=Escherichia coli (strain SMS-3-5 / SECEC) GN=rhmA PE=3 SV=1	PREDICTED: 2-keto-3-deoxy-L-rhamnonate aldolase-like [Vitis vinifera]
comp21292_c0	Serine/threonine-protein kinase SAPK7 OS=Oryza sativa subsp. japonica GN=SAPK7 PE=2 SV=2	Serine/threonine protein kinase [Medicago truncatula]
comp21336_c0	Staphylococcal nuclease domain-containing protein 1 OS=Bos taurus GN=SND1 PE=1 SV=1	PREDICTED: staphylococcal nuclease domain-containing protein 1 [Vitis vinifera]
comp21356_c1	UV radiation resistance-associated gene protein OS=Homo sapiens GN=UVRAG PE=1 SV=1	PREDICTED: UV radiation resistance-associated gene protein [Vitis vinifera]
comp28706_c0	Zinc finger A20 and AN1 domain-containing stress-associated protein 8 OS=Oryza sativa subsp. japonica GN=SAP8 PE=2 SV=1	PREDICTED: zinc finger A20 and AN1 domain-containing stress-associated protein 8-like isoform 2 [Vitis vinifera]
comp28714_c0	Uncharacterized protein DDB_G0271670 OS=Dictyostelium discoideum GN=DDB_G0271670 PE=4 SV=1	PREDICTED: uncharacterized protein LOC100245954 isoform 1 [Vitis vinifera]
comp29004_c0	MLP-like protein 43 OS=Arabidopsis thaliana GN=MLP43 PE=2 SV=1	predicted protein [Populus trichocarpa]
comp29187_c0	Sorbitol dehydrogenase OS=Arabidopsis thaliana GN=SDH PE=1 SV=1	predicted protein [Populus trichocarpa]
comp29201_c0	Mitochondrial carnitine/acylcarnitine carrier-like protein OS=Arabidopsis thaliana GN=BOU PE=1 SV=1	Mitochondrial substrate carrier family protein isoform 1 [Theobroma cacao]
comp29206_c0	Blue copper protein OS=Arabidopsis thaliana GN=BCB PE=1 SV=2	hypothetical protein VITISV_023425 [Vitis vinifera]
comp29209_c0	Translation initiation factor IF-2, chloroplastic OS=Arabidopsis thaliana GN=At1g17220 PE=2 SV=2	hypothetical protein VITISV_024584 [Vitis vinifera]
comp29233_c1	60S ribosomal protein L35 OS=Euphorbia esula GN=RPL35 PE=2 SV=1	unknown [Picea sitchensis]
comp29244_c0	Cellulose synthase A catalytic subunit 4 [UDP-forming] OS=Arabidopsis thaliana GN=CESA4 PE=1 SV=1	PREDICTED: cellulose synthase A catalytic subunit 4 [UDP-forming]-like [Vitis vinifera]
comp29265_c0	Protein ASPARTIC PROTEASE IN GUARD CELL 1 OS=Arabidopsis thaliana GN=ASPG1 PE=1 SV=1	Eukaryotic aspartyl protease family protein [Theobroma cacao]
comp29326_c0	Calcium sensing receptor, chloroplastic OS=Arabidopsis thaliana GN=CAS PE=1 SV=1	conserved hypothetical protein [Ricinus communis]
comp29363_c0	14-3-3-like protein OS=Mesembryanthemum crystallinum GN=GBF PE=2 SV=1	RecName: Full=14-3-3-like protein; AltName: Full=G-box-binding factor
comp29387_c0	Clathrin heavy chain 1 OS=Arabidopsis thaliana GN=CHC1 PE=1 SV=1	Clathrin, heavy chain isoform 1 [Theobroma cacao]
comp29413_c0	NADP-dependent malic enzyme OS=Vitis vinifera PE=2 SV=1	malic enzyme, putative [Ricinus communis]
comp29415_c0	Nitrate transporter 1.1 OS=Arabidopsis thaliana GN=NRT1.1 PE=1 SV=1	predicted protein [Populus trichocarpa]
comp29417_c0	Proteoglycan 4 OS=Mus musculus GN=Prg4 PE=1 SV=2	PREDICTED: periaxin-like [Solanum lycopersicum]
comp29436_c0	Cellulose synthase A catalytic subunit 8 [UDP-forming] OS=Arabidopsis thaliana GN=CESA8 PE=1 SV=1	PREDICTED: cellulose synthase A catalytic subunit 8 [UDP-forming] [Vitis vinifera]
comp29437_c0	Glutaredoxin-C2 OS=Arabidopsis thaliana GN=GRXC2 PE=2 SV=1	putative glutaredoxin [Polygonatum sibiricum]
comp29440_c0	--	uncharacterized protein LOC100527470 [Glycine max]
comp29465_c0	Peptide methionine sulfoxide reductase OS=Lactuca sativa PE=2 SV=1	hypothetical protein PRUPE_ppa010182mg [Prunus persica]
comp29510_c1	1-aminocyclopropane-1-carboxylate oxidase 4 OS=Petunia hybrida GN=ACO4 PE=3 SV=1	RecName: Full=1-aminocyclopropane-1-carboxylate oxidase 4; Short=ACC oxidase 4; AltName: Full=Ethylene-forming enzyme; Short=EFE
comp29520_c0	Putative protein TPRXL OS=Homo sapiens GN=TPRXL PE=5 SV=2	predicted protein [Populus trichocarpa]
comp29529_c0	Hydroquinone glucosyltransferase OS=Rauvolfia serpentina GN=AS PE=1 SV=1	predicted protein [Populus trichocarpa]
comp29540_c1	Rapid alkalinization factor OS=Nicotiana tabacum GN=RALF PE=1 SV=1	unnamed protein product [Vitis vinifera]
comp29565_c0	Putative aconitate hydratase, cytoplasmic OS=Oryza sativa subsp. japonica GN=Os08g0191100 PE=1 SV=1	aconitase, putative [Ricinus communis]
comp29568_c0	L-ascorbate peroxidase 3, peroxisomal OS=Arabidopsis thaliana GN=APX3 PE=2 SV=1	ascorbate peroxidase [Mesembryanthemum crystallinum]
comp29569_c0	Probable phospholipid hydroperoxide glutathione peroxidase OS=Spinacia oleracea PE=2 SV=1	hypothetical protein PRUPE_ppa010771mg [Prunus persica]
comp29578_c0	Probable rhamnose biosynthetic enzyme 1 OS=Arabidopsis thaliana GN=RHM1 PE=1 SV=1	Rhamnose biosynthesis 1 [Theobroma cacao]
comp29591_c0	Aldehyde dehydrogenase family 2 member B4, mitochondrial OS=Arabidopsis thaliana GN=ALDH2B4 PE=2 SV=1	aldehyde dehydrogenase, putative [Ricinus communis]
comp29624_c0	Peroxisomal membrane protein 2 OS=Bos taurus GN=PXMP2 PE=2 SV=3	Peroxisomal membrane 22 kDa family protein isoform 1 [Theobroma cacao]
comp29681_c1	ATPase 11, plasma membrane-type OS=Arabidopsis thaliana GN=AHA11 PE=1 SV=1	PREDICTED: ATPase 11, plasma membrane-type [Vitis vinifera]
comp29703_c0	UDP-glucose 6-dehydrogenase 1 OS=Glycine max GN=UGD1 PE=1 SV=1	UDP-D-glucose dehydrogenase [Gossypium hirsutum]
comp29733_c0	Homeobox-leucine zipper protein HAT5 OS=Arabidopsis thaliana GN=HAT5 PE=1 SV=1	PREDICTED: homeobox-leucine zipper protein HAT5-like [Vitis vinifera]
comp29763_c0	Probable galacturonosyltransferase-like 1 OS=Arabidopsis thaliana GN=GATL1 PE=2 SV=1	Nucleotide-diphospho-sugar transferases superfamily protein [Theobroma cacao]
comp29773_c0	Thioredoxin-like protein CDSP32, chloroplastic OS=Arabidopsis thaliana GN=CDSP32 PE=1 SV=1	PREDICTED: thioredoxin-like protein CDSP32, chloroplastic-like [Cicer arietinum]
comp29809_c0	Pyruvate dehydrogenase E1 component subunit alpha, mitochondrial OS=Solanum tuberosum PE=1 SV=1	pyruvate dehydrogenase E1alpha subunit [Beta vulgaris]
comp29818_c0	L-ascorbate peroxidase 5, peroxisomal OS=Arabidopsis thaliana GN=APX5 PE=2 SV=2	ascorbate peroxidase [Spinacia oleracea]
comp29943_c0	GTP-binding protein TypA/BipA homolog OS=Synechocystis sp. (strain PCC 6803 / Kazusa) GN=typA PE=3 SV=1	tyrosine phosphorylated protein A [Suaeda salsa]
comp29956_c0	Probable methyltransferase PMT26 OS=Arabidopsis thaliana GN=At5g64030 PE=1 SV=1	hypothetical protein PRUPE_ppa001471mg [Prunus persica]
comp30016_c0	Superoxide dismutase [Mn], mitochondrial OS=Hevea brasiliensis GN=SODA PE=2 SV=1	manganese superoxide dismutase [Salicornia europaea]
comp30087_c0	Small ubiquitin-related modifier 2 OS=Arabidopsis thaliana GN=SUMO2 PE=1 SV=1	Small ubiquitin-like modifier 1, 1,SUMO1,ATSUMO1 [Theobroma cacao]
comp30117_c0	Plasma membrane ATPase 4 OS=Nicotiana plumbaginifolia GN=PMA4 PE=1 SV=1	plasma membrane H+-ATPase [Sesuvium portulacastrum]
comp30133_c0	40S ribosomal protein S5-1 OS=Arabidopsis thaliana GN=RPS5A PE=2 SV=1	PREDICTED: 40S ribosomal protein S5-like [Glycine max]
comp30155_c0	DNA topoisomerase 3-beta-1 OS=Mus musculus GN=Top3b PE=2 SV=1	PREDICTED: DNA topoisomerase 3-beta-1-like [Vitis vinifera]
comp30165_c0	Fasciclin-like arabinogalactan protein 7 OS=Arabidopsis thaliana GN=FLA7 PE=1 SV=1	fasciclin-like AGP 12 [Populus tremula x Populus alba]
comp30166_c0	--	hypothetical protein PRUPE_ppa011836mg [Prunus persica]
comp30178_c0	6.7 kDa chloroplast outer envelope membrane protein OS=Spinacia oleracea PE=1 SV=1	Outer envelope membrane protein 7 [Theobroma cacao]
comp30223_c0	Calnexin homolog OS=Glycine max PE=2 SV=1	PREDICTED: calnexin homolog [Setaria italica]
comp30242_c0	Heat shock cognate 70 kDa protein OS=Petunia hybrida GN=HSP70 PE=2 SV=1	heat shock protein, putative [Ricinus communis]
comp30242_c1	Heat shock 70 kDa protein OS=Glycine max GN=HSP70 PE=1 SV=1	hypothetical protein PRUPE_ppa002591mg [Prunus persica]
comp30253_c0	Chaperone protein ClpB1 OS=Arabidopsis thaliana GN=CLPB1 PE=1 SV=2	heat shock protein 101 [Vitis vinifera]
comp30262_c0	Luminal-binding protein 3 (Fragment) OS=Nicotiana tabacum GN=BIP3 PE=2 SV=1	RecName: Full=Luminal-binding protein 3; Short=BiP 3; AltName: Full=78 kDa glucose-regulated protein homolog 3; Short=GRP-78-3
comp30262_c2	Luminal-binding protein OS=Spinacia oleracea GN=HSC70 PE=2 SV=1	RecName: Full=Luminal-binding protein; Short=BiP; AltName: Full=78 kDa glucose-regulated protein homolog; Short=GRP-78; Flags: Precursor
comp30313_c0	Pyrophosphate-energized vacuolar membrane proton pump 1 OS=Arabidopsis thaliana GN=AVP1 PE=1 SV=1	pyrophosphatase [Beta vulgaris]
comp30313_c1	Pyrophosphate-energized vacuolar membrane proton pump 1 OS=Arabidopsis thaliana GN=AVP1 PE=1 SV=1	unknown [Populus trichocarpa]
comp30313_c2	Pyrophosphate-energized vacuolar membrane proton pump OS=Vigna radiata var. radiata PE=1 SV=3	vacuolar H+-pyrophosphatase [Salicornia europaea]
comp30400_c0	Caffeoyl-CoA O-methyltransferase OS=Mesembryanthemum crystallinum PE=2 SV=1	RecName: Full=Caffeoyl-CoA O-methyltransferase; AltName: Full=Trans-caffeoyl-CoA 3-O-methyltransferase; Short=CCoAMT; Short=CCoAOMT
comp30458_c0	Vacuolar proton ATPase a3 OS=Arabidopsis thaliana GN=VHA-a3 PE=1 SV=1	JHL18I08.13 [Jatropha curcas]
comp30484_c1	Trans-cinnamate 4-monooxygenase OS=Populus kitakamiensis GN=CYP73A16 PE=2 SV=1	trans-cinnamate 4-hydroxylase [Populus tremuloides]
comp30529_c1	Ribulose bisphosphate carboxylase small chain 2, chloroplastic OS=Spinacia oleracea GN=RBCS2 PE=1 SV=1	Chain S, Crystal Structure Of Spinach Ribulose-1,5-Bisphosphate CarboxylaseOXYGENASE (RUBISCO) COMPLEXED WITH CO2, MG2+ AND 2- Carboxyarabinitol-1,5-Bisphosphate
comp30596_c0	Photosystem I reaction center subunit V, chloroplastic OS=Spinacia oleracea GN=PSAG PE=1 SV=1	RecName: Full=Photosystem I reaction center subunit V, chloroplastic; AltName: Full=PSI-G; AltName: Full=Photosystem I 9 kDa protein; Flags: Precursor
comp30660_c0	Non-specific lipid-transfer protein OS=Spinacia oleracea PE=1 SV=2	phospholipid transfer protein - spinach
comp30660_c1	Non-specific lipid-transfer protein OS=Beta vulgaris GN=IWF1&apos; PE=3 SV=1	RecName: Full=Non-specific lipid-transfer protein; Short=LTP; Flags: Precursor
comp30665_c0	Probable aquaporin PIP1-4 OS=Arabidopsis thaliana GN=PIP1.4 PE=1 SV=1	plasma membrane intrinsic protein PIP1;1 [Beta vulgaris subsp. vulgaris]
comp30665_c1	U1 small nuclear ribonucleoprotein 70 kDa OS=Arabidopsis thaliana GN=RNU1 PE=1 SV=1	predicted protein [Populus trichocarpa]
comp30760_c0	Uncharacterized protein ORF91 OS=Phalaenopsis aphrodite subsp. formosana PE=4 SV=1	Cell wall-associated hydrolase, partial [Medicago truncatula]
comp30762_c1	Probable fructose-bisphosphate aldolase 2, chloroplastic OS=Arabidopsis thaliana GN=FBA2 PE=1 SV=2	unknown [Populus trichocarpa x Populus deltoides]
comp30794_c1	Glycine-rich cell wall structural protein 1.8 OS=Phaseolus vulgaris PE=2 SV=1	glycine-rich protein TomR2 [Solanum lycopersicum]
comp30817_c0	Protein E6 OS=Gossypium hirsutum GN=E6 PE=2 SV=1	unknown [Populus trichocarpa]
comp30834_c0	5-methyltetrahydropteroyltriglutamate--homocysteine methyltransferase OS=Mesembryanthemum crystallinum GN=METE PE=2 SV=1	pollen allergen MetE [Amaranthus retroflexus]
comp30873_c0	Foot protein 1 variant 1 OS=Perna viridis GN=fp-1 PE=1 SV=1	hypothetical protein PRUPE_ppa017079mg [Prunus persica]
comp30905_c0	Early nodulin-like protein 2 OS=Arabidopsis thaliana GN=At4g27520 PE=1 SV=1	copper ion binding protein, putative [Ricinus communis]
comp31003_c0	Aquaporin PIP-type OS=Atriplex canescens PE=2 SV=1	aquaporin [Atriplex canescens]
comp31024_c0	Calvin cycle protein CP12-1, chloroplastic OS=Arabidopsis thaliana GN=CP12-1 PE=1 SV=1	CP12 [Spinacia oleracea]
comp31063_c0	4-coumarate--CoA ligase 1 OS=Solanum tuberosum GN=4CL1 PE=3 SV=1	4-coumarate:coenzyme A ligase [Punica granatum]
comp31068_c0	Thylakoid membrane phosphoprotein 14 kDa, chloroplastic OS=Arabidopsis thaliana GN=TMP14 PE=1 SV=2	predicted protein [Populus trichocarpa]
comp31071_c0	40S ribosomal protein S13 OS=Glycine max GN=RPS13 PE=2 SV=1	Ribosomal protein S13A [Theobroma cacao]
comp31120_c0	Elongation factor 1-beta 1 OS=Arabidopsis thaliana GN=At5g12110 PE=2 SV=2	TPA: hypothetical protein ZEAMMB73_882552 [Zea mays]
comp31120_c1	Elongation factor 1-beta 2 OS=Arabidopsis thaliana GN=At5g19510 PE=1 SV=1	elongation factor 1-beta, putative [Ricinus communis]
comp31142_c0	Fibrous sheath CABYR-binding protein OS=Bos taurus GN=FSCB PE=2 SV=1	RS2 protein [Beta vulgaris subsp. vulgaris]
comp31161_c0	40S ribosomal protein S9-2 OS=Arabidopsis thaliana GN=RPS9C PE=2 SV=1	40S ribosomal protein S9 [Catharanthus roseus]
comp31169_c0	Vesicle-associated membrane protein 722 OS=Arabidopsis thaliana GN=VAMP722 PE=2 SV=2	PREDICTED: putative vesicle-associated membrane protein 726 [Vitis vinifera]
comp31180_c0	Histone H1 OS=Solanum pennellii PE=2 SV=1	putative linker histone H1 variant protein [Beta vulgaris]
comp31202_c0	60S ribosomal protein L12-1 OS=Arabidopsis thaliana GN=RPL12A PE=2 SV=2	Os02g0699600 [Oryza sativa Japonica Group]
comp31242_c0	Dihydrolipoyl dehydrogenase 1, mitochondrial OS=Arabidopsis thaliana GN=LPD1 PE=1 SV=2	dihydrolipoamide dehydrogenase, putative [Ricinus communis]
comp31251_c0	Protein DEHYDRATION-INDUCED 19 homolog 4 OS=Arabidopsis thaliana GN=DI19-4 PE=1 SV=1	Drought-responsive family protein isoform 1 [Theobroma cacao]
comp31253_c1	Fructose-bisphosphate aldolase, cytoplasmic isozyme 1 OS=Pisum sativum PE=1 SV=1	fructose 1,6, bisphosphate aldolase [Salicornia herbacea]
comp31268_c0	36.4 kDa proline-rich protein OS=Solanum lycopersicum GN=TPRP-F1 PE=2 SV=1	hypothetical protein PRUPE_ppb004684mg [Prunus persica]
comp31287_c0	40S ribosomal protein S30 OS=Arabidopsis thaliana GN=RPS30A PE=2 SV=3	Os06g0172600 [Oryza sativa Japonica Group]
comp31307_c0	Glycine-rich cell wall structural protein 1 OS=Petunia hybrida GN=GRP-1 PE=1 SV=1	hypothetical protein ZEAMMB73_817356, partial [Zea mays]
comp31320_c0	Phospholipase A1-Igamma3, chloroplastic OS=Arabidopsis thaliana GN=At1g51440 PE=1 SV=1	PREDICTED: phospholipase A1-Igamma3, chloroplastic [Vitis vinifera]
comp31359_c0	Carotenoid 9,10(9&apos;,10&apos;)-cleavage dioxygenase OS=Crocus sativus GN=CCD PE=1 SV=1	carotenoid cleavage dioxygenase [Suaeda salsa]
comp31387_c0	60S ribosomal protein L29-1 OS=Arabidopsis thaliana GN=RPL29A PE=1 SV=1	PREDICTED: 60S ribosomal protein L29-1 [Glycine max]
comp31424_c0	EG45-like domain containing protein OS=Citrus jambhiri GN=CjBAp12 PE=1 SV=1	predicted protein [Populus trichocarpa]
comp31448_c0	Enolase OS=Mesembryanthemum crystallinum GN=PGH1 PE=2 SV=1	enolase [Spinacia oleracea]
comp31491_c0	L-ascorbate peroxidase 2, cytosolic OS=Arabidopsis thaliana GN=APX2 PE=2 SV=3	PREDICTED: L-ascorbate peroxidase 2, cytosolic-like [Solanum lycopersicum]
comp31497_c0	60S ribosomal protein L37-3 OS=Arabidopsis thaliana GN=RPL37C PE=2 SV=1	PREDICTED: 60S ribosomal protein L37-3 [Glycine max]
comp31526_c0	Glycine-rich cell wall structural protein OS=Arabidopsis thaliana GN=At3g17050 PE=4 SV=2	hypothetical protein PDIG_81210 [Penicillium digitatum PHI26]
comp31547_c0	Protein WALLS ARE THIN 1 OS=Arabidopsis thaliana GN=WAT1 PE=1 SV=1	Walls Are Thin 1 [Theobroma cacao]
comp31550_c0	60S ribosomal protein L23 OS=Arabidopsis thaliana GN=RPL23A PE=2 SV=3	ribosomal Pr 117, partial [Triticum aestivum]
comp31581_c0	Photosystem II core complex proteins psbY, chloroplastic OS=Spinacia oleracea GN=PSBY PE=1 SV=2	PREDICTED: photosystem II core complex proteins psbY, chloroplastic-like [Cucumis sativus]
comp31609_c0	Protein PROTON GRADIENT REGULATION 5, chloroplastic OS=Arabidopsis thaliana GN=PGR5 PE=1 SV=1	PGR5 [Amaranthus hybridus]
comp31648_c1	Phosphoglycerate kinase, chloroplastic (Fragment) OS=Spinacia oleracea PE=2 SV=2	RecName: Full=Phosphoglycerate kinase, chloroplastic; Flags: Precursor
comp31669_c0	Adenosine kinase 2 OS=Arabidopsis thaliana GN=ADK2 PE=1 SV=1	predicted protein [Populus trichocarpa]
comp31684_c0	Polyadenylate-binding protein 8 OS=Arabidopsis thaliana GN=PAB8 PE=1 SV=1	PREDICTED: polyadenylate-binding protein 2-like [Solanum lycopersicum]
comp31692_c0	Heat shock 70 kDa protein 6, chloroplastic OS=Arabidopsis thaliana GN=HSP70-6 PE=1 SV=1	heat shock 70 protein [Spinacia oleracea]
comp31694_c1	Caffeic acid 3-O-methyltransferase OS=Prunus dulcis GN=COMT1 PE=2 SV=1	hypothetical protein PRUPE_ppa007229mg [Prunus persica]
comp32195_c0	Ferredoxin--NADP reductase, chloroplastic OS=Spinacia oleracea GN=PETH PE=1 SV=1	ferredoxin-NADP oxidoreductase [Spinacia oleracea]
comp32405_c0	60S ribosomal protein L10 OS=Vitis riparia GN=RPL10 PE=2 SV=1	unknown [Medicago truncatula]
comp32443_c0	Protein EXECUTER 1, chloroplastic OS=Arabidopsis thaliana GN=EX1 PE=1 SV=1	hypothetical protein PRUPE_ppa002543mg [Prunus persica]
comp32652_c0	40S ribosomal protein S10 OS=Oryza sativa subsp. japonica GN=RPS10 PE=2 SV=2	PREDICTED: 40S ribosomal protein S10-like [Vitis vinifera]
comp32695_c0	Metallothionein-like protein type 3 OS=Actinidia deliciosa GN=pKIWI503 PE=2 SV=1	metallothionein 3 [Arabidopsis thaliana]
comp32891_c0	Casein kinase I homolog 2 OS=Schizosaccharomyces pombe (strain 972 / ATCC 24843) GN=cki2 PE=1 SV=2	PREDICTED: uncharacterized protein LOC100254265 [Vitis vinifera]
comp33108_c0	ABC transporter F family member 1 OS=Arabidopsis thaliana GN=ABCF1 PE=1 SV=1	ATP-dependent transporter, putative [Ricinus communis]
comp33134_c0	Glucomannan 4-beta-mannosyltransferase 2 OS=Arabidopsis thaliana GN=CSLA2 PE=2 SV=1	PREDICTED: glucomannan 4-beta-mannosyltransferase 2 [Vitis vinifera]
comp33301_c0	3-ketoacyl-CoA synthase 11 OS=Arabidopsis thaliana GN=KCS11 PE=2 SV=1	3-ketoacyl-CoA synthase [Theobroma cacao]
comp33436_c0	Gibberellin-regulated protein 14 OS=Arabidopsis thaliana GN=GASA14 PE=1 SV=1	hypothetical protein PRUPE_ppa015520mg, partial [Prunus persica]
comp33437_c0	UDP-glucose 6-dehydrogenase 5 OS=Oryza sativa subsp. japonica GN=UGD5 PE=2 SV=1	uridine diphosphate glucose dehydrogenase [Ipomoea batatas]
comp33525_c2	Uncharacterized proline-rich protein (Fragment) OS=Owenia fusiformis PE=4 SV=1	Glycine-rich cell wall structural protein 1 precursor, putative [Ricinus communis]
comp33567_c0	Probable endochitinase OS=Caenorhabditis elegans GN=cht-1 PE=1 SV=1	chitinase, putative [Ricinus communis]
comp33605_c0	Selenium-binding protein 1 OS=Arabidopsis thaliana GN=SBP1 PE=1 SV=1	PREDICTED: selenium-binding protein 1 [Vitis vinifera]
comp33619_c0	ABC transporter F family member 5 OS=Arabidopsis thaliana GN=ABCF5 PE=2 SV=1	PREDICTED: ABC transporter F family member 5 [Vitis vinifera]
comp33623_c0	Betaine aldehyde dehydrogenase, chloroplastic OS=Spinacia oleracea PE=1 SV=1	betaine aldehyde dehydrogenase [Atriplex centralasiatica]
comp33754_c0	Protein LHY OS=Arabidopsis thaliana GN=LHY PE=1 SV=2	circadian clock associated1 [Mesembryanthemum crystallinum]
comp33763_c0	Pathogenesis-related protein 1C OS=Nicotiana tabacum PE=2 SV=3	pathogenesis-related protein 1a [Beta vulgaris]
comp33804_c0	Proline transporter 1 OS=Arabidopsis thaliana GN=PROT1 PE=1 SV=1	betaine/proline transporter [Beta vulgaris]
comp33838_c0	40S ribosomal protein S29 OS=Arabidopsis thaliana GN=RPS29A PE=2 SV=2	unknown [Lotus japonicus]
comp33843_c0	Miraculin OS=Synsepalum dulcificum PE=1 SV=3	unnamed protein product [Vitis vinifera]
comp33874_c0	Non-specific lipid-transfer protein 1 OS=Solanum lycopersicum GN=TSW12 PE=2 SV=1	lipid transfer protein [Nicotiana glauca]
comp33882_c0	60S ribosomal protein L5 OS=Cucumis sativus GN=RPL5 PE=2 SV=1	ribosomal protein L5, putative [Ricinus communis]
comp33902_c0	Caltractin OS=Atriplex nummularia PE=2 SV=1	RecName: Full=Caltractin; AltName: Full=Centrin
comp33962_c2	Importin subunit alpha OS=Solanum lycopersicum PE=2 SV=2	Importin alpha, ALPHA,AIMP ALPHA isoform 1 [Theobroma cacao]
comp33988_c0	40S ribosomal protein S21 OS=Oryza sativa subsp. japonica GN=RPS21 PE=2 SV=1	PREDICTED: 40S ribosomal protein S21-2-like isoform 1 [Solanum lycopersicum]
comp34104_c0	Ubiquitin-60S ribosomal protein L40 OS=Nicotiana sylvestris GN=UBICEP52-7 PE=2 SV=2	ubiquitin, putative [Ricinus communis]
comp34226_c0	Serine/arginine-rich splicing factor RSZ22A OS=Arabidopsis thaliana GN=RSZ22A PE=1 SV=1	PREDICTED: serine/arginine-rich splicing factor RSZ22-like [Cucumis sativus]
comp34278_c0	NADPH--cytochrome P450 reductase OS=Catharanthus roseus GN=CPR PE=2 SV=1	PREDICTED: NADPH--cytochrome P450 reductase-like [Vitis vinifera]
comp34330_c0	Probable aquaporin PIP1-5 OS=Arabidopsis thaliana GN=PIP1-5 PE=2 SV=2	PM28B protein [Spinacia oleracea]
comp34330_c2	Aquaporin PIP1-2 OS=Arabidopsis thaliana GN=PIP1-2 PE=1 SV=1	PM28B protein [Spinacia oleracea]
comp34330_c3	Aquaporin PIP1-3 OS=Arabidopsis thaliana GN=PIP1-3 PE=1 SV=1	putative transmembrane protein, partial [Pringlea antiscorbutica]
comp34342_c0	Transmembrane 9 superfamily member 4 OS=Rattus norvegicus GN=Tm9sf4 PE=2 SV=1	PREDICTED: transmembrane 9 superfamily member 4-like [Solanum lycopersicum]
comp34389_c0	Caffeic acid 3-O-methyltransferase OS=Rosa chinensis GN=COMT1 PE=2 SV=1	caffeic acid 3-O-methyltransferase [Mesembryanthemum crystallinum]
comp34401_c0	Clathrin interactor EPSIN 2 OS=Arabidopsis thaliana GN=EPSIN2 PE=1 SV=1	unnamed protein product [Vitis vinifera]
comp34427_c0	--	salt-induced hydrophilic protein [Atriplex nummularia]
comp34441_c0	Probable ATP synthase 24 kDa subunit, mitochondrial OS=Arabidopsis thaliana GN=At2g21870 PE=1 SV=1	PREDICTED: probable ATP synthase 24 kDa subunit, mitochondrial [Vitis vinifera]
comp34455_c0	Protein IN2-1 homolog B OS=Oryza sativa subsp. japonica GN=GSTZ5 PE=2 SV=1	PREDICTED: protein IN2-1 homolog B-like [Vitis vinifera]
comp34522_c0	Thiamine thiazole synthase, chloroplastic OS=Citrus sinensis GN=THI1 PE=2 SV=1	Thiazole biosynthetic enzyme, chloroplast (ARA6) (THI1) (THI4) [Theobroma cacao]
comp34527_c3	Probable cadmium/zinc-transporting ATPase HMA1, chloroplastic OS=Arabidopsis thaliana GN=HMA1 PE=1 SV=2	PREDICTED: probable cadmium/zinc-transporting ATPase HMA1, chloroplastic [Vitis vinifera]
comp34528_c0	DEAD-box ATP-dependent RNA helicase 56 OS=Arabidopsis thaliana GN=RH56 PE=2 SV=2	DEAD/DEAH box RNA helicase family protein isoform 1 [Theobroma cacao]
comp34628_c0	40S ribosomal protein S14-2 OS=Arabidopsis thaliana GN=RPS14B PE=1 SV=1	PREDICTED: 40S ribosomal protein S14-2-like [Cucumis sativus]
comp34632_c0	Dentin sialophosphoprotein OS=Homo sapiens GN=DSPP PE=1 SV=2	PREDICTED: uncharacterized protein LOC100257088 [Vitis vinifera]
comp34686_c0	Cystatin-1 OS=Zea mays GN=RAMDAZC7 PE=2 SV=1	hypothetical protein VITISV_018836 [Vitis vinifera]
comp34701_c1	Uncharacterized oxidoreductase At1g06690, chloroplastic OS=Arabidopsis thaliana GN=At1g06690 PE=1 SV=1	PREDICTED: uncharacterized oxidoreductase At1g06690, chloroplastic-like [Solanum lycopersicum]
comp34713_c0	Glutamine synthetase, chloroplastic OS=Daucus carota GN=GLN2 PE=2 SV=1	plastid glutamine synthetase 2 [Spinacia oleracea]
comp34822_c0	Defensin-like protein 4 OS=Arabidopsis thaliana GN=PDF2.1 PE=2 SV=2	Defensin [Medicago truncatula]
comp34864_c0	Cytochrome P450 716B2 OS=Picea sitchensis GN=CYP716B2 PE=2 SV=1	Cytochrome P450 [Theobroma cacao]
comp34908_c0	Putative lactoylglutathione lyase OS=Brassica oleracea var. gemmifera PE=2 SV=1	PREDICTED: putative lactoylglutathione lyase-like [Glycine max]
comp34911_c0	Vacuolar-processing enzyme OS=Phaseolus vulgaris PE=1 SV=1	Gamma vacuolar processing enzyme [Theobroma cacao]
comp34917_c0	Cyclin-dependent kinase F-4 OS=Oryza sativa subsp. japonica GN=CDKF-4 PE=2 SV=1	PREDICTED: cyclin-dependent kinase F-4-like [Vitis vinifera]
comp34941_c0	Importin subunit beta-1 OS=Mus musculus GN=Kpnb1 PE=1 SV=2	unnamed protein product [Vitis vinifera]
comp34954_c1	S-adenosylmethionine synthase 1 OS=Populus trichocarpa GN=METK1 PE=2 SV=1	S-adenosylmethionine synthetase [Prunus persica]
comp34954_c2	S-adenosylmethionine synthase 2 OS=Beta vulgaris GN=SAMS2 PE=2 SV=1	s-adenosyl methionine synthetase 2 [Pinus halepensis]
comp34954_c3	Vegetative incompatibility protein HET-E-1 OS=Podospora anserina GN=HET-E1 PE=4 SV=1	PREDICTED: uncharacterized protein LOC100254135 isoform 2 [Vitis vinifera]
comp34960_c0	ATP-dependent Clp protease adapter protein ClpS OS=Gloeobacter violaceus (strain PCC 7421) GN=clpS PE=3 SV=1	PREDICTED: uncharacterized protein LOC101299180 [Fragaria vesca subsp. vesca]
comp34980_c0	NAC domain-containing protein 74 OS=Oryza sativa subsp. japonica GN=NAC74 PE=2 SV=1	NAC transcription factor 055 [Jatropha curcas]
comp35023_c0	Ubiquitin-activating enzyme E1 1 OS=Arabidopsis thaliana GN=UBA1 PE=1 SV=1	PREDICTED: ubiquitin-activating enzyme E1 1-like [Vitis vinifera]
comp35056_c0	YTH domain family protein 2 OS=Macaca fascicularis GN=YTHDF2 PE=2 SV=1	unnamed protein product [Vitis vinifera]
comp35059_c0	Laccase-17 OS=Arabidopsis thaliana GN=LAC17 PE=2 SV=1	predicted protein [Populus trichocarpa]
comp35132_c0	Proline-rich protein 4 OS=Arabidopsis thaliana GN=PRP4 PE=2 SV=1	PREDICTED: uncharacterized protein LOC100245206 [Vitis vinifera]
comp35164_c0	Galactinol--sucrose galactosyltransferase OS=Pisum sativum GN=RFS PE=1 SV=1	PREDICTED: galactinol--sucrose galactosyltransferase [Vitis vinifera]
comp35170_c0	Transketolase-2, chloroplastic OS=Arabidopsis thaliana GN=TKL-2 PE=1 SV=1	PREDICTED: transketolase, chloroplastic-like [Cucumis sativus]
comp35189_c0	Extensin-1 OS=Arabidopsis thaliana GN=EXT1 PE=2 SV=2	PREDICTED: extensin-1-like isoform X1 [Cicer arietinum]
comp35212_c0	--	PREDICTED: uncharacterized protein LOC100853077 [Vitis vinifera]
comp35262_c0	Non-specific lipid-transfer protein-like protein At2g13820 OS=Arabidopsis thaliana GN=At2g13820 PE=1 SV=1	lipid binding protein, putative [Ricinus communis]
comp35296_c0	Beta-carotene hydroxylase 2, chloroplastic (Fragment) OS=Capsicum annuum GN=CA2 PE=2 SV=1	beta-carotene hydroxylase [Ipomoea nil]
comp35316_c0	Cytochrome b-c1 complex subunit 7-2 OS=Arabidopsis thaliana GN=QCR7-2 PE=1 SV=1	predicted protein [Arabidopsis lyrata subsp. lyrata]
comp35364_c0	ATP-dependent zinc metalloprotease FtsH OS=Cyanidium caldarium GN=ftsH PE=3 SV=1	unnamed protein product [Vitis vinifera]
comp35379_c0	B2 protein OS=Daucus carota PE=2 SV=1	DCD domain protein isoform 1 [Theobroma cacao]
comp35399_c0	NADH dehydrogenase [ubiquinone] flavoprotein 1, mitochondrial OS=Arabidopsis thaliana GN=At5g08530 PE=2 SV=1	PREDICTED: NADH dehydrogenase [ubiquinone] flavoprotein 1, mitochondrial-like [Solanum lycopersicum]
comp35410_c0	Heavy metal-associated isoprenylated plant protein 26 OS=Arabidopsis thaliana GN=HIPP26 PE=1 SV=1	PREDICTED: uncharacterized protein LOC101262648 [Solanum lycopersicum]
comp35417_c0	Phosphoglycolate phosphatase 1B, chloroplastic OS=Arabidopsis thaliana GN=PGLP1B PE=1 SV=1	PREDICTED: phosphoglycolate phosphatase-like [Cucumis sativus]
comp35520_c0	Putative lipid-transfer protein DIR1 OS=Arabidopsis thaliana GN=DIR1 PE=1 SV=1	PREDICTED: putative lipid-transfer protein DIR1 isoform 1 [Vitis vinifera]
comp35582_c0	Alpha-1,4-glucan-protein synthase [UDP-forming] 2 OS=Solanum tuberosum GN=UPTG2 PE=1 SV=1	alpha-1,4-glucan-protein synthase [Elaeis guineensis]
comp35607_c0	Peroxidase 21 OS=Arabidopsis thaliana GN=PER21 PE=1 SV=1	PREDICTED: peroxidase 21 [Vitis vinifera]
comp35632_c0	GDP-L-galactose phosphorylase 1 OS=Arabidopsis thaliana GN=VTC2 PE=1 SV=1	PREDICTED: GDP-L-galactose phosphorylase 1 [Vitis vinifera]
comp35781_c0	Spastin OS=Danio rerio GN=spast PE=2 SV=2	ATP binding protein, putative [Ricinus communis]
comp35885_c0	5&apos;-adenylylsulfate reductase 1, chloroplastic OS=Arabidopsis thaliana GN=APR1 PE=1 SV=2	PREDICTED: 5&apos;-adenylylsulfate reductase 3, chloroplastic-like isoform 1 [Vitis vinifera]
comp36010_c0	Laccase-4 OS=Arabidopsis thaliana GN=IRX12 PE=2 SV=2	laccase, putative [Ricinus communis]
comp36037_c0	Actin-depolymerizing factor 2 OS=Petunia hybrida GN=ADF2 PE=2 SV=1	unnamed protein product [Vitis vinifera]
comp36048_c0	40S ribosomal protein S24-1 OS=Arabidopsis thaliana GN=RPS24A PE=2 SV=1	unknown [Populus trichocarpa]
comp36048_c1	Protein disulfide-isomerase OS=Ricinus communis PE=1 SV=1	PREDICTED: protein disulfide-isomerase [Vitis vinifera]
comp36081_c1	Brassinosteroid-regulated protein BRU1 OS=Glycine max PE=2 SV=1	xyloglucan endotransglucosylase/hydrolase [Diospyros kaki]
comp36097_c0	60S ribosomal protein L32-1 OS=Arabidopsis thaliana GN=RPL32A PE=2 SV=2	60S ribosomal protein L32, putative [Ricinus communis]
comp36146_c0	Ubiquitin-conjugating enzyme E2 variant 1D OS=Arabidopsis thaliana GN=UEV1D PE=1 SV=1	ubiquitin-conjugating family protein [Jatropha curcas]
comp36150_c0	Superoxide dismutase [Fe] 2, chloroplastic OS=Arabidopsis thaliana GN=FSD2 PE=1 SV=1	Fe-superoxide dismutase [Phytolacca acinosa]
comp36218_c0	Acylpyruvase FAHD1, mitochondrial OS=Dictyostelium discoideum GN=fahd1 PE=3 SV=1	PREDICTED: acylpyruvase FAHD1, mitochondrial-like [Fragaria vesca subsp. vesca]
comp36256_c0	Glycine-rich protein A3 OS=Daucus carota PE=2 SV=1	PREDICTED: uncharacterized protein LOC100267691 [Vitis vinifera]
comp36274_c0	Mitochondrial uncoupling protein 5 OS=Arabidopsis thaliana GN=PUMP5 PE=2 SV=1	PREDICTED: mitochondrial uncoupling protein 5-like [Cucumis sativus]
comp36299_c1	Probable glutathione S-transferase OS=Nicotiana tabacum PE=2 SV=1	glutathione-S-transferase tau 1 [Hevea brasiliensis]
comp36309_c0	DEAD-box ATP-dependent RNA helicase 42 OS=Arabidopsis thaliana GN=RH42 PE=1 SV=2	dead box ATP-dependent RNA helicase, putative [Ricinus communis]
comp36316_c0	MLP-like protein 423 OS=Arabidopsis thaliana GN=MLP423 PE=2 SV=1	PREDICTED: MLP-like protein 423 [Vitis vinifera]
comp36346_c0	Uncharacterized protein At2g23090 OS=Arabidopsis thaliana GN=At2g23090 PE=1 SV=1	PREDICTED: uncharacterized protein At2g23090 isoform 1 [Vitis vinifera]
comp36350_c0	--	predicted protein [Populus trichocarpa]
comp36350_c1	--	salt-induced hydrophilic protein [Atriplex nummularia]
comp36368_c0	Probable fructose-bisphosphate aldolase 3, chloroplastic OS=Arabidopsis thaliana GN=FBA3 PE=1 SV=1	fructose-bisphosphate aldolase 4 [Camellia oleifera]
comp36388_c0	Carboxyl-terminal-processing protease OS=Synechococcus sp. (strain ATCC 27264 / PCC 7002 / PR-6) GN=ctpA PE=3 SV=2	PREDICTED: carboxyl-terminal-processing protease-like [Vitis vinifera]
comp36404_c0	Metal tolerance protein 11 OS=Arabidopsis thaliana GN=MTP11 PE=2 SV=1	cation efflux protein/ zinc transporter, putative [Ricinus communis]
comp36418_c0	Membrane steroid-binding protein 2 OS=Arabidopsis thaliana GN=MSBP2 PE=1 SV=1	predicted protein [Populus trichocarpa]
comp36419_c0	Omega-3 fatty acid desaturase, chloroplastic OS=Sesamum indicum GN=FAD7 PE=2 SV=1	chloroplast omega-3 desaturase [Portulaca oleracea]
comp36421_c0	Linoleate 13S-lipoxygenase 2-1, chloroplastic OS=Solanum tuberosum GN=LOX2.1 PE=1 SV=1	lipoxygenase [Camellia sinensis]
comp36429_c0	Putative phagocytic receptor 1b OS=Dictyostelium discoideum GN=phg1b PE=2 SV=1	PREDICTED: putative phagocytic receptor 1b-like [Solanum lycopersicum]
comp36444_c0	60S ribosomal protein L27-1 OS=Arabidopsis thaliana GN=RPL27A PE=2 SV=1	PREDICTED: 60S ribosomal protein L27-like [Solanum lycopersicum]
comp36445_c0	Protein ETHYLENE INSENSITIVE 3 OS=Arabidopsis thaliana GN=EIN3 PE=1 SV=1	PREDICTED: protein ETHYLENE INSENSITIVE 3-like [Vitis vinifera]
comp36477_c1	ADP-ribosylation factor 2 OS=Oryza sativa subsp. japonica GN=ARF PE=2 SV=2	ADP ribosylation factor [Medicago truncatula]
comp36477_c3	ADP-ribosylation factor OS=Zea mays GN=ARF1 PE=2 SV=2	PREDICTED: ADP-ribosylation factor-like isoform X3 [Setaria italica]
comp36486_c0	Keratin-associated protein 5-3 OS=Mus musculus GN=Krtap5-3 PE=2 SV=1	PREDICTED: uncharacterized protein LOC100252003 [Vitis vinifera]
comp36500_c0	Serine/arginine-rich splicing factor 33 OS=Arabidopsis thaliana GN=SR33 PE=1 SV=1	serine/arginine rich splicing factor, putative [Ricinus communis]
comp36502_c0	Uncharacterized protein LOC284861 OS=Homo sapiens PE=2 SV=1	hypothetical protein SETTUDRAFT_172987 [Setosphaeria turcica Et28A]
comp36531_c0	Pre-mRNA-splicing factor cwc22 OS=Emericella nidulans (strain FGSC A4 / ATCC 38163 / CBS 112.46 / NRRL 194 / M139) GN=cwc22 PE=3 SV=2	hypothetical protein PRUPE_ppa009547mg [Prunus persica]
comp36544_c1	Expansin-A10 OS=Arabidopsis thaliana GN=EXPA10 PE=2 SV=1	EXP1 [Phytolacca acinosa]
comp36558_c1	30 kDa heat shock protein OS=Emericella nidulans (strain FGSC A4 / ATCC 38163 / CBS 112.46 / NRRL 194 / M139) GN=hsp30 PE=2 SV=1	hypothetical protein SETTUDRAFT_99782 [Setosphaeria turcica Et28A]
comp36560_c3	Homeobox-leucine zipper protein ATHB-8 OS=Arabidopsis thaliana GN=ATHB-8 PE=1 SV=1	Class III HD-Zip protein 8 isoform 3 [Theobroma cacao]
comp36570_c0	Phosphoenolpyruvate/phosphate translocator 2, chloroplastic OS=Arabidopsis thaliana GN=PPT2 PE=2 SV=1	PREDICTED: phosphoenolpyruvate/phosphate translocator 2, chloroplastic-like [Fragaria vesca subsp. vesca]
comp36609_c0	--	PREDICTED: uncharacterized protein LOC101208795 [Cucumis sativus]
comp36610_c0	--	Drm4 [Pisum sativum]
comp36617_c0	Bax inhibitor 1 OS=Arabidopsis thaliana GN=BI-1 PE=1 SV=1	bax inhibitor 1 [Capsicum annuum]
comp36711_c0	Fasciclin-like arabinogalactan protein 17 OS=Arabidopsis thaliana GN=FLA17 PE=2 SV=1	PREDICTED: fasciclin-like arabinogalactan protein 17-like [Cucumis sativus]
comp36715_c0	60S acidic ribosomal protein P3-2 OS=Arabidopsis thaliana GN=RPP3B PE=1 SV=1	PREDICTED: 60S acidic ribosomal protein P3-like [Solanum lycopersicum]
comp36747_c0	Glutamate synthase [NADH], amyloplastic OS=Medicago sativa PE=1 SV=1	NADH-dependent glutamate synthase 1 isoform 4 [Theobroma cacao]
comp36934_c0	NAC domain-containing protein 2 OS=Arabidopsis thaliana GN=NAC002 PE=2 SV=2	NAC-like protein 1 [Phytolacca acinosa]
comp37338_c2	Histidine-rich glycoprotein OS=Plasmodium lophurae PE=4 SV=1	PREDICTED: uncharacterized protein LOC100811318 [Glycine max]
comp37558_c0	[Protein-PII] uridylyltransferase OS=Azospirillum brasilense GN=glnD PE=3 SV=1	PREDICTED: uncharacterized protein LOC100250578 isoform 1 [Vitis vinifera]
comp37602_c0	L-ascorbate oxidase homolog OS=Brassica napus GN=Bp10 PE=2 SV=1	PREDICTED: L-ascorbate oxidase homolog [Vitis vinifera]
comp37901_c0	ATP-dependent zinc metalloprotease FTSH 9, chloroplastic OS=Arabidopsis thaliana GN=FTSH9 PE=2 SV=1	Cell division protease ftsH isoform 2 [Theobroma cacao]
comp38002_c0	Major facilitator superfamily domain-containing protein 5 OS=Mus musculus GN=Mfsd5 PE=2 SV=1	PREDICTED: major facilitator superfamily domain-containing protein 5-like isoform X3 [Setaria italica]
comp38069_c0	UPF0503 protein At3g09070, chloroplastic OS=Arabidopsis thaliana GN=At3g09070 PE=1 SV=1	Uncharacterized protein TCM_021761 [Theobroma cacao]
comp38179_c3	Protein AUXIN RESPONSE 4 OS=Arabidopsis thaliana GN=AXR4 PE=1 SV=1	PREDICTED: protein AUXIN RESPONSE 4 [Vitis vinifera]
comp38211_c2	Ras-related protein RHN1 OS=Nicotiana plumbaginifolia GN=RHN1 PE=2 SV=1	PREDICTED: ras-related protein RHN1-like [Glycine max]
comp38227_c0	Photosystem II CP47 chlorophyll apoprotein OS=Spinacia oleracea GN=psbB PE=1 SV=2	photosystem II 47 kDa protein [Spinacia oleracea]
comp38268_c0	V-type proton ATPase 16 kDa proteolipid subunit OS=Mesembryanthemum crystallinum GN=VMAC1 PE=2 SV=1	RecName: Full=V-type proton ATPase 16 kDa proteolipid subunit; Short=V-ATPase 16 kDa proteolipid subunit; AltName: Full=Vacuolar proton pump 16 kDa proteolipid subunit
comp38270_c0	40S ribosomal protein S17 OS=Solanum lycopersicum GN=RPS17 PE=2 SV=3	PREDICTED: 40S ribosomal protein S17 [Vitis vinifera]
comp38296_c0	60S ribosomal protein L11-1 OS=Arabidopsis thaliana GN=RPL11A PE=2 SV=2	60S ribosomal protein L11-1/L16A [Arabidopsis thaliana]
comp38368_c0	Auxin-induced in root cultures protein 12 OS=Arabidopsis thaliana GN=AIR12 PE=1 SV=3	Auxin-responsive family protein, putative [Theobroma cacao]
comp38375_c0	Proteasome subunit alpha type-1-B OS=Arabidopsis thaliana GN=PAF2 PE=1 SV=2	hypothetical protein [Salicornia brachiata]
comp38415_c0	Tubulin beta-1 chain OS=Arabidopsis thaliana GN=TUBB1 PE=2 SV=1	hypothetical protein M569_00450, partial [Genlisea aurea]
comp38415_c1	Tubulin beta-3 chain OS=Oryza sativa subsp. japonica GN=TUBB3 PE=1 SV=2	beta-tubulin 8 [Salix arbutifolia]
comp38430_c0	Protein FRIGIDA OS=Arabidopsis thaliana GN=FRI PE=2 SV=1	FRIGIDA-like protein isoform 1 [Theobroma cacao]
comp38451_c0	Splicing factor U2af small subunit A OS=Arabidopsis thaliana GN=U2AF35A PE=1 SV=1	PREDICTED: splicing factor U2af small subunit A-like [Solanum lycopersicum]
comp38457_c0	Iron-sulfur cluster assembly protein 1 OS=Arabidopsis thaliana GN=ISU1 PE=2 SV=1	PREDICTED: iron-sulfur cluster assembly enzyme ISCU, mitochondrial-like [Glycine max]
comp38522_c0	Protein argonaute 1 OS=Arabidopsis thaliana GN=AGO1 PE=1 SV=1	Stabilizer of iron transporter SufD / Polynucleotidyl transferase isoform 1 [Theobroma cacao]
comp38530_c0	Transcription factor bHLH143 OS=Arabidopsis thaliana GN=BHLH143 PE=2 SV=1	Sequence-specific DNA binding transcription factors,transcription regulators, putative [Theobroma cacao]
comp38552_c0	Phenylalanine ammonia-lyase OS=Populus trichocarpa GN=PAL PE=2 SV=1	phenylalanine ammonia lyase [Beta vulgaris]
comp38580_c0	40S ribosomal protein S28-1 OS=Arabidopsis thaliana GN=RPS28A PE=2 SV=1	PREDICTED: 40S ribosomal protein S28-like [Cucumis sativus]
comp38601_c0	60S ribosomal protein L26-1 OS=Arabidopsis thaliana GN=RPL26A PE=2 SV=2	Translation protein SH3-like family protein [Theobroma cacao]
comp38633_c0	--	conserved hypothetical protein [Ricinus communis]
comp38662_c0	Early light-induced protein 2, chloroplastic OS=Arabidopsis thaliana GN=ELIP2 PE=1 SV=1	unknown [Populus trichocarpa]
comp38694_c0	Serine/arginine-rich splicing factor RS2Z33 OS=Arabidopsis thaliana GN=RS2Z33 PE=1 SV=1	PREDICTED: uncharacterized protein LOC100251921 [Vitis vinifera]
comp38726_c0	Heat shock protein 83 OS=Ipomoea nil GN=HSP83A PE=2 SV=1	PREDICTED: heat shock protein 83-like [Glycine max]
comp38726_c1	Heat shock protein 83 OS=Ipomoea nil GN=HSP83A PE=2 SV=1	unnamed protein product [Vitis vinifera]
comp38751_c0	Glycine-rich RNA-binding protein 2 OS=Sorghum bicolor GN=GRP2 PE=2 SV=1	putative glycine rich protein [Rumex obtusifolius]
comp38758_c0	Eukaryotic translation initiation factor 4G OS=Arabidopsis thaliana GN=EIF4G PE=1 SV=2	PREDICTED: eukaryotic translation initiation factor 4G-like [Vitis vinifera]
comp38766_c0	Sucrose synthase (Fragment) OS=Beta vulgaris GN=SS1 PE=2 SV=1	sucrose synthase 1 [Beta vulgaris]
comp38770_c0	Beta-amylase OS=Glycine max GN=BMY1 PE=1 SV=3	Chain A, Crystal Structure Of Soybean Beta-Amylase Mutant Substituted At Surface Region
comp38835_c0	MLP-like protein 43 OS=Arabidopsis thaliana GN=MLP43 PE=2 SV=1	MLP-like protein 28 [Theobroma cacao]
comp38865_c0	60S ribosomal protein L24 OS=Cicer arietinum GN=RPL24 PE=2 SV=1	uncharacterized protein LOC100499979 [Glycine max]
comp38878_c0	Chlorophyll a-b binding protein, chloroplastic OS=Spinacia oleracea PE=1 SV=1	RecName: Full=Chlorophyll a-b binding protein, chloroplastic; AltName: Full=LHCII type I CAB; Short=LHCP; Flags: Precursor
comp38878_c1	Chlorophyll a-b binding protein, chloroplastic OS=Spinacia oleracea PE=1 SV=1	major chlorophyll a/b binding protein LHCb1.2 [Spinacia oleracea]
comp38913_c0	40S ribosomal protein S12 OS=Hordeum vulgare GN=RPS12 PE=1 SV=1	unknown [Populus trichocarpa]
comp38971_c1	40S ribosomal protein S18 OS=Arabidopsis thaliana GN=RPS18A PE=1 SV=1	ribosomal protein S18 [Zea mays]
comp39010_c1	UDP-glucuronate 4-epimerase 1 OS=Arabidopsis thaliana GN=GAE1 PE=1 SV=1	hypothetical protein PRUPE_ppa006006mg [Prunus persica]
comp39036_c0	Serine hydroxymethyltransferase 4 OS=Arabidopsis thaliana GN=SHM4 PE=1 SV=1	Serine hydroxymethyltransferase 4 isoform 1 [Theobroma cacao]
comp39041_c0	60S acidic ribosomal protein P1 OS=Zea mays GN=RPP1A PE=1 SV=1	hypothetical protein PRUPE_ppa013661mg [Prunus persica]
comp39056_c0	Glutamyl-tRNA reductase 1, chloroplastic OS=Cucumis sativus GN=HEMA1 PE=2 SV=1	PREDICTED: glutamyl-tRNA reductase 1, chloroplastic [Vitis vinifera]
comp39175_c0	Profilin-3 OS=Hevea brasiliensis PE=1 SV=1	Ama v 1.01 allergen [Amaranthus viridis]
comp39212_c0	Guanine deaminase OS=Bacillus subtilis (strain 168) GN=guaD PE=1 SV=1	Guanine deaminase [Triticum urartu]
comp39303_c0	FAM10 family protein At4g22670 OS=Arabidopsis thaliana GN=At4g22670 PE=1 SV=1	predicted protein [Populus trichocarpa]
comp39387_c0	Glycine-rich cell wall structural protein OS=Arabidopsis thaliana GN=At3g17050 PE=4 SV=2	hypothetical protein ZEAMMB73_817356, partial [Zea mays]
comp39469_c0	Ribulose bisphosphate carboxylase small chain 1, chloroplastic OS=Mesembryanthemum crystallinum GN=RBCS-1 PE=2 SV=2	RecName: Full=Ribulose bisphosphate carboxylase small chain 1, chloroplastic; Short=RuBisCO small subunit 1; Flags: Precursor
comp39481_c1	Non-specific lipid-transfer protein OS=Beta vulgaris GN=IWF1&apos; PE=3 SV=1	RecName: Full=Non-specific lipid-transfer protein; Short=LTP; Flags: Precursor
comp39493_c0	Blue copper protein OS=Pisum sativum PE=2 SV=1	PREDICTED: blue copper protein [Vitis vinifera]
comp39503_c0	23 kDa jasmonate-induced protein OS=Hordeum vulgare PE=2 SV=1	Os04g0308500 [Oryza sativa Japonica Group]
comp39507_c0	60S ribosomal protein L10a-3 OS=Arabidopsis thaliana GN=RPL10AC PE=2 SV=1	unknown [Lotus japonicus]
comp39519_c0	Reticulon-like protein B1 OS=Arabidopsis thaliana GN=RTNLB1 PE=1 SV=1	conserved hypothetical protein [Ricinus communis]
comp39523_c0	Nucleolin 2 OS=Oryza sativa subsp. japonica GN=Os04g0620700 PE=2 SV=2	PREDICTED: uncharacterized protein LOC100262769 [Vitis vinifera]
comp39558_c0	Ubiquitin-conjugating enzyme E2 7 OS=Arabidopsis thaliana GN=UBC7 PE=2 SV=1	Ubiquitin carrier protein [Medicago truncatula]
comp39558_c1	Nicotinamide mononucleotide adenylyltransferase 1 OS=Bos taurus GN=NMNAT1 PE=2 SV=1	unknown [Lotus japonicus]
comp39574_c0	Eukaryotic initiation factor 4A-9 OS=Nicotiana tabacum PE=2 SV=1	PREDICTED: eukaryotic initiation factor 4A-8-like [Cucumis sativus]
comp39590_c0	60S ribosomal protein L30 OS=Lupinus luteus GN=RPL30 PE=3 SV=1	PREDICTED: 60S ribosomal protein L30-like [Solanum lycopersicum]
comp39651_c1	Altered inheritance of mitochondria protein 32 OS=Meyerozyma guilliermondii (strain ATCC 6260 / CBS 566 / DSM 6381 / JCM 1539 / NBRC 10279 / NRRL Y-324) GN=AIM32 PE=3 SV=2	hypothetical protein PRUPE_ppa007563mg [Prunus persica]
comp39746_c1	--	PREDICTED: transcription initiation factor IIF subunit alpha-like [Glycine max]
comp39800_c0	Protein gar2 OS=Schizosaccharomyces pombe (strain 972 / ATCC 24843) GN=gar2 PE=1 SV=2	hypothetical protein PRUPE_ppa004648mg [Prunus persica]
comp39849_c2	BEL1-like homeodomain protein 1 OS=Arabidopsis thaliana GN=BLH1 PE=1 SV=1	bel1 homeotic protein, putative [Ricinus communis]
comp39857_c0	--	PREDICTED: uncharacterized protein LOC101309290 [Fragaria vesca subsp. vesca]
comp39948_c0	ADP-ribosylation factor OS=Vigna unguiculata GN=ARF PE=2 SV=3	unnamed protein product [Vitis vinifera]
comp39948_c1	NADH dehydrogenase [ubiquinone] 1 alpha subcomplex subunit 13-B OS=Arabidopsis thaliana GN=At2g33220 PE=2 SV=1	PREDICTED: NADH dehydrogenase [ubiquinone] 1 alpha subcomplex subunit 13-B-like [Cucumis sativus]
comp39950_c0	Probable WRKY transcription factor 19 OS=Arabidopsis thaliana GN=WRKY19 PE=2 SV=1	PREDICTED: uncharacterized protein LOC100245196 [Vitis vinifera]
comp39985_c0	Ferredoxin-3, chloroplastic OS=Arabidopsis thaliana GN=FD3 PE=1 SV=1	Ferredoxin-3, chloroplast precursor, putative [Ricinus communis]
comp39995_c0	Heterogeneous nuclear ribonucleoprotein 1 OS=Arabidopsis thaliana GN=RNP1 PE=1 SV=1	hypothetical protein VITISV_025150 [Vitis vinifera]
comp40002_c0	Heat shock protein STI OS=Glycine max GN=STI PE=1 SV=1	PREDICTED: heat shock protein STI-like [Solanum lycopersicum]
comp40005_c0	Histone H2A OS=Petroselinum crispum PE=2 SV=1	uncharacterized protein LOC100305705 [Glycine max]
comp40035_c0	Abscisic stress-ripening protein 1 OS=Solanum lycopersicum GN=ASR1 PE=2 SV=1	abscisic acid stress ripening protein [Salicornia brachiata]
comp40037_c0	Eukaryotic translation initiation factor 5A OS=Manihot esculenta PE=2 SV=2	eukaryotic translation initiation factor 5A [Gossypium hirsutum]
comp40044_c0	40S ribosomal protein S20-2 OS=Arabidopsis thaliana GN=RPS20B PE=2 SV=1	Ribosomal protein S10p/S20e family protein isoform 1 [Theobroma cacao]
comp40044_c1	--	PREDICTED: uncharacterized protein LOC100250830 isoform 3 [Vitis vinifera]
comp40056_c0	40S ribosomal protein S6 OS=Asparagus officinalis GN=rps6 PE=2 SV=1	hypothetical protein OsI_11874 [Oryza sativa Indica Group]
comp40073_c0	Ferredoxin--NADP reductase, root isozyme, chloroplastic OS=Pisum sativum PE=1 SV=2	ferredoxin--NADP reductase, putative [Ricinus communis]
comp40093_c0	Pyruvate dehydrogenase E1 component subunit alpha-3, chloroplastic OS=Arabidopsis thaliana GN=PDH-E1 ALPHA PE=1 SV=1	pyruvate dehydrogenase, putative [Ricinus communis]
comp40097_c0	Caffeic acid 3-O-methyltransferase OS=Catharanthus roseus GN=COMT1 PE=2 SV=1	PREDICTED: caffeic acid 3-O-methyltransferase 1-like isoform X1 [Cicer arietinum]
comp40110_c0	Transcription factor bHLH25 OS=Arabidopsis thaliana GN=BHLH25 PE=2 SV=2	PREDICTED: transcription factor bHLH25-like [Fragaria vesca subsp. vesca]
comp40126_c0	--	conserved hypothetical protein [Ricinus communis]
comp40154_c2	PGR5-like protein 1A, chloroplastic OS=Arabidopsis thaliana GN=PGRL1A PE=1 SV=1	unnamed protein product [Vitis vinifera]
comp40179_c0	Proline-rich receptor-like protein kinase PERK9 OS=Arabidopsis thaliana GN=PERK9 PE=2 SV=1	conserved hypothetical protein [Ricinus communis]
comp40201_c2	Subtilisin-like protease OS=Arabidopsis thaliana GN=ARA12 PE=1 SV=1	PREDICTED: subtilisin-like protease isoform 1 [Vitis vinifera]
comp40244_c0	Putative leucine-rich repeat-containing protein DDB_G0290503 OS=Dictyostelium discoideum GN=DDB_G0290503 PE=4 SV=1	PREDICTED: microtubule-associated protein futsch-like [Cicer arietinum]
comp40306_c0	Serine/threonine-protein kinase AFC2 OS=Arabidopsis thaliana GN=AFC2 PE=1 SV=1	afc, putative [Ricinus communis]
comp40315_c1	Ferric reduction oxidase 7, chloroplastic OS=Arabidopsis thaliana GN=FRO7 PE=2 SV=1	PREDICTED: ferric reduction oxidase 7, chloroplastic-like [Vitis vinifera]
comp40323_c0	40S ribosomal protein S19-1 OS=Arabidopsis thaliana GN=RPS19A PE=2 SV=1	Ribosomal protein S19e family protein isoform 1 [Theobroma cacao]
comp40326_c0	40S ribosomal protein S7 OS=Avicennia marina GN=RPS7 PE=1 SV=1	unknown [Picea sitchensis]
comp40363_c0	Rhodopsin OS=Sepia officinalis GN=RHO PE=2 SV=1	hypothetical protein At5g41390 [Arabidopsis thaliana]
comp40363_c2	Cinnamoyl-CoA reductase 1 OS=Arabidopsis thaliana GN=CCR1 PE=1 SV=1	Cinnamoyl coa reductase 1 isoform 1 [Theobroma cacao]
comp40367_c0	ABC transporter C family member 4 OS=Arabidopsis thaliana GN=ABCC4 PE=1 SV=2	multidrug resistance-associated protein 2, 6 (mrp2, 6), abc-transoprter, putative [Ricinus communis]
comp40367_c1	40S ribosomal protein S16 OS=Fritillaria agrestis GN=RPS16 PE=2 SV=1	hypothetical protein M569_05046, partial [Genlisea aurea]
comp40368_c0	Uncharacterized protein At2g37660, chloroplastic OS=Arabidopsis thaliana GN=At2g37660 PE=1 SV=2	PREDICTED: uncharacterized protein At2g37660, chloroplastic-like [Cucumis sativus]
comp40369_c1	Zinc finger protein VAR3, chloroplastic OS=Arabidopsis thaliana GN=VAR3 PE=1 SV=2	PREDICTED: zinc finger protein VAR3, chloroplastic-like [Vitis vinifera]
comp40371_c0	60S ribosomal protein L18a-2 OS=Arabidopsis thaliana GN=RPL18AB PE=1 SV=2	unknown [Populus trichocarpa]
comp40378_c0	DnaJ homolog subfamily B member 6 OS=Macaca fascicularis GN=DNAJB6 PE=2 SV=1	Chaperone DnaJ-domain containing protein isoform 1 [Theobroma cacao]
comp40432_c0	Cytosolic sulfotransferase 15 OS=Arabidopsis thaliana GN=SOT15 PE=1 SV=1	PREDICTED: flavonol sulfotransferase-like [Vitis vinifera]
comp40476_c2	--	hypothetical protein VITISV_036403 [Vitis vinifera]
comp40490_c0	Protein ECERIFERUM 1 OS=Arabidopsis thaliana GN=CER1 PE=1 SV=1	PREDICTED: protein ECERIFERUM 1-like [Solanum lycopersicum]
comp40493_c0	BEL1-like homeodomain protein 1 OS=Arabidopsis thaliana GN=BLH1 PE=1 SV=1	BEL1 homeodomain 1, putative [Theobroma cacao]
comp40565_c0	Heat shock cognate 70 kDa protein 2 OS=Solanum lycopersicum GN=HSC-2 PE=1 SV=1	heat shock protein [Spinacia oleracea]
comp40571_c1	Polyubiquitin 14 OS=Arabidopsis thaliana GN=UBQ14 PE=1 SV=2	polyubiquitin [Malus domestica]
comp40595_c1	Heme-binding-like protein At3g10130, chloroplastic OS=Arabidopsis thaliana GN=At3g10130 PE=1 SV=1	hypothetical protein PRUPE_ppa011641mg [Prunus persica]
comp40618_c0	Histone H4 OS=Glycine max PE=3 SV=1	PREDICTED: histone H4-like [Glycine max]
comp40710_c0	GPN-loop GTPase 1 homolog OS=Dictyostelium discoideum GN=xab1 PE=3 SV=1	hypothetical protein VITISV_029075 [Vitis vinifera]
comp40722_c0	60S ribosomal protein L13a-4 OS=Arabidopsis thaliana GN=RPL13AD PE=2 SV=1	PREDICTED: 60S ribosomal protein L13a-4-like [Glycine max]
comp40726_c1	60S ribosomal protein L9 OS=Pisum sativum GN=RPL9 PE=1 SV=1	60S ribosomal protein l9 [Cucumis melo subsp. melo]
comp40739_c0	60S ribosomal protein L15 OS=Petunia hybrida GN=RPL15 PE=2 SV=1	predicted protein [Populus trichocarpa]
comp40873_c1	Cellulose synthase-like protein G2 OS=Arabidopsis thaliana GN=CSLG2 PE=2 SV=1	Cellulose synthase, putative isoform 1 [Theobroma cacao]
comp40929_c0	Histidinol dehydrogenase, chloroplastic OS=Brassica oleracea var. capitata GN=HDH PE=1 SV=1	predicted protein [Populus trichocarpa]
comp40938_c0	Histone H3.2 OS=Nicotiana tabacum GN=B34 PE=1 SV=1	Histone superfamily protein [Theobroma cacao]
comp40939_c0	60S ribosomal protein L3 OS=Oryza sativa subsp. japonica GN=RPL3 PE=2 SV=2	PREDICTED: 60S ribosomal protein L3-like [Vitis vinifera]
comp40953_c2	Pentatricopeptide repeat-containing protein At5g14770, mitochondrial OS=Arabidopsis thaliana GN=At5g14770 PE=2 SV=2	Pentatricopeptide repeat-containing protein, putative isoform 3 [Theobroma cacao]
comp40979_c0	GTP-binding protein SAR1A OS=Brassica campestris GN=SAR1A PE=2 SV=1	PREDICTED: GTP-binding protein SAR1A [Vitis vinifera]
comp40983_c1	Petal death protein OS=Dianthus caryophyllus GN=PDP PE=1 SV=1	RecName: Full=Petal death protein; AltName: Full=Citramalate lyase; AltName: Full=Oxalacetic hydrolase; AltName: Full=PSR132; Flags: Precursor
comp40988_c0	Probable receptor-like protein kinase At5g18500 OS=Arabidopsis thaliana GN=At5g18500 PE=1 SV=1	PREDICTED: probable receptor-like protein kinase At2g42960 [Vitis vinifera]
comp40989_c1	SCY1-like protein 2 OS=Mus musculus GN=Scyl2 PE=1 SV=1	PREDICTED: SCY1-like protein 2 [Vitis vinifera]
comp41030_c0	Histone H2B OS=Gossypium hirsutum GN=HIS2B PE=2 SV=3	PREDICTED: probable histone H2B.1-like [Vitis vinifera]
comp41036_c0	RNA-binding protein 5 OS=Rattus norvegicus GN=Rbm5 PE=2 SV=1	hypothetical protein VITISV_013474 [Vitis vinifera]
comp41085_c0	--	PREDICTED: uncharacterized protein LOC100248009 [Vitis vinifera]
comp41090_c0	40S ribosomal protein S8 OS=Prunus armeniaca GN=RPS8 PE=1 SV=1	hypothetical protein PRUPE_ppa011148mg [Prunus persica]
comp41130_c0	Elongation factor G, chloroplastic OS=Glycine max GN=FUSA PE=1 SV=1	translation elongation factor G, putative [Ricinus communis]
comp41130_c1	Snakin-1 OS=Solanum tuberosum GN=SN1 PE=1 SV=1	predicted protein [Populus trichocarpa]
comp41134_c4	Mediator of RNA polymerase II transcription subunit 15a OS=Arabidopsis thaliana GN=MED15A PE=1 SV=1	predicted protein [Populus trichocarpa]
comp41162_c2	Putative cyclin-dependent serine/threonine-protein kinase DDB_G0272797/DDB_G0274007 OS=Dictyostelium discoideum GN=DDB_G0272797 PE=3 SV=1	predicted protein [Populus trichocarpa]
comp41162_c4	Aspartokinase 1, chloroplastic OS=Arabidopsis thaliana GN=AK1 PE=1 SV=1	Aspartate kinase 3 isoform 3 [Theobroma cacao]
comp41171_c0	Casein kinase I isoform delta-like OS=Arabidopsis thaliana GN=At4g26100 PE=2 SV=2	hypothetical protein PRUPE_ppa005139mg [Prunus persica]
comp41181_c2	rRNA biogenesis protein rrp36 OS=Schizosaccharomyces japonicus (strain yFS275 / FY16936) GN=rrp36 PE=3 SV=1	uncharacterized protein LOC100779255 [Glycine max]
comp41183_c2	Kinesin-like protein KIN12A OS=Arabidopsis thaliana GN=KIN12A PE=1 SV=1	PREDICTED: uncharacterized protein LOC100255624 [Vitis vinifera]
comp41189_c2	Probable UDP-N-acetylglucosamine--peptide N-acetylglucosaminyltransferase SEC OS=Arabidopsis thaliana GN=SEC PE=2 SV=1	PREDICTED: probable UDP-N-acetylglucosamine--peptide N-acetylglucosaminyltransferase SEC-like [Solanum lycopersicum]
comp41194_c0	Protein TAR1 OS=Kluyveromyces lactis (strain ATCC 8585 / CBS 2359 / DSM 70799 / NBRC 1267 / NRRL Y-1140 / WM37) GN=TAR1-A PE=4 SV=2	hypothetical protein MTR_5g050970 [Medicago truncatula]
comp41205_c2	Isocitrate dehydrogenase [NADP] OS=Nicotiana tabacum PE=2 SV=1	predicted protein [Populus trichocarpa]
comp41212_c0	40S ribosomal protein S2-4 OS=Arabidopsis thaliana GN=RPS2D PE=2 SV=1	PREDICTED: 40S ribosomal protein S2-4-like [Cucumis sativus]
comp41227_c1	Mediator of RNA polymerase II transcription subunit 36a OS=Arabidopsis thaliana GN=MED36A PE=1 SV=2	PREDICTED: mediator of RNA polymerase II transcription subunit 36a-like [Solanum lycopersicum]
comp41239_c0	Conserved oligomeric Golgi complex subunit 8 OS=Mus musculus GN=Cog8 PE=2 SV=3	predicted protein [Populus trichocarpa]
comp41245_c1	1,2-dihydroxy-3-keto-5-methylthiopentene dioxygenase 2 OS=Vitis vinifera GN=VIT_05s0020g04080 PE=2 SV=1	ARM repeat superfamily protein isoform 1 [Theobroma cacao]
comp41258_c1	Probable polygalacturonase OS=Vitis vinifera GN=GSVIVT00026920001 PE=1 SV=1	PREDICTED: probable polygalacturonase-like [Glycine max]
comp41273_c0	Glutamine synthetase cytosolic isozyme OS=Lotus japonicus GN=GLN1 PE=1 SV=2	cytosolic glutamine synthetase [Spinacia oleracea]
comp41280_c1	--	Mitochondrial protein, putative [Medicago truncatula]
comp41324_c1	Phosphoenolpyruvate carboxylase kinase 1 OS=Arabidopsis thaliana GN=PPCK1 PE=1 SV=1	putative phosphoenolpyruvate carboxylase kinase [Beta vulgaris]
comp41327_c2	Putative transcription elongation factor SPT5 homolog 1 OS=Arabidopsis thaliana GN=At4g08350 PE=1 SV=2	PREDICTED: uncharacterized protein LOC100256388 [Vitis vinifera]
comp41330_c1	Histone-lysine N-methyltransferase ATX5 OS=Arabidopsis thaliana GN=ATX5 PE=2 SV=1	SET domain protein 16 isoform 2 [Theobroma cacao]
comp41340_c0	Cellulose synthase A catalytic subunit 7 [UDP-forming] OS=Arabidopsis thaliana GN=CESA7 PE=1 SV=1	cellulose synthase, partial [Nicotiana tabacum]
comp41340_c1	Cellulose synthase A catalytic subunit 7 [UDP-forming] OS=Arabidopsis thaliana GN=CESA7 PE=1 SV=1	cellulose synthase Z811 [Zinnia elegans]
comp41340_c3	Cellulose synthase A catalytic subunit 3 [UDP-forming] OS=Arabidopsis thaliana GN=CESA3 PE=1 SV=2	Cellulose synthase family protein isoform 4, partial [Theobroma cacao]
comp41340_c4	--	hypothetical protein ARALYDRAFT_493510 [Arabidopsis lyrata subsp. lyrata]
comp41354_c1	E3 ubiquitin-protein ligase COP1 OS=Arabidopsis thaliana GN=COP1 PE=1 SV=2	Transducin/WD40 repeat-like superfamily protein isoform 2 [Theobroma cacao]
comp41357_c0	Solanesyl diphosphate synthase 1 OS=Arabidopsis thaliana GN=SPS1 PE=1 SV=1	PREDICTED: prenyl transferase-like [Vitis vinifera]
comp41360_c0	Probable xyloglucan endotransglucosylase/hydrolase protein 23 OS=Arabidopsis thaliana GN=XTH23 PE=2 SV=1	xyloglucan endotransglucosylase [Beta vulgaris subsp. vulgaris]
comp41362_c0	Probable metal-nicotianamine transporter YSL10 OS=Oryza sativa subsp. japonica GN=YSL10 PE=2 SV=2	PREDICTED: metal-nicotianamine transporter YSL3-like isoform 3 [Glycine max]
comp41372_c0	40S ribosomal protein S4 OS=Solanum tuberosum GN=RPS4 PE=2 SV=1	40S ribosomal S4 protein [Glycine max]
comp41391_c1	Katanin p80 WD40 repeat-containing subunit B1 homolog OS=Arabidopsis thaliana GN=At5g23430 PE=2 SV=3	PREDICTED: katanin p80 WD40 repeat-containing subunit B1 homolog 1-like [Vitis vinifera]
comp41415_c0	2,3-bisphosphoglycerate-independent phosphoglycerate mutase OS=Mesembryanthemum crystallinum GN=PGM1 PE=1 SV=1	PREDICTED: 2,3-bisphosphoglycerate-independent phosphoglycerate mutase-like [Cucumis sativus]
comp41420_c2	ABC transporter B family member 13 OS=Arabidopsis thaliana GN=ABCB13 PE=3 SV=1	PREDICTED: ABC transporter B family member 13-like [Vitis vinifera]
comp41421_c2	WD repeat-containing protein 6 OS=Homo sapiens GN=WDR6 PE=1 SV=1	PREDICTED: uncharacterized protein LOC100257191 [Vitis vinifera]
comp41435_c2	50S ribosomal protein L16, chloroplastic OS=Fagopyrum esculentum subsp. ancestrale GN=rpl16 PE=3 SV=1	PREDICTED: uncharacterized protein LOC100256200 [Vitis vinifera]
comp41449_c0	UPF0202 protein At3g57940 OS=Arabidopsis thaliana GN=At3g57940 PE=2 SV=2	Domain of Uncharacterized protein function (DUF1726),Putative ATPase (DUF699) isoform 1 [Theobroma cacao]
comp41474_c2	Ubiquitin carboxyl-terminal hydrolase 10 OS=Arabidopsis thaliana GN=UBP10 PE=2 SV=2	PREDICTED: ubiquitin carboxyl-terminal hydrolase 9-like [Vitis vinifera]
comp41492_c4	Serine carboxypeptidase-like 18 OS=Arabidopsis thaliana GN=SCPL18 PE=2 SV=2	unnamed protein product [Vitis vinifera]
comp41493_c7	60S ribosomal protein L5, mitochondrial OS=Arabidopsis thaliana GN=RPL5 PE=2 SV=1	S-adenosyl-L-methionine-dependent methyltransferases superfamily protein isoform 3 [Theobroma cacao]
comp41501_c2	RNA polymerase-associated protein LEO1 OS=Xenopus laevis GN=leo1 PE=2 SV=1	Leo1-like family protein isoform 1 [Theobroma cacao]
comp41506_c11	Probable ubiquitin-conjugating enzyme E2 24 OS=Arabidopsis thaliana GN=UBC24 PE=2 SV=1	PREDICTED: probable ubiquitin-conjugating enzyme E2 24-like [Vitis vinifera]
comp41506_c8	14-3-3 protein 10 OS=Solanum lycopersicum GN=TFT10 PE=2 SV=2	14-3-3 protein, putative [Ricinus communis]
comp41507_c0	Subtilisin-like protease SDD1 OS=Arabidopsis thaliana GN=SDD1 PE=2 SV=1	Subtilase family protein isoform 2 [Theobroma cacao]
comp41508_c0	Leucine aminopeptidase 2, chloroplastic OS=Solanum lycopersicum GN=LAPA2 PE=1 SV=1	PREDICTED: leucine aminopeptidase 2, chloroplastic isoform 1 [Vitis vinifera]
comp41518_c1	Bifunctional nuclease 2 OS=Arabidopsis thaliana GN=BBD2 PE=2 SV=1	Wound-responsive family protein, putative [Theobroma cacao]
comp41536_c0	Protein ELF4-LIKE 4 OS=Arabidopsis thaliana GN=EFL4 PE=2 SV=1	NAD(P)H-quinone oxidoreductase subunit N [Theobroma cacao]
comp41538_c0	17.8 kDa class I heat shock protein OS=Daucus carota PE=3 SV=1	HSP18.1A [Citrullus lanatus]
comp41554_c0	Leucine-rich repeat extensin-like protein 3 OS=Arabidopsis thaliana GN=LRX3 PE=1 SV=1	PREDICTED: leucine-rich repeat extensin-like protein 4-like [Fragaria vesca subsp. vesca]
comp41563_c0	Elongation factor 2 OS=Beta vulgaris PE=2 SV=1	PREDICTED: elongation factor 2-like isoform X1 [Cicer arietinum]
comp41571_c0	Midasin OS=Dictyostelium discoideum GN=mdn1 PE=3 SV=2	Midasin, putative [Theobroma cacao]
comp41604_c0	Probable serine incorporator OS=Nematostella vectensis GN=serinc PE=3 SV=1	PREDICTED: serine incorporator 3 isoform 1 [Vitis vinifera]
comp41618_c0	Threonine synthase, chloroplastic OS=Solanum tuberosum PE=2 SV=1	unnamed protein product [Vitis vinifera]
comp41623_c0	Elongation factor 1-alpha OS=Glycine max GN=TEFS1 PE=1 SV=2	eukaryotic elongation factor 1A [Salsola komarovii]
comp41631_c1	Clustered mitochondria protein OS=Arabidopsis thaliana GN=FMT PE=2 SV=1	unnamed protein product [Vitis vinifera]
comp41636_c2	GTP-binding nuclear protein Ran-3 OS=Arabidopsis thaliana GN=RAN3 PE=1 SV=2	GTP-binding nuclear protein Ran-3 [Arabidopsis thaliana]
comp41646_c1	Oxidation resistance protein 1 OS=Xenopus tropicalis GN=oxr1 PE=2 SV=2	conserved hypothetical protein [Ricinus communis]
comp41651_c1	Cell division cycle protein 48 homolog OS=Glycine max GN=CDC48 PE=1 SV=1	PREDICTED: cell division cycle protein 48 homolog [Cucumis sativus]
comp41666_c0	DEAD-box ATP-dependent RNA helicase 7 OS=Spinacia oleracea GN=RH7 PE=2 SV=1	RecName: Full=DEAD-box ATP-dependent RNA helicase 7
comp41681_c2	Endoglucanase 5 OS=Arabidopsis thaliana GN=At1g48930 PE=2 SV=1	Glycosyl hydrolase 9C1 isoform 1 [Theobroma cacao]
comp41682_c1	Dol-P-Man:Man(6)GlcNAc(2)-PP-Dol alpha-1,2-mannosyltransferase OS=Arabidopsis thaliana GN=ALG9 PE=1 SV=1	Uncharacterized protein TCM_047040 [Theobroma cacao]
comp41684_c1	Abscisic stress-ripening protein 2 OS=Solanum lycopersicum GN=ASR2 PE=4 SV=1	ABA stress ripening protein [Mesembryanthemum crystallinum]
comp41684_c2	Putative disease resistance protein RGA1 OS=Solanum bulbocastanum GN=RGA1 PE=2 SV=2	PREDICTED: putative disease resistance protein RGA3-like [Vitis vinifera]
comp41708_c0	Sugar transporter ERD6-like 5 OS=Arabidopsis thaliana GN=At1g54730 PE=2 SV=2	predicted protein [Populus trichocarpa]
comp41714_c0	--	Transcription initiation factor TFIID subunit 11, putative [Theobroma cacao]
comp41732_c0	Squamosa promoter-binding-like protein 12 OS=Arabidopsis thaliana GN=SPL12 PE=1 SV=1	Squamosa promoter-binding protein, putative isoform 1 [Theobroma cacao]
comp41785_c0	Ribulose bisphosphate carboxylase/oxygenase activase, chloroplastic OS=Spinacia oleracea PE=1 SV=2	rubisco activase [Chenopodium quinoa]
comp41786_c0	Tubulin alpha-2 chain OS=Zea mays GN=TUBA2 PE=3 SV=1	alpha tubulin [Picea wilsonii]
comp41787_c0	Adenosylhomocysteinase OS=Mesembryanthemum crystallinum GN=SAHH PE=2 SV=1	RecName: Full=Adenosylhomocysteinase; Short=AdoHcyase; AltName: Full=S-adenosyl-L-homocysteine hydrolase
comp41788_c0	Ferredoxin-1, chloroplastic OS=Spinacia oleracea GN=PETF PE=1 SV=2	RecName: Full=Ferredoxin-1, chloroplastic; AltName: Full=Ferredoxin I; Short=Fd I; Flags: Precursor
comp41789_c0	--	salt-induced hydrophilic protein [Atriplex nummularia]
comp41790_c0	Photosystem II 10 kDa polypeptide, chloroplastic OS=Spinacia oleracea GN=PSBR PE=2 SV=1	RecName: Full=Photosystem II 10 kDa polypeptide, chloroplastic; Flags: Precursor
comp41791_c1	Inositol-3-phosphate synthase OS=Sesamum indicum PE=2 SV=1	myo-inositol-1-phosphate synthase [Suaeda salsa]
comp41792_c0	Glyceraldehyde-3-phosphate dehydrogenase OS=Atriplex nummularia PE=2 SV=1	RecName: Full=Glyceraldehyde-3-phosphate dehydrogenase; Short=GAPDH
comp41794_c0	Chlorophyll a-b binding protein CP26, chloroplastic OS=Arabidopsis thaliana GN=LHCB5 PE=2 SV=1	PREDICTED: chlorophyll a-b binding protein CP26, chloroplastic [Vitis vinifera]
comp41796_c0	Peptidyl-prolyl cis-trans isomerase OS=Catharanthus roseus GN=PCKR1 PE=2 SV=1	cyclophilin [Hevea brasiliensis]
comp41797_c1	17.4 kDa class I heat shock protein OS=Arabidopsis thaliana GN=HSP17.4A PE=2 SV=2	HSP20-like chaperones superfamily protein [Theobroma cacao]
comp41799_c0	Peroxisomal (S)-2-hydroxy-acid oxidase OS=Spinacia oleracea PE=1 SV=1	RecName: Full=Peroxisomal (S)-2-hydroxy-acid oxidase; AltName: Full=Glycolate oxidase; Short=GOX; AltName: Full=Short chain alpha-hydroxy acid oxidase
comp41800_c0	Glyceraldehyde-3-phosphate dehydrogenase A, chloroplastic OS=Spinacia oleracea GN=GAPA PE=1 SV=2	RecName: Full=Glyceraldehyde-3-phosphate dehydrogenase A, chloroplastic; AltName: Full=NADP-dependent glyceraldehydephosphate dehydrogenase subunit A; Flags: Precursor
comp41801_c0	Probable beta-D-xylosidase 5 OS=Arabidopsis thaliana GN=BXL5 PE=2 SV=2	Glycosyl hydrolase family protein [Theobroma cacao]
comp41803_c0	Histone H3.3 OS=Vitis vinifera PE=2 SV=3	unnamed protein product [Vitis vinifera]
comp41805_c0	Choline monooxygenase, chloroplastic OS=Atriplex hortensis GN=CMO PE=2 SV=1	choline monooxygenase [Atriplex canescens]
comp41807_c0	Late embryogenesis abundant protein Lea5 OS=Citrus sinensis GN=LEA5 PE=2 SV=1	late embryogenesis abundant protein [Sesuvium portulacastrum]
comp41808_c0	Chlorophyll a-b binding protein, chloroplastic OS=Petunia hybrida PE=2 SV=1	PREDICTED: chlorophyll a-b binding protein, chloroplastic [Vitis vinifera]
comp41811_c0	Ubiquitin-conjugating enzyme E2 28 OS=Arabidopsis thaliana GN=UBC28 PE=2 SV=1	PREDICTED: ubiquitin-conjugating enzyme E2 28-like [Solanum lycopersicum]
comp41812_c0	Oxygen-evolving enhancer protein 2, chloroplastic OS=Spinacia oleracea GN=PSBP PE=1 SV=1	23 kDa precursor protein of the oxygen-evolving complex [Salicornia europaea]
comp41813_c0	Ribulose bisphosphate carboxylase large chain OS=Spinacia oleracea GN=rbcL PE=1 SV=1	ribulose-1,5-bisphosphate carboxylase/oxygenase large subunit [Beta vulgaris]
comp41814_c0	ATP synthase subunit b&apos;, chloroplastic OS=Spinacia oleracea GN=ATPG PE=1 SV=2	Placental protein 11 precursor, putative [Ricinus communis]
comp41817_c0	Plastocyanin, chloroplastic OS=Spinacia oleracea GN=PETE PE=1 SV=2	RecName: Full=Plastocyanin, chloroplastic; Flags: Precursor
comp41818_c0	Protein BPS1, chloroplastic OS=Arabidopsis thaliana GN=BPS1 PE=2 SV=1	PREDICTED: protein BPS1, chloroplastic-like [Vitis vinifera]
comp41819_c0	Photosystem I reaction center subunit XI, chloroplastic OS=Spinacia oleracea GN=PSAL PE=1 SV=1	RecName: Full=Photosystem I reaction center subunit XI, chloroplastic; Short=PSI-L; AltName: Full=PSI subunit V; Flags: Precursor
comp41821_c0	REF/SRPP-like protein At1g67360 OS=Arabidopsis thaliana GN=At1g67360 PE=2 SV=1	Small rubber particle protein, putative [Ricinus communis]
comp41822_c0	Glycine dehydrogenase [decarboxylating], mitochondrial OS=Solanum tuberosum GN=GDCSP PE=2 SV=1	Glycine decarboxylase P-protein 1 [Theobroma cacao]
comp41823_c0	Serine hydroxymethyltransferase, mitochondrial OS=Solanum tuberosum PE=2 SV=1	RecName: Full=Serine hydroxymethyltransferase, mitochondrial; Short=SHMT; AltName: Full=Glycine hydroxymethyltransferase; AltName: Full=Serine methylase; Flags: Precursor
comp41824_c0	Alpha-amylase inhibitor AAI OS=Amaranthus hypochondriacus GN=AAI PE=1 SV=1	RecName: Full=Alpha-amylase inhibitor AAI
comp41825_c0	Catalase isozyme 1 OS=Gossypium hirsutum GN=CAT1 PE=2 SV=2	catalase [Suaeda salsa]
comp41826_c0	--	conserved hypothetical protein [Ricinus communis]
comp41827_c0	Cytochrome b6-f complex iron-sulfur subunit, chloroplastic OS=Spinacia oleracea GN=petC PE=1 SV=2	Rieske FeS-precursor [Spinacia oleracea]
comp41828_c0	60S ribosomal protein L19-1 OS=Arabidopsis thaliana GN=RPL19A PE=2 SV=1	60S ribosomal protein L19 [Capsicum annuum]
comp41830_c0	Protein MEN-8 OS=Silene latifolia GN=MEN-8 PE=3 SV=1	MEN-8 protein precursor, putative [Ricinus communis]
comp41831_c0	Bark storage protein A OS=Populus deltoides GN=BSPA PE=2 SV=1	Phosphorylase superfamily protein [Theobroma cacao]
comp41832_c0	Photosystem II core complex proteins psbY, chloroplastic OS=Spinacia oleracea GN=PSBY PE=1 SV=2	RecName: Full=Photosystem II core complex proteins psbY, chloroplastic; AltName: Full=L-arginine-metabolizing enzyme; Short=L-AME; Contains: RecName: Full=Photosystem II protein psbY-1, chloroplastic; AltName: Full=psbY-A1; Contains: RecName: Full=Photosystem II protein psbY-2, chloroplastic; AltName: Full=psbY-A2; Flags: Precursor
comp41834_c0	Translation machinery-associated protein 7 OS=Mus musculus GN=Tma7 PE=2 SV=1	F9L1.21 protein [Theobroma cacao]
comp41835_c0	Transketolase, chloroplastic OS=Spinacia oleracea PE=1 SV=1	RecName: Full=Transketolase, chloroplastic; Short=TK; Flags: Precursor
comp41836_c0	Pollen-specific protein C13 OS=Zea mays GN=MGS1 PE=2 SV=1	PREDICTED: pollen-specific protein C13-like [Vitis vinifera]
comp41837_c0	Fructose-bisphosphate aldolase, cytoplasmic isozyme OS=Spinacia oleracea PE=2 SV=1	fructose-biphosphate aldolase [Mesembryanthemum crystallinum]
comp41839_c0	L-ascorbate peroxidase, cytosolic OS=Pisum sativum GN=APX1 PE=1 SV=2	ascorbate peroxidase [Spinacia oleracea]
comp41840_c0	Photosystem II 22 kDa protein, chloroplastic OS=Spinacia oleracea GN=PSBS PE=1 SV=1	RecName: Full=Photosystem II 22 kDa protein, chloroplastic; AltName: Full=CP22; Flags: Precursor
comp41841_c0	Granule-bound starch synthase 1, chloroplastic/amyloplastic OS=Manihot esculenta GN=WAXY PE=2 SV=1	UDP-Glycosyltransferase superfamily protein isoform 1 [Theobroma cacao]
comp41842_c0	Elongation factor 1-delta OS=Beta vulgaris PE=2 SV=3	RecName: Full=Elongation factor 1-delta; Short=EF-1-delta; AltName: Full=Elongation factor 1B-beta; AltName: Full=eEF-1B beta
comp41843_c0	Probable non-specific lipid-transfer protein AKCS9 OS=Vigna unguiculata PE=2 SV=1	non-specific lipid-transfer protein type 2 [Tamarix hispida]
comp41845_c0	Chlorophyll a-b binding protein 6A, chloroplastic OS=Solanum lycopersicum GN=CAB6A PE=2 SV=1	PREDICTED: chlorophyll a-b binding protein 6A, chloroplastic-like [Cucumis sativus]
comp41846_c0	Mannose/glucose-specific lectin (Fragment) OS=Parkia platycephala PE=1 SV=1	PREDICTED: mannose/glucose-specific lectin-like [Setaria italica]
comp41848_c0	Serine--glyoxylate aminotransferase OS=Arabidopsis thaliana GN=AGT1 PE=1 SV=2	Hop-interacting protein THI032 [Solanum lycopersicum]
comp41849_c0	60S ribosomal protein L7a-2 OS=Arabidopsis thaliana GN=RPL7AB PE=1 SV=1	60S ribosomal protein L7a, putative [Ricinus communis]
comp41850_c0	Histone H1 OS=Solanum lycopersicum PE=3 SV=1	PREDICTED: uncharacterized protein LOC101301443 [Fragaria vesca subsp. vesca]
comp41852_c0	Acyl carrier protein 2, chloroplastic OS=Spinacia oleracea GN=ACL1.2 PE=1 SV=1	RecName: Full=Acyl carrier protein 2, chloroplastic; AltName: Full=Acyl carrier protein II; Short=ACP II; Flags: Precursor
comp41853_c0	Geranylgeranyl diphosphate reductase, chloroplastic OS=Nicotiana tabacum GN=CHLP PE=2 SV=1	geranylgeranyl hydrogenase [Mesembryanthemum crystallinum]
comp41855_c0	60S acidic ribosomal protein P2A OS=Zea mays GN=RPP2A PE=1 SV=3	PREDICTED: 60S acidic ribosomal protein P2-like isoform 1 [Solanum lycopersicum]
comp41857_c0	ATP synthase delta chain, chloroplastic OS=Spinacia oleracea GN=ATPD PE=1 SV=2	RecName: Full=ATP synthase delta chain, chloroplastic; AltName: Full=F-ATPase delta chain; Flags: Precursor
comp41858_c0	Glutathione S-transferase OS=Silene vulgaris GN=GST PE=1 SV=3	glutathione S-transferase-like protein [Dianthus caryophyllus]
comp41859_c0	60S ribosomal protein L21-1 OS=Arabidopsis thaliana GN=RPL21A PE=2 SV=2	hypothetical protein CARUB_v10010433mg, partial [Capsella rubella]
comp41860_c0	Chloroplast stem-loop binding protein of 41 kDa b, chloroplastic OS=Arabidopsis thaliana GN=CSP41B PE=1 SV=1	unnamed protein product [Thellungiella halophila]
comp41861_c0	Oxygen-evolving enhancer protein 3, chloroplastic OS=Spinacia oleracea GN=PSBQ PE=1 SV=1	RecName: Full=Oxygen-evolving enhancer protein 3, chloroplastic; Short=OEE3; AltName: Full=16 kDa subunit of oxygen evolving system of photosystem II; AltName: Full=OEC 16 kDa subunit; Flags: Precursor
comp41863_c0	Isoflavone reductase-like protein OS=Olea europaea PE=1 SV=1	PREDICTED: isoflavone reductase homolog [Cucumis sativus]
comp41864_c0	Glutamate--glyoxylate aminotransferase 2 OS=Arabidopsis thaliana GN=GGAT2 PE=1 SV=1	uncharacterized protein LOC100261274 [Vitis vinifera]
comp41865_c0	Malate dehydrogenase, glyoxysomal OS=Cucumis sativus GN=MDHG PE=2 SV=1	PREDICTED: malate dehydrogenase, glyoxysomal [Vitis vinifera]
comp41866_c0	60S ribosomal protein L27a-3 OS=Arabidopsis thaliana GN=RPL27AC PE=2 SV=2	hypothetical protein PRUPE_ppa012969mg [Prunus persica]
comp41867_c0	ATP-dependent zinc metalloprotease FTSH 2, chloroplastic OS=Arabidopsis thaliana GN=FTSH2 PE=1 SV=1	PREDICTED: ATP-dependent zinc metalloprotease FTSH 2, chloroplastic-like [Vitis vinifera]
comp41868_c0	Abscisic stress-ripening protein 1 OS=Solanum lycopersicum GN=ASR1 PE=2 SV=1	ASR2 protein [Solanum peruvianum]
comp41869_c0	Glycine cleavage system H protein, mitochondrial OS=Mesembryanthemum crystallinum GN=GDCSH PE=2 SV=1	RecName: Full=Glycine cleavage system H protein, mitochondrial; Flags: Precursor
comp41870_c0	60S ribosomal protein L14-1 OS=Arabidopsis thaliana GN=RPL14A PE=2 SV=1	PREDICTED: 60S ribosomal protein L14-1-like isoform 1 [Solanum lycopersicum]
comp41871_c0	Movement protein OS=Cauliflower mosaic virus (strain D/H) GN=ORF I PE=3 SV=1	JHL23C09.7 [Jatropha curcas]
comp41872_c0	60S ribosomal protein L37a OS=Gossypium hirsutum GN=RPL37A PE=3 SV=1	hypothetical protein PRUPE_ppa013350mg [Prunus persica]
comp41873_c0	Phosphoribulokinase, chloroplastic OS=Spinacia oleracea PE=1 SV=1	RecName: Full=Phosphoribulokinase, chloroplastic; Short=PRK; Short=PRKase; AltName: Full=Phosphopentokinase; Flags: Precursor
comp41874_c0	Putative glycine-rich cell wall structural protein 1 OS=Oryza sativa subsp. indica GN=GRP-1 PE=4 SV=1	predicted protein [Arabidopsis lyrata subsp. lyrata]
comp41875_c0	Aspartic proteinase OS=Oryza sativa subsp. japonica GN=RAP PE=2 SV=2	aspartic proteinase 4 [Nepenthes alata]
comp41876_c0	ATP synthase subunit beta, mitochondrial OS=Nicotiana plumbaginifolia GN=ATPB PE=1 SV=1	PREDICTED: ATP synthase subunit beta, mitochondrial-like [Setaria italica]
comp41877_c0	Dehydrin COR47 OS=Arabidopsis thaliana GN=COR47 PE=1 SV=2	dehydrin [Suaeda glauca]
comp41878_c0	Eukaryotic translation initiation factor 5A-5 OS=Solanum tuberosum GN=EIF5A5 PE=2 SV=1	eukaryotic translation initiation factor 5A [Gossypium hirsutum]
comp41879_c0	Actin-depolymerizing factor 4 OS=Arabidopsis thaliana GN=ADF4 PE=2 SV=2	Actin depolymerizing factor 4 [Theobroma cacao]
comp41880_c0	--	hypothetical protein ARALYDRAFT_904624 [Arabidopsis lyrata subsp. lyrata]
comp41881_c0	Phospho-2-dehydro-3-deoxyheptonate aldolase 1, chloroplastic OS=Nicotiana tabacum GN=DHAPS-1 PE=1 SV=1	3-deoxy-D-arabino-heptulosonate 7-phosphate synthase 02 [Vitis vinifera]
comp41882_c0	--	sex-linked protein 9 [Silene latifolia]
comp41883_c0	Probable zinc transporter protein DDB_G0282067 OS=Dictyostelium discoideum GN=DDB_G0282067 PE=2 SV=1	dehydrin 13 [Hordeum vulgare subsp. vulgare]
comp41885_c0	Probable inactive heme oxygenase 2, chloroplastic OS=Arabidopsis thaliana GN=HO2 PE=1 SV=2	PREDICTED: probable inactive heme oxygenase 2, chloroplastic [Vitis vinifera]
comp41886_c0	60S ribosomal protein L22-3 OS=Arabidopsis thaliana GN=RPL22C PE=2 SV=1	PREDICTED: 60S ribosomal protein L22-2-like [Cucumis sativus]
comp41889_c0	40S ribosomal protein S27-2 OS=Arabidopsis thaliana GN=RPS27B PE=2 SV=2	Ribosomal protein S27 [Theobroma cacao]
comp41890_c0	40S ribosomal protein S3-3 OS=Arabidopsis thaliana GN=RPS3C PE=1 SV=1	PREDICTED: 40S ribosomal protein S3-2-like isoform X1 [Cicer arietinum]
comp41891_c0	Superoxide dismutase [Cu-Zn] OS=Spinacia oleracea GN=SODCC PE=2 SV=1	Cu/Zn superoxide dismutase [Suaeda salsa]
comp41892_c0	Protein SPIRAL1-like 2 OS=Arabidopsis thaliana GN=SP1L2 PE=2 SV=1	PREDICTED: uncharacterized protein LOC100257592 [Vitis vinifera]
comp41893_c0	ATP-dependent Clp protease ATP-binding subunit clpA homolog CD4B, chloroplastic OS=Solanum lycopersicum GN=CD4B PE=3 SV=1	PREDICTED: ATP-dependent Clp protease ATP-binding subunit clpA homolog CD4A, chloroplastic-like [Vitis vinifera]
comp41895_c0	Calmodulin OS=Lilium longiflorum PE=2 SV=2	calmodulin [Beta vulgaris]
comp41897_c0	Probable non-specific lipid-transfer protein AKCS9 OS=Vigna unguiculata PE=2 SV=1	non-specific lipid-transfer protein type 2 [Tamarix hispida]
comp41899_c0	Galactinol synthase 1 OS=Arabidopsis thaliana GN=GOLS1 PE=1 SV=1	PREDICTED: glycogenin-1-like [Glycine max]
comp41900_c0	60S ribosomal protein L28-2 OS=Arabidopsis thaliana GN=RPL28C PE=2 SV=1	Ribosomal L28e protein family isoform 2 [Theobroma cacao]
comp41901_c0	--	thylakoid soluble phosphoprotein [Spinacia oleracea]
comp41902_c0	Auxin-repressed 12.5 kDa protein OS=Fragaria ananassa PE=2 SV=1	Auxin-repressed 12.5 kDa protein, putative [Ricinus communis]
comp41903_c0	--	PREDICTED: uncharacterized protein LOC100809835 [Glycine max]
comp41904_c0	60S acidic ribosomal protein P2A OS=Zea mays GN=RPP2A PE=1 SV=3	hypothetical protein M569_00658, partial [Genlisea aurea]
comp41905_c0	ATP synthase gamma chain, chloroplastic OS=Spinacia oleracea GN=ATPC PE=1 SV=2	RecName: Full=ATP synthase gamma chain, chloroplastic; AltName: Full=F-ATPase gamma subunit; Flags: Precursor
comp41906_c0	Protein translation factor SUI1 homolog OS=Oryza sativa subsp. japonica GN=GOS2 PE=2 SV=1	Translation factor SUI1-like protein [Medicago truncatula]
comp41907_c0	Photosystem II 5 kDa protein, chloroplastic OS=Gossypium hirsutum GN=PSBT PE=1 SV=1	PREDICTED: photosystem II 5 kDa protein, chloroplastic [Vitis vinifera]
comp41908_c0	60S ribosomal protein L44 OS=Gossypium hirsutum GN=RPL44 PE=3 SV=3	predicted protein [Populus trichocarpa]
comp41910_c0	Glucan endo-1,3-beta-glucosidase-like protein At1g69295 OS=Arabidopsis thaliana GN=At1g69295 PE=2 SV=1	hypothetical protein PRUPE_ppa010695mg [Prunus persica]
comp41911_c0	Classical arabinogalactan protein 4 OS=Arabidopsis thaliana GN=AGP4 PE=1 SV=1	DNA binding protein, putative [Ricinus communis]
comp41913_c0	NADP-dependent glyceraldehyde-3-phosphate dehydrogenase OS=Nicotiana plumbaginifolia GN=GAPN PE=2 SV=1	PREDICTED: NADP-dependent glyceraldehyde-3-phosphate dehydrogenase-like [Cucumis sativus]
comp41914_c0	Probable steroid-binding protein 3 OS=Arabidopsis thaliana GN=MP3 PE=1 SV=1	PREDICTED: uncharacterized protein LOC100252604 [Vitis vinifera]
comp41915_c0	60S ribosomal protein L36-2 OS=Arabidopsis thaliana GN=RPL36B PE=2 SV=1	predicted protein [Populus trichocarpa]
comp41916_c0	Pyrophosphate-energized vacuolar membrane proton pump OS=Vigna radiata var. radiata PE=1 SV=3	vacuolar H+-pyrophosphatase [Salicornia europaea]
comp41918_c0	60S ribosomal protein L7-2 OS=Arabidopsis thaliana GN=RPL7B PE=1 SV=1	predicted protein [Populus trichocarpa]
comp41919_c0	Thioredoxin H-type 1 OS=Nicotiana tabacum PE=1 SV=1	TRX [Salvia miltiorrhiza]
comp41921_c0	Photosystem I reaction center subunit psaK, chloroplastic OS=Arabidopsis thaliana GN=PSAK PE=2 SV=2	photosystem I reaction center subunit X psaK [Arabidopsis lyrata subsp. lyrata]
comp41922_c0	Cytochrome b6-f complex subunit 7 (Fragment) OS=Spinacia oleracea GN=petM PE=1 SV=1	PREDICTED: uncharacterized protein LOC100264352 isoform 1 [Vitis vinifera]
comp41925_c0	16.9 kDa class I heat shock protein 2 OS=Oryza sativa subsp. japonica GN=HSP16.9B PE=2 SV=1	HSP20-like chaperones superfamily protein [Theobroma cacao]
comp41926_c0	60S ribosomal protein L23A OS=Fritillaria agrestis GN=RPL23A PE=2 SV=1	ribosomal protein L23 [Spinacia oleracea]
comp41927_c0	Sucrose synthase OS=Glycine max GN=SS PE=1 SV=2	sucrose synthase [Oxybasis rubra]
comp41928_c0	Alcohol dehydrogenase OS=Malus domestica GN=ADH PE=2 SV=1	alcohol dehydrogenase [Dianthus caryophyllus]
comp41929_c0	Triose phosphate/phosphate translocator, chloroplastic OS=Spinacia oleracea PE=1 SV=1	RecName: Full=Triose phosphate/phosphate translocator, chloroplastic; Short=cTPT; AltName: Full=E29; AltName: Full=p36; Flags: Precursor
comp41930_c0	Fasciclin-like arabinogalactan protein 11 OS=Arabidopsis thaliana GN=FLA11 PE=2 SV=2	arabinogalactan protein-like [Arabidopsis thaliana]
comp41932_c0	Elongation factor 1-gamma 2 OS=Oryza sativa subsp. japonica GN=Os02g0220500 PE=1 SV=2	PREDICTED: elongation factor 1-gamma-like [Vitis vinifera]
comp41933_c0	Aquaporin TIP2-1 OS=Arabidopsis thaliana GN=TIP2-1 PE=1 SV=2	delta tonoplast intrinsic protein [Spinacia oleracea]
comp41934_c0	Probable non-specific lipid-transfer protein AKCS9 OS=Vigna unguiculata PE=2 SV=1	Non-specific lipid-transfer protein [Medicago truncatula]
comp41935_c0	Methylenetetrahydrofolate reductase 2 OS=Arabidopsis thaliana GN=MTHFR2 PE=1 SV=2	PREDICTED: methylenetetrahydrofolate reductase 2-like [Fragaria vesca subsp. vesca]
comp41936_c0	40S ribosomal protein S15-4 OS=Arabidopsis thaliana GN=RPS15D PE=2 SV=1	unknown [Lotus japonicus]
comp41937_c0	40S ribosomal protein S11 OS=Zea mays GN=RPS11 PE=2 SV=1	40S ribosomal protein S11 [Oxybasis rubra]
comp41938_c0	Stem-specific protein TSJT1 OS=Nicotiana tabacum GN=TSJT1 PE=2 SV=1	PREDICTED: stem-specific protein TSJT1-like isoform 2 [Fragaria vesca subsp. vesca]
comp41939_c0	14 kDa proline-rich protein DC2.15 OS=Daucus carota PE=2 SV=1	PREDICTED: 14 kDa proline-rich protein DC2.15-like isoform 1 [Fragaria vesca subsp. vesca]
comp41940_c0	14-3-3-like protein OS=Lilium longiflorum PE=2 SV=1	14-3-3 protein [Litchi chinensis]
comp41941_c0	--	hypothetical protein SORBIDRAFT_08g018535 [Sorghum bicolor]
comp41944_c0	Uncharacterized protein C6C3.02c OS=Schizosaccharomyces pombe (strain 972 / ATCC 24843) GN=SPAC6C3.02c PE=4 SV=1	uncharacterized protein LOC100500139 [Glycine max]
comp41945_c0	60S ribosomal protein L39-3 OS=Oryza sativa subsp. japonica GN=RPL39C PE=3 SV=1	unnamed protein product [Vitis vinifera]
comp41946_c0	Protein ASPARTIC PROTEASE IN GUARD CELL 1 OS=Arabidopsis thaliana GN=ASPG1 PE=1 SV=1	Eukaryotic aspartyl protease family protein, putative isoform 1 [Theobroma cacao]
comp41947_c0	Chalcone synthase OS=Dianthus monspessulanus GN=CHS PE=2 SV=1	RecName: Full=Chalcone synthase; AltName: Full=Naringenin-chalcone synthase
comp41948_c0	Aminomethyltransferase, mitochondrial OS=Mesembryanthemum crystallinum GN=GDCST PE=2 SV=1	RecName: Full=Aminomethyltransferase, mitochondrial; AltName: Full=Glycine cleavage system T protein; Short=GCVT; Flags: Precursor
comp41949_c0	60S ribosomal protein L17-1 OS=Arabidopsis thaliana GN=RPL17A PE=2 SV=1	Ribosomal protein L22p/L17e family protein isoform 2 [Theobroma cacao]
comp41952_c0	Auxin-responsive protein IAA9 OS=Arabidopsis thaliana GN=IAA9 PE=1 SV=1	Transcription factor, putative isoform 1 [Theobroma cacao]
comp41953_c0	Universal stress protein MJ0531 OS=Methanocaldococcus jannaschii (strain ATCC 43067 / DSM 2661 / JAL-1 / JCM 10045 / NBRC 100440) GN=MJ0531 PE=3 SV=1	conserved hypothetical protein [Ricinus communis]
comp41954_c0	Transcription factor BTF3 homolog 4 OS=Danio rerio GN=btf3l4 PE=2 SV=1	Basic transcription factor 3 [Theobroma cacao]
comp41955_c0	UDP-glucuronic acid decarboxylase 5 OS=Arabidopsis thaliana GN=UXS5 PE=2 SV=1	UDP-XYL synthase 6 isoform 1 [Theobroma cacao]
comp41956_c0	Phosphoglycerate kinase, cytosolic OS=Nicotiana tabacum PE=1 SV=1	hypothetical protein CARUB_v10020404mg [Capsella rubella]
comp41957_c0	Plastid-lipid-associated protein, chloroplastic OS=Citrus unshiu GN=PAP PE=2 SV=1	RecName: Full=Plastid-lipid-associated protein, chloroplastic; AltName: Full=CitPAP; Flags: Precursor
comp41959_c0	Zinc finger protein CONSTANS-LIKE 4 OS=Arabidopsis thaliana GN=COL4 PE=2 SV=2	COL2 [Beta vulgaris subsp. vulgaris]
comp41960_c0	Cystathionine gamma-synthase, chloroplastic OS=Arabidopsis thaliana GN=CGS1 PE=2 SV=3	cystathionine gamma-synthase [Mesembryanthemum crystallinum]
comp41961_c0	Probable cinnamyl alcohol dehydrogenase 1 OS=Aralia cordata GN=CAD1 PE=2 SV=1	cinnamyl alcohol dehydrogenase [Populus nigra]
comp41962_c0	60S ribosomal protein L35 OS=Euphorbia esula GN=RPL35 PE=2 SV=1	PREDICTED: 60S ribosomal protein L35-like [Cucumis sativus]
comp41964_c0	60S ribosomal protein L18-3 OS=Arabidopsis thaliana GN=RPL18C PE=2 SV=1	hypothetical protein VITISV_022459 [Vitis vinifera]
comp41967_c0	50S ribosomal protein L12, chloroplastic OS=Spinacia oleracea GN=RPL12 PE=1 SV=2	RecName: Full=50S ribosomal protein L12, chloroplastic; AltName: Full=CL12; Flags: Precursor
comp41968_c0	Calreticulin OS=Beta vulgaris PE=2 SV=1	RecName: Full=Calreticulin; Flags: Precursor
comp41970_c0	Defensin-like protein OS=Nelumbo nucifera PE=3 SV=1	RecName: Full=Defensin-like protein; AltName: Full=Gamma-thionin homolog; Flags: Precursor
comp41971_c0	Glutathione S-transferase U17 OS=Arabidopsis thaliana GN=GSTU17 PE=2 SV=1	glutathione S-transferase [Salicornia brachiata]
comp41973_c0	Nascent polypeptide-associated complex subunit alpha-like protein 1 OS=Arabidopsis thaliana GN=At3g12390 PE=1 SV=1	PREDICTED: nascent polypeptide-associated complex subunit alpha-like [Vitis vinifera]
comp41975_c0	Nuclear transport factor 2 OS=Arabidopsis thaliana GN=NTF2 PE=2 SV=1	nuclear transport factor, putative [Ricinus communis]
comp41977_c0	3-ketoacyl-CoA thiolase 2, peroxisomal OS=Arabidopsis thaliana GN=PED1 PE=1 SV=2	Peroxisomal 3-ketoacyl-CoA thiolase 3 isoform 1 [Theobroma cacao]
comp41978_c0	Uncharacterized protein At1g08160 OS=Arabidopsis thaliana GN=At1g08160 PE=2 SV=1	PREDICTED: uncharacterized protein At1g08160-like [Solanum lycopersicum]
comp41979_c0	Glucose-1-phosphate adenylyltransferase large subunit 1 (Fragment) OS=Solanum tuberosum GN=AGPS1 PE=2 SV=1	ADP-glucose pyrophosphorylase large subunit 1 [Ipomoea batatas]
comp41980_c0	Mitochondrial outer membrane protein porin of 36 kDa OS=Solanum tuberosum PE=1 SV=2	voltage-dependent anion channel protein [Spinacia oleracea]
comp41982_c0	Photosystem II CP43 chlorophyll apoprotein OS=Populus trichocarpa GN=psbC PE=3 SV=1	photosystem II protein CP43 [Mollugo verticillata]
comp41983_c0	Germin-like protein subfamily 2 member 4 OS=Arabidopsis thaliana GN=GLP10 PE=2 SV=1	germin-like protein 2 precursor [Vitis vinifera]
comp41984_c0	Probable calcium-binding protein CML36 OS=Arabidopsis thaliana GN=CML36 PE=2 SV=1	PREDICTED: probable calcium-binding protein CML35 [Vitis vinifera]
comp41988_c0	Monodehydroascorbate reductase OS=Solanum lycopersicum GN=AFRR PE=1 SV=1	monodehydroascorbate reductase [Mesembryanthemum crystallinum]
comp41989_c0	Cytochrome b-c1 complex subunit Rieske-2, mitochondrial OS=Nicotiana tabacum PE=2 SV=1	ubiquinol-cytochrome C reductase iron-sulfur subunit, putative [Ricinus communis]
comp41991_c0	Sedoheptulose-1,7-bisphosphatase, chloroplastic OS=Spinacia oleracea PE=2 SV=1	RecName: Full=Sedoheptulose-1,7-bisphosphatase, chloroplastic; AltName: Full=SED(1,7)P2ase; AltName: Full=Sedoheptulose bisphosphatase; Short=SBPase; Flags: Precursor
comp41993_c0	Nucleoside diphosphate kinase 1 OS=Spinacia oleracea GN=NDPK1 PE=2 SV=1	RecName: Full=Nucleoside diphosphate kinase 1; AltName: Full=Nucleoside diphosphate kinase I; Short=NDK I; Short=NDP kinase I; Short=NDPK I
comp41995_c0	Glycine-rich protein A3 OS=Daucus carota PE=2 SV=1	Os05g0119300 [Oryza sativa Japonica Group]
comp41996_c0	Zinc finger A20 and AN1 domain-containing stress-associated protein 4 OS=Arabidopsis thaliana GN=SAP4 PE=1 SV=1	PREDICTED: zinc finger A20 and AN1 domain-containing stress-associated protein 4 isoform 1 [Vitis vinifera]
comp41997_c0	DnaJ protein homolog ANJ1 OS=Atriplex nummularia PE=2 SV=1	RecName: Full=DnaJ protein homolog ANJ1; Flags: Precursor
comp41998_c0	Ferredoxin-dependent glutamate synthase, chloroplastic OS=Spinacia oleracea PE=1 SV=3	RecName: Full=Ferredoxin-dependent glutamate synthase, chloroplastic; AltName: Full=Fd-GOGAT
comp41999_c0	MLP-like protein 31 OS=Arabidopsis thaliana GN=MLP31 PE=2 SV=2	major latex protein homolog [Mesembryanthemum crystallinum]
comp42001_c0	Acidic endochitinase SP2 OS=Beta vulgaris GN=SP2 PE=1 SV=1	RecName: Full=Acidic endochitinase SP2; Flags: Precursor
comp42004_c0	Blue copper protein OS=Pisum sativum PE=2 SV=1	unnamed protein product [Vitis vinifera]
comp42006_c0	Putative SERF-like protein OS=Drosophila melanogaster GN=CG17931 PE=3 SV=1	PREDICTED: uncharacterized protein LOC101214231 [Cucumis sativus]
comp42008_c0	Protein transport protein Sec61 subunit alpha OS=Dictyostelium discoideum GN=sec61a PE=3 SV=1	unknown [Glycine max]
comp42009_c0	Arogenate dehydratase/prephenate dehydratase 6, chloroplastic OS=Arabidopsis thaliana GN=ADT6 PE=1 SV=1	PREDICTED: arogenate dehydratase/prephenate dehydratase 6, chloroplastic [Vitis vinifera]
comp42010_c0	Protein GAST1 OS=Solanum lycopersicum GN=GAST1 PE=2 SV=1	GASA-like protein [Gossypium hirsutum]
comp42011_c0	Glutathione S-transferase DHAR2 OS=Arabidopsis thaliana GN=DHAR2 PE=1 SV=1	dehydroascorbate reductase [Nicotiana tabacum]
comp42013_c0	Omega-6 fatty acid desaturase, endoplasmic reticulum isozyme 2 OS=Glycine max GN=FAD2-2 PE=2 SV=1	delta-12 desaturase [Spinacia oleracea]
comp42014_c0	ATP-dependent zinc metalloprotease FTSH, chloroplastic OS=Nicotiana tabacum GN=FTSH PE=2 SV=2	PREDICTED: ATP-dependent zinc metalloprotease FTSH, chloroplastic-like [Cucumis sativus]
comp42018_c0	Isopentenyl-diphosphate Delta-isomerase II, chloroplastic OS=Arabidopsis thaliana GN=IPP2 PE=2 SV=1	plastid isopentenyl pyrophosphate:dimethylallyl pyrophosphate isomerase isoform 1 [Catharanthus roseus]
comp42019_c0	Catalase OS=Ipomoea batatas PE=2 SV=1	root catalase [Mesembryanthemum crystallinum]
comp42020_c0	Endo-1,3;1,4-beta-D-glucanase OS=Zea mays PE=1 SV=1	unnamed protein product [Vitis vinifera]
comp42022_c0	Bifunctional polymyxin resistance protein ArnA OS=Klebsiella pneumoniae subsp. pneumoniae (strain ATCC 700721 / MGH 78578) GN=arnA PE=3 SV=1	PREDICTED: bifunctional polymyxin resistance protein ArnA-like [Glycine max]
comp42023_c0	2-Cys peroxiredoxin BAS1, chloroplastic OS=Arabidopsis thaliana GN=BAS1 PE=1 SV=2	PREDICTED: 2-Cys peroxiredoxin BAS1-like, chloroplastic-like [Cucumis sativus]
comp42024_c0	--	hypothetical protein OsI_15329 [Oryza sativa Indica Group]
comp42026_c0	Ubiquitin-like protein 5 OS=Arabidopsis thaliana GN=UBL5 PE=1 SV=1	PREDICTED: ubiquitin-like protein 5-like [Setaria italica]
comp42029_c0	Uncharacterized protein At5g48480 OS=Arabidopsis thaliana GN=At5g48480 PE=1 SV=1	Lactoylglutathione lyase / glyoxalase I family protein [Theobroma cacao]
comp42030_c0	3-phosphoshikimate 1-carboxyvinyltransferase, chloroplastic OS=Petunia hybrida PE=1 SV=1	5-enolpyruvylshikimate-3-phosphate synthase [Amaranthus tuberculatus]
comp42031_c0	Formin-like protein 5 OS=Oryza sativa subsp. japonica GN=FH5 PE=2 SV=2	PREDICTED: uncharacterized protein LOC101291940 [Fragaria vesca subsp. vesca]
comp42032_c0	Probable non-specific lipid-transfer protein 2 OS=Parietaria judaica PE=1 SV=1	hypothetical protein PRUPE_ppa023181mg [Prunus persica]
comp42035_c0	Eukaryotic translation initiation factor 5 OS=Phaseolus vulgaris GN=EIF5 PE=2 SV=1	PREDICTED: eukaryotic translation initiation factor 5-like [Vitis vinifera]
comp42036_c0	Dehydration-responsive protein RD22 OS=Arabidopsis thaliana GN=RD22 PE=2 SV=1	unknown [Populus trichocarpa]
comp42037_c0	Calmodulin OS=Neurospora crassa (strain ATCC 24698 / 74-OR23-1A / CBS 708.71 / DSM 1257 / FGSC 987) GN=cmd-1 PE=1 SV=2	predicted protein [Populus trichocarpa]
comp42038_c0	Ubiquitin-conjugating enzyme E2 2 OS=Medicago sativa GN=UBC2 PE=2 SV=1	unnamed protein product [Vitis vinifera]
comp42040_c0	BRASSINOSTEROID INSENSITIVE 1-associated receptor kinase 1 OS=Arabidopsis thaliana GN=BAK1 PE=1 SV=2	predicted protein [Populus trichocarpa]
comp42041_c0	Alcohol dehydrogenase class-3 OS=Oryza sativa subsp. indica GN=ADHIII PE=2 SV=1	RecName: Full=Alcohol dehydrogenase class-3; AltName: Full=Alcohol dehydrogenase class-III; AltName: Full=Glutathione-dependent formaldehyde dehydrogenase; Short=FALDH; Short=FDH; Short=GSH-FDH; AltName: Full=S-(hydroxymethyl)glutathione dehydrogenase
comp42042_c0	--	PREDICTED: uncharacterized protein LOC101497537 [Cicer arietinum]
comp42043_c0	Copper transport protein ATX1 OS=Arabidopsis thaliana GN=ATX1 PE=1 SV=1	copper chaperone [Jatropha curcas]
comp42044_c0	--	hypothetical protein [Beta vulgaris]
comp42045_c0	Peroxiredoxin-2B OS=Arabidopsis thaliana GN=PRXIIB PE=1 SV=1	thioredoxin-dependent peroxidase [Plantago major]
comp42046_c0	Soluble inorganic pyrophosphatase OS=Oryza sativa subsp. japonica GN=IPP PE=2 SV=1	hypothetical protein PRUPE_ppa011346mg [Prunus persica]
comp42047_c0	Probable histone H2A.3 OS=Arabidopsis thaliana GN=At4g27230 PE=1 SV=1	histone 2 [Populus trichocarpa]
comp42049_c0	Probable xyloglucan endotransglucosylase/hydrolase protein 6 OS=Arabidopsis thaliana GN=XTH6 PE=2 SV=2	xyloglucan endotransglycosylase/hydrolase precursor XTH-36 [Populus tremula x Populus tremuloides]
comp42050_c0	14-3-3-like protein D OS=Glycine max GN=GF14D PE=1 SV=1	uncharacterized protein LOC100801348 [Glycine max]
comp42051_c0	20 kDa chaperonin, chloroplastic OS=Arabidopsis thaliana GN=CPN21 PE=1 SV=2	PREDICTED: 20 kDa chaperonin, chloroplastic [Vitis vinifera]
comp42052_c0	Peroxidase 64 OS=Arabidopsis thaliana GN=PER64 PE=1 SV=1	Peroxidase 64 precursor, putative [Ricinus communis]
comp42053_c0	Heat shock protein 83 OS=Ipomoea nil GN=HSP83A PE=2 SV=1	hypothetical protein PRUPE_ppa001590mg [Prunus persica]
comp42054_c0	Small ubiquitin-related modifier 1 OS=Arabidopsis thaliana GN=SUMO1 PE=1 SV=2	hypothetical protein PRUPE_ppa012976mg [Prunus persica]
comp42055_c0	Glutamate decarboxylase OS=Solanum lycopersicum PE=1 SV=1	PREDICTED: glutamate decarboxylase-like [Vitis vinifera]
comp42056_c0	Universal stress protein MJ0531 OS=Methanocaldococcus jannaschii (strain ATCC 43067 / DSM 2661 / JAL-1 / JCM 10045 / NBRC 100440) GN=MJ0531 PE=3 SV=1	hypothetical protein PRUPE_ppa012560mg [Prunus persica]
comp42057_c0	40S ribosomal protein SA OS=Vitis vinifera GN=GSVIVT00034021001 PE=2 SV=1	PREDICTED: 40S ribosomal protein SA-like [Cucumis sativus]
comp42058_c0	14 kDa zinc-binding protein OS=Zea mays GN=ZBP14 PE=1 SV=1	hypothetical protein PRUPE_ppa012689mg [Prunus persica]
comp42059_c0	ATP synthase subunit d, mitochondrial OS=Arabidopsis thaliana GN=At3g52300 PE=1 SV=3	ATP synthase D chain, mitochondrial [Theobroma cacao]
comp42060_c0	Probable aquaporin NIP5-1 OS=Arabidopsis thaliana GN=NIP5-1 PE=2 SV=1	nodulin-like intrinsic protein NIP1-1 [Atriplex nummularia]
comp42061_c0	Sucrose transport protein OS=Spinacia oleracea PE=2 SV=1	sucrose/proton-symporter [Beta vulgaris subsp. vulgaris]
comp42062_c0	Nuclear transcription factor Y subunit A-1 OS=Arabidopsis thaliana GN=NFYA1 PE=2 SV=1	PREDICTED: nuclear transcription factor Y subunit A-1-like [Vitis vinifera]
comp42064_c0	Putative glycine-rich cell wall structural protein 1 OS=Oryza sativa subsp. japonica GN=GRP-1 PE=4 SV=1	nucleic acid binding protein, putative [Ricinus communis]
comp42066_c0	Uncharacterized proline-rich protein (Fragment) OS=Owenia fusiformis PE=4 SV=1	PREDICTED: uncharacterized protein LOC100801547 [Glycine max]
comp42069_c0	Miraculin OS=Synsepalum dulcificum PE=1 SV=3	miraculin-like protein [Nicotiana benthamiana]
comp42071_c0	SKP1-like protein 1B OS=Arabidopsis thaliana GN=SKP1B PE=1 SV=1	skp1, putative [Ricinus communis]
comp42072_c0	Probable boron transporter 2 OS=Arabidopsis thaliana GN=BOR2 PE=2 SV=1	unnamed protein product [Vitis vinifera]
comp42073_c0	Probable nucleoredoxin 1 OS=Arabidopsis thaliana GN=At1g60420 PE=1 SV=1	PREDICTED: probable nucleoredoxin 1-like [Fragaria vesca subsp. vesca]
comp42074_c0	Thiol protease aleurain-like OS=Arabidopsis thaliana GN=At3g45310 PE=2 SV=1	cysteine protease Cp1 [Actinidia deliciosa]
comp42075_c0	Ketol-acid reductoisomerase, chloroplastic OS=Spinacia oleracea GN=AHRI PE=1 SV=1	RecName: Full=Ketol-acid reductoisomerase, chloroplastic; AltName: Full=Acetohydroxy-acid reductoisomerase; AltName: Full=Alpha-keto-beta-hydroxylacyl reductoisomerase; Flags: Precursor
comp42076_c1	Lysine-rich arabinogalactan protein 18 OS=Arabidopsis thaliana GN=AGP18 PE=2 SV=1	arabinogalactan protein [Nicotiana alata]
comp42077_c0	Rubredoxin OS=Pyrococcus furiosus (strain ATCC 43587 / DSM 3638 / JCM 8422 / Vc1) GN=rub PE=1 SV=2	unknown [Populus trichocarpa]
comp42079_c0	1,2-dihydroxy-3-keto-5-methylthiopentene dioxygenase 1 OS=Vitis vinifera GN=VIT_05s0020g04070 PE=3 SV=1	unknown [Lotus japonicus]
comp42081_c0	Phospho-2-dehydro-3-deoxyheptonate aldolase 2, chloroplastic OS=Arabidopsis thaliana GN=DHS2 PE=2 SV=2	3-deoxy-d-arabino-heptulosonate 7-phosphate synthase isoform 1 [Theobroma cacao]
comp42084_c0	NADH dehydrogenase [ubiquinone] 1 beta subcomplex subunit 9 OS=Arabidopsis thaliana GN=CIB22 PE=2 SV=1	NADH dehydrogenase, putative [Ricinus communis]
comp42086_c0	--	PREDICTED: uncharacterized protein LOC100257725 [Vitis vinifera]
comp42087_c0	Probable CCR4-associated factor 1 homolog 11 OS=Arabidopsis thaliana GN=CAF1-11 PE=2 SV=1	Polynucleotidyl transferase, ribonuclease H-like superfamily protein [Theobroma cacao]
comp42088_c0	BAG family molecular chaperone regulator 7 OS=Arabidopsis thaliana GN=BAG7 PE=1 SV=1	BCL-2-associated athanogene 7, putative [Theobroma cacao]
comp42089_c0	Putative pterin-4-alpha-carbinolamine dehydratase OS=Microcystis aeruginosa (strain NIES-843) GN=MAE_39970 PE=3 SV=1	PREDICTED: putative pterin-4-alpha-carbinolamine dehydratase-like [Solanum lycopersicum]
comp42090_c0	NADH dehydrogenase [ubiquinone] 1 beta subcomplex subunit 10-B OS=Arabidopsis thaliana GN=At3g18410 PE=2 SV=1	hypothetical protein PRUPE_ppa013738mg [Prunus persica]
comp42091_c0	ADP,ATP carrier protein 3, mitochondrial OS=Arabidopsis thaliana GN=AAC3 PE=1 SV=1	hypothetical protein VITISV_009087 [Vitis vinifera]
comp42094_c0	Pyruvate kinase, cytosolic isozyme OS=Solanum tuberosum PE=2 SV=1	PREDICTED: pyruvate kinase, cytosolic isozyme isoform 1 [Vitis vinifera]
comp42095_c0	Peroxisomal membrane protein 11C OS=Arabidopsis thaliana GN=PEX11C PE=1 SV=1	peroxisomal biogenesis factor, putative [Ricinus communis]
comp42096_c0	Ankyrin repeat domain-containing protein 2 OS=Arabidopsis thaliana GN=AKR2 PE=1 SV=2	putative ankyrin-repeat protein [Vitis aestivalis]
comp42097_c0	Actin-depolymerizing factor OS=Vitis vinifera PE=2 SV=1	hypothetical protein PRUPE_ppa013034mg [Prunus persica]
comp42098_c0	Defensin-like protein OS=Nelumbo nucifera PE=3 SV=1	Low-molecular-weight cysteine-rich protein LCR69 precursor, putative [Ricinus communis]
comp42100_c0	Ribulose-phosphate 3-epimerase, chloroplastic OS=Spinacia oleracea GN=RPE PE=1 SV=1	RecName: Full=Ribulose-phosphate 3-epimerase, chloroplastic; AltName: Full=Pentose-5-phosphate 3-epimerase; Short=PPE; AltName: Full=R5P3E; Short=RPE; Flags: Precursor
comp42101_c0	Expansin-A10 OS=Arabidopsis thaliana GN=EXPA10 PE=2 SV=1	expansin 3 [Prunus salicina]
comp42102_c0	Eukaryotic translation initiation factor isoform 4E-2 OS=Oryza sativa subsp. japonica GN=Os10g0467600 PE=2 SV=2	PREDICTED: eukaryotic translation initiation factor 4E-2-like [Cucumis sativus]
comp42103_c0	26S protease regulatory subunit 6B homolog OS=Helianthus annuus PE=1 SV=1	PREDICTED: 26S protease regulatory subunit 6B homolog [Glycine max]
comp42106_c0	--	Uncharacterized protein TCM_005198 [Theobroma cacao]
comp42107_c0	Miraculin OS=Synsepalum dulcificum PE=1 SV=3	RecName: Full=Miraculin; Short=MIR; Flags: Precursor
comp42108_c0	Nucleolysin TIAR OS=Homo sapiens GN=TIAL1 PE=1 SV=1	nucleolysin tia-1, putative [Ricinus communis]
comp42109_c0	Stress enhanced protein 2, chloroplastic OS=Arabidopsis thaliana GN=SEP2 PE=2 SV=1	conserved hypothetical protein [Ricinus communis]
comp42110_c0	Ran-binding protein 1 homolog a OS=Arabidopsis thaliana GN=RANBP1A PE=1 SV=1	PREDICTED: ran-binding protein 1 homolog c-like [Vitis vinifera]
comp42111_c0	Extensin OS=Daucus carota PE=2 SV=1	extensin [Solanum tuberosum]
comp42113_c0	ATP-dependent Clp protease adapter protein ClpS OS=Synechococcus elongatus (strain PCC 7942) GN=clpS PE=3 SV=1	PREDICTED: ATP-dependent Clp protease adapter protein ClpS [Vitis vinifera]
comp42114_c0	StAR-related lipid transfer protein 7, mitochondrial OS=Mus musculus GN=Stard7 PE=2 SV=2	Polyketide cyclase/dehydrase and lipid transport superfamily protein [Theobroma cacao]
comp42115_c0	Heavy metal-associated isoprenylated plant protein 26 OS=Arabidopsis thaliana GN=HIPP26 PE=1 SV=1	PREDICTED: heavy metal-associated isoprenylated plant protein 26-like [Cucumis sativus]
comp42119_c0	Rab GDP dissociation inhibitor alpha OS=Bos taurus GN=GDI1 PE=1 SV=1	Guanosine nucleotide diphosphate dissociation inhibitor 1 isoform 1 [Theobroma cacao]
comp42120_c0	--	PREDICTED: uncharacterized protein LOC101256581 [Solanum lycopersicum]
comp42121_c0	Lon protease 2 OS=Myxococcus xanthus GN=lon2 PE=1 SV=3	JHL18I08.2 [Jatropha curcas]
comp42123_c1	V-type proton ATPase subunit E OS=Spinacia oleracea GN=VATE PE=2 SV=1	RecName: Full=V-type proton ATPase subunit E; Short=V-ATPase subunit E; AltName: Full=Vacuolar proton pump subunit E
comp42124_c0	Thaumatin-like protein OS=Actinidia deliciosa GN=tlp PE=1 SV=2	thaumatin-like protein [Nepenthes x henryana]
comp42125_c0	Putative glycine-rich cell wall structural protein 1 OS=Oryza sativa subsp. indica GN=GRP-1 PE=4 SV=1	conserved hypothetical protein [Ricinus communis]
comp42127_c0	--	PREDICTED: uncharacterized protein LOC101218501 [Cucumis sativus]
comp42128_c0	Quinone oxidoreductase-like protein At1g23740, chloroplastic OS=Arabidopsis thaliana GN=At1g23740 PE=1 SV=2	alcohol dehydrogenase, putative [Ricinus communis]
comp42129_c0	Transmembrane ascorbate ferrireductase 1 OS=Arabidopsis thaliana GN=CYB561A PE=1 SV=1	Cytochrome b561/ferric reductase transmembrane protein family isoform 1 [Theobroma cacao]
comp42130_c0	Proteasome subunit beta type-5 OS=Spinacia oleracea PE=2 SV=1	RecName: Full=Proteasome subunit beta type-5; AltName: Full=20S proteasome subunit E; AltName: Full=Proteasome epsilon chain; Flags: Precursor
comp42131_c0	Omega-hydroxypalmitate O-feruloyl transferase OS=Arabidopsis thaliana GN=HHT1 PE=1 SV=1	predicted protein [Populus trichocarpa]
comp42133_c0	Calcium-binding allergen Ole e 8 OS=Olea europaea PE=1 SV=1	PREDICTED: calcium-binding allergen Ole e 8-like [Solanum lycopersicum]
comp42134_c0	Basic proline-rich protein OS=Sus scrofa PE=1 SV=2	hypothetical protein ZEAMMB73_817356, partial [Zea mays]
comp42136_c0	Naringenin,2-oxoglutarate 3-dioxygenase OS=Vitis vinifera GN=F3H PE=2 SV=1	flavanone-3-hydroxylase [Dimocarpus longan]
comp42137_c0	Cytochrome c1-1, heme protein, mitochondrial OS=Solanum tuberosum GN=CYCL PE=2 SV=1	predicted protein [Populus trichocarpa]
comp42139_c0	Eukaryotic translation initiation factor isoform 4G-1 OS=Arabidopsis thaliana GN=EIF(ISO)4G1 PE=1 SV=1	hypothetical protein VITISV_013807 [Vitis vinifera]
comp42140_c0	Putative protein TPRXL OS=Homo sapiens GN=TPRXL PE=5 SV=2	PREDICTED: uncharacterized protein LOC101297249 [Fragaria vesca subsp. vesca]
comp42141_c0	Phosphoenolpyruvate carboxylase 1 OS=Mesembryanthemum crystallinum GN=PPCA PE=2 SV=1	phosphoenolpyruvate carboxylase [Alternanthera ficoidea]
comp42143_c0	60S ribosomal protein L6 OS=Mesembryanthemum crystallinum GN=RPL6 PE=2 SV=1	RecName: Full=60S ribosomal protein L6; AltName: Full=YL16-like
comp42144_c0	Transcription elongation factor 1 homolog OS=Oryza sativa subsp. japonica GN=Os07g0631100 PE=3 SV=1	Transcription elongation factor 1 isoform 1 [Theobroma cacao]
comp42145_c0	--	PREDICTED: uncharacterized protein LOC100252479 [Vitis vinifera]
comp42146_c0	Protein argonaute 4B OS=Oryza sativa subsp. japonica GN=AGO4B PE=2 SV=1	eukaryotic translation initiation factor 2c, putative [Ricinus communis]
comp42148_c0	Reticulon-like protein B2 OS=Arabidopsis thaliana GN=RTNLB2 PE=1 SV=1	uncharacterized protein LOC100811024 [Glycine max]
comp42149_c0	V-type proton ATPase subunit B2 OS=Arabidopsis thaliana GN=VHA-B2 PE=2 SV=1	vacuolar proton pump ATPase subunit B [Suaeda corniculata]
comp42150_c0	Probable aquaporin PIP2-1 OS=Oryza sativa subsp. japonica GN=PIP2-1 PE=2 SV=1	MipC [Mesembryanthemum crystallinum]
comp42151_c0	Ferredoxin--nitrite reductase, chloroplastic OS=Spinacia oleracea GN=NIR PE=1 SV=1	nitrite reductase [Beta vulgaris]
comp42153_c0	Ubiquitin receptor RAD23c OS=Arabidopsis thaliana GN=RAD23C PE=1 SV=2	hypothetical protein PRUPE_ppa007020mg [Prunus persica]
comp42154_c0	Zinc finger protein ZAT10 OS=Arabidopsis thaliana GN=ZAT10 PE=2 SV=1	Salt tolerance zinc finger, putative [Theobroma cacao]
comp42155_c0	40S ribosomal protein S24-1 OS=Arabidopsis thaliana GN=RPS24A PE=2 SV=1	unknown [Populus trichocarpa]
comp42158_c0	Triosephosphate isomerase, chloroplastic OS=Spinacia oleracea GN=TPIP1 PE=1 SV=1	RecName: Full=Triosephosphate isomerase, chloroplastic; Short=TIM; Short=Triose-phosphate isomerase; Flags: Precursor
comp42160_c0	Multiprotein-bridging factor 1c OS=Arabidopsis thaliana GN=MBF1C PE=1 SV=1	predicted protein [Populus trichocarpa]
comp42161_c0	D-3-phosphoglycerate dehydrogenase, chloroplastic OS=Arabidopsis thaliana GN=At1g17745 PE=1 SV=2	predicted protein [Populus trichocarpa]
comp42162_c0	--	Uncharacterized protein TCM_015652 [Theobroma cacao]
comp42165_c0	Zinc finger CCCH domain-containing protein 49 OS=Arabidopsis thaliana GN=At4g29190 PE=2 SV=1	Zinc finger C-x8-C-x5-C-x3-H type family protein, putative [Theobroma cacao]
comp42166_c0	Probable ribose-5-phosphate isomerase OS=Arabidopsis thaliana GN=At2g01290 PE=2 SV=1	chloroplast ribose-5-phosphate isomerase [Spinacia oleracea]
comp42168_c0	Ras-related protein RAB1BV OS=Beta vulgaris GN=RAB1BV PE=2 SV=1	RecName: Full=Ras-related protein RAB1BV
comp42169_c0	--	Ah24 [Amaranthus hypochondriacus]
comp42170_c0	Zinc finger A20 and AN1 domain-containing stress-associated protein 7 OS=Arabidopsis thaliana GN=SAP7 PE=1 SV=1	PREDICTED: zinc finger A20 and AN1 domain-containing stress-associated protein 1-like [Vitis vinifera]
comp42174_c0	28 kDa ribonucleoprotein, chloroplastic OS=Spinacia oleracea PE=1 SV=1	chloroplast RNA binding protein [Mesembryanthemum crystallinum]
comp42175_c0	Zeaxanthin epoxidase, chloroplastic OS=Nicotiana plumbaginifolia GN=ABA2 PE=1 SV=1	predicted protein [Populus trichocarpa]
comp42176_c0	--	Uncharacterized protein TCM_015378 [Theobroma cacao]
comp42178_c0	Small heat shock protein, chloroplastic (Fragment) OS=Glycine max GN=HSP22 PE=2 SV=1	predicted protein [Populus trichocarpa]
comp42181_c0	Chitinase 2 OS=Oryza sativa subsp. japonica GN=Cht2 PE=1 SV=1	chitinase [Morus alba var. multicaulis]
comp42182_c0	Protein DJ-1 homolog D OS=Arabidopsis thaliana GN=DJ1D PE=1 SV=1	unnamed protein product [Vitis vinifera]
comp42184_c0	NADH dehydrogenase [ubiquinone] iron-sulfur protein 7, mitochondrial OS=Brassica oleracea PE=2 SV=1	NADH-plastoquinone oxidoreductase, putative [Ricinus communis]
comp42185_c0	Putative nuclease HARBI1 OS=Homo sapiens GN=HARBI1 PE=1 SV=1	conserved hypothetical protein [Ricinus communis]
comp42191_c0	Calcium-binding protein PBP1 OS=Arabidopsis thaliana GN=PBP1 PE=1 SV=1	predicted protein [Populus trichocarpa]
comp42192_c0	Patellin-1 OS=Arabidopsis thaliana GN=PATL1 PE=1 SV=2	SEC14 cytosolic factor family protein / phosphoglyceride transfer family protein isoform 1 [Theobroma cacao]
comp42193_c0	Cytochrome c OS=Spinacia oleracea PE=1 SV=1	RecName: Full=Cytochrome c
comp42195_c0	Calcyclin-binding protein OS=Mus musculus GN=Cacybp PE=1 SV=1	SGS domain-containing protein isoform 1 [Theobroma cacao]
comp42196_c0	Cysteine proteinase RD21a OS=Arabidopsis thaliana GN=RD21A PE=1 SV=1	PREDICTED: cysteine proteinase RD21a-like [Vitis vinifera]
comp42197_c0	Uncharacterized protein OsI_027940 OS=Oryza sativa subsp. indica GN=OsI_027940 PE=1 SV=2	HSP20-like chaperones superfamily protein isoform 1 [Theobroma cacao]
comp42198_c0	Polyphenol oxidase, chloroplastic OS=Spinacia oleracea PE=2 SV=1	polyphenol oxidase [Spinacia oleracea]
comp42199_c0	Probable serine incorporator OS=Nematostella vectensis GN=serinc PE=3 SV=1	Serinc-domain containing serine and sphingolipid biosynthesis protein isoform 1 [Theobroma cacao]
comp42201_c0	Homeobox protein 2 OS=Dictyostelium discoideum GN=hbx2 PE=2 SV=1	TED3 [Zinnia elegans]
comp42202_c0	Heme-binding protein 2 OS=Homo sapiens GN=HEBP2 PE=1 SV=1	hypothetical protein VITISV_035042 [Vitis vinifera]
comp42203_c0	Wound-induced protein 1 OS=Solanum tuberosum GN=WUN1 PE=2 SV=1	conserved hypothetical protein [Ricinus communis]
comp42204_c0	V-type proton ATPase catalytic subunit A OS=Beta vulgaris PE=2 SV=1	V-type ATPase subunit A [Salicornia europaea]
comp42206_c0	Mitochondrial phosphate carrier protein 3, mitochondrial OS=Arabidopsis thaliana GN=MPT3 PE=1 SV=1	PREDICTED: phosphate carrier protein, mitochondrial [Vitis vinifera]
comp42207_c0	Vacuolar-sorting receptor 3 OS=Arabidopsis thaliana GN=VSR3 PE=2 SV=1	PREDICTED: vacuolar-sorting receptor 1-like [Cicer arietinum]
comp42208_c0	Pectinesterase 1 OS=Solanum lycopersicum GN=PME1.9 PE=1 SV=5	Pectinesterase-2 precursor, putative [Ricinus communis]
comp42209_c0	--	conserved hypothetical protein [Ricinus communis]
comp42212_c0	Agamous-like MADS-box protein AGL8 homolog OS=Solanum tuberosum PE=2 SV=1	FRUITFULL [Spinacia oleracea]
comp42213_c0	--	PREDICTED: uncharacterized protein LOC100262799 [Vitis vinifera]
comp42214_c0	22.0 kDa class IV heat shock protein OS=Glycine max GN=HSP22.0 PE=3 SV=1	hypothetical protein PRUPE_ppa015151mg [Prunus persica]
comp42216_c0	Serine/threonine-protein kinase HT1 OS=Arabidopsis thaliana GN=HT1 PE=1 SV=1	PREDICTED: serine/threonine-protein kinase HT1-like [Vitis vinifera]
comp42218_c0	--	conserved hypothetical protein [Ricinus communis]
comp42224_c0	NADH dehydrogenase [ubiquinone] 1 beta subcomplex subunit 8, mitochondrial OS=Arabidopsis thaliana GN=At5g47570 PE=2 SV=1	hypothetical protein PRUPE_ppa013399mg [Prunus persica]
comp42225_c0	--	PREDICTED: uncharacterized protein LOC100261125 isoform 1 [Vitis vinifera]
comp42227_c0	--	conserved hypothetical protein [Ricinus communis]
comp42228_c0	Cell wall integrity and stress response component 1 OS=Schizosaccharomyces pombe (strain 972 / ATCC 24843) GN=wsc1 PE=1 SV=3	hypothetical protein PRUPE_ppa012775mg [Prunus persica]
comp42229_c0	Dehydration-responsive protein RD22 OS=Arabidopsis thaliana GN=RD22 PE=2 SV=1	RD22-like protein [Camellia sinensis]
comp42231_c0	Charged multivesicular body protein 1 OS=Dictyostelium discoideum GN=chmp1 PE=3 SV=1	PREDICTED: charged multivesicular body protein 1-like [Solanum lycopersicum]
comp42232_c0	Xyloglucan endotransglucosylase/hydrolase protein 3 OS=Arabidopsis thaliana GN=XTH3 PE=2 SV=1	Xyloglucan endotransglucosylase/hydrolase protein 2 precursor, putative [Ricinus communis]
comp42234_c0	Autophagy-related protein 8C OS=Oryza sativa subsp. japonica GN=ATG8C PE=2 SV=1	autophagy 8a [Solanum lycopersicum]
comp42235_c0	Spermidine synthase OS=Solanum lycopersicum GN=SPDSYN PE=2 SV=1	spermidine synthase 1, putative [Ricinus communis]
comp42236_c0	Histidine-rich glycoprotein OS=Plasmodium lophurae PE=4 SV=1	predicted protein [Nectria haematococca mpVI 77-13-4]
comp42238_c0	Ras-related protein RIC1 OS=Oryza sativa subsp. japonica GN=RIC1 PE=2 SV=2	putative GTP binding protein [Beta vulgaris]
comp42239_c0	Thioredoxin-like protein 4A OS=Mus musculus GN=Txnl4a PE=2 SV=1	predicted protein [Populus trichocarpa]
comp42240_c0	CBL-interacting protein kinase 18 OS=Oryza sativa subsp. japonica GN=CIPK18 PE=2 SV=1	CBL-interacting protein kinase 07 [Vitis vinifera]
comp42242_c0	Eukaryotic peptide chain release factor subunit 1-3 OS=Arabidopsis thaliana GN=ERF1-3 PE=2 SV=1	Eukaryotic release factor 1-3 [Theobroma cacao]
comp42245_c0	Cysteine synthase, chloroplastic/chromoplastic OS=Spinacia oleracea GN=CYSK PE=1 SV=2	RecName: Full=Cysteine synthase, chloroplastic/chromoplastic; AltName: Full=CSase B; Short=CS-B; AltName: Full=O-acetylserine (thiol)-lyase; AltName: Full=O-acetylserine sulfhydrylase; AltName: Full=OAS-TL B; Flags: Precursor
comp42248_c0	Expansin-A6 OS=Arabidopsis thaliana GN=EXPA6 PE=2 SV=2	expansin 11 precursor [Rumex palustris]
comp42250_c0	ATP synthase subunit O, mitochondrial OS=Ipomoea batatas PE=1 SV=1	ATP synthase subunit O, mitochondrial [Theobroma cacao]
comp42252_c0	U6 snRNA-associated Sm-like protein LSm3 OS=Mus musculus GN=Lsm3 PE=3 SV=2	U6 snRNA-associated Sm-like protein LSm3 [Medicago truncatula]
comp42254_c0	Succinate dehydrogenase [ubiquinone] iron-sulfur subunit 2, mitochondrial OS=Arabidopsis thaliana GN=SDH2-2 PE=1 SV=2	PREDICTED: succinate dehydrogenase [ubiquinone] iron-sulfur subunit 2, mitochondrial-like [Cicer arietinum]
comp42255_c1	Flavonol synthase/flavanone 3-hydroxylase OS=Eustoma exaltatum subsp. russellianum GN=FLS PE=2 SV=1	flavonol synthase [Fagopyrum tataricum]
comp42257_c0	Peptidyl-prolyl cis-trans isomerase CYP20-1 OS=Arabidopsis thaliana GN=CYP20-1 PE=1 SV=1	predicted protein [Populus trichocarpa]
comp42260_c0	MADS-box protein JOINTLESS OS=Solanum lycopersicum GN=J PE=1 SV=1	K-box region and MADS-box transcription factor family protein [Theobroma cacao]
comp42261_c0	Histone H3.3 OS=Vitis vinifera PE=2 SV=3	unnamed protein product [Vitis vinifera]
comp42265_c0	Putative uncharacterized protein YghX OS=Escherichia coli (strain K12) GN=yghX PE=5 SV=3	hypothetical protein CARUB_v10023806mg [Capsella rubella]
comp42266_c0	--	PREDICTED: uncharacterized protein LOC101293204 [Fragaria vesca subsp. vesca]
comp42267_c0	Chemocyanin OS=Lilium longiflorum PE=1 SV=1	plantacyanin [Spinacia oleracea]
comp42273_c0	Lachrymatory-factor synthase OS=Allium cepa GN=LFS PE=1 SV=1	predicted protein [Populus trichocarpa]
comp42275_c0	Vignain OS=Ricinus communis GN=CYSEP PE=1 SV=1	hypothetical protein PRUPE_ppa007566mg [Prunus persica]
comp42278_c0	ATP-dependent Clp protease proteolytic subunit-related protein 1, chloroplastic OS=Arabidopsis thaliana GN=CLPR1 PE=1 SV=1	ATP-dependent Clp protease proteolytic subunit [Theobroma cacao]
comp42281_c0	Osmotin-like protein OS=Solanum lycopersicum PE=1 SV=1	osmotin-like protein precursor [Solanum lycopersicum]
comp42282_c0	Protein FAM210B OS=Homo sapiens GN=FAM210B PE=1 SV=2	predicted protein [Populus trichocarpa]
comp42285_c0	Squalene monooxygenase OS=Panax ginseng PE=2 SV=1	Squalene monooxygenase isoform 1 [Theobroma cacao]
comp42289_c0	--	PREDICTED: uncharacterized protein LOC101249700 [Solanum lycopersicum]
comp42292_c0	Polyadenylate-binding protein RBP45 OS=Nicotiana plumbaginifolia GN=RBP45 PE=1 SV=1	PREDICTED: RNA-binding post-transcriptional regulator csx1-like [Vitis vinifera]
comp42293_c0	SUMO-conjugating enzyme SCE1 OS=Arabidopsis thaliana GN=SCE1 PE=1 SV=1	unknown [Picea sitchensis]
comp42296_c0	Aquaporin TIP4-1 OS=Arabidopsis thaliana GN=TIP4-1 PE=2 SV=1	aquaglyceroporin [Nicotiana tabacum]
comp42304_c0	Protein SEC13 homolog OS=Rattus norvegicus GN=Sec13 PE=1 SV=1	PREDICTED: protein SEC13 homolog [Vitis vinifera]
comp42306_c0	Cysteine synthase OS=Spinacia oleracea PE=1 SV=1	RecName: Full=Cysteine synthase; AltName: Full=CSase A; AltName: Full=O-acetylserine (thiol)-lyase; Short=OAS-TL A; AltName: Full=O-acetylserine sulfhydrylase
comp42313_c0	--	predicted protein [Populus trichocarpa]
comp42319_c0	Transmembrane 9 superfamily member 4 OS=Bos taurus GN=TM9SF4 PE=2 SV=2	PREDICTED: transmembrane 9 superfamily member 4-like [Glycine max]
comp42327_c0	Nicotianamine synthase OS=Solanum lycopersicum GN=CHLN PE=2 SV=1	predicted protein [Populus trichocarpa]
comp42329_c0	--	conserved hypothetical protein [Ricinus communis]
comp42330_c0	Aspartic proteinase nepenthesin-1 OS=Nepenthes gracilis GN=nep1 PE=1 SV=1	Aspartic proteinase nepenthesin-1 precursor, putative [Ricinus communis]
comp42331_c0	Reticulon-like protein B1 OS=Arabidopsis thaliana GN=RTNLB1 PE=1 SV=1	conserved hypothetical protein [Ricinus communis]
comp42341_c0	Cysteine proteinase RD19a OS=Arabidopsis thaliana GN=RD19A PE=2 SV=1	papain-like cysteine proteinase isoform III [Ipomoea batatas]
comp42342_c0	Malate dehydrogenase [NADP], chloroplastic OS=Spinacia oleracea GN=MDH PE=1 SV=1	RecName: Full=Malate dehydrogenase [NADP], chloroplastic; AltName: Full=NADP-MDH; Flags: Precursor
comp42343_c0	Adenylyl-sulfate kinase, chloroplastic OS=Catharanthus roseus GN=AKN PE=2 SV=1	PREDICTED: adenylyl-sulfate kinase, chloroplastic-like [Glycine max]
comp42344_c0	50S ribosomal protein L3, chloroplastic (Fragment) OS=Nicotiana tabacum GN=RPL3 PE=1 SV=1	PREDICTED: 50S ribosomal protein L3-1, chloroplastic-like [Vitis vinifera]
comp42348_c0	9-cis-epoxycarotenoid dioxygenase NCED1, chloroplastic OS=Phaseolus vulgaris GN=NCED1 PE=2 SV=1	9-cis-epoxy-carotenoid dioxygenase [Dianthus caryophyllus]
comp42351_c0	Proteasome subunit alpha type-6 OS=Nicotiana tabacum GN=PAA1 PE=1 SV=1	PREDICTED: proteasome subunit alpha type-6-like isoform X1 [Cicer arietinum]
comp42353_c0	Organic cation/carnitine transporter 7 OS=Arabidopsis thaliana GN=OCT7 PE=2 SV=1	PREDICTED: organic cation/carnitine transporter 7-like [Fragaria vesca subsp. vesca]
comp42359_c0	Gamma carbonic anhydrase 1, mitochondrial OS=Arabidopsis thaliana GN=GAMMACA1 PE=1 SV=1	Gamma carbonic anhydrase 1, CA1 [Theobroma cacao]
comp42362_c0	Putative pectinesterase/pectinesterase inhibitor 28 OS=Arabidopsis thaliana GN=PME28 PE=2 SV=1	PREDICTED: putative pectinesterase/pectinesterase inhibitor 28-like [Cucumis sativus]
comp42365_c0	Aquaporin NIP6-1 OS=Arabidopsis thaliana GN=NIP6-1 PE=1 SV=1	plasma membrane aluminum transporter [Hydrangea macrophylla]
comp42371_c0	Mitochondrial adenine nucleotide transporter ADNT1 OS=Arabidopsis thaliana GN=ADNT1 PE=2 SV=1	predicted protein [Populus trichocarpa]
comp42388_c0	Chitinase 4 OS=Oryza sativa subsp. japonica GN=Cht4 PE=2 SV=2	chitinase [Chenopodium amaranticolor]
comp42394_c0	Phosphoserine aminotransferase, chloroplastic OS=Spinacia oleracea PE=2 SV=1	RecName: Full=Phosphoserine aminotransferase, chloroplastic; Short=PSAT; AltName: Full=Phosphohydroxythreonine aminotransferase; Flags: Precursor
comp42413_c0	--	conserved hypothetical protein [Ricinus communis]
comp42429_c0	Histone deacetylase HDT2 OS=Zea mays GN=HDT2 PE=1 SV=1	Histone deacetylase 2a, putative [Ricinus communis]
comp42430_c0	Uncharacterized protein At5g39570 OS=Arabidopsis thaliana GN=At5g39570 PE=1 SV=1	PREDICTED: uncharacterized protein At5g39570-like isoform 2 [Solanum lycopersicum]
comp42433_c0	Ferritin, chloroplastic OS=Malus xiaojinensis PE=3 SV=1	ferritin, plant, putative [Ricinus communis]
comp42439_c0	Allene oxide synthase, chloroplastic OS=Linum usitatissimum GN=CYP74A PE=1 SV=1	fatty acid hydroperoxide lyase [Beta vulgaris]
comp42465_c0	Glycerol-3-phosphate 2-O-acyltransferase 4 OS=Arabidopsis thaliana GN=GPAT4 PE=1 SV=1	PREDICTED: probable glycerol-3-phosphate acyltransferase 8-like [Cucumis sativus]
comp42473_c0	MOSC domain-containing protein 1, mitochondrial OS=Mus musculus GN=Marc1 PE=1 SV=2	PREDICTED: MOSC domain-containing protein 1, mitochondrial [Vitis vinifera]

## Sheet: Additional file 13b
Additional file 13b. The 26 putative kinase among the 1000 most highly expressed unigenes.There are 19 unigenes with orthologs in Arabidopsis.
	Swissprot_annotation	nr_annotation
comp19674_c0	Shaggy-related protein kinase eta OS=Arabidopsis thaliana GN=ASK7 PE=1 SV=2	PREDICTED: shaggy-related protein kinase eta-like [Vitis vinifera]
comp40179_c0	Proline-rich receptor-like protein kinase PERK9 OS=Arabidopsis thaliana GN=PERK9 PE=2 SV=1	conserved hypothetical protein [Ricinus communis]
comp40306_c0	Serine/threonine-protein kinase AFC2 OS=Arabidopsis thaliana GN=AFC2 PE=1 SV=1	afc, putative [Ricinus communis]
comp41162_c2	Putative cyclin-dependent serine/threonine-protein kinase DDB_G0272797/DDB_G0274007 OS=Dictyostelium discoideum GN=DDB_G0272797 PE=3 SV=1	predicted protein [Populus trichocarpa]
comp41171_c0	Casein kinase I isoform delta-like OS=Arabidopsis thaliana GN=At4g26100 PE=2 SV=2	hypothetical protein PRUPE_ppa005139mg [Prunus persica]
comp42040_c0	BRASSINOSTEROID INSENSITIVE 1-associated receptor kinase 1 OS=Arabidopsis thaliana GN=BAK1 PE=1 SV=2	predicted protein [Populus trichocarpa]
comp42240_c0	CBL-interacting protein kinase 18 OS=Oryza sativa subsp. japonica GN=CIPK18 PE=2 SV=1	CBL-interacting protein kinase 07 [Vitis vinifera]
Query_id	Query_length	Query_start	Query_end	Subject_id	Subject_length	Subject_start	Subject_end	Identity	Positive	Gap	Align_length	Score	E_value	Annotation
comp19575_c0	4595	2450	4294	AT1G34210.1	628	11	628	0.89	0.94	0	618	1121	0	| Symbols: SERK2, ATSERK2 | SERK2 (SOMATIC EMBRYOGENESIS RECEPTOR-LIKE KINASE 2); kinase | chr1:12459078-12462752 FORWARD
comp19769_c0	1421	1244	285	AT1G06020.1	345	6	325	0.81	0.91	0	320	528	0	| Symbols: | pfkB-type carbohydrate kinase family protein | chr1:1824548-1826101 FORWARD
comp20065_c0	2011	313	1533	AT5G26751.1	405	1	405	0.92	0.96	0	407	782	0	| Symbols: ATSK11, SK 11 | ATSK11; protein kinase/ protein serine/threonine kinase | chr5:9399582-9401839 REVERSE
comp21292_c0	1510	180	1238	AT1G10940.1	363	1	363	0.77	0.87	0.03	364	573	0	| Symbols: ASK1, SNRK2-4, SNRK2.4, SRK2A | SNRK2.4 (SNF1-RELATED PROTEIN KINASE 2.4); kinase | chr1:3656050-3658170 REVERSE
comp31648_c1	1980	1776	322	AT1G56190.1	478	1	478	0.81	0.88	0	485	751	0	| Symbols: | phosphoglycerate kinase, putative | chr1:21028403-21030454 FORWARD
comp31669_c0	1587	204	1217	AT5G03300.1	345	8	345	0.84	0.92	0	338	590	0	| Symbols: ADK2 | ADK2 (ADENOSINE KINASE 2); adenosine kinase/ copper ion binding / kinase | chr5:796573-798997 FORWARD
comp32891_c0	3175	2844	658	AT2G25760.1	673	1	673	0.74	0.81	0	730	1080	0	| Symbols: | protein kinase family protein | chr2:10985118-10988652 REVERSE
comp34917_c0	2911	1122	2468	AT4G19110.1	461	1	461	0.67	0.8	0.03	464	616	0	| Symbols: | protein kinase, putative | chr4:10454770-10457468 REVERSE
comp40988_c0	4512	3976	2471	AT1G56720.3	492	4	491	0.73	0.84	0	504	721	0	| Symbols: | protein kinase family protein | chr1:21263630-21265559 REVERSE
comp40989_c1	3403	251	3007	AT1G22870.1	913	1	913	0.65	0.76	0.01	937	1145	0	| Symbols: | protein kinase family protein | chr1:8089501-8094173 FORWARD
comp41162_c4	3343	2135	690	AT5G13280.1	569	82	562	0.81	0.89	0	482	757	0	| Symbols: AK-LYS1, AK1, AK | AK-LYS1 (ASPARTATE KINASE 1); aspartate kinase | chr5:4249516-4252654 FORWARD
comp41324_c1	3374	3287	2529	AT1G08650.1	284	13	263	0.59	0.73	0	255	305	3e-95	| Symbols: PPCK1 | PPCK1 (PHOSPHOENOLPYRUVATE CARBOXYLASE KINASE); kinase/ protein serine/threonine kinase | chr1:2752206-2753232 FORWARD
comp41873_c0	1898	1410	199	AT1G32060.1	395	1	395	0.79	0.87	0	407	641	0	| Symbols: PRK | PRK (PHOSPHORIBULOKINASE); ATP binding / phosphoribulokinase/ protein binding | chr1:11532668-11534406 FORWARD
comp41956_c0	1757	317	1519	AT1G79550.2	401	1	401	0.91	0.96	0	401	716	0	| Symbols: PGK | PGK (PHOSPHOGLYCERATE KINASE); phosphoglycerate kinase | chr1:29924347-29926295 REVERSE
comp41993_c0	906	137	619	AT4G09320.1	169	8	168	0.78	0.88	0	161	266	3e-90	| Symbols: NDPK1 | NDPK1; ATP binding / nucleoside diphosphate kinase | chr4:5923424-5924366 FORWARD
comp42058_c0	896	158	607	AT3G56490.1	147	4	147	0.77	0.88	0	150	233	9e-78	| Symbols: | zinc-binding protein, putative / protein kinase C inhibitor, putative | chr3:20941532-20943129 FORWARD
comp42094_c0	2182	1960	431	AT5G08570.1	510	1	510	0.86	0.94	0	510	885	0	| Symbols: | pyruvate kinase, putative | chr5:2778433-2780300 FORWARD
comp42216_c0	2114	1747	515	AT2G24360.1	411	1	411	0.76	0.84	0.01	417	619	0	| Symbols: | serine/threonine/tyrosine kinase, putative | chr2:10364742-10366075 REVERSE
comp42343_c0	1376	1011	364	AT2G14750.1	276	62	276	0.74	0.86	0	218	325	1e-109	| Symbols: APK, AKN1, ATAKN1 | APK (APS KINASE); ATP binding / adenylylsulfate kinase/ kinase/ transferase, transferring phosphorus-containing groups | chr2:6314128-6315501 FORWARD

## Sheet: Additional file 13c
Additional file 13c. The 24 putative transcription factors among the 1000 most highly expressed unigenes.There are 21 unigenes with orthologs in Arabidopsis.
	Swissprot_annotation	nr_annotation
comp39950_c0	Probable WRKY transcription factor 19 OS=Arabidopsis thaliana GN=WRKY19 PE=2 SV=1	PREDICTED: uncharacterized protein LOC100245196 [Vitis vinifera]
comp40110_c0	Transcription factor bHLH25 OS=Arabidopsis thaliana GN=BHLH25 PE=2 SV=2	PREDICTED: transcription factor bHLH25-like [Fragaria vesca subsp. vesca]
comp42062_c0	Nuclear transcription factor Y subunit A-1 OS=Arabidopsis thaliana GN=NFYA1 PE=2 SV=1	PREDICTED: nuclear transcription factor Y subunit A-1-like [Vitis vinifera]
Query_id	Query_length	Query_start	Query_end	Subject_id	Subject_length	Subject_start	Subject_end	Identity	Positive	Gap	Align_length	Score	E_value	Annotation
comp19516_c0	1757	1240	509	AT1G06040.1	248	1	248	0.6	0.73	0.02	250	290	1e-94	| Symbols: STO | STO (SALT TOLERANCE); DNA binding / protein binding / transcription factor/ zinc ion binding | chr1:1828662-1829659 REVERSE
comp19566_c0	1941	163	1329	AT3G14230.3	374	1	366	0.41	0.53	0.06	415	266	4e-83	| Symbols: RAP2.2 | RAP2.2; DNA binding / transcription factor | chr3:4737616-4739000 REVERSE
comp19569_c0	1395	1146	316	AT3G04730.1	236	2	235	0.58	0.67	0.03	287	285	2e-94	| Symbols: IAA16 | IAA16; transcription factor | chr3:1288993-1290415 REVERSE
comp19583_c0	2150	1442	408	AT1G78080.1	334	18	334	0.51	0.62	0.03	357	315	1e-101	| Symbols: RAP2.4 | RAP2.4 (related to AP2 4); DNA binding / transcription factor | chr1:29364790-29365794 FORWARD
comp19979_c0	1459	245	679	AT1G20696.1	141	1	141	0.68	0.8	0	145	197	1e-61	| Symbols: HMGB3, NFD3, NFD03 | HMGB3 (HIGH MOBILITY GROUP B 3); DNA binding / chromatin binding / structural constituent of chromatin / transcription factor | chr1:7179825-7181174 FORWARD
comp20090_c0	1510	238	996	AT1G08970.2	231	1	231	0.63	0.72	0.01	256	286	2e-94	| Symbols: HAP5C, NF-YC9 | NF-YC9 (NUCLEAR FACTOR Y, SUBUNIT C9); DNA binding / transcription factor | chr1:2883144-2883839 FORWARD
comp29733_c0	2211	753	1460	AT3G01470.1	272	32	243	0.45	0.61	0	236	177	2e-50	| Symbols: ATHB-1, ATHB1, HD-ZIP-1, HAT5 | ATHB-1 (ARABIDOPSIS THALIANA HOMEOBOX 1); DNA binding / protein homodimerization/ sequence-specific DNA binding / transcription activator/ transcription factor | chr3:182648-184034 REVERSE
comp33754_c0	3479	881	3082	AT1G01060.4	644	1	644	0.43	0.58	0.01	746	506	1e-166	| Symbols: LHY, LHY1 | LHY (LATE ELONGATED HYPOCOTYL); DNA binding / transcription factor | chr1:33992-37061 REVERSE
comp34980_c0	2798	2507	1890	AT4G35580.1	512	1	203	0.62	0.75	0.01	209	268	1e-79	| Symbols: NTL9 | NTL9 (NAC transcription factor-like 9); transcription factor | chr4:16888581-16890744 REVERSE
comp36445_c0	2764	2458	392	AT3G20770.1	628	4	627	0.53	0.63	0.01	700	632	0	| Symbols: EIN3 | EIN3 (ETHYLENE-INSENSITIVE3); transcription factor | chr3:7260702-7262588 REVERSE
comp36560_c3	3041	2680	191	AT4G32880.1	833	7	833	0.77	0.87	0	834	1307	0	| Symbols: ATHB-8, ATHB8 | ATHB-8 (HOMEOBOX GENE 8); DNA binding / transcription factor | chr4:15863587-15867822 REVERSE
comp38530_c0	3283	1113	2120	AT5G09460.1	326	2	313	0.31	0.47	0.03	349	120	2e-29	| Symbols: | transcription factor/ transcription regulator | chr5:2944437-2945417 REVERSE
comp40493_c0	3257	489	2672	AT2G35940.3	680	1	680	0.43	0.54	0.05	772	480	1e-156	| Symbols: BLH1 | BLH1 (BEL1-LIKE HOMEODOMAIN 1); DNA binding / protein heterodimerization/ protein homodimerization/ transcription factor | chr2:15089171-15091699 REVERSE
comp41327_c2	5100	105	4382	AT5G04290.1	1493	1	1492	0.37	0.51	0.08	1551	879	0	| Symbols: KTF1 | KTF1 (KOW DOMAIN-CONTAINING TRANSCRIPTION FACTOR 1); nucleotide binding | chr5:1196069-1202653 FORWARD
comp41571_c0	15232	15231	4465	AT1G67120.1	5336	462	3976	0.49	0.65	0.01	3643	3209	0	| Symbols: | ATP binding / ATPase/ nucleoside-triphosphatase/ nucleotide binding / transcription factor binding | chr1:25069727-25095526 REVERSE
comp41732_c0	3804	608	3523	AT3G60030.1	927	4	925	0.45	0.6	0.03	1006	751	0	| Symbols: SPL12 | SPL12 (squamosa promoter-binding protein-like 12); transcription factor | chr3:22165856-22169410 REVERSE
comp41952_c0	2281	550	1461	AT5G65670.2	336	31	335	0.61	0.71	0.05	320	366	1e-121	| Symbols: IAA9 | IAA9 (INDOLE-3-ACETIC ACID INDUCIBLE 9); transcription factor | chr5:26254463-26256134 FORWARD
comp41954_c0	1122	163	636	AT1G17880.1	165	1	157	0.79	0.86	0	158	245	4e-81	| Symbols: | nascent polypeptide-associated complex (NAC) domain-containing protein / BTF3b-like transcription factor, putative | chr1:6152572-6153425 REVERSE
comp42154_c0	1095	71	811	AT1G27730.1	227	1	218	0.47	0.56	0.05	260	187	6e-58	| Symbols: STZ, ZAT10 | STZ (salt tolerance zinc finger); nucleic acid binding / transcription factor/ transcription repressor/ zinc ion binding | chr1:9648302-9648985 REVERSE
comp42160_c0	962	773	339	AT3G24500.1	148	1	148	0.72	0.83	0.02	148	207	4e-67	| Symbols: MBF1C, ATMBF1C | MBF1C (MULTIPROTEIN BRIDGING FACTOR 1C); DNA binding / transcription coactivator/ transcription factor | chr3:8918755-8919201 FORWARD
comp42260_c0	1256	1208	534	AT2G22540.1	240	1	236	0.54	0.72	0.06	241	224	3e-71	| Symbols: SVP, AGL22 | SVP (SHORT VEGETATIVE PHASE); transcription factor/ translation repressor, nucleic acid binding | chr2:9580417-9583603 FORWARD

## Sheet: Additional file 13d
Additional file 13d. Statistical summary of GO categories of the 1000 most highly expressed unigenes.
GO terms	Gene number
Biological Process: 2-oxoglutarate metabolic process (GO:0006103);	4
Biological Process: 5-carbamoylmethyluridine metabolic process (GO:0080178);	1
Biological Process: 7-methylguanosine mRNA capping (GO:0006370);	1
Biological Process: 90S preribosome assembly (GO:0034463);	1
Biological Process: abscisic acid biosynthetic process (GO:0009688);	6
Biological Process: abscisic acid mediated signaling pathway (GO:0009738);	20
Biological Process: abscisic acid metabolic process (GO:0009687);	1
Biological Process: abscisic acid transport (GO:0080168);	1
Biological Process: acetyl-CoA metabolic process (GO:0006084);	13
Biological Process: acropetal auxin transport (GO:0010541);	1
Biological Process: actin cytoskeleton organization (GO:0030036);	3
Biological Process: actin filament bundle assembly (GO:0051017);	1
Biological Process: actin filament capping (GO:0051693);	1
Biological Process: actin filament depolymerization (GO:0030042);	3
Biological Process: actin filament organization (GO:0007015);	3
Biological Process: actin filament-based movement (GO:0030048);	6
Biological Process: actin filament-based process (GO:0030029);	1
Biological Process: actin nucleation (GO:0045010);	6
Biological Process: actin polymerization or depolymerization (GO:0008154);	1
Biological Process: actin rod assembly (GO:0031247);	1
Biological Process: activation of cysteine-type endopeptidase activity involved in apoptotic process (GO:0006919);	4
Biological Process: activation of JNKK activity (GO:0007256);	1
Biological Process: activation of JUN kinase activity (GO:0007257);	1
Biological Process: activation of MAPK activity (GO:0000187);	1
Biological Process: activation of MAPKK activity (GO:0000186);	1
Biological Process: activation of signaling protein activity involved in unfolded protein response (GO:0006987);	2
Biological Process: activation of tryptophan 5-monooxygenase activity (GO:0006588);	2
Biological Process: activation-induced cell death of T cells (GO:0006924);	1
Biological Process: adaxial/abaxial pattern specification (GO:0009955);	6
Biological Process: adenosine salvage (GO:0006169);	1
Biological Process: adherens junction organization (GO:0034332);	1
Biological Process: adipose tissue development (GO:0060612);	1
Biological Process: ADP transport (GO:0015866);	1
Biological Process: adventitious root development (GO:0048830);	1
Biological Process: aerobic respiration (GO:0009060);	8
Biological Process: age-dependent response to reactive oxygen species (GO:0001315);	1
Biological Process: aggresome assembly (GO:0070842);	1
Biological Process: aging (GO:0007568);	10
Biological Process: alcohol biosynthetic process (GO:0046165);	2
Biological Process: aldehyde catabolic process (GO:0046185);	1
Biological Process: alkaloid biosynthetic process (GO:0009821);	1
Biological Process: alkane biosynthetic process (GO:0043447);	2
Biological Process: alpha-linolenic acid metabolic process (GO:0036109);	2
Biological Process: alternative nuclear mRNA splicing, via spliceosome (GO:0000380);	2
Biological Process: amino acid export (GO:0032973);	1
Biological Process: amino acid homeostasis (GO:0080144);	1
Biological Process: amino acid import (GO:0043090);	11
Biological Process: amino acid transmembrane transport (GO:0003333);	2
Biological Process: amino acid transport (GO:0006865);	8
Biological Process: ammonia assimilation cycle (GO:0019676);	3
Biological Process: ammonium transport (GO:0015696);	1
Biological Process: AMP biosynthetic process (GO:0006167);	1
Biological Process: AMP salvage (GO:0044209);	1
Biological Process: AMP transport (GO:0080121);	1
Biological Process: amylopectin biosynthetic process (GO:0010021);	1
Biological Process: anaerobic respiration (GO:0009061);	2
Biological Process: anaphase-promoting complex-dependent proteasomal ubiquitin-dependent protein catabolic process (GO:0031145);	7
Biological Process: anatomical structure development (GO:0048856);	6
Biological Process: anatomical structure formation involved in morphogenesis (GO:0048646);	1
Biological Process: anatomical structure morphogenesis (GO:0009653);	16
Biological Process: androgen receptor signaling pathway (GO:0030521);	2
Biological Process: angiogenesis (GO:0001525);	4
Biological Process: anion transport (GO:0006820);	3
Biological Process: anisotropic cell growth (GO:0051211);	3
Biological Process: anterior/posterior pattern specification (GO:0009952);	1
Biological Process: anther dehiscence (GO:0009901);	2
Biological Process: anther development (GO:0048653);	6
Biological Process: anthocyanin accumulation in tissues in response to UV light (GO:0043481);	27
Biological Process: anthocyanin-containing compound biosynthetic process (GO:0009718);	8
Biological Process: anthocyanin-containing compound metabolic process (GO:0046283);	1
Biological Process: antibacterial humoral response (GO:0019731);	3
Biological Process: antifungal humoral response (GO:0019732);	3
Biological Process: antigen processing and presentation (GO:0019882);	1
Biological Process: antigen processing and presentation of exogenous peptide antigen via MHC class I, TAP-dependent (GO:0002479);	8
Biological Process: antigen processing and presentation of exogenous peptide antigen via MHC class II (GO:0019886);	4
Biological Process: antigen processing and presentation of peptide antigen (GO:0048002);	1
Biological Process: antigen processing and presentation of peptide antigen via MHC class I (GO:0002474);	3
Biological Process: antimicrobial humoral response (GO:0019730);	1
Biological Process: apoptotic DNA fragmentation (GO:0006309);	1
Biological Process: apoptotic nuclear change (GO:0030262);	1
Biological Process: apoptotic process (GO:0006915);	26
Biological Process: apoptotic signaling pathway (GO:0097190);	1
Biological Process: arbutin transport (GO:0042949);	1
Biological Process: arginine catabolic process (GO:0006527);	3
Biological Process: aromatic amino acid family biosynthetic process (GO:0009073);	7
Biological Process: aromatic amino acid family metabolic process (GO:0009072);	6
Biological Process: aromatic compound biosynthetic process (GO:0019438);	3
Biological Process: aromatic compound catabolic process (GO:0019439);	2
Biological Process: arsenite transport (GO:0015700);	3
Biological Process: asexual sporulation resulting in formation of a cellular spore (GO:0043936);	1
Biological Process: asparagine biosynthetic process (GO:0006529);	1
Biological Process: asymmetric cell division (GO:0008356);	1
Biological Process: ATP biosynthetic process (GO:0006754);	5
Biological Process: ATP catabolic process (GO:0006200);	25
Biological Process: ATP hydrolysis coupled proton transport (GO:0015991);	6
Biological Process: ATP metabolic process (GO:0046034);	4
Biological Process: ATP synthesis coupled proton transport (GO:0015986);	8
Biological Process: ATP transport (GO:0015867);	1
Biological Process: autophagic vacuole assembly (GO:0000045);	3
Biological Process: autophagic vacuole fusion (GO:0000046);	1
Biological Process: autophagy (GO:0006914);	5
Biological Process: auxin efflux (GO:0010315);	2
Biological Process: auxin homeostasis (GO:0010252);	2
Biological Process: auxin influx (GO:0060919);	1
Biological Process: auxin mediated signaling pathway (GO:0009734);	11
Biological Process: auxin metabolic process (GO:0009850);	1
Biological Process: auxin polar transport (GO:0009926);	20
Biological Process: axial mesoderm development (GO:0048318);	1
Biological Process: axon guidance (GO:0007411);	8
Biological Process: axonal fasciculation (GO:0007413);	1
Biological Process: axonogenesis (GO:0007409);	2
Biological Process: base conversion or substitution editing (GO:0016553);	1
Biological Process: basic amino acid transport (GO:0015802);	1
Biological Process: basipetal auxin transport (GO:0010540);	2
Biological Process: benzene-containing compound metabolic process (GO:0042537);	1
Biological Process: bile acid metabolic process (GO:0008206);	2
Biological Process: biological regulation (GO:0065007);	13
Biological Process: biosynthetic process (GO:0009058);	3
Biological Process: blastocyst development (GO:0001824);	1
Biological Process: blood circulation (GO:0008015);	1
Biological Process: blood coagulation (GO:0007596);	4
Biological Process: blue light signaling pathway (GO:0009785);	4
Biological Process: body morphogenesis (GO:0010171);	11
Biological Process: borate transmembrane transport (GO:0035445);	3
Biological Process: borate transport (GO:0046713);	2
Biological Process: bradykinin catabolic process (GO:0010815);	1
Biological Process: brain development (GO:0007420);	4
Biological Process: branched-chain amino acid catabolic process (GO:0009083);	1
Biological Process: brassinosteroid biosynthetic process (GO:0016132);	14
Biological Process: brassinosteroid mediated signaling pathway (GO:0009742);	10
Biological Process: brassinosteroid metabolic process (GO:0016131);	1
Biological Process: brown fat cell differentiation (GO:0050873);	1
Biological Process: calcium ion homeostasis (GO:0055074);	1
Biological Process: calcium ion transmembrane transport (GO:0070588);	1
Biological Process: calcium ion transport (GO:0006816);	34
Biological Process: calcium ion-dependent exocytosis (GO:0017156);	1
Biological Process: calcium-mediated signaling (GO:0019722);	8
Biological Process: calcium-mediated signaling using intracellular calcium source (GO:0035584);	1
Biological Process: callose deposition in cell wall (GO:0052543);	6
Biological Process: camera-type eye development (GO:0043010);	1
Biological Process: canonical Wnt receptor signaling pathway (GO:0060070);	2
Biological Process: canonical Wnt receptor signaling pathway involved in positive regulation of apoptotic process (GO:0044337);	2
Biological Process: carbohydrate biosynthetic process (GO:0016051);	3
Biological Process: carbohydrate derivative biosynthetic process (GO:1901137);	2
Biological Process: carbohydrate derivative metabolic process (GO:1901135);	1
Biological Process: carbohydrate metabolic process (GO:0005975);	14
Biological Process: carbohydrate storage (GO:0052576);	1
Biological Process: carbohydrate transport (GO:0008643);	3
Biological Process: carbon dioxide transport (GO:0015670);	4
Biological Process: carbon fixation (GO:0015977);	1
Biological Process: carbon tetrachloride metabolic process (GO:0018885);	2
Biological Process: carbon utilization (GO:0015976);	2
Biological Process: carboxylic acid biosynthetic process (GO:0046394);	3
Biological Process: carboxylic acid catabolic process (GO:0046395);	1
Biological Process: carboxylic acid metabolic process (GO:0019752);	1
Biological Process: cardiac muscle cell development (GO:0055013);	1
Biological Process: cardiac muscle cell differentiation (GO:0055007);	1
Biological Process: cardiac ventricle development (GO:0003231);	1
Biological Process: carnitine biosynthetic process (GO:0045329);	2
Biological Process: carotene biosynthetic process (GO:0016120);	1
Biological Process: carotene metabolic process (GO:0016119);	1
Biological Process: carotenoid biosynthetic process (GO:0016117);	12
Biological Process: carpel development (GO:0048440);	3
Biological Process: catabolic process (GO:0009056);	2
Biological Process: cation transport (GO:0006812);	3
Biological Process: cell adhesion (GO:0007155);	6
Biological Process: cell communication (GO:0007154);	5
Biological Process: cell communication by electrical coupling involved in cardiac conduction (GO:0086064);	1
Biological Process: cell cycle (GO:0007049);	2
Biological Process: cell cycle arrest (GO:0007050);	1
Biological Process: cell cycle process (GO:0022402);	4
Biological Process: cell death (GO:0008219);	6
Biological Process: cell development (GO:0048468);	7
Biological Process: cell differentiation (GO:0030154);	20
Biological Process: cell division (GO:0051301);	14
Biological Process: cell fate specification (GO:0001708);	3
Biological Process: cell growth (GO:0016049);	20
Biological Process: cell migration (GO:0016477);	7
Biological Process: cell morphogenesis (GO:0000902);	18
Biological Process: cell morphogenesis involved in differentiation (GO:0000904);	3
Biological Process: cell plate formation involved in plant-type cell wall biogenesis (GO:0009920);	1
Biological Process: cell proliferation (GO:0008283);	21
Biological Process: cell redox homeostasis (GO:0045454);	16
Biological Process: cell surface receptor signaling pathway (GO:0007166);	5
Biological Process: cell tip growth (GO:0009932);	25
Biological Process: cell wall biogenesis (GO:0042546);	5
Biological Process: cell wall macromolecule catabolic process (GO:0016998);	4
Biological Process: cell wall macromolecule metabolic process (GO:0044036);	5
Biological Process: cell wall modification (GO:0042545);	19
Biological Process: cell wall organization (GO:0071555);	23
Biological Process: cell wall organization or biogenesis (GO:0071554);	1
Biological Process: cell wall pectin biosynthetic process (GO:0052325);	1
Biological Process: cell wall pectin metabolic process (GO:0052546);	8
Biological Process: cell wall thickening (GO:0052386);	6
Biological Process: cell-cell signaling (GO:0007267);	7
Biological Process: cellular aldehyde metabolic process (GO:0006081);	1
Biological Process: cellular amino acid biosynthetic process (GO:0008652);	7
Biological Process: cellular amino acid metabolic process (GO:0006520);	7
Biological Process: cellular aromatic compound metabolic process (GO:0006725);	4
Biological Process: cellular biosynthetic process (GO:0044249);	18
Biological Process: cellular calcium ion homeostasis (GO:0006874);	1
Biological Process: cellular carbohydrate metabolic process (GO:0044262);	5
Biological Process: cellular catabolic process (GO:0044248);	3
Biological Process: cellular cation homeostasis (GO:0030003);	26
Biological Process: cellular component assembly (GO:0022607);	2
Biological Process: cellular component biogenesis (GO:0044085);	1
Biological Process: cellular component disassembly involved in apoptotic process (GO:0006921);	1
Biological Process: cellular component morphogenesis (GO:0032989);	2
Biological Process: cellular component movement (GO:0006928);	1
Biological Process: cellular component organization (GO:0016043);	21
Biological Process: cellular component organization or biogenesis (GO:0071840);	3
Biological Process: cellular copper ion homeostasis (GO:0006878);	6
Biological Process: cellular developmental process (GO:0048869);	5
Biological Process: cellular glucan metabolic process (GO:0006073);	3
Biological Process: cellular glucuronidation (GO:0052695);	3
Biological Process: cellular iron ion homeostasis (GO:0006879);	6
Biological Process: cellular lipid catabolic process (GO:0044242);	3
Biological Process: cellular lipid metabolic process (GO:0044255);	4
Biological Process: cellular macromolecule biosynthetic process (GO:0034645);	5
Biological Process: cellular macromolecule catabolic process (GO:0044265);	1
Biological Process: cellular macromolecule localization (GO:0070727);	1
Biological Process: cellular macromolecule metabolic process (GO:0044260);	17
Biological Process: cellular manganese ion homeostasis (GO:0030026);	1
Biological Process: cellular membrane fusion (GO:0006944);	19
Biological Process: cellular membrane organization (GO:0016044);	4
Biological Process: cellular metabolic process (GO:0044237);	13
Biological Process: cellular modified amino acid biosynthetic process (GO:0042398);	14
Biological Process: cellular nitrogen compound biosynthetic process (GO:0044271);	1
Biological Process: cellular nitrogen compound metabolic process (GO:0034641);	2
Biological Process: cellular organofluorine metabolic process (GO:0090346);	1
Biological Process: cellular polysaccharide biosynthetic process (GO:0033692);	1
Biological Process: cellular process (GO:0009987);	14
Biological Process: cellular process involved in reproduction (GO:0048610);	6
Biological Process: cellular process involved in reproduction in multicellular organism (GO:0022412);	1
Biological Process: cellular protein complex assembly (GO:0043623);	1
Biological Process: cellular protein localization (GO:0034613);	2
Biological Process: cellular protein metabolic process (GO:0044267);	6
Biological Process: cellular protein modification process (GO:0006464);	6
Biological Process: cellular respiration (GO:0045333);	1
Biological Process: cellular response to abscisic acid stimulus (GO:0071215);	2
Biological Process: cellular response to amino acid starvation (GO:0034198);	1
Biological Process: cellular response to anoxia (GO:0071454);	1
Biological Process: cellular response to antibiotic (GO:0071236);	1
Biological Process: cellular response to ATP (GO:0071318);	1
Biological Process: cellular response to blue light (GO:0071483);	1
Biological Process: cellular response to boron-containing substance levels (GO:0080029);	3
Biological Process: cellular response to calcium ion (GO:0071277);	4
Biological Process: cellular response to cholesterol (GO:0071397);	1
Biological Process: cellular response to cold (GO:0070417);	3
Biological Process: cellular response to cytokine stimulus (GO:0071345);	1
Biological Process: cellular response to desiccation (GO:0071465);	1
Biological Process: cellular response to ethylene stimulus (GO:0071369);	2
Biological Process: cellular response to extracellular stimulus (GO:0031668);	2
Biological Process: cellular response to far red light (GO:0071490);	1
Biological Process: cellular response to farnesol (GO:0097308);	3
Biological Process: cellular response to fatty acid (GO:0071398);	3
Biological Process: cellular response to freezing (GO:0071497);	2
Biological Process: cellular response to glucose starvation (GO:0042149);	1
Biological Process: cellular response to glucose stimulus (GO:0071333);	1
Biological Process: cellular response to gravity (GO:0071258);	1
Biological Process: cellular response to growth factor stimulus (GO:0071363);	1
Biological Process: cellular response to heat (GO:0034605);	9
Biological Process: cellular response to high light intensity (GO:0071486);	2
Biological Process: cellular response to hormone stimulus (GO:0032870);	5
Biological Process: cellular response to hypoxia (GO:0071456);	4
Biological Process: cellular response to insulin stimulus (GO:0032869);	2
Biological Process: cellular response to interferon-gamma (GO:0071346);	1
Biological Process: cellular response to interleukin-4 (GO:0071353);	3
Biological Process: cellular response to iron ion (GO:0071281);	4
Biological Process: cellular response to iron ion starvation (GO:0010106);	17
Biological Process: cellular response to light intensity (GO:0071484);	1
Biological Process: cellular response to light stimulus (GO:0071482);	3
Biological Process: cellular response to lithium ion (GO:0071285);	1
Biological Process: cellular response to mechanical stimulus (GO:0071260);	2
Biological Process: cellular response to nitrate (GO:0071249);	1
Biological Process: cellular response to nitric oxide (GO:0071732);	2
Biological Process: cellular response to nitrogen starvation (GO:0006995);	2
Biological Process: cellular response to nutrient levels (GO:0031669);	1
Biological Process: cellular response to organic cyclic compound (GO:0071407);	3
Biological Process: cellular response to organic substance (GO:0071310);	6
Biological Process: cellular response to osmotic stress (GO:0071470);	3
Biological Process: cellular response to oxidative stress (GO:0034599);	4
Biological Process: cellular response to phosphate starvation (GO:0016036);	10
Biological Process: cellular response to red light (GO:0071491);	1
Biological Process: cellular response to retinoic acid (GO:0071300);	1
Biological Process: cellular response to salt stress (GO:0071472);	3
Biological Process: cellular response to selenium ion (GO:0071291);	1
Biological Process: cellular response to starvation (GO:0009267);	1
Biological Process: cellular response to stimulus (GO:0051716);	14
Biological Process: cellular response to stress (GO:0033554);	7
Biological Process: cellular response to sulfate starvation (GO:0009970);	1
Biological Process: cellular response to sulfur starvation (GO:0010438);	1
Biological Process: cellular response to thyroid hormone stimulus (GO:0097067);	1
Biological Process: cellular response to unfolded protein (GO:0034620);	1
Biological Process: cellular response to UV-A (GO:0071492);	2
Biological Process: cellular response to UV-B (GO:0071493);	1
Biological Process: cellular response to water deprivation (GO:0042631);	7
Biological Process: cellular senescence (GO:0090398);	1
Biological Process: cellular zinc ion homeostasis (GO:0006882);	1
Biological Process: cellulose biosynthetic process (GO:0030244);	8
Biological Process: cellulose catabolic process (GO:0030245);	2
Biological Process: cellulose metabolic process (GO:0030243);	4
Biological Process: cement gland development (GO:0071570);	1
Biological Process: central nervous system development (GO:0007417);	1
Biological Process: centriole replication (GO:0007099);	2
Biological Process: centrosome cycle (GO:0007098);	1
Biological Process: centrosome duplication (GO:0051298);	8
Biological Process: centrosome organization (GO:0051297);	2
Biological Process: centrosome separation (GO:0051299);	1
Biological Process: ceramide metabolic process (GO:0006672);	1
Biological Process: cerebellar Purkinje cell layer development (GO:0021680);	2
Biological Process: cerebellum development (GO:0021549);	2
Biological Process: cerebellum structural organization (GO:0021589);	1
Biological Process: cerebral cortex development (GO:0021987);	1
Biological Process: chaeta morphogenesis (GO:0008407);	1
Biological Process: chalcone biosynthetic process (GO:0009715);	1
Biological Process: chaperone cofactor-dependent protein refolding (GO:0070389);	1
Biological Process: chaperone mediated protein folding requiring cofactor (GO:0051085);	3
Biological Process: chaperone-mediated protein complex assembly (GO:0051131);	4
Biological Process: chaperone-mediated protein folding (GO:0061077);	3
Biological Process: chiasma assembly (GO:0051026);	1
Biological Process: chitin catabolic process (GO:0006032);	6
Biological Process: chitin metabolic process (GO:0006030);	1
Biological Process: chlorophyll biosynthetic process (GO:0015995);	19
Biological Process: chlorophyll catabolic process (GO:0015996);	7
Biological Process: chlorophyll metabolic process (GO:0015994);	2
Biological Process: chloroplast organization (GO:0009658);	19
Biological Process: chloroplast relocation (GO:0009902);	16
Biological Process: chloroplast RNA processing (GO:0031425);	1
Biological Process: cholesterol catabolic process (GO:0006707);	1
Biological Process: cholesterol homeostasis (GO:0042632);	1
Biological Process: cholesterol metabolic process (GO:0008203);	1
Biological Process: choline biosynthetic process (GO:0042425);	1
Biological Process: chondroitin sulfate biosynthetic process (GO:0030206);	2
Biological Process: chondroitin sulfate proteoglycan biosynthetic process (GO:0050650);	1
Biological Process: chordate embryonic development (GO:0043009);	1
Biological Process: chorio-allantoic fusion (GO:0060710);	1
Biological Process: chorion development (GO:0060717);	1
Biological Process: chorismate biosynthetic process (GO:0009423);	4
Biological Process: chromatin assembly or disassembly (GO:0006333);	4
Biological Process: chromatin remodeling (GO:0006338);	1
Biological Process: chromatin silencing (GO:0006342);	9
Biological Process: chromatin silencing by small RNA (GO:0031048);	1
Biological Process: chromosome organization (GO:0051276);	1
Biological Process: chromosome segregation (GO:0007059);	3
Biological Process: cilium assembly (GO:0042384);	1
Biological Process: cinnamic acid biosynthetic process (GO:0009800);	1
Biological Process: circadian regulation of gene expression (GO:0032922);	1
Biological Process: circadian rhythm (GO:0007623);	9
Biological Process: citrate metabolic process (GO:0006101);	1
Biological Process: clathrin-mediated endocytosis (GO:0072583);	1
Biological Process: coenzyme A metabolic process (GO:0015936);	1
Biological Process: coenzyme biosynthetic process (GO:0009108);	8
Biological Process: coenzyme metabolic process (GO:0006732);	1
Biological Process: cofactor biosynthetic process (GO:0051188);	1
Biological Process: cofactor catabolic process (GO:0051187);	1
Biological Process: cofactor metabolic process (GO:0051186);	1
Biological Process: cold acclimation (GO:0009631);	3
Biological Process: collagen and cuticulin-based cuticle development (GO:0040002);	2
Biological Process: collagen catabolic process (GO:0030574);	1
Biological Process: complement activation, lectin pathway (GO:0001867);	1
Biological Process: compound eye photoreceptor fate commitment (GO:0001752);	1
Biological Process: compound eye retinal cell programmed cell death (GO:0046667);	1
Biological Process: compound leaf morphogenesis (GO:0060777);	1
Biological Process: convergent extension involved in gastrulation (GO:0060027);	1
Biological Process: COPII vesicle coating (GO:0048208);	2
Biological Process: copper ion export (GO:0060003);	1
Biological Process: copper ion homeostasis (GO:0055070);	1
Biological Process: copper ion transport (GO:0006825);	2
Biological Process: cortical actin cytoskeleton organization (GO:0030866);	1
Biological Process: cortical microtubule organization (GO:0043622);	2
Biological Process: cotyledon development (GO:0048825);	2
Biological Process: cotyledon vascular tissue pattern formation (GO:0010588);	2
Biological Process: coumarin biosynthetic process (GO:0009805);	18
Biological Process: covalent chromatin modification (GO:0016569);	1
Biological Process: CTP biosynthetic process (GO:0006241);	1
Biological Process: cullin deneddylation (GO:0010388);	4
Biological Process: cuticle development (GO:0042335);	8
Biological Process: cutin biosynthetic process (GO:0010143);	2
Biological Process: CVT pathway (GO:0032258);	1
Biological Process: cyanide metabolic process (GO:0019499);	2
Biological Process: cyclin catabolic process (GO:0008054);	1
Biological Process: cysteine biosynthetic process (GO:0019344);	77
Biological Process: cysteine biosynthetic process from serine (GO:0006535);	2
Biological Process: cytidine deamination (GO:0009972);	1
Biological Process: cytokine-mediated signaling pathway (GO:0019221);	2
Biological Process: cytokinesis (GO:0000910);	7
Biological Process: cytokinesis by cell plate formation (GO:0000911);	4
Biological Process: cytokinesis, completion of separation (GO:0007109);	1
Biological Process: cytokinin biosynthetic process (GO:0009691);	1
Biological Process: cytokinin mediated signaling pathway (GO:0009736);	5
Biological Process: cytoplasmic mRNA processing body assembly (GO:0033962);	1
Biological Process: cytoplasmic transport (GO:0016482);	2
Biological Process: cytoskeleton organization (GO:0007010);	17
Biological Process: D-alanine catabolic process (GO:0055130);	1
Biological Process: 'de novo' protein folding (GO:0006458);	1
Biological Process: deadenylation-dependent decapping of nuclear-transcribed mRNA (GO:0000290);	1
Biological Process: de-etiolation (GO:0009704);	5
Biological Process: defense response (GO:0006952);	19
Biological Process: defense response by callose deposition (GO:0052542);	3
Biological Process: defense response by callose deposition in cell wall (GO:0052544);	2
Biological Process: defense response signaling pathway, resistance gene-dependent (GO:0009870);	3
Biological Process: defense response signaling pathway, resistance gene-independent (GO:0010204);	1
Biological Process: defense response to bacterium (GO:0042742);	85
Biological Process: defense response to bacterium, incompatible interaction (GO:0009816);	8
Biological Process: defense response to fungus (GO:0050832);	53
Biological Process: defense response to fungus, incompatible interaction (GO:0009817);	4
Biological Process: defense response to Gram-negative bacterium (GO:0050829);	5
Biological Process: defense response to Gram-positive bacterium (GO:0050830);	2
Biological Process: defense response to insect (GO:0002213);	6
Biological Process: defense response to nematode (GO:0002215);	1
Biological Process: defense response to virus (GO:0051607);	4
Biological Process: defense response, incompatible interaction (GO:0009814);	13
Biological Process: definitive hemopoiesis (GO:0060216);	1
Biological Process: dendrite morphogenesis (GO:0048813);	1
Biological Process: dephosphorylation (GO:0016311);	2
Biological Process: detection of bacterium (GO:0016045);	2
Biological Process: detection of biotic stimulus (GO:0009595);	12
Biological Process: detection of brassinosteroid stimulus (GO:0009729);	1
Biological Process: detection of calcium ion (GO:0005513);	2
Biological Process: detection of ethylene stimulus (GO:0009727);	1
Biological Process: detection of gravity (GO:0009590);	1
Biological Process: detection of mechanical stimulus (GO:0050982);	1
Biological Process: determination of adult lifespan (GO:0008340);	22
Biological Process: determination of bilateral symmetry (GO:0009855);	5
Biological Process: determination of dorsal identity (GO:0048263);	1
Biological Process: developmental growth (GO:0048589);	7
Biological Process: developmental growth involved in morphogenesis (GO:0060560);	2
Biological Process: developmental process (GO:0032502);	3
Biological Process: developmental process involved in reproduction (GO:0003006);	3
Biological Process: developmental programmed cell death (GO:0010623);	3
Biological Process: D-gluconate metabolic process (GO:0019521);	1
Biological Process: diacylglycerol catabolic process (GO:0046340);	1
Biological Process: diaminopimelate metabolic process (GO:0046451);	1
Biological Process: dicarboxylic acid transport (GO:0006835);	1
Biological Process: dichotomous subdivision of terminal units involved in lung branching (GO:0060448);	1
Biological Process: digestive tract development (GO:0048565);	1
Biological Process: digestive tract morphogenesis (GO:0048546);	1
Biological Process: dihydrolipoamide metabolic process (GO:0051068);	1
Biological Process: dimethylallyl diphosphate biosynthetic process (GO:0050992);	2
Biological Process: dipeptide transport (GO:0042938);	1
Biological Process: divalent metal ion transport (GO:0070838);	21
Biological Process: DNA damage checkpoint (GO:0000077);	2
Biological Process: DNA damage response, detection of DNA damage (GO:0042769);	2
Biological Process: DNA damage response, signal transduction by p53 class mediator resulting in cell cycle arrest (GO:0006977);	7
Biological Process: DNA damage response, signal transduction by p53 class mediator resulting in induction of apoptosis (GO:0042771);	1
Biological Process: DNA double-strand break processing (GO:0000729);	1
Biological Process: DNA duplex unwinding (GO:0032508);	2
Biological Process: DNA endoreduplication (GO:0042023);	10
Biological Process: DNA mediated transformation (GO:0009294);	3
Biological Process: DNA metabolic process (GO:0006259);	2
Biological Process: DNA methylation (GO:0006306);	9
Biological Process: DNA recombination (GO:0006310);	2
Biological Process: DNA repair (GO:0006281);	9
Biological Process: DNA replication (GO:0006260);	1
Biological Process: DNA replication initiation (GO:0006270);	2
Biological Process: DNA topological change (GO:0006265);	1
Biological Process: DNA unwinding involved in replication (GO:0006268);	1
Biological Process: DNA-dependent DNA replication (GO:0006261);	2
Biological Process: DNA-dependent transcription, elongation (GO:0006354);	2
Biological Process: DNA-dependent transcription, termination (GO:0006353);	1
Biological Process: dosage compensation by inactivation of X chromosome (GO:0009048);	1
Biological Process: double fertilization forming a zygote and endosperm (GO:0009567);	3
Biological Process: double-strand break repair (GO:0006302);	1
Biological Process: double-strand break repair via homologous recombination (GO:0000724);	1
Biological Process: D-ribose metabolic process (GO:0006014);	1
Biological Process: drought recovery (GO:0009819);	2
Biological Process: drug transmembrane transport (GO:0006855);	1
Biological Process: drug transport (GO:0015893);	1
Biological Process: dsRNA transport (GO:0033227);	1
Biological Process: dTDP-rhamnose biosynthetic process (GO:0019305);	1
Biological Process: D-xylose metabolic process (GO:0042732);	6
Biological Process: egress of virus within host cell (GO:0046788);	1
Biological Process: electron transport chain (GO:0022900);	25
Biological Process: embryo development (GO:0009790);	20
Biological Process: embryo development ending in birth or egg hatching (GO:0009792);	57
Biological Process: embryo development ending in seed dormancy (GO:0009793);	33
Biological Process: embryo implantation (GO:0007566);	1
Biological Process: embryo sac development (GO:0009553);	9
Biological Process: embryo sac egg cell differentiation (GO:0009560);	2
Biological Process: embryonic axis specification (GO:0000578);	1
Biological Process: embryonic morphogenesis (GO:0048598);	1
Biological Process: embryonic organ development (GO:0048568);	2
Biological Process: embryonic pattern specification (GO:0009880);	3
Biological Process: endocrine pancreas development (GO:0031018);	1
Biological Process: endocytosis (GO:0006897);	3
Biological Process: endonucleolytic cleavage in ITS1 to separate SSU-rRNA from 5.8S rRNA and LSU-rRNA from tricistronic rRNA transcript (SSU-rRNA, 5.8S rRNA, LSU-rRNA) (GO:0000447);	2
Biological Process: endonucleolytic cleavage involved in rRNA processing (GO:0000478);	2
Biological Process: endonucleolytic cleavage to generate mature 3'-end of SSU-rRNA from (SSU-rRNA, 5.8S rRNA, LSU-rRNA) (GO:0000461);	2
Biological Process: endoplasmic reticulum calcium ion homeostasis (GO:0032469);	1
Biological Process: endoplasmic reticulum membrane fusion (GO:0016320);	1
Biological Process: endoplasmic reticulum organization (GO:0007029);	2
Biological Process: endoplasmic reticulum tubular network organization (GO:0071786);	3
Biological Process: endoplasmic reticulum unfolded protein response (GO:0030968);	10
Biological Process: endosomal transport (GO:0016197);	4
Biological Process: endosome organization (GO:0007032);	1
Biological Process: endosome to lysosome transport (GO:0008333);	1
Biological Process: endosome transport via multivesicular body sorting pathway (GO:0032509);	1
Biological Process: endosperm development (GO:0009960);	2
Biological Process: endothelial cell differentiation (GO:0045446);	2
Biological Process: energy reserve metabolic process (GO:0006112);	1
Biological Process: engulfment of apoptotic cell (GO:0043652);	1
Biological Process: entrainment of circadian clock (GO:0009649);	1
Biological Process: eosinophil degranulation (GO:0043308);	1
Biological Process: epidermal cell differentiation (GO:0009913);	5
Biological Process: epidermal growth factor receptor signaling pathway (GO:0007173);	2
Biological Process: epidermis development (GO:0008544);	1
Biological Process: epithelial cell differentiation (GO:0030855);	1
Biological Process: epithelial cell migration, open tracheal system (GO:0007427);	2
Biological Process: epithelial to mesenchymal transition (GO:0001837);	2
Biological Process: epithelial tube branching involved in lung morphogenesis (GO:0060441);	2
Biological Process: epithelium development (GO:0060429);	1
Biological Process: ER overload response (GO:0006983);	4
Biological Process: ER to Golgi vesicle-mediated transport (GO:0006888);	15
Biological Process: ER-associated misfolded protein catabolic process (GO:0071712);	1
Biological Process: ER-associated protein catabolic process (GO:0030433);	4
Biological Process: ergosterol metabolic process (GO:0008204);	1
Biological Process: ERK1 and ERK2 cascade (GO:0070371);	1
Biological Process: ER-nucleus signaling pathway (GO:0006984);	2
Biological Process: error-free postreplication DNA repair (GO:0042275);	1
Biological Process: erythrocyte development (GO:0048821);	1
Biological Process: erythrocyte differentiation (GO:0030218);	2
Biological Process: erythrocyte homeostasis (GO:0034101);	3
Biological Process: establishment of cell polarity (GO:0030010);	2
Biological Process: establishment of localization in cell (GO:0051649);	3
Biological Process: establishment of organelle localization (GO:0051656);	1
Biological Process: establishment or maintenance of transmembrane electrochemical gradient (GO:0010248);	4
Biological Process: ethanol biosynthetic process involved in glucose fermentation to ethanol (GO:0043458);	1
Biological Process: ethanol catabolic process (GO:0006068);	1
Biological Process: ethanol metabolic process (GO:0006067);	1
Biological Process: ethanol oxidation (GO:0006069);	2
Biological Process: ethanolamine metabolic process (GO:0006580);	1
Biological Process: ethylene biosynthetic process (GO:0009693);	8
Biological Process: ethylene mediated signaling pathway (GO:0009873);	16
Biological Process: etioplast organization (GO:0009662);	2
Biological Process: evasion or tolerance by virus of host immune response (GO:0030683);	1
Biological Process: excretion (GO:0007588);	1
Biological Process: exocrine pancreas development (GO:0031017);	1
Biological Process: exonucleolytic nuclear-transcribed mRNA catabolic process involved in deadenylation-dependent decay (GO:0043928);	2
Biological Process: external encapsulating structure organization (GO:0045229);	1
Biological Process: extracellular matrix disassembly (GO:0022617);	1
Biological Process: extracellular matrix organization (GO:0030198);	3
Biological Process: extracellular polysaccharide biosynthetic process (GO:0045226);	1
Biological Process: eye development (GO:0001654);	1
Biological Process: fat cell differentiation (GO:0045444);	3
Biological Process: fatty acid alpha-oxidation (GO:0001561);	1
Biological Process: fatty acid beta-oxidation (GO:0006635);	14
Biological Process: fatty acid beta-oxidation using acyl-CoA oxidase (GO:0033540);	2
Biological Process: fatty acid biosynthetic process (GO:0006633);	9
Biological Process: fatty acid catabolic process (GO:0009062);	5
Biological Process: fatty acid elongation (GO:0030497);	1
Biological Process: fatty acid metabolic process (GO:0006631);	4
Biological Process: fatty-acyl-CoA biosynthetic process (GO:0046949);	1
Biological Process: Fc-epsilon receptor signaling pathway (GO:0038095);	4
Biological Process: Fc-gamma receptor signaling pathway involved in phagocytosis (GO:0038096);	3
Biological Process: female germ-line stem cell division (GO:0048132);	1
Biological Process: female gonad development (GO:0008585);	2
Biological Process: female meiosis (GO:0007143);	1
Biological Process: female pregnancy (GO:0007565);	2
Biological Process: ferredoxin metabolic process (GO:0006124);	1
Biological Process: fibroblast growth factor receptor signaling pathway (GO:0008543);	6
Biological Process: filamentous growth of a population of unicellular organisms (GO:0044182);	1
Biological Process: flavone biosynthetic process (GO:0051553);	1
Biological Process: flavonoid biosynthetic process (GO:0009813);	10
Biological Process: flavonoid metabolic process (GO:0009812);	1
Biological Process: flavonol biosynthetic process (GO:0051555);	5
Biological Process: floral meristem determinacy (GO:0010582);	2
Biological Process: floral organ abscission (GO:0010227);	3
Biological Process: floral organ development (GO:0048437);	1
Biological Process: floral whorl development (GO:0048438);	3
Biological Process: flower development (GO:0009908);	15
Biological Process: flower morphogenesis (GO:0048439);	3
Biological Process: folic acid metabolic process (GO:0046655);	3
Biological Process: folic acid transport (GO:0015884);	1
Biological Process: formaldehyde catabolic process (GO:0046294);	1
Biological Process: formaldehyde metabolic process (GO:0046292);	1
Biological Process: formation of organ boundary (GO:0010160);	1
Biological Process: formation of translation preinitiation complex (GO:0001731);	1
Biological Process: fructose 1,6-bisphosphate metabolic process (GO:0030388);	2
Biological Process: fructose biosynthetic process (GO:0046370);	1
Biological Process: fructose metabolic process (GO:0006000);	2
Biological Process: fruit dehiscence (GO:0010047);	1
Biological Process: fruit development (GO:0010154);	2
Biological Process: fruit morphogenesis (GO:0048530);	1
Biological Process: fruit ripening (GO:0009835);	1
Biological Process: fruit ripening, climacteric (GO:0009836);	2
Biological Process: fungal-type cell wall organization (GO:0031505);	1
Biological Process: G1 phase of mitotic cell cycle (GO:0000080);	1
Biological Process: G1/S transition of mitotic cell cycle (GO:0000082);	3
Biological Process: G2 phase of mitotic cell cycle (GO:0000085);	1
Biological Process: G2/M transition of mitotic cell cycle (GO:0000086);	9
Biological Process: galactitol metabolic process (GO:0019402);	1
Biological Process: galactolipid biosynthetic process (GO:0019375);	9
Biological Process: galactose catabolic process (GO:0019388);	1
Biological Process: galactose metabolic process (GO:0006012);	2
Biological Process: gamete generation (GO:0007276);	5
Biological Process: gametophyte development (GO:0048229);	3
Biological Process: gastrulation (GO:0007369);	2
Biological Process: gastrulation with mouth forming first (GO:0001703);	2
Biological Process: gastrulation with mouth forming second (GO:0001702);	2
Biological Process: gene expression (GO:0010467);	9
Biological Process: gene silencing (GO:0016458);	4
Biological Process: gene silencing by miRNA (GO:0035195);	3
Biological Process: gene silencing by RNA (GO:0031047);	4
Biological Process: generation of precursor metabolites and energy (GO:0006091);	3
Biological Process: geranylgeranyl diphosphate metabolic process (GO:0033385);	1
Biological Process: germ cell development (GO:0007281);	1
Biological Process: germarium-derived oocyte fate determination (GO:0007294);	1
Biological Process: germline cell cycle switching, mitotic to meiotic cell cycle (GO:0051729);	1
Biological Process: germ-line stem cell maintenance (GO:0030718);	1
Biological Process: gibberellic acid mediated signaling pathway (GO:0009740);	14
Biological Process: gibberellin biosynthetic process (GO:0009686);	7
Biological Process: gibberellin mediated signaling pathway (GO:0010476);	1
Biological Process: gland development (GO:0048732);	1
Biological Process: glucocorticoid receptor signaling pathway (GO:0042921);	1
Biological Process: gluconeogenesis (GO:0006094);	56
Biological Process: glucose 1-phosphate metabolic process (GO:0019255);	1
Biological Process: glucose catabolic process (GO:0006007);	25
Biological Process: glucose homeostasis (GO:0042593);	2
Biological Process: glucose metabolic process (GO:0006006);	4
Biological Process: glucose-6-phosphate transport (GO:0015760);	3
Biological Process: glucosinolate biosynthetic process (GO:0019761);	23
Biological Process: glucosinolate metabolic process (GO:0019760);	4
Biological Process: glucuronoxylan biosynthetic process (GO:0010417);	1
Biological Process: glucuronoxylan metabolic process (GO:0010413);	24
Biological Process: glutamate metabolic process (GO:0006536);	1
Biological Process: glutamine biosynthetic process (GO:0006542);	2
Biological Process: glutamine metabolic process (GO:0006541);	1
Biological Process: glutathione catabolic process (GO:0006751);	1
Biological Process: glutathione metabolic process (GO:0006749);	6
Biological Process: glyceraldehyde-3-phosphate biosynthetic process (GO:0046166);	2
Biological Process: glycerol catabolic process (GO:0019563);	2
Biological Process: glycerol ether metabolic process (GO:0006662);	7
Biological Process: glycerol transport (GO:0015793);	1
Biological Process: glycine betaine biosynthetic process from choline (GO:0019285);	2
Biological Process: glycine catabolic process (GO:0006546);	11
Biological Process: glycine decarboxylation via glycine cleavage system (GO:0019464);	4
Biological Process: glycine metabolic process (GO:0006544);	1
Biological Process: glycogen biosynthetic process (GO:0005978);	3
Biological Process: glycogen catabolic process (GO:0005980);	1
Biological Process: glycolate catabolic process (GO:0046296);	1
Biological Process: glycolysis (GO:0006096);	93
Biological Process: glyoxylate cycle (GO:0006097);	4
Biological Process: glyoxylate metabolic process (GO:0046487);	1
Biological Process: glyoxysome organization (GO:0010111);	1
Biological Process: Golgi localization (GO:0051645);	3
Biological Process: Golgi organization (GO:0007030);	70
Biological Process: Golgi to plasma membrane protein transport (GO:0043001);	1
Biological Process: Golgi to vacuole transport (GO:0006896);	1
Biological Process: Golgi vesicle fusion to target membrane (GO:0048210);	1
Biological Process: Golgi vesicle transport (GO:0048193);	24
Biological Process: gonad development (GO:0008406);	6
Biological Process: gravitropism (GO:0009630);	1
Biological Process: green leaf volatile biosynthetic process (GO:0010597);	1
Biological Process: Group II intron splicing (GO:0000373);	1
Biological Process: growth (GO:0040007);	29
Biological Process: GTP biosynthetic process (GO:0006183);	1
Biological Process: GTP catabolic process (GO:0006184);	17
Biological Process: guard mother cell cytokinesis (GO:0010235);	1
Biological Process: gynoecium development (GO:0048467);	1
Biological Process: haltere morphogenesis (GO:0048735);	1
Biological Process: heart development (GO:0007507);	5
Biological Process: heart morphogenesis (GO:0003007);	1
Biological Process: heart trabecula morphogenesis (GO:0061384);	1
Biological Process: heat acclimation (GO:0010286);	30
Biological Process: heme biosynthetic process (GO:0006783);	1
Biological Process: heme oxidation (GO:0006788);	1
Biological Process: hemopoiesis (GO:0030097);	1
Biological Process: heparan sulfate proteoglycan biosynthetic process, polysaccharide chain biosynthetic process (GO:0015014);	2
Biological Process: hermaphrodite genitalia development (GO:0040035);	17
Biological Process: heterocycle metabolic process (GO:0046483);	2
Biological Process: hexose transport (GO:0008645);	1
Biological Process: high-affinity iron ion transport (GO:0006827);	2
Biological Process: hippo signaling cascade (GO:0035329);	1
Biological Process: hippocampus development (GO:0021766);	3
Biological Process: histidine biosynthetic process (GO:0000105);	1
Biological Process: histone acetylation (GO:0016573);	2
Biological Process: histone H2A monoubiquitination (GO:0035518);	1
Biological Process: histone H2A ubiquitination (GO:0033522);	1
Biological Process: histone H2B ubiquitination (GO:0033523);	1
Biological Process: histone H3-K36 methylation (GO:0010452);	2
Biological Process: histone H3-K4 methylation (GO:0051568);	2
Biological Process: histone H3-K4 trimethylation (GO:0080182);	1
Biological Process: histone H3-K9 demethylation (GO:0033169);	1
Biological Process: histone H3-K9 methylation (GO:0051567);	9
Biological Process: histone H4-K16 acetylation (GO:0043984);	1
Biological Process: histone H4-K5 acetylation (GO:0043981);	1
Biological Process: histone H4-K8 acetylation (GO:0043982);	1
Biological Process: histone lysine demethylation (GO:0070076);	1
Biological Process: histone lysine methylation (GO:0034968);	2
Biological Process: histone methylation (GO:0016571);	3
Biological Process: histone phosphorylation (GO:0016572);	5
Biological Process: histone ubiquitination (GO:0016574);	1
Biological Process: homocysteine metabolic process (GO:0050667);	2
Biological Process: homoserine metabolic process (GO:0009092);	1
Biological Process: hormone-mediated signaling pathway (GO:0009755);	6
Biological Process: host programmed cell death induced by symbiont (GO:0034050);	2
Biological Process: humoral immune response (GO:0006959);	2
Biological Process: hydrogen peroxide biosynthetic process (GO:0050665);	8
Biological Process: hydrogen peroxide catabolic process (GO:0042744);	31
Biological Process: hydrogen peroxide transmembrane transport (GO:0080170);	9
Biological Process: hydrogen sulfide biosynthetic process (GO:0070814);	2
Biological Process: hypermethylation of CpG island (GO:0044027);	2
Biological Process: hyperosmotic response (GO:0006972);	50
Biological Process: hyperosmotic salinity response (GO:0042538);	31
Biological Process: imaginal disc development (GO:0007444);	1
Biological Process: imaginal disc-derived leg morphogenesis (GO:0007480);	1
Biological Process: imaginal disc-derived wing morphogenesis (GO:0007476);	3
Biological Process: immune response (GO:0006955);	1
Biological Process: immune response-regulating signaling pathway (GO:0002764);	1
Biological Process: immune system process (GO:0002376);	3
Biological Process: in utero embryonic development (GO:0001701);	2
Biological Process: inactivation of MAPK activity (GO:0000188);	1
Biological Process: indole glucosinolate biosynthetic process (GO:0009759);	1
Biological Process: indoleacetic acid biosynthetic process (GO:0009684);	15
Biological Process: indole-containing compound metabolic process (GO:0042430);	3
Biological Process: induced systemic resistance, jasmonic acid mediated signaling pathway (GO:0009864);	1
Biological Process: induction of apoptosis (GO:0006917);	2
Biological Process: inductive cell migration (GO:0040039);	3
Biological Process: inflammatory response (GO:0006954);	1
Biological Process: inflorescence development (GO:0010229);	5
Biological Process: inflorescence meristem growth (GO:0010450);	1
Biological Process: inflorescence morphogenesis (GO:0048281);	2
Biological Process: innate immune response (GO:0045087);	12
Biological Process: inner ear development (GO:0048839);	1
Biological Process: inorganic anion transport (GO:0015698);	1
Biological Process: inositol biosynthetic process (GO:0006021);	1
Biological Process: instar larval development (GO:0002168);	1
Biological Process: insulin receptor signaling pathway (GO:0008286);	4
Biological Process: integument development (GO:0080060);	1
Biological Process: interaction with host (GO:0051701);	3
Biological Process: interferon-gamma secretion (GO:0072643);	1
Biological Process: inter-male aggressive behavior (GO:0002121);	2
Biological Process: intermediate filament organization (GO:0045109);	2
Biological Process: internal protein amino acid acetylation (GO:0006475);	1
Biological Process: internode patterning (GO:0080006);	2
Biological Process: intestinal absorption (GO:0050892);	1
Biological Process: intracellular distribution of mitochondria (GO:0048312);	1
Biological Process: intracellular pH elevation (GO:0051454);	1
Biological Process: intracellular protein kinase cascade (GO:0007243);	2
Biological Process: intracellular protein transport (GO:0006886);	6
Biological Process: intracellular signal transduction (GO:0035556);	8
Biological Process: intracellular transport (GO:0046907);	5
Biological Process: intracellular transport of viral material (GO:0075733);	1
Biological Process: intra-Golgi vesicle-mediated transport (GO:0006891);	3
Biological Process: intrinsic apoptotic signaling pathway (GO:0097193);	1
Biological Process: intrinsic apoptotic signaling pathway in response to endoplasmic reticulum stress (GO:0070059);	1
Biological Process: intronless viral mRNA export from host nucleus (GO:0046784);	1
Biological Process: ion transmembrane transport (GO:0034220);	1
Biological Process: ion transport (GO:0006811);	1
Biological Process: iron ion homeostasis (GO:0055072);	4
Biological Process: iron ion transmembrane transport (GO:0034755);	1
Biological Process: iron ion transport (GO:0006826);	20
Biological Process: iron-sulfur cluster assembly (GO:0016226);	10
Biological Process: ISG15-protein conjugation (GO:0032020);	1
Biological Process: isocitrate metabolic process (GO:0006102);	3
Biological Process: isoleucine biosynthetic process (GO:0009097);	1
Biological Process: isopentenyl diphosphate biosynthetic process (GO:0009240);	1
Biological Process: isopentenyl diphosphate biosynthetic process, mevalonate-independent pathway (GO:0019288);	36
Biological Process: isopentenyl diphosphate metabolic process (GO:0046490);	1
Biological Process: isoprenoid biosynthetic process (GO:0008299);	5
Biological Process: jasmonic acid biosynthetic process (GO:0009695);	19
Biological Process: jasmonic acid mediated signaling pathway (GO:0009867);	32
Biological Process: jasmonic acid metabolic process (GO:0009694);	2
Biological Process: JNK cascade (GO:0007254);	2
Biological Process: karyogamy (GO:0000741);	1
Biological Process: kidney development (GO:0001822);	2
Biological Process: killing of cells of other organism (GO:0031640);	4
Biological Process: L-alanine catabolic process, by transamination (GO:0019481);	1
Biological Process: L-ascorbic acid biosynthetic process (GO:0019853);	2
Biological Process: lateral root development (GO:0048527);	9
Biological Process: lateral root formation (GO:0010311);	5
Biological Process: leaf development (GO:0048366);	17
Biological Process: leaf morphogenesis (GO:0009965);	25
Biological Process: leaf proximal/distal pattern formation (GO:0010589);	1
Biological Process: leaf senescence (GO:0010150);	12
Biological Process: leaf vascular tissue pattern formation (GO:0010305);	2
Biological Process: learning (GO:0007612);	1
Biological Process: leg disc proximal/distal pattern formation (GO:0007479);	1
Biological Process: lens morphogenesis in camera-type eye (GO:0002089);	1
Biological Process: L-fucose biosynthetic process (GO:0006005);	1
Biological Process: L-glutamate biosynthetic process (GO:0097054);	2
Biological Process: L-idonate catabolic process (GO:0046183);	1
Biological Process: light-independent chlorophyll biosynthetic process (GO:0036068);	1
Biological Process: lignin biosynthetic process (GO:0009809);	20
Biological Process: lignin catabolic process (GO:0046274);	3
Biological Process: lignin metabolic process (GO:0009808);	1
Biological Process: lipid A metabolic process (GO:0046493);	1
Biological Process: lipid biosynthetic process (GO:0008610);	3
Biological Process: lipid metabolic process (GO:0006629);	9
Biological Process: lipid oxidation (GO:0034440);	1
Biological Process: lipid particle organization (GO:0034389);	4
Biological Process: lipid storage (GO:0019915);	7
Biological Process: lipid transport (GO:0006869);	13
Biological Process: lipoate metabolic process (GO:0009106);	9
Biological Process: lipopolysaccharide biosynthetic process (GO:0009103);	1
Biological Process: liquid clearance, open tracheal system (GO:0035002);	1
Biological Process: lithium ion transport (GO:0010351);	2
Biological Process: liver development (GO:0001889);	3
Biological Process: liver morphogenesis (GO:0072576);	1
Biological Process: L-methionine salvage from methylthioadenosine (GO:0019509);	2
Biological Process: localization (GO:0051179);	5
Biological Process: locomotion (GO:0040011);	18
Biological Process: long-chain fatty acid metabolic process (GO:0001676);	3
Biological Process: long-day photoperiodism (GO:0048571);	1
Biological Process: L-phenylalanine biosynthetic process (GO:0009094);	1
Biological Process: L-phenylalanine catabolic process (GO:0006559);	1
Biological Process: L-serine biosynthetic process (GO:0006564);	2
Biological Process: L-serine catabolic process (GO:0006565);	2
Biological Process: L-serine metabolic process (GO:0006563);	2
Biological Process: lung development (GO:0030324);	1
Biological Process: L-xylitol catabolic process to xylulose 5-phosphate (GO:0019697);	1
Biological Process: lysine biosynthetic process (GO:0009085);	1
Biological Process: lysine biosynthetic process via diaminopimelate (GO:0009089);	1
Biological Process: lysine catabolic process (GO:0006554);	1
Biological Process: lytic vacuole organization (GO:0080171);	1
Biological Process: macromolecule biosynthetic process (GO:0009059);	2
Biological Process: macromolecule localization (GO:0033036);	2
Biological Process: macromolecule metabolic process (GO:0043170);	3
Biological Process: macromolecule modification (GO:0043412);	2
Biological Process: maintenance of chromatin silencing (GO:0006344);	1
Biological Process: maintenance of floral meristem identity (GO:0010076);	4
Biological Process: maintenance of inflorescence meristem identity (GO:0010077);	4
Biological Process: maintenance of location in cell (GO:0051651);	1
Biological Process: malate metabolic process (GO:0006108);	5
Biological Process: male gamete generation (GO:0048232);	1
Biological Process: male meiosis (GO:0007140);	4
Biological Process: maltose metabolic process (GO:0000023);	25
Biological Process: maltose transport (GO:0015768);	1
Biological Process: manganese ion transmembrane transport (GO:0071421);	1
Biological Process: mannitol biosynthetic process (GO:0019593);	2
Biological Process: MAPK cascade (GO:0000165);	22
Biological Process: maternal process involved in female pregnancy (GO:0060135);	2
Biological Process: maturation of SSU-rRNA (GO:0030490);	1
Biological Process: maturation of SSU-rRNA from tricistronic rRNA transcript (SSU-rRNA, 5.8S rRNA, LSU-rRNA) (GO:0000462);	4
Biological Process: megagametogenesis (GO:0009561);	1
Biological Process: megasporogenesis (GO:0009554);	2
Biological Process: meiosis (GO:0007126);	4
Biological Process: meiotic chromosome segregation (GO:0045132);	3
Biological Process: meiotic DNA double-strand break formation (GO:0042138);	2
Biological Process: membrane budding (GO:0006900);	1
Biological Process: membrane protein proteolysis (GO:0033619);	1
Biological Process: membrane repolarization involved in regulation of cardiac muscle cell action potential (GO:0086013);	1
Biological Process: memory (GO:0007613);	1
Biological Process: meristem development (GO:0048507);	3
Biological Process: meristem initiation (GO:0010014);	3
Biological Process: meristem maintenance (GO:0010073);	3
Biological Process: meristem structural organization (GO:0009933);	6
Biological Process: mesoderm migration involved in gastrulation (GO:0007509);	2
Biological Process: metabolic process (GO:0008152);	19
Biological Process: metal ion transport (GO:0030001);	2
Biological Process: metanephros development (GO:0001656);	1
Biological Process: methionine biosynthetic process (GO:0009086);	7
Biological Process: methionine metabolic process (GO:0006555);	4
Biological Process: methylammonium transmembrane transport (GO:0072489);	1
Biological Process: methylation (GO:0032259);	10
Biological Process: methylation-dependent chromatin silencing (GO:0006346);	6
Biological Process: methylglyoxal catabolic process to D-lactate (GO:0019243);	6
Biological Process: microgametogenesis (GO:0055046);	2
Biological Process: microsporocyte differentiation (GO:0010480);	1
Biological Process: microsporogenesis (GO:0009556);	6
Biological Process: microtubule bundle formation (GO:0001578);	1
Biological Process: microtubule cytoskeleton organization (GO:0000226);	5
Biological Process: microtubule nucleation (GO:0007020);	7
Biological Process: microtubule polymerization (GO:0046785);	1
Biological Process: microtubule severing (GO:0051013);	2
Biological Process: microtubule-based movement (GO:0007018);	4
Biological Process: microtubule-based process (GO:0007017);	4
Biological Process: middle ear morphogenesis (GO:0042474);	1
Biological Process: miRNA metabolic process (GO:0010586);	1
Biological Process: mitochondrial ATP synthesis coupled proton transport (GO:0042776);	2
Biological Process: mitochondrial electron transport, NADH to ubiquinone (GO:0006120);	3
Biological Process: mitochondrial electron transport, succinate to ubiquinone (GO:0006121);	1
Biological Process: mitochondrial electron transport, ubiquinol to cytochrome c (GO:0006122);	3
Biological Process: mitochondrial respiratory chain complex I assembly (GO:0032981);	1
Biological Process: mitochondrial transport (GO:0006839);	5
Biological Process: mitochondrial unfolded protein response (GO:0034514);	1
Biological Process: mitochondrion degradation (GO:0000422);	1
Biological Process: mitochondrion localization (GO:0051646);	3
Biological Process: mitosis (GO:0007067);	14
Biological Process: mitotic cell cycle (GO:0000278);	10
Biological Process: mitotic cell cycle checkpoint (GO:0007093);	1
Biological Process: mitotic cell cycle G1/S transition DNA damage checkpoint (GO:0031571);	2
Biological Process: mitotic cell cycle G2/M transition DNA damage checkpoint (GO:0007095);	3
Biological Process: mitotic chromosome condensation (GO:0007076);	1
Biological Process: mitotic nuclear envelope reassembly (GO:0007084);	1
Biological Process: mitotic spindle elongation (GO:0000022);	12
Biological Process: mitotic spindle organization (GO:0007052);	6
Biological Process: modulation by virus of host cellular process (GO:0019054);	2
Biological Process: molting cycle, collagen and cuticulin-based cuticle (GO:0018996);	9
Biological Process: molybdopterin cofactor metabolic process (GO:0043545);	1
Biological Process: Mo-molybdopterin cofactor biosynthetic process (GO:0006777);	1
Biological Process: monoacylglycerol catabolic process (GO:0052651);	1
Biological Process: monocarboxylic acid biosynthetic process (GO:0072330);	2
Biological Process: monocarboxylic acid metabolic process (GO:0032787);	5
Biological Process: monocyte chemotaxis (GO:0002548);	1
Biological Process: monosaccharide transport (GO:0015749);	1
Biological Process: morphogenesis of an epithelium (GO:0002009);	3
Biological Process: mRNA 3'-end processing (GO:0031124);	2
Biological Process: mRNA catabolic process (GO:0006402);	1
Biological Process: mRNA cleavage involved in gene silencing by miRNA (GO:0035279);	1
Biological Process: mRNA export from nucleus (GO:0006406);	6
Biological Process: mRNA metabolic process (GO:0016071);	5
Biological Process: mRNA modification (GO:0016556);	4
Biological Process: mRNA polyadenylation (GO:0006378);	2
Biological Process: mRNA processing (GO:0006397);	8
Biological Process: mRNA splice site selection (GO:0006376);	1
Biological Process: mRNA splicing, via spliceosome (GO:0000398);	14
Biological Process: mRNA stabilization (GO:0048255);	2
Biological Process: mucilage biosynthetic process (GO:0010192);	1
Biological Process: mucilage extrusion from seed coat (GO:0080001);	1
Biological Process: mucilage metabolic process involved seed coat development (GO:0048359);	1
Biological Process: multicellular organism growth (GO:0035264);	1
Biological Process: multicellular organism reproduction (GO:0032504);	3
Biological Process: multicellular organismal development (GO:0007275);	10
Biological Process: multicellular organismal process (GO:0032501);	6
Biological Process: multicellular organismal water homeostasis (GO:0050891);	1
Biological Process: multidimensional cell growth (GO:0009825);	30
Biological Process: multi-organism process (GO:0051704);	4
Biological Process: muscle cell differentiation (GO:0042692);	1
Biological Process: muscle cell homeostasis (GO:0046716);	2
Biological Process: muscle contraction (GO:0006936);	3
Biological Process: muscle organ development (GO:0007517);	1
Biological Process: mushroom body development (GO:0016319);	2
Biological Process: MyD88-dependent toll-like receptor signaling pathway (GO:0002755);	2
Biological Process: myoblast fusion (GO:0007520);	2
Biological Process: myofibril assembly (GO:0030239);	2
Biological Process: myo-inositol hexakisphosphate biosynthetic process (GO:0010264);	14
Biological Process: NAD biosynthetic process (GO:0009435);	1
Biological Process: NADH dehydrogenase complex (plastoquinone) assembly (GO:0010258);	1
Biological Process: NADP biosynthetic process (GO:0006741);	2
Biological Process: NADP metabolic process (GO:0006739);	2
Biological Process: NADPH oxidation (GO:0070995);	1
Biological Process: NADPH regeneration (GO:0006740);	1
Biological Process: ncRNA metabolic process (GO:0034660);	3
Biological Process: ncRNA processing (GO:0034470);	1
Biological Process: negative regulation of abscisic acid mediated signaling pathway (GO:0009788);	3
Biological Process: negative regulation of apoptotic process (GO:0043066);	24
Biological Process: negative regulation of apoptotic signaling pathway (GO:2001234);	1
Biological Process: negative regulation of ATPase activity (GO:0032780);	1
Biological Process: negative regulation of auxin mediated signaling pathway (GO:0010930);	1
Biological Process: negative regulation of axonogenesis (GO:0050771);	1
Biological Process: negative regulation of biological process (GO:0048519);	7
Biological Process: negative regulation of cAMP-mediated signaling (GO:0043951);	1
Biological Process: negative regulation of canonical Wnt receptor signaling pathway (GO:0090090);	2
Biological Process: negative regulation of cardiac muscle hypertrophy (GO:0010614);	2
Biological Process: negative regulation of catalytic activity (GO:0043086);	7
Biological Process: negative regulation of cell adhesion involved in substrate-bound cell migration (GO:0006933);	1
Biological Process: negative regulation of cell differentiation (GO:0045596);	1
Biological Process: negative regulation of cell division (GO:0051782);	1
Biological Process: negative regulation of cell growth (GO:0030308);	6
Biological Process: negative regulation of cell projection organization (GO:0031345);	1
Biological Process: negative regulation of cell proliferation (GO:0008285);	4
Biological Process: negative regulation of cellular biosynthetic process (GO:0031327);	1
Biological Process: negative regulation of cellular metabolic process (GO:0031324);	1
Biological Process: negative regulation of cellular process (GO:0048523);	9
Biological Process: negative regulation of cholesterol biosynthetic process (GO:0045541);	1
Biological Process: negative regulation of circadian rhythm (GO:0042754);	2
Biological Process: negative regulation of cysteine-type endopeptidase activity involved in apoptotic process (GO:0043154);	3
Biological Process: negative regulation of cytokine biosynthetic process (GO:0042036);	1
Biological Process: negative regulation of defense response (GO:0031348);	23
Biological Process: negative regulation of defense response to virus (GO:0050687);	1
Biological Process: negative regulation of dendrite morphogenesis (GO:0050774);	2
Biological Process: negative regulation of developmental process (GO:0051093);	1
Biological Process: negative regulation of DNA binding (GO:0043392);	1
Biological Process: negative regulation of DNA recombination (GO:0045910);	2
Biological Process: negative regulation of DNA repair (GO:0045738);	1
Biological Process: negative regulation of epidermal growth factor receptor signaling pathway (GO:0042059);	1
Biological Process: negative regulation of ethylene mediated signaling pathway (GO:0010105);	1
Biological Process: negative regulation of extrinsic apoptotic signaling pathway (GO:2001237);	1
Biological Process: negative regulation of flower development (GO:0009910);	6
Biological Process: negative regulation of formation of translation preinitiation complex (GO:1901194);	1
Biological Process: negative regulation of gene expression (GO:0010629);	1
Biological Process: negative regulation of glycogen (starch) synthase activity (GO:2000466);	2
Biological Process: negative regulation of glycogen biosynthetic process (GO:0045719);	2
Biological Process: negative regulation of growth (GO:0045926);	2
Biological Process: negative regulation of histone phosphorylation (GO:0033128);	1
Biological Process: negative regulation of inflammatory response to antigenic stimulus (GO:0002862);	2
Biological Process: negative regulation of insulin secretion involved in cellular response to glucose stimulus (GO:0061179);	1
Biological Process: negative regulation of intracellular steroid hormone receptor signaling pathway (GO:0033144);	1
Biological Process: negative regulation of intrinsic apoptotic signaling pathway (GO:2001243);	1
Biological Process: negative regulation of macromolecule biosynthetic process (GO:0010558);	1
Biological Process: negative regulation of macromolecule metabolic process (GO:0010605);	1
Biological Process: negative regulation of MAP kinase activity (GO:0043407);	2
Biological Process: negative regulation of megakaryocyte differentiation (GO:0045653);	1
Biological Process: negative regulation of microtubule depolymerization (GO:0007026);	1
Biological Process: negative regulation of molecular function (GO:0044092);	1
Biological Process: negative regulation of multicellular organism growth (GO:0040015);	2
Biological Process: negative regulation of myeloid cell differentiation (GO:0045638);	1
Biological Process: negative regulation of neuron apoptotic process (GO:0043524);	3
Biological Process: negative regulation of neuron differentiation (GO:0045665);	2
Biological Process: negative regulation of NFAT protein import into nucleus (GO:0051534);	2
Biological Process: negative regulation of NF-kappaB transcription factor activity (GO:0032088);	1
Biological Process: negative regulation of nuclear mRNA splicing, via spliceosome (GO:0048025);	2
Biological Process: negative regulation of nuclear-transcribed mRNA catabolic process, nonsense-mediated decay (GO:2000623);	2
Biological Process: negative regulation of nuclear-transcribed mRNA poly(A) tail shortening (GO:0060212);	2
Biological Process: negative regulation of oxidoreductase activity (GO:0051354);	1
Biological Process: negative regulation of phagocytosis (GO:0050765);	1
Biological Process: negative regulation of photomorphogenesis (GO:0010100);	1
Biological Process: negative regulation of post-embryonic development (GO:0048581);	1
Biological Process: negative regulation of programmed cell death (GO:0043069);	9
Biological Process: negative regulation of protein binding (GO:0032091);	2
Biological Process: negative regulation of protein complex assembly (GO:0031333);	2
Biological Process: negative regulation of protein kinase activity (GO:0006469);	1
Biological Process: negative regulation of protein kinase B signaling cascade (GO:0051898);	2
Biological Process: negative regulation of protein phosphatase type 2B activity (GO:0032513);	1
Biological Process: negative regulation of protein phosphorylation (GO:0001933);	1
Biological Process: negative regulation of protein refolding (GO:0061084);	1
Biological Process: negative regulation of protein tyrosine kinase activity (GO:0061099);	1
Biological Process: negative regulation of receptor activity (GO:2000272);	1
Biological Process: negative regulation of reductive pentose-phosphate cycle (GO:0080153);	1
Biological Process: negative regulation of release of sequestered calcium ion into cytosol (GO:0051280);	1
Biological Process: negative regulation of respiratory burst involved in inflammatory response (GO:0060266);	1
Biological Process: negative regulation of response to stimulus (GO:0048585);	1
Biological Process: negative regulation of response to water deprivation (GO:0080148);	1
Biological Process: negative regulation of retinoic acid receptor signaling pathway (GO:0048387);	1
Biological Process: negative regulation of RNA metabolic process (GO:0051253);	1
Biological Process: negative regulation of RNA splicing (GO:0033119);	1
Biological Process: negative regulation of ryanodine-sensitive calcium-release channel activity (GO:0060315);	1
Biological Process: negative regulation of seed germination (GO:0010187);	6
Biological Process: negative regulation of sequence-specific DNA binding transcription factor activity (GO:0043433);	2
Biological Process: negative regulation of short-day photoperiodism, flowering (GO:0048577);	1
Biological Process: negative regulation of striated muscle cell apoptotic process (GO:0010664);	1
Biological Process: negative regulation of synaptic transmission, glutamatergic (GO:0051967);	1
Biological Process: negative regulation of TOR signaling cascade (GO:0032007);	1
Biological Process: negative regulation of transcription by glucose (GO:0045014);	1
Biological Process: negative regulation of transcription from RNA polymerase II promoter (GO:0000122);	7
Biological Process: negative regulation of transcription from RNA polymerase II promoter involved in heart development (GO:1901227);	1
Biological Process: negative regulation of transcription from RNA polymerase III promoter (GO:0016480);	1
Biological Process: negative regulation of transcription, DNA-dependent (GO:0045892);	25
Biological Process: negative regulation of transforming growth factor beta receptor signaling pathway (GO:0030512);	2
Biological Process: negative regulation of translation (GO:0017148);	6
Biological Process: negative regulation of translation involved in gene silencing by miRNA (GO:0035278);	1
Biological Process: negative regulation of translational initiation (GO:0045947);	1
Biological Process: negative regulation of transport (GO:0051051);	1
Biological Process: negative regulation of transposition (GO:0010529);	2
Biological Process: negative regulation of type B pancreatic cell development (GO:2000077);	2
Biological Process: negative regulation of type I interferon production (GO:0032480);	1
Biological Process: negative regulation of tyrosine phosphorylation of Stat3 protein (GO:0042518);	1
Biological Process: negative regulation of ubiquitin-protein ligase activity involved in mitotic cell cycle (GO:0051436);	6
Biological Process: negative regulation of vascular endothelial growth factor receptor signaling pathway (GO:0030948);	1
Biological Process: negative regulation of vulval development (GO:0040027);	1
Biological Process: negative regulation of Wnt receptor signaling pathway (GO:0030178);	2
Biological Process: nematode larval development (GO:0002119);	48
Biological Process: nerve growth factor receptor signaling pathway (GO:0048011);	4
Biological Process: nervous system development (GO:0007399);	1
Biological Process: neural tube closure (GO:0001843);	1
Biological Process: neural tube development (GO:0021915);	1
Biological Process: neurogenesis (GO:0022008);	8
Biological Process: neurological system process (GO:0050877);	1
Biological Process: neuron migration (GO:0001764);	1
Biological Process: neuron remodeling (GO:0016322);	1
Biological Process: neuropeptide catabolic process (GO:0010813);	1
Biological Process: neurotransmitter biosynthetic process (GO:0042136);	1
Biological Process: neurotransmitter secretion (GO:0007269);	2
Biological Process: neutrophil degranulation (GO:0043312);	1
Biological Process: nicotianamine biosynthetic process (GO:0030418);	1
Biological Process: nicotinate transport (GO:2001142);	1
Biological Process: nicotine biosynthetic process (GO:0042179);	1
Biological Process: nitrate assimilation (GO:0042128);	4
Biological Process: nitrate transport (GO:0015706);	16
Biological Process: nitric oxide biosynthetic process (GO:0006809);	1
Biological Process: nitrogen compound metabolic process (GO:0006807);	7
Biological Process: nitrogen compound transport (GO:0071705);	1
Biological Process: nitrogen fixation (GO:0009399);	3
Biological Process: NLS-bearing substrate import into nucleus (GO:0006607);	1
Biological Process: N-methylnicotinate transport (GO:2001143);	1
Biological Process: nodulation (GO:0009877);	2
Biological Process: nonassociative learning (GO:0046958);	1
Biological Process: nonphotochemical quenching (GO:0010196);	6
Biological Process: Notch receptor processing (GO:0007220);	1
Biological Process: Notch signaling pathway (GO:0007219);	3
Biological Process: N-terminal protein myristoylation (GO:0006499);	12
Biological Process: nuclear division (GO:0000280);	3
Biological Process: nuclear migration along microtubule (GO:0030473);	1
Biological Process: nuclear mRNA cis splicing, via spliceosome (GO:0045292);	1
Biological Process: nuclear-transcribed mRNA catabolic process (GO:0000956);	2
Biological Process: nuclear-transcribed mRNA catabolic process, deadenylation-dependent decay (GO:0000288);	1
Biological Process: nuclear-transcribed mRNA catabolic process, nonsense-mediated decay (GO:0000184);	78
Biological Process: nuclear-transcribed mRNA poly(A) tail shortening (GO:0000289);	1
Biological Process: nucleic acid metabolic process (GO:0090304);	9
Biological Process: nucleic acid phosphodiester bond hydrolysis (GO:0090305);	1
Biological Process: nucleobase-containing compound biosynthetic process (GO:0034654);	3
Biological Process: nucleobase-containing compound metabolic process (GO:0006139);	3
Biological Process: nucleobase-containing small molecule interconversion (GO:0015949);	1
Biological Process: nucleocytoplasmic transport (GO:0006913);	2
Biological Process: nucleolus organization (GO:0007000);	3
Biological Process: nucleoside diphosphate phosphorylation (GO:0006165);	1
Biological Process: nucleosome assembly (GO:0006334);	7
Biological Process: nucleotide biosynthetic process (GO:0009165);	6
Biological Process: nucleotide metabolic process (GO:0009117);	4
Biological Process: nucleotide transport (GO:0006862);	1
Biological Process: nucleotide-binding domain, leucine rich repeat containing receptor signaling pathway (GO:0035872);	1
Biological Process: nucleotide-binding oligomerization domain containing signaling pathway (GO:0070423);	2
Biological Process: nucleotide-excision repair (GO:0006289);	4
Biological Process: nucleotide-sugar biosynthetic process (GO:0009226);	1
Biological Process: nucleotide-sugar metabolic process (GO:0009225);	2
Biological Process: olfactory behavior (GO:0042048);	2
Biological Process: oligopeptide transport (GO:0006857);	3
Biological Process: oligosaccharide-lipid intermediate biosynthetic process (GO:0006490);	1
Biological Process: one-carbon metabolic process (GO:0006730);	6
Biological Process: oocyte microtubule cytoskeleton polarization (GO:0008103);	2
Biological Process: oogenesis (GO:0048477);	2
Biological Process: oogenesis stage (GO:0022605);	1
Biological Process: organ boundary specification between lateral organs and the meristem (GO:0010199);	1
Biological Process: organ development (GO:0048513);	13
Biological Process: organ formation (GO:0048645);	1
Biological Process: organ morphogenesis (GO:0009887);	5
Biological Process: organ senescence (GO:0010260);	3
Biological Process: organelle assembly (GO:0070925);	1
Biological Process: organelle localization (GO:0051640);	2
Biological Process: organelle organization (GO:0006996);	9
Biological Process: organic substance metabolic process (GO:0071704);	6
Biological Process: organic substance transport (GO:0071702);	5
Biological Process: organophosphate metabolic process (GO:0019637);	1
Biological Process: ornithine transport (GO:0015822);	1
Biological Process: ossification (GO:0001503);	3
Biological Process: oviposition (GO:0018991);	6
Biological Process: ovule development (GO:0048481);	20
Biological Process: oxalate catabolic process (GO:0033611);	1
Biological Process: oxidation-reduction process (GO:0055114);	110
Biological Process: oxidative photosynthetic carbon pathway (GO:0009854);	2
Biological Process: oxidoreduction coenzyme metabolic process (GO:0006733);	5
Biological Process: oxoacid metabolic process (GO:0043436);	1
Biological Process: oxygen homeostasis (GO:0032364);	1
Biological Process: oxylipin biosynthetic process (GO:0031408);	8
Biological Process: paclitaxel metabolic process (GO:0042616);	1
Biological Process: palate development (GO:0060021);	1
Biological Process: pallium development (GO:0021543);	1
Biological Process: para-aminobenzoic acid metabolic process (GO:0046482);	4
Biological Process: pattern specification process (GO:0007389);	12
Biological Process: pentacyclic triterpenoid biosynthetic process (GO:0019745);	3
Biological Process: pentose catabolic process (GO:0019323);	2
Biological Process: pentose-phosphate shunt (GO:0006098);	53
Biological Process: pentose-phosphate shunt, non-oxidative branch (GO:0009052);	3
Biological Process: pentose-phosphate shunt, oxidative branch (GO:0009051);	4
Biological Process: peptide antigen assembly with MHC class I protein complex (GO:0002502);	1
Biological Process: peptide cross-linking via L-cystine (GO:0018316);	1
Biological Process: peptidyl-amino acid modification (GO:0018193);	1
Biological Process: peptidyl-cysteine S-nitrosylation (GO:0018119);	1
Biological Process: peptidyl-lysine modification to hypusine (GO:0008612);	2
Biological Process: peptidyl-proline hydroxylation to 4-hydroxy-L-proline (GO:0018401);	1
Biological Process: peptidyl-serine phosphorylation (GO:0018105);	1
Biological Process: peptidyl-threonine phosphorylation (GO:0018107);	1
Biological Process: peptidyl-tyrosine phosphorylation (GO:0018108);	1
Biological Process: peripheral nervous system development (GO:0007422);	1
Biological Process: peroxisome fission (GO:0016559);	2
Biological Process: peroxisome localization (GO:0060151);	3
Biological Process: peroxisome organization (GO:0007031);	1
Biological Process: petal development (GO:0048441);	4
Biological Process: petal formation (GO:0048451);	1
Biological Process: petal vascular tissue pattern formation (GO:0080056);	1
Biological Process: phagocytosis, engulfment (GO:0006911);	1
Biological Process: phagosome maturation (GO:0090382);	3
Biological Process: pharyngeal muscle development (GO:0043282);	1
Biological Process: pharynx development (GO:0060465);	1
Biological Process: phenylpropanoid biosynthetic process (GO:0009699);	1
Biological Process: phenylpropanoid metabolic process (GO:0009698);	10
Biological Process: phloem development (GO:0010088);	1
Biological Process: phloem sucrose loading (GO:0009915);	1
Biological Process: phloem transport (GO:0010233);	2
Biological Process: phosphate ion homeostasis (GO:0055062);	2
Biological Process: phosphate ion transport (GO:0006817);	2
Biological Process: phosphate-containing compound metabolic process (GO:0006796);	5
Biological Process: phosphatidylcholine biosynthetic process (GO:0006656);	1
Biological Process: phosphatidylglycerol biosynthetic process (GO:0006655);	5
Biological Process: phosphatidylinositol biosynthetic process (GO:0006661);	4
Biological Process: phosphatidylinositol-mediated signaling (GO:0048015);	3
Biological Process: phosphatidylserine biosynthetic process (GO:0006659);	1
Biological Process: phosphoenolpyruvate transport (GO:0015714);	3
Biological Process: phosphoglycerate transport (GO:0015713);	3
Biological Process: phospholipid metabolic process (GO:0006644);	3
Biological Process: phosphorylation (GO:0016310);	18
Biological Process: photoinhibition (GO:0010205);	5
Biological Process: photomorphogenesis (GO:0009640);	10
Biological Process: photoperiodism (GO:0009648);	4
Biological Process: photoperiodism, flowering (GO:0048573);	11
Biological Process: photoprotection (GO:0010117);	3
Biological Process: photoreceptor cell maintenance (GO:0045494);	1
Biological Process: photorespiration (GO:0009853);	43
Biological Process: photosynthesis (GO:0015979);	24
Biological Process: photosynthesis, light harvesting (GO:0009765);	13
Biological Process: photosynthesis, light harvesting in photosystem I (GO:0009768);	3
Biological Process: photosynthesis, light reaction (GO:0019684);	21
Biological Process: photosynthetic acclimation (GO:0009643);	4
Biological Process: photosynthetic electron transport chain (GO:0009767);	4
Biological Process: photosynthetic electron transport in photosystem I (GO:0009773);	22
Biological Process: photosynthetic electron transport in photosystem II (GO:0009772);	4
Biological Process: photosynthetic NADP+ reduction (GO:0009780);	1
Biological Process: photosystem I stabilization (GO:0042550);	1
Biological Process: photosystem II assembly (GO:0010207);	42
Biological Process: photosystem II oxygen evolving complex assembly (GO:0010270);	1
Biological Process: photosystem II repair (GO:0010206);	3
Biological Process: photosystem II stabilization (GO:0042549);	1
Biological Process: phototropism (GO:0009638);	1
Biological Process: phragmoplast assembly (GO:0000914);	1
Biological Process: phragmoplast microtubule organization (GO:0080175);	1
Biological Process: phyllome development (GO:0048827);	1
Biological Process: phytochromobilin biosynthetic process (GO:0010024);	1
Biological Process: phytyl diphosphate biosynthetic process (GO:0033521);	1
Biological Process: piecemeal microautophagy of nucleus (GO:0034727);	1
Biological Process: pigment biosynthetic process (GO:0046148);	3
Biological Process: pituitary gland development (GO:0021983);	1
Biological Process: placenta development (GO:0001890);	1
Biological Process: plant-type cell wall biogenesis (GO:0009832);	10
Biological Process: plant-type cell wall cellulose metabolic process (GO:0052541);	5
Biological Process: plant-type cell wall loosening (GO:0009828);	4
Biological Process: plant-type cell wall modification (GO:0009827);	14
Biological Process: plant-type cell wall modification involved in multidimensional cell growth (GO:0009831);	3
Biological Process: plant-type cell wall organization (GO:0009664);	25
Biological Process: plant-type hypersensitive response (GO:0009626);	2
Biological Process: plasma membrane ATP synthesis coupled proton transport (GO:0042777);	1
Biological Process: plasma membrane to endosome transport (GO:0048227);	1
Biological Process: plasmodesmata-mediated intercellular transport (GO:0010497);	4
Biological Process: plastid organization (GO:0009657);	22
Biological Process: plastid translation (GO:0032544);	2
Biological Process: plastoquinone biosynthetic process (GO:0010236);	1
Biological Process: platelet activation (GO:0030168);	3
Biological Process: platelet degranulation (GO:0002576);	3
Biological Process: polar nucleus fusion (GO:0010197);	4
Biological Process: polarity specification of adaxial/abaxial axis (GO:0009944);	7
Biological Process: pole cell migration (GO:0007280);	1
Biological Process: pole plasm mRNA localization (GO:0019094);	1
Biological Process: pollen development (GO:0009555);	17
Biological Process: pollen exine formation (GO:0010584);	1
Biological Process: pollen germination (GO:0009846);	5
Biological Process: pollen maturation (GO:0010152);	5
Biological Process: pollen sperm cell differentiation (GO:0048235);	1
Biological Process: pollen tube development (GO:0048868);	7
Biological Process: pollen tube growth (GO:0009860);	21
Biological Process: pollen tube guidance (GO:0010183);	2
Biological Process: pollen wall assembly (GO:0010208);	1
Biological Process: poly(A)+ mRNA export from nucleus (GO:0016973);	1
Biological Process: polyamine catabolic process (GO:0006598);	14
Biological Process: polyprenol biosynthetic process (GO:0016094);	1
Biological Process: polysaccharide biosynthetic process (GO:0000271);	22
Biological Process: polysaccharide catabolic process (GO:0000272);	3
Biological Process: polysaccharide metabolic process (GO:0005976);	2
Biological Process: positive gravitropism (GO:0009958);	3
Biological Process: positive regulation of abscisic acid biosynthetic process (GO:0010116);	3
Biological Process: positive regulation of abscisic acid mediated signaling pathway (GO:0009789);	3
Biological Process: positive regulation of actin filament depolymerization (GO:0030836);	1
Biological Process: positive regulation of angiogenesis (GO:0045766);	3
Biological Process: positive regulation of apoptotic process (GO:0043065);	3
Biological Process: positive regulation of apoptotic signaling pathway (GO:2001235);	1
Biological Process: positive regulation of ATPase activity (GO:0032781);	1
Biological Process: positive regulation of auxin metabolic process (GO:0090355);	1
Biological Process: positive regulation of biological process (GO:0048518);	5
Biological Process: positive regulation of blood pressure (GO:0045777);	1
Biological Process: positive regulation of cAMP catabolic process (GO:0030822);	1
Biological Process: positive regulation of canonical Wnt receptor signaling pathway (GO:0090263);	1
Biological Process: positive regulation of catalytic activity (GO:0043085);	27
Biological Process: positive regulation of cell cycle (GO:0045787);	2
Biological Process: positive regulation of cell death (GO:0010942);	2
Biological Process: positive regulation of cell differentiation (GO:0045597);	1
Biological Process: positive regulation of cell fate commitment (GO:0010455);	1
Biological Process: positive regulation of cell migration (GO:0030335);	1
Biological Process: positive regulation of cell projection organization (GO:0031346);	1
Biological Process: positive regulation of cell proliferation (GO:0008284);	15
Biological Process: positive regulation of cell proliferation involved in heart morphogenesis (GO:2000138);	1
Biological Process: positive regulation of cell-matrix adhesion (GO:0001954);	2
Biological Process: positive regulation of cellular biosynthetic process (GO:0031328);	2
Biological Process: positive regulation of cellular component movement (GO:0051272);	1
Biological Process: positive regulation of cellular component organization (GO:0051130);	1
Biological Process: positive regulation of cellular metabolic process (GO:0031325);	1
Biological Process: positive regulation of cellular process (GO:0048522);	6
Biological Process: positive regulation of cholesterol homeostasis (GO:2000189);	1
Biological Process: positive regulation of collagen biosynthetic process (GO:0032967);	1
Biological Process: positive regulation of corticotropin secretion (GO:0051461);	1
Biological Process: positive regulation of cyclic-nucleotide phosphodiesterase activity (GO:0051343);	1
Biological Process: positive regulation of dendritic cell chemotaxis (GO:2000510);	1
Biological Process: positive regulation of DNA binding (GO:0043388);	3
Biological Process: positive regulation of DNA replication (GO:0045740);	1
Biological Process: positive regulation of embryonic development (GO:0040019);	1
Biological Process: positive regulation of endocytosis (GO:0045807);	1
Biological Process: positive regulation of endothelial cell migration (GO:0010595);	1
Biological Process: positive regulation of endothelial cell proliferation (GO:0001938);	1
Biological Process: positive regulation of epithelial cell migration (GO:0010634);	1
Biological Process: positive regulation of establishment of protein localization to plasma membrane (GO:0090004);	1
Biological Process: positive regulation of execution phase of apoptosis (GO:1900119);	1
Biological Process: positive regulation of exocytosis (GO:0045921);	1
Biological Process: positive regulation of extrinsic apoptotic signaling pathway in absence of ligand (GO:2001241);	1
Biological Process: positive regulation of flavonoid biosynthetic process (GO:0009963);	24
Biological Process: positive regulation of flower development (GO:0009911);	1
Biological Process: positive regulation of gastrulation (GO:2000543);	1
Biological Process: positive regulation of gene expression (GO:0010628);	3
Biological Process: positive regulation of gibberellic acid mediated signaling pathway (GO:0009939);	1
Biological Process: positive regulation of glucose import (GO:0046326);	1
Biological Process: positive regulation of glycine hydroxymethyltransferase activity (GO:0080114);	1
Biological Process: positive regulation of granulocyte differentiation (GO:0030854);	1
Biological Process: positive regulation of growth (GO:0045927);	1
Biological Process: positive regulation of growth rate (GO:0040010);	31
Biological Process: positive regulation of GTPase activity (GO:0043547);	2
Biological Process: positive regulation of histone H3-K4 methylation (GO:0051571);	1
Biological Process: positive regulation of histone methylation (GO:0031062);	2
Biological Process: positive regulation of I-kappaB kinase/NF-kappaB cascade (GO:0043123);	3
Biological Process: positive regulation of intracellular steroid hormone receptor signaling pathway (GO:0033145);	1
Biological Process: positive regulation of intrinsic apoptotic signaling pathway (GO:2001244);	1
Biological Process: positive regulation of JNK cascade (GO:0046330);	1
Biological Process: positive regulation of macromolecule biosynthetic process (GO:0010557);	2
Biological Process: positive regulation of MAPK cascade (GO:0043410);	2
Biological Process: positive regulation of microtubule depolymerization (GO:0031117);	2
Biological Process: positive regulation of mitotic cell cycle (GO:0045931);	1
Biological Process: positive regulation of monooxygenase activity (GO:0032770);	1
Biological Process: positive regulation of mRNA catabolic process (GO:0061014);	2
Biological Process: positive regulation of multicellular organism growth (GO:0040018);	2
Biological Process: positive regulation of neuron apoptotic process (GO:0043525);	1
Biological Process: positive regulation of neuron differentiation (GO:0045666);	1
Biological Process: positive regulation of neuron projection development (GO:0010976);	1
Biological Process: positive regulation of NF-kappaB transcription factor activity (GO:0051092);	4
Biological Process: positive regulation of nitric oxide biosynthetic process (GO:0045429);	3
Biological Process: positive regulation of Notch signaling pathway (GO:0045747);	1
Biological Process: positive regulation of nuclear-transcribed mRNA catabolic process, deadenylation-dependent decay (GO:1900153);	1
Biological Process: positive regulation of nuclear-transcribed mRNA poly(A) tail shortening (GO:0060213);	1
Biological Process: positive regulation of nucleobase-containing compound metabolic process (GO:0045935);	1
Biological Process: positive regulation of organelle organization (GO:0010638);	1
Biological Process: positive regulation of peptidase activity (GO:0010952);	1
Biological Process: positive regulation of peptidyl-serine phosphorylation (GO:0033138);	2
Biological Process: positive regulation of peptidyl-threonine phosphorylation (GO:0010800);	2
Biological Process: positive regulation of phagocytosis (GO:0050766);	1
Biological Process: positive regulation of post-embryonic development (GO:0048582);	1
Biological Process: positive regulation of potassium ion transport (GO:0043268);	1
Biological Process: positive regulation of proteasomal ubiquitin-dependent protein catabolic process (GO:0032436);	4
Biological Process: positive regulation of protein binding (GO:0032092);	3
Biological Process: positive regulation of protein catabolic process (GO:0045732);	2
Biological Process: positive regulation of protein complex assembly (GO:0031334);	3
Biological Process: positive regulation of protein export from nucleus (GO:0046827);	2
Biological Process: positive regulation of protein homooligomerization (GO:0032464);	1
Biological Process: positive regulation of protein import into nucleus (GO:0042307);	1
Biological Process: positive regulation of protein insertion into mitochondrial membrane involved in apoptotic signaling pathway (GO:1900740);	1
Biological Process: positive regulation of protein kinase activity (GO:0045860);	1
Biological Process: positive regulation of protein modification process (GO:0031401);	2
Biological Process: positive regulation of protein phosphorylation (GO:0001934);	2
Biological Process: positive regulation of protein secretion (GO:0050714);	1
Biological Process: positive regulation of protein sumoylation (GO:0033235);	1
Biological Process: positive regulation of protein ubiquitination (GO:0031398);	1
Biological Process: positive regulation of protein ubiquitination involved in ubiquitin-dependent protein catabolic process (GO:2000060);	1
Biological Process: positive regulation of proteolysis (GO:0045862);	1
Biological Process: positive regulation of Rac GTPase activity (GO:0032855);	2
Biological Process: positive regulation of Ras GTPase activity (GO:0032320);	1
Biological Process: positive regulation of receptor internalization (GO:0002092);	1
Biological Process: positive regulation of receptor-mediated endocytosis (GO:0048260);	1
Biological Process: positive regulation of reciprocal meiotic recombination (GO:0010845);	1
Biological Process: positive regulation of respiratory burst (GO:0060267);	1
Biological Process: positive regulation of respiratory burst involved in inflammatory response (GO:0060265);	1
Biological Process: positive regulation of RNA metabolic process (GO:0051254);	3
Biological Process: positive regulation of seed germination (GO:0010030);	5
Biological Process: positive regulation of sequence-specific DNA binding transcription factor activity (GO:0051091);	1
Biological Process: positive regulation of sequestering of calcium ion (GO:0051284);	1
Biological Process: positive regulation of skeletal muscle tissue growth (GO:0048633);	1
Biological Process: positive regulation of stem cell differentiation (GO:2000738);	2
Biological Process: positive regulation of substrate adhesion-dependent cell spreading (GO:1900026);	1
Biological Process: positive regulation of transcription from RNA polymerase II promoter (GO:0045944);	9
Biological Process: positive regulation of transcription from RNA polymerase II promoter involved in heart development (GO:1901228);	1
Biological Process: positive regulation of transcription, DNA-dependent (GO:0045893);	41
Biological Process: positive regulation of translation (GO:0045727);	11
Biological Process: positive regulation of translational elongation (GO:0045901);	2
Biological Process: positive regulation of translational termination (GO:0045905);	2
Biological Process: positive regulation of transport (GO:0051050);	1
Biological Process: positive regulation of tryptophan metabolic process (GO:0090358);	1
Biological Process: positive regulation of type I interferon production (GO:0032481);	2
Biological Process: positive regulation of ubiquitin-protein ligase activity involved in mitotic cell cycle (GO:0051437);	7
Biological Process: positive regulation of vernalization response (GO:0010220);	1
Biological Process: positive regulation of viral genome replication (GO:0045070);	1
Biological Process: positive regulation of viral transcription (GO:0050434);	1
Biological Process: positive regulation of vulval development (GO:0040026);	1
Biological Process: post-embryonic development (GO:0009791);	11
Biological Process: post-embryonic morphogenesis (GO:0009886);	3
Biological Process: post-embryonic organ development (GO:0048569);	1
Biological Process: post-embryonic root development (GO:0048528);	1
Biological Process: post-Golgi vesicle-mediated transport (GO:0006892);	3
Biological Process: postreplication repair (GO:0006301);	6
Biological Process: posttranscriptional gene silencing (GO:0016441);	1
Biological Process: posttranscriptional gene silencing by RNA (GO:0035194);	1
Biological Process: posttranscriptional regulation of gene expression (GO:0010608);	1
Biological Process: post-translational protein modification (GO:0043687);	9
Biological Process: pre-miRNA processing (GO:0031054);	1
Biological Process: primary branching, open tracheal system (GO:0007428);	2
Biological Process: primary cell wall biogenesis (GO:0009833);	5
Biological Process: primary metabolic process (GO:0044238);	16
Biological Process: primary root development (GO:0080022);	5
Biological Process: primary shoot apical meristem specification (GO:0010072);	3
Biological Process: proanthocyanidin biosynthetic process (GO:0010023);	1
Biological Process: procambium histogenesis (GO:0010067);	1
Biological Process: production of miRNAs involved in gene silencing by miRNA (GO:0035196);	10
Biological Process: production of siRNA involved in RNA interference (GO:0030422);	5
Biological Process: production of small RNA involved in gene silencing by RNA (GO:0070918);	1
Biological Process: production of ta-siRNAs involved in RNA interference (GO:0010267);	6
Biological Process: programmed cell death (GO:0012501);	1
Biological Process: proline transmembrane transport (GO:0035524);	1
Biological Process: proline transport (GO:0015824);	6
Biological Process: pronephric nephron tubule development (GO:0039020);	1
Biological Process: pronephros development (GO:0048793);	1
Biological Process: propionate catabolic process, 2-methylcitrate cycle (GO:0019629);	1
Biological Process: prostaglandin metabolic process (GO:0006693);	2
Biological Process: proteasomal protein catabolic process (GO:0010498);	17
Biological Process: proteasomal ubiquitin-dependent protein catabolic process (GO:0043161);	20
Biological Process: proteasome assembly (GO:0043248);	8
Biological Process: proteasome core complex assembly (GO:0080129);	28
Biological Process: protein ADP-ribosylation (GO:0006471);	4
Biological Process: protein autophosphorylation (GO:0046777);	15
Biological Process: protein autoubiquitination (GO:0051865);	2
Biological Process: protein catabolic process (GO:0030163);	4
Biological Process: protein complex subunit organization (GO:0071822);	1
Biological Process: protein dephosphorylation (GO:0006470);	1
Biological Process: protein destabilization (GO:0031648);	1
Biological Process: protein desumoylation (GO:0016926);	7
Biological Process: protein deubiquitination (GO:0016579);	8
Biological Process: protein export from nucleus (GO:0006611);	2
Biological Process: protein folding (GO:0006457);	42
Biological Process: protein folding in endoplasmic reticulum (GO:0034975);	1
Biological Process: protein glutathionylation (GO:0010731);	2
Biological Process: protein glycosylation (GO:0006486);	7
Biological Process: protein heterotetramerization (GO:0051290);	1
Biological Process: protein hexamerization (GO:0034214);	3
Biological Process: protein homooligomerization (GO:0051260);	5
Biological Process: protein homotetramerization (GO:0051289);	6
Biological Process: protein homotrimerization (GO:0070207);	2
Biological Process: protein import into chloroplast stroma (GO:0045037);	2
Biological Process: protein import into mitochondrial outer membrane (GO:0045040);	4
Biological Process: protein import into nucleus (GO:0006606);	6
Biological Process: protein import into nucleus, docking (GO:0000059);	1
Biological Process: protein import into nucleus, translocation (GO:0000060);	2
Biological Process: protein import into peroxisome matrix (GO:0016558);	7
Biological Process: protein import into peroxisome membrane (GO:0045046);	1
Biological Process: protein K11-linked ubiquitination (GO:0070979);	3
Biological Process: protein K27-linked ubiquitination (GO:0044314);	2
Biological Process: protein K29-linked ubiquitination (GO:0035519);	2
Biological Process: protein K48-linked ubiquitination (GO:0070936);	4
Biological Process: protein K63-linked ubiquitination (GO:0070534);	5
Biological Process: protein K6-linked ubiquitination (GO:0085020);	2
Biological Process: protein localization (GO:0008104);	1
Biological Process: protein localization to microtubule (GO:0035372);	2
Biological Process: protein localization to nucleus (GO:0034504);	5
Biological Process: protein localization to organelle (GO:0033365);	1
Biological Process: protein maturation (GO:0051604);	2
Biological Process: protein maturation by protein folding (GO:0022417);	2
Biological Process: protein metabolic process (GO:0019538);	4
Biological Process: protein methylation (GO:0006479);	1
Biological Process: protein monoubiquitination (GO:0006513);	2
Biological Process: protein N-linked glycosylation (GO:0006487);	6
Biological Process: protein N-linked glycosylation via asparagine (GO:0018279);	5
Biological Process: protein oligomerization (GO:0051259);	6
Biological Process: protein O-linked glycosylation (GO:0006493);	1
Biological Process: protein peptidyl-prolyl isomerization (GO:0000413);	3
Biological Process: protein phosphorylation (GO:0006468);	17
Biological Process: protein polymerization (GO:0051258);	4
Biological Process: protein polyubiquitination (GO:0000209);	6
Biological Process: protein refolding (GO:0042026);	6
Biological Process: protein retention in ER lumen (GO:0006621);	2
Biological Process: protein secretion (GO:0009306);	3
Biological Process: protein stabilization (GO:0050821);	8
Biological Process: protein sulfhydration (GO:0044524);	1
Biological Process: protein sumoylation (GO:0016925);	6
Biological Process: protein targeting (GO:0006605);	5
Biological Process: protein targeting to chloroplast (GO:0045036);	4
Biological Process: protein targeting to ER (GO:0045047);	1
Biological Process: protein targeting to membrane (GO:0006612);	45
Biological Process: protein targeting to mitochondrion (GO:0006626);	2
Biological Process: protein targeting to peroxisome (GO:0006625);	2
Biological Process: protein targeting to plasma membrane (GO:0072661);	1
Biological Process: protein targeting to vacuole (GO:0006623);	17
Biological Process: protein tetramerization (GO:0051262);	5
Biological Process: protein transport (GO:0015031);	10
Biological Process: protein ubiquitination (GO:0016567);	22
Biological Process: protein ubiquitination involved in ubiquitin-dependent protein catabolic process (GO:0042787);	2
Biological Process: protein unfolding (GO:0043335);	1
Biological Process: protein-chromophore linkage (GO:0018298);	12
Biological Process: protein-DNA complex assembly (GO:0065004);	1
Biological Process: protein-pyridoxal-5-phosphate linkage via peptidyl-N6-pyridoxal phosphate-L-lysine (GO:0018272);	1
Biological Process: proteolysis (GO:0006508);	28
Biological Process: protoderm histogenesis (GO:0010068);	1
Biological Process: proton transport (GO:0015992);	7
Biological Process: protoporphyrinogen IX biosynthetic process (GO:0006782);	1
Biological Process: PSII associated light-harvesting complex II catabolic process (GO:0010304);	11
Biological Process: pteridine-containing compound metabolic process (GO:0042558);	1
Biological Process: puparial adhesion (GO:0007594);	1
Biological Process: purine nucleobase biosynthetic process (GO:0009113);	2
Biological Process: purine nucleobase metabolic process (GO:0006144);	1
Biological Process: purine nucleobase transport (GO:0006863);	3
Biological Process: purine nucleotide biosynthetic process (GO:0006164);	4
Biological Process: purine nucleotide transport (GO:0015865);	2
Biological Process: purine ribonucleotide catabolic process (GO:0009154);	1
Biological Process: purine ribonucleotide metabolic process (GO:0009150);	1
Biological Process: putrescine biosynthetic process (GO:0009446);	1
Biological Process: pyridoxal 5'-phosphate salvage (GO:0009443);	1
Biological Process: pyridoxal biosynthetic process (GO:0042821);	1
Biological Process: pyridoxal phosphate biosynthetic process (GO:0042823);	1
Biological Process: pyridoxine biosynthetic process (GO:0008615);	2
Biological Process: pyrimidine ribonucleotide biosynthetic process (GO:0009220);	10
Biological Process: pyruvate metabolic process (GO:0006090);	1
Biological Process: quaternary ammonium group transport (GO:0015697);	1
Biological Process: R7 cell fate commitment (GO:0007465);	1
Biological Process: radial pattern formation (GO:0009956);	1
Biological Process: raffinose family oligosaccharide biosynthetic process (GO:0010325);	3
Biological Process: raffinose transport (GO:0015773);	1
Biological Process: Ras protein signal transduction (GO:0007265);	2
Biological Process: reactive nitrogen species metabolic process (GO:2001057);	1
Biological Process: reactive oxygen species metabolic process (GO:0072593);	3
Biological Process: receptor internalization (GO:0031623);	2
Biological Process: receptor internalization involved in canonical Wnt receptor signaling pathway (GO:2000286);	1
Biological Process: receptor-mediated endocytosis (GO:0006898);	9
Biological Process: reciprocal meiotic recombination (GO:0007131);	2
Biological Process: red light signaling pathway (GO:0010161);	1
Biological Process: red or far-red light signaling pathway (GO:0010017);	3
Biological Process: red, far-red light phototransduction (GO:0009585);	4
Biological Process: reductive pentose-phosphate cycle (GO:0019253);	15
Biological Process: re-entry into mitotic cell cycle (GO:0000320);	2
Biological Process: regionalization (GO:0003002);	2
Biological Process: regulation of acetyl-CoA biosynthetic process from pyruvate (GO:0010510);	2
Biological Process: regulation of alternative nuclear mRNA splicing, via spliceosome (GO:0000381);	1
Biological Process: regulation of anion channel activity (GO:0010359);	3
Biological Process: regulation of anion transport (GO:0044070);	1
Biological Process: regulation of anthocyanin biosynthetic process (GO:0031540);	5
Biological Process: regulation of apoptosis involved in tissue homeostasis (GO:0060785);	1
Biological Process: regulation of apoptotic process (GO:0042981);	1
Biological Process: regulation of ATPase activity (GO:0043462);	2
Biological Process: regulation of axonogenesis (GO:0050770);	1
Biological Process: regulation of bile acid biosynthetic process (GO:0070857);	1
Biological Process: regulation of biological process (GO:0050789);	15
Biological Process: regulation of biological quality (GO:0065008);	7
Biological Process: regulation of biosynthetic process (GO:0009889);	2
Biological Process: regulation of blood coagulation (GO:0030193);	1
Biological Process: regulation of calcium ion transmembrane transporter activity (GO:1901019);	1
Biological Process: regulation of calcium ion transport (GO:0051924);	1
Biological Process: regulation of calcium-mediated signaling (GO:0050848);	1
Biological Process: regulation of carbohydrate biosynthetic process (GO:0043255);	2
Biological Process: regulation of carbohydrate metabolic process (GO:0006109);	4
Biological Process: regulation of catalytic activity (GO:0050790);	3
Biological Process: regulation of cation channel activity (GO:2001257);	1
Biological Process: regulation of cell adhesion (GO:0030155);	4
Biological Process: regulation of cell communication by electrical coupling (GO:0010649);	1
Biological Process: regulation of cell cycle (GO:0051726);	10
Biological Process: regulation of cell cycle process (GO:0010564);	3
Biological Process: regulation of cell differentiation (GO:0045595);	3
Biological Process: regulation of cell division (GO:0051302);	5
Biological Process: regulation of cell fate specification (GO:0042659);	1
Biological Process: regulation of cell growth (GO:0001558);	2
Biological Process: regulation of cell proliferation (GO:0042127);	3
Biological Process: regulation of cell shape (GO:0008360);	3
Biological Process: regulation of cell size (GO:0008361);	14
Biological Process: regulation of cellular amino acid metabolic process (GO:0006521);	5
Biological Process: regulation of cellular component biogenesis (GO:0044087);	1
Biological Process: regulation of cellular component organization (GO:0051128);	4
Biological Process: regulation of cellular macromolecule biosynthetic process (GO:2000112);	7
Biological Process: regulation of cellular metabolic process (GO:0031323);	9
Biological Process: regulation of cellular process (GO:0050794);	25
Biological Process: regulation of cellular response to stress (GO:0080135);	1
Biological Process: regulation of chlorophyll biosynthetic process (GO:0010380);	2
Biological Process: regulation of chromosome organization (GO:0033044);	2
Biological Process: regulation of circadian rhythm (GO:0042752);	7
Biological Process: regulation of circadian sleep/wake cycle, sleep (GO:0045187);	1
Biological Process: regulation of cysteine-type endopeptidase activity involved in apoptotic process (GO:0043281);	1
Biological Process: regulation of cytokinesis (GO:0032465);	4
Biological Process: regulation of defense response (GO:0031347);	13
Biological Process: regulation of developmental process (GO:0050793);	1
Biological Process: regulation of DNA recombination (GO:0000018);	1
Biological Process: regulation of DNA repair (GO:0006282);	1
Biological Process: regulation of DNA replication (GO:0006275);	3
Biological Process: regulation of DNA-dependent transcription, elongation (GO:0032784);	1
Biological Process: regulation of endocytosis (GO:0030100);	1
Biological Process: regulation of establishment of cell polarity (GO:2000114);	1
Biological Process: regulation of fatty acid beta-oxidation (GO:0031998);	1
Biological Process: regulation of filopodium assembly (GO:0051489);	1
Biological Process: regulation of flower development (GO:0009909);	14
Biological Process: regulation of G2/M transition of mitotic cell cycle (GO:0010389);	2
Biological Process: regulation of gene expression (GO:0010468);	8
Biological Process: regulation of gene expression by genetic imprinting (GO:0006349);	2
Biological Process: regulation of gene expression, epigenetic (GO:0040029);	6
Biological Process: regulation of gene silencing (GO:0060968);	1
Biological Process: regulation of gibberellin biosynthetic process (GO:0010371);	1
Biological Process: regulation of glucosinolate biosynthetic process (GO:0010439);	1
Biological Process: regulation of glycolysis (GO:0006110);	1
Biological Process: regulation of growth (GO:0040008);	2
Biological Process: regulation of heart contraction (GO:0008016);	1
Biological Process: regulation of heart rate by cardiac conduction (GO:0086091);	1
Biological Process: regulation of heart rate by hormone (GO:0003064);	1
Biological Process: regulation of hemocyte differentiation (GO:0045610);	1
Biological Process: regulation of hemocyte proliferation (GO:0035206);	1
Biological Process: regulation of hormone levels (GO:0010817);	12
Biological Process: regulation of hydrogen peroxide metabolic process (GO:0010310);	24
Biological Process: regulation of hydrolase activity (GO:0051336);	1
Biological Process: regulation of inflammatory response (GO:0050727);	1
Biological Process: regulation of innate immune response (GO:0045088);	1
Biological Process: regulation of insulin receptor signaling pathway (GO:0046626);	1
Biological Process: regulation of intracellular pH (GO:0051453);	2
Biological Process: regulation of intracellular protein kinase cascade (GO:0010627);	1
Biological Process: regulation of ion transport (GO:0043269);	1
Biological Process: regulation of JAK-STAT cascade (GO:0046425);	1
Biological Process: regulation of lipid metabolic process (GO:0019216);	9
Biological Process: regulation of localization (GO:0032879);	2
Biological Process: regulation of long-term neuronal synaptic plasticity (GO:0048169);	1
Biological Process: regulation of macromolecule metabolic process (GO:0060255);	5
Biological Process: regulation of MAPK cascade (GO:0043408);	1
Biological Process: regulation of meiosis (GO:0040020);	1
Biological Process: regulation of membrane potential (GO:0042391);	2
Biological Process: regulation of membrane repolarization (GO:0060306);	1
Biological Process: regulation of meristem growth (GO:0010075);	19
Biological Process: regulation of meristem structural organization (GO:0009934);	2
Biological Process: regulation of metabolic process (GO:0019222);	3
Biological Process: regulation of microtubule-based process (GO:0032886);	2
Biological Process: regulation of mitosis (GO:0007088);	3
Biological Process: regulation of mitotic cell cycle (GO:0007346);	3
Biological Process: regulation of multicellular organism growth (GO:0040014);	1
Biological Process: regulation of multicellular organismal development (GO:2000026);	1
Biological Process: regulation of multicellular organismal process (GO:0051239);	3
Biological Process: regulation of multi-organism process (GO:0043900);	12
Biological Process: regulation of nervous system development (GO:0051960);	1
Biological Process: regulation of neuron apoptotic process (GO:0043523);	1
Biological Process: regulation of neuronal synaptic plasticity (GO:0048168);	2
Biological Process: regulation of NF-kappaB import into nucleus (GO:0042345);	1
Biological Process: regulation of nitric oxide metabolic process (GO:0080164);	3
Biological Process: regulation of nitric-oxide synthase activity (GO:0050999);	3
Biological Process: regulation of nuclear mRNA splicing, via spliceosome (GO:0048024);	2
Biological Process: regulation of nucleobase-containing compound metabolic process (GO:0019219);	5
Biological Process: regulation of organ morphogenesis (GO:2000027);	2
Biological Process: regulation of peptide transport (GO:0090087);	1
Biological Process: regulation of pH (GO:0006885);	1
Biological Process: regulation of phosphorylation (GO:0042325);	1
Biological Process: regulation of photomorphogenesis (GO:0010099);	5
Biological Process: regulation of photoperiodism, flowering (GO:2000028);	2
Biological Process: regulation of photorespiration (GO:0080093);	1
Biological Process: regulation of photosynthesis (GO:0010109);	2
Biological Process: regulation of plant-type hypersensitive response (GO:0010363);	47
Biological Process: regulation of pole plasm oskar mRNA localization (GO:0007317);	1
Biological Process: regulation of pollen tube growth (GO:0080092);	2
Biological Process: regulation of potassium ion transmembrane transporter activity (GO:1901016);	1
Biological Process: regulation of primary metabolic process (GO:0080090);	9
Biological Process: regulation of programmed cell death (GO:0043067);	4
Biological Process: regulation of protein dephosphorylation (GO:0035304);	32
Biological Process: regulation of protein folding in endoplasmic reticulum (GO:0060904);	1
Biological Process: regulation of protein homodimerization activity (GO:0043496);	1
Biological Process: regulation of protein import into nucleus, translocation (GO:0033158);	1
Biological Process: regulation of protein localization (GO:0032880);	14
Biological Process: regulation of protein metabolic process (GO:0051246);	1
Biological Process: regulation of protein phosphorylation (GO:0001932);	2
Biological Process: regulation of protein stability (GO:0031647);	1
Biological Process: regulation of protein targeting to vacuolar membrane (GO:1900483);	1
Biological Process: regulation of protein transport (GO:0051223);	1
Biological Process: regulation of protein ubiquitination (GO:0031396);	1
Biological Process: regulation of protein ubiquitination involved in ubiquitin-dependent protein catabolic process (GO:2000058);	1
Biological Process: regulation of proteolysis (GO:0030162);	1
Biological Process: regulation of proton transport (GO:0010155);	22
Biological Process: regulation of R7 cell differentiation (GO:0045676);	1
Biological Process: regulation of Rac protein signal transduction (GO:0035020);	1
Biological Process: regulation of reactive oxygen species metabolic process (GO:2000377);	5
Biological Process: regulation of receptor activity (GO:0010469);	1
Biological Process: regulation of release of sequestered calcium ion into cytosol (GO:0051279);	1
Biological Process: regulation of release of sequestered calcium ion into cytosol by sarcoplasmic reticulum (GO:0010880);	2
Biological Process: regulation of reproductive process (GO:2000241);	1
Biological Process: regulation of response to red or far red light (GO:2000030);	2
Biological Process: regulation of response to stimulus (GO:0048583);	1
Biological Process: regulation of response to stress (GO:0080134);	1
Biological Process: regulation of RNA metabolic process (GO:0051252);	1
Biological Process: regulation of RNA splicing (GO:0043484);	3
Biological Process: regulation of root development (GO:2000280);	2
Biological Process: regulation of root morphogenesis (GO:2000067);	1
Biological Process: regulation of salicylic acid metabolic process (GO:0010337);	1
Biological Process: regulation of secondary shoot formation (GO:2000032);	1
Biological Process: regulation of seed germination (GO:0010029);	2
Biological Process: regulation of seed maturation (GO:2000034);	1
Biological Process: regulation of shoot development (GO:0048831);	1
Biological Process: regulation of signal transduction (GO:0009966);	1
Biological Process: regulation of skeletal muscle fiber development (GO:0048742);	1
Biological Process: regulation of small GTPase mediated signal transduction (GO:0051056);	1
Biological Process: regulation of stem cell proliferation (GO:0072091);	1
Biological Process: regulation of stomatal closure (GO:0090333);	2
Biological Process: regulation of stomatal movement (GO:0010119);	14
Biological Process: regulation of striated muscle contraction (GO:0006942);	1
Biological Process: regulation of sulfur metabolic process (GO:0042762);	1
Biological Process: regulation of superoxide metabolic process (GO:0090322);	1
Biological Process: regulation of symbiosis, encompassing mutualism through parasitism (GO:0043903);	2
Biological Process: regulation of telomere maintenance (GO:0032204);	1
Biological Process: regulation of telomere maintenance via telomerase (GO:0032210);	1
Biological Process: regulation of timing of organ formation (GO:0048504);	1
Biological Process: regulation of timing of transition from vegetative to reproductive phase (GO:0048510);	5
Biological Process: regulation of transcription from RNA polymerase II promoter (GO:0006357);	3
Biological Process: regulation of transcription from RNA polymerase II promoter in response to hypoxia (GO:0061418);	2
Biological Process: regulation of transcription, DNA-dependent (GO:0006355);	33
Biological Process: regulation of translation (GO:0006417);	9
Biological Process: regulation of translational fidelity (GO:0006450);	1
Biological Process: regulation of translational initiation (GO:0006446);	5
Biological Process: regulation of translational termination (GO:0006449);	1
Biological Process: regulation of transport (GO:0051049);	7
Biological Process: regulation of tube length, open tracheal system (GO:0035159);	1
Biological Process: regulation of unidimensional cell growth (GO:0051510);	10
Biological Process: regulation of vegetative phase change (GO:0010321);	1
Biological Process: regulation of Wnt receptor signaling pathway (GO:0030111);	1
Biological Process: release of cytochrome c from mitochondria (GO:0001836);	1
Biological Process: release of seed from dormancy (GO:0048838);	1
Biological Process: removal of superoxide radicals (GO:0019430);	4
Biological Process: renal system development (GO:0072001);	1
Biological Process: reproduction (GO:0000003);	29
Biological Process: reproductive process (GO:0022414);	2
Biological Process: reproductive structure development (GO:0048608);	4
Biological Process: respiratory burst (GO:0045730);	1
Biological Process: respiratory burst involved in defense response (GO:0002679);	5
Biological Process: respiratory electron transport chain (GO:0022904);	8
Biological Process: respiratory system development (GO:0060541);	1
Biological Process: respiratory system process (GO:0003016);	1
Biological Process: response to abiotic stimulus (GO:0009628);	20
Biological Process: response to abscisic acid stimulus (GO:0009737);	59
Biological Process: response to absence of light (GO:0009646);	2
Biological Process: response to acid (GO:0001101);	1
Biological Process: response to activity (GO:0014823);	1
Biological Process: response to alcohol (GO:0097305);	1
Biological Process: response to aluminum ion (GO:0010044);	1
Biological Process: response to ammonium ion (GO:0060359);	2
Biological Process: response to anoxia (GO:0034059);	2
Biological Process: response to antibiotic (GO:0046677);	2
Biological Process: response to arsenic-containing substance (GO:0046685);	17
Biological Process: response to auxin stimulus (GO:0009733);	31
Biological Process: response to bacterium (GO:0009617);	14
Biological Process: response to biotic stimulus (GO:0009607);	3
Biological Process: response to blue light (GO:0009637);	32
Biological Process: response to brassinosteroid stimulus (GO:0009741);	6
Biological Process: response to cadmium ion (GO:0046686);	187
Biological Process: response to calcium ion (GO:0051592);	2
Biological Process: response to carbohydrate stimulus (GO:0009743);	4
Biological Process: response to carbon dioxide (GO:0010037);	4
Biological Process: response to chemical stimulus (GO:0042221);	9
Biological Process: response to chitin (GO:0010200);	30
Biological Process: response to chlorate (GO:0010157);	1
Biological Process: response to cold (GO:0009409);	111
Biological Process: response to copper ion (GO:0046688);	11
Biological Process: response to cycloheximide (GO:0046898);	1
Biological Process: response to cyclopentenone (GO:0010583);	13
Biological Process: response to cytokine stimulus (GO:0034097);	2
Biological Process: response to cytokinin stimulus (GO:0009735);	6
Biological Process: response to desiccation (GO:0009269);	18
Biological Process: response to dietary excess (GO:0002021);	1
Biological Process: response to DNA damage stimulus (GO:0006974);	2
Biological Process: response to drug (GO:0042493);	5
Biological Process: response to endogenous stimulus (GO:0009719);	2
Biological Process: response to endoplasmic reticulum stress (GO:0034976);	31
Biological Process: response to estradiol stimulus (GO:0032355);	3
Biological Process: response to ethanol (GO:0045471);	5
Biological Process: response to ethylene stimulus (GO:0009723);	20
Biological Process: response to external stimulus (GO:0009605);	3
Biological Process: response to extracellular stimulus (GO:0009991);	2
Biological Process: response to far red light (GO:0010218);	36
Biological Process: response to fatty acid (GO:0070542);	1
Biological Process: response to flooding (GO:0009413);	2
Biological Process: response to food (GO:0032094);	1
Biological Process: response to freezing (GO:0050826);	4
Biological Process: response to fructose stimulus (GO:0009750);	45
Biological Process: response to fungus (GO:0009620);	9
Biological Process: response to gamma radiation (GO:0010332);	1
Biological Process: response to gibberellin stimulus (GO:0009739);	8
Biological Process: response to glucose stimulus (GO:0009749);	26
Biological Process: response to gravity (GO:0009629);	1
Biological Process: response to growth hormone stimulus (GO:0060416);	1
Biological Process: response to heat (GO:0009408);	43
Biological Process: response to herbicide (GO:0009635);	2
Biological Process: response to herbivore (GO:0080027);	3
Biological Process: response to high light intensity (GO:0009644);	50
Biological Process: response to histidine (GO:0080052);	1
Biological Process: response to hormone stimulus (GO:0009725);	10
Biological Process: response to hydrogen peroxide (GO:0042542);	38
Biological Process: response to hyperoxia (GO:0055093);	2
Biological Process: response to hypoxia (GO:0001666);	13
Biological Process: response to inorganic substance (GO:0010035);	9
Biological Process: response to insect (GO:0009625);	2
Biological Process: response to interferon-gamma (GO:0034341);	1
Biological Process: response to ionizing radiation (GO:0010212);	2
Biological Process: response to iron ion (GO:0010039);	6
Biological Process: response to iron(II) ion (GO:0010040);	1
Biological Process: response to jasmonic acid stimulus (GO:0009753);	23
Biological Process: response to jasmonic acid stimulus involved in jasmonic acid and ethylene-dependent systemic resistance (GO:0032260);	1
Biological Process: response to karrikin (GO:0080167);	46
Biological Process: response to leucine (GO:0043201);	1
Biological Process: response to light intensity (GO:0009642);	1
Biological Process: response to light stimulus (GO:0009416);	19
Biological Process: response to lipid (GO:0033993);	2
Biological Process: response to lipid hydroperoxide (GO:0006982);	1
Biological Process: response to lipopolysaccharide (GO:0032496);	3
Biological Process: response to lithium ion (GO:0010226);	3
Biological Process: response to low fluence blue light stimulus by blue low-fluence system (GO:0010244);	1
Biological Process: response to low light intensity stimulus (GO:0009645);	2
Biological Process: response to manganese ion (GO:0010042);	1
Biological Process: response to mannitol stimulus (GO:0010555);	1
Biological Process: response to mechanical stimulus (GO:0009612);	14
Biological Process: response to metal ion (GO:0010038);	3
Biological Process: response to microbial phytotoxin (GO:0010188);	2
Biological Process: response to misfolded protein (GO:0051788);	35
Biological Process: response to molecule of bacterial origin (GO:0002237);	2
Biological Process: response to molecule of fungal origin (GO:0002238);	2
Biological Process: response to nematode (GO:0009624);	14
Biological Process: response to nicotine (GO:0035094);	2
Biological Process: response to nitrate (GO:0010167);	16
Biological Process: response to nitrosative stress (GO:0051409);	1
Biological Process: response to non-ionic osmotic stress (GO:0010335);	1
Biological Process: response to nutrient (GO:0007584);	1
Biological Process: response to organic substance (GO:0010033);	15
Biological Process: response to osmotic stress (GO:0006970);	17
Biological Process: response to other organism (GO:0051707);	16
Biological Process: response to oxidative stress (GO:0006979);	33
Biological Process: response to oxygen levels (GO:0070482);	1
Biological Process: response to ozone (GO:0010193);	6
Biological Process: response to peptide hormone stimulus (GO:0043434);	1
Biological Process: response to phenylalanine (GO:0080053);	1
Biological Process: response to progesterone stimulus (GO:0032570);	2
Biological Process: response to radiation (GO:0009314);	1
Biological Process: response to reactive oxygen species (GO:0000302);	7
Biological Process: response to red light (GO:0010114);	40
Biological Process: response to red or far red light (GO:0009639);	9
Biological Process: response to redox state (GO:0051775);	3
Biological Process: response to retinoic acid (GO:0032526);	1
Biological Process: response to salicylic acid stimulus (GO:0009751);	12
Biological Process: response to salt stress (GO:0009651);	157
Biological Process: response to starvation (GO:0042594);	1
Biological Process: response to steroid hormone stimulus (GO:0048545);	2
Biological Process: response to stimulus (GO:0050896);	26
Biological Process: response to stress (GO:0006950);	36
Biological Process: response to sucrose stimulus (GO:0009744);	50
Biological Process: response to superoxide (GO:0000303);	5
Biological Process: response to symbiotic fungus (GO:0009610);	3
Biological Process: response to temperature stimulus (GO:0009266);	38
Biological Process: response to testosterone stimulus (GO:0033574);	3
Biological Process: response to topologically incorrect protein (GO:0035966);	1
Biological Process: response to toxin (GO:0009636);	2
Biological Process: response to trehalose-6-phosphate stimulus (GO:0080094);	1
Biological Process: response to unfolded protein (GO:0006986);	9
Biological Process: response to UV (GO:0009411);	8
Biological Process: response to UV-B (GO:0010224);	18
Biological Process: response to virus (GO:0009615);	9
Biological Process: response to vitamin B1 (GO:0010266);	1
Biological Process: response to water deprivation (GO:0009414);	73
Biological Process: response to wounding (GO:0009611);	52
Biological Process: response to xenobiotic stimulus (GO:0009410);	1
Biological Process: response to zinc ion (GO:0010043);	21
Biological Process: retinal metabolic process (GO:0042574);	1
Biological Process: retinoic acid biosynthetic process (GO:0002138);	1
Biological Process: retinoic acid metabolic process (GO:0042573);	1
Biological Process: retinoid metabolic process (GO:0001523);	1
Biological Process: retrograde protein transport, ER to cytosol (GO:0030970);	1
Biological Process: rhabdomere development (GO:0042052);	1
Biological Process: rhamnogalacturonan I side chain metabolic process (GO:0010400);	5
Biological Process: rhythmic process (GO:0048511);	1
Biological Process: ribosomal large subunit biogenesis (GO:0042273);	6
Biological Process: ribosomal protein import into nucleus (GO:0006610);	2
Biological Process: ribosomal small subunit assembly (GO:0000028);	9
Biological Process: ribosomal small subunit biogenesis (GO:0042274);	5
Biological Process: ribosomal small subunit export from nucleus (GO:0000056);	1
Biological Process: ribosome biogenesis (GO:0042254);	23
Biological Process: RNA biosynthetic process (GO:0032774);	1
Biological Process: RNA interference (GO:0016246);	2
Biological Process: RNA metabolic process (GO:0016070);	7
Biological Process: RNA methylation (GO:0001510);	54
Biological Process: RNA modification (GO:0009451);	2
Biological Process: RNA processing (GO:0006396);	7
Biological Process: RNA secondary structure unwinding (GO:0010501);	3
Biological Process: RNA splicing (GO:0008380);	8
Biological Process: RNA splicing, via endonucleolytic cleavage and ligation (GO:0000394);	5
Biological Process: RNA stabilization (GO:0043489);	1
Biological Process: RNA transport (GO:0050658);	1
Biological Process: root cap development (GO:0048829);	1
Biological Process: root development (GO:0048364);	9
Biological Process: root epidermal cell differentiation (GO:0010053);	1
Biological Process: root hair cell development (GO:0080147);	1
Biological Process: root hair cell differentiation (GO:0048765);	5
Biological Process: root hair cell tip growth (GO:0048768);	1
Biological Process: root hair elongation (GO:0048767);	49
Biological Process: root morphogenesis (GO:0010015);	7
Biological Process: root system development (GO:0022622);	1
Biological Process: rRNA export from nucleus (GO:0006407);	2
Biological Process: rRNA processing (GO:0006364);	65
Biological Process: S phase of mitotic cell cycle (GO:0000084);	1
Biological Process: S-adenosylmethioninamine biosynthetic process (GO:0006557);	1
Biological Process: S-adenosylmethionine biosynthetic process (GO:0006556);	3
Biological Process: salicin transport (GO:0042948);	1
Biological Process: salicylic acid biosynthetic process (GO:0009697);	25
Biological Process: salicylic acid catabolic process (GO:0046244);	1
Biological Process: salicylic acid mediated signaling pathway (GO:0009863);	12
Biological Process: salicylic acid metabolic process (GO:0009696);	3
Biological Process: salivary gland boundary specification (GO:0007432);	1
Biological Process: salivary gland cell autophagic cell death (GO:0035071);	1
Biological Process: SCF complex assembly (GO:0010265);	2
Biological Process: SCF-dependent proteasomal ubiquitin-dependent protein catabolic process (GO:0031146);	4
Biological Process: secondary cell wall biogenesis (GO:0009834);	9
Biological Process: secondary metabolic process (GO:0019748);	9
Biological Process: secondary metabolite biosynthetic process (GO:0044550);	2
Biological Process: secondary shoot formation (GO:0010223);	5
Biological Process: second-messenger-mediated signaling (GO:0019932);	2
Biological Process: secretion by cell (GO:0032940);	1
Biological Process: secretory granule organization (GO:0033363);	1
Biological Process: seed coat development (GO:0010214);	4
Biological Process: seed development (GO:0048316);	12
Biological Process: seed dormancy process (GO:0010162);	10
Biological Process: seed germination (GO:0009845);	8
Biological Process: seed maturation (GO:0010431);	4
Biological Process: segment polarity determination (GO:0007367);	2
Biological Process: selenium compound metabolic process (GO:0001887);	1
Biological Process: sensory perception of smell (GO:0007608);	1
Biological Process: sensory perception of sound (GO:0007605);	2
Biological Process: sepal formation (GO:0048453);	1
Biological Process: sepal vascular tissue pattern formation (GO:0080057);	1
Biological Process: sequestering of calcium ion (GO:0051208);	1
Biological Process: sequestering of zinc ion (GO:0032119);	1
Biological Process: serine family amino acid biosynthetic process (GO:0009070);	1
Biological Process: serine family amino acid metabolic process (GO:0009069);	2
Biological Process: sexual reproduction (GO:0019953);	1
Biological Process: shade avoidance (GO:0009641);	2
Biological Process: shikimate biosynthetic process (GO:0033587);	4
Biological Process: shoot development (GO:0048367);	5
Biological Process: shoot morphogenesis (GO:0010016);	2
Biological Process: short-day photoperiodism (GO:0048572);	1
Biological Process: short-day photoperiodism, flowering (GO:0048575);	1
Biological Process: signal transduction (GO:0007165);	16
Biological Process: signal transduction by p53 class mediator resulting in induction of apoptosis (GO:0072332);	1
Biological Process: silicate transport (GO:0015708);	2
Biological Process: single fertilization (GO:0007338);	1
Biological Process: singlet oxygen-mediated programmed cell death (GO:0010343);	1
Biological Process: sister chromatid cohesion (GO:0007062);	3
Biological Process: skeletal muscle tissue development (GO:0007519);	1
Biological Process: skeletal muscle tissue regeneration (GO:0043403);	1
Biological Process: skeletal myofibril assembly (GO:0014866);	1
Biological Process: skeletal system development (GO:0001501);	2
Biological Process: skin development (GO:0043588);	1
Biological Process: skotomorphogenesis (GO:0009647);	1
Biological Process: small GTPase mediated signal transduction (GO:0007264);	8
Biological Process: small molecule biosynthetic process (GO:0044283);	1
Biological Process: small molecule metabolic process (GO:0044281);	13
Biological Process: smoothened signaling pathway (GO:0007224);	3
Biological Process: snoRNA metabolic process (GO:0016074);	1
Biological Process: social behavior (GO:0035176);	1
Biological Process: sodium ion transport (GO:0006814);	1
Biological Process: somatic embryogenesis (GO:0010262);	2
Biological Process: somatic muscle development (GO:0007525);	1
Biological Process: somatic stem cell maintenance (GO:0035019);	1
Biological Process: sorbitol catabolic process (GO:0006062);	1
Biological Process: specification of floral organ identity (GO:0010093);	5
Biological Process: specification of floral organ number (GO:0048833);	1
Biological Process: specification of organ identity (GO:0010092);	1
Biological Process: specification of segmental identity, antennal segment (GO:0007383);	1
Biological Process: sperm axoneme assembly (GO:0007288);	1
Biological Process: sperm capacitation (GO:0048240);	1
Biological Process: sperm individualization (GO:0007291);	1
Biological Process: sperm motility (GO:0030317);	2
Biological Process: spermatid development (GO:0007286);	1
Biological Process: spermatogenesis (GO:0007283);	7
Biological Process: spermidine biosynthetic process (GO:0008295);	4
Biological Process: spermidine metabolic process (GO:0008216);	1
Biological Process: spermine biosynthetic process (GO:0006597);	1
Biological Process: spindle assembly (GO:0051225);	2
Biological Process: spindle assembly involved in mitosis (GO:0090307);	1
Biological Process: spliceosomal complex assembly (GO:0000245);	4
Biological Process: sporopollenin biosynthetic process (GO:0080110);	2
Biological Process: sporulation resulting in formation of a cellular spore (GO:0030435);	1
Biological Process: spread of virus in host, cell to cell (GO:0046740);	1
Biological Process: SRP-dependent cotranslational protein targeting to membrane (GO:0006614);	76
Biological Process: stamen development (GO:0048443);	5
Biological Process: stamen filament development (GO:0080086);	1
Biological Process: stamen morphogenesis (GO:0048448);	1
Biological Process: starch biosynthetic process (GO:0019252);	30
Biological Process: starch catabolic process (GO:0005983);	2
Biological Process: starch metabolic process (GO:0005982);	4
Biological Process: stem cell development (GO:0048864);	1
Biological Process: stem cell division (GO:0017145);	1
Biological Process: stem cell maintenance (GO:0019827);	1
Biological Process: steroid biosynthetic process (GO:0006694);	5
Biological Process: steroid metabolic process (GO:0008202);	1
Biological Process: sterol biosynthetic process (GO:0016126);	21
Biological Process: stomatal closure (GO:0090332);	4
Biological Process: stomatal complex morphogenesis (GO:0010103);	15
Biological Process: stomatal lineage progression (GO:0010440);	1
Biological Process: stomatal movement (GO:0010118);	3
Biological Process: striated muscle cell development (GO:0055002);	1
Biological Process: striated muscle contraction (GO:0006941);	3
Biological Process: striated muscle tissue development (GO:0014706);	1
Biological Process: suberin biosynthetic process (GO:0010345);	2
Biological Process: succinate metabolic process (GO:0006105);	1
Biological Process: sucrose biosynthetic process (GO:0005986);	5
Biological Process: sucrose metabolic process (GO:0005985);	5
Biological Process: sucrose transport (GO:0015770);	1
Biological Process: sugar mediated signaling pathway (GO:0010182);	5
Biological Process: sulfate assimilation (GO:0000103);	3
Biological Process: sulfate assimilation, phosphoadenylyl sulfate reduction by phosphoadenylyl-sulfate reductase (thioredoxin) (GO:0019379);	1
Biological Process: sulfate reduction (GO:0019419);	1
Biological Process: sulfur amino acid metabolic process (GO:0000096);	6
Biological Process: sulfur compound biosynthetic process (GO:0044272);	4
Biological Process: sulfur compound metabolic process (GO:0006790);	4
Biological Process: superior temporal gyrus development (GO:0071109);	2
Biological Process: superoxide metabolic process (GO:0006801);	2
Biological Process: surfactant homeostasis (GO:0043129);	1
Biological Process: suspensor development (GO:0010098);	1
Biological Process: synapsis (GO:0007129);	1
Biological Process: synaptic transmission (GO:0007268);	1
Biological Process: synaptic vesicle coating (GO:0016183);	1
Biological Process: synaptic vesicle endocytosis (GO:0048488);	1
Biological Process: synaptic vesicle exocytosis (GO:0016079);	1
Biological Process: synaptonemal complex organization (GO:0070193);	1
Biological Process: syncytiotrophoblast cell differentiation involved in labyrinthine layer development (GO:0060715);	1
Biological Process: syncytium formation (GO:0006949);	3
Biological Process: system development (GO:0048731);	10
Biological Process: system process (GO:0003008);	1
Biological Process: systemic acquired resistance (GO:0009627);	22
Biological Process: systemic acquired resistance, salicylic acid mediated signaling pathway (GO:0009862);	29
[truncated: 1,393 more rows]

## Sheet: Additional file 13e
Additional file 13e. Swissprot and Nr annotations of 43 unigenes categorized into response to heat term.The putative HSPs are highlighted in yellow.
	Swissprot_annotation	nr_annotation
comp19571_c0	17.3 kDa class II heat shock protein OS=Solanum peruvianum PE=1 SV=1	PREDICTED: 17.9 kDa class II heat shock protein [Vitis vinifera]
comp20231_c0	Heat shock 70 kDa protein 15 OS=Arabidopsis thaliana GN=HSP70-15 PE=2 SV=1	PREDICTED: heat shock 70 kDa protein 15-like [Solanum lycopersicum]
comp30262_c0	Luminal-binding protein 3 (Fragment) OS=Nicotiana tabacum GN=BIP3 PE=2 SV=1	RecName: Full=Luminal-binding protein 3; Short=BiP 3; AltName: Full=78 kDa glucose-regulated protein homolog 3; Short=GRP-78-3
comp30262_c2	Luminal-binding protein OS=Spinacia oleracea GN=HSC70 PE=2 SV=1	RecName: Full=Luminal-binding protein; Short=BiP; AltName: Full=78 kDa glucose-regulated protein homolog; Short=GRP-78; Flags: Precursor
comp31692_c0	Heat shock 70 kDa protein 6, chloroplastic OS=Arabidopsis thaliana GN=HSP70-6 PE=1 SV=1	heat shock 70 protein [Spinacia oleracea]
comp38726_c0	Heat shock protein 83 OS=Ipomoea nil GN=HSP83A PE=2 SV=1	PREDICTED: heat shock protein 83-like [Glycine max]
comp40002_c0	Heat shock protein STI OS=Glycine max GN=STI PE=1 SV=1	PREDICTED: heat shock protein STI-like [Solanum lycopersicum]
comp41538_c0	17.8 kDa class I heat shock protein OS=Daucus carota PE=3 SV=1	HSP18.1A [Citrullus lanatus]
comp41797_c1	17.4 kDa class I heat shock protein OS=Arabidopsis thaliana GN=HSP17.4A PE=2 SV=2	HSP20-like chaperones superfamily protein [Theobroma cacao]
comp41925_c0	16.9 kDa class I heat shock protein 2 OS=Oryza sativa subsp. japonica GN=HSP16.9B PE=2 SV=1	HSP20-like chaperones superfamily protein [Theobroma cacao]
comp42053_c0	Heat shock protein 83 OS=Ipomoea nil GN=HSP83A PE=2 SV=1	hypothetical protein PRUPE_ppa001590mg [Prunus persica]
comp42214_c0	22.0 kDa class IV heat shock protein OS=Glycine max GN=HSP22.0 PE=3 SV=1	hypothetical protein PRUPE_ppa015151mg [Prunus persica]
comp19508_c0	Protein phosphatase 2C 37 OS=Arabidopsis thaliana GN=PP2CA PE=1 SV=1	protein phosphatase 2C [Nicotiana tabacum]
comp19528_c0	Multiprotein-bridging factor 1b OS=Arabidopsis thaliana GN=MBF1B PE=2 SV=1	predicted protein [Populus trichocarpa]
comp19562_c0	Chitinase-like protein 1 OS=Arabidopsis thaliana GN=CTL1 PE=1 SV=1	chitinase, putative [Ricinus communis]
comp19586_c0	DnaJ protein homolog 2 OS=Allium porrum GN=LDJ2 PE=2 SV=1	hypothetical protein PRUPE_ppa006330mg [Prunus persica]
comp19682_c0	Selenoprotein K OS=Macaca fascicularis GN=SELK PE=3 SV=3	PREDICTED: selenoprotein K-like [Solanum lycopersicum]
comp20207_c0	Protein BOBBER 1 OS=Arabidopsis thaliana GN=BOB1 PE=1 SV=1	salt tolerance protein 5 [Beta vulgaris]
comp21036_c0	RuBisCO large subunit-binding protein subunit alpha, chloroplastic OS=Pisum sativum PE=1 SV=2	PREDICTED: ruBisCO large subunit-binding protein subunit alpha, chloroplastic-like [Cicer arietinum]
comp30087_c0	Small ubiquitin-related modifier 2 OS=Arabidopsis thaliana GN=SUMO2 PE=1 SV=1	Small ubiquitin-like modifier 1, 1,SUMO1,ATSUMO1 [Theobroma cacao]
comp31491_c0	L-ascorbate peroxidase 2, cytosolic OS=Arabidopsis thaliana GN=APX2 PE=2 SV=3	PREDICTED: L-ascorbate peroxidase 2, cytosolic-like [Solanum lycopersicum]
comp35632_c0	GDP-L-galactose phosphorylase 1 OS=Arabidopsis thaliana GN=VTC2 PE=1 SV=1	PREDICTED: GDP-L-galactose phosphorylase 1 [Vitis vinifera]
comp36048_c1	Protein disulfide-isomerase OS=Ricinus communis PE=1 SV=1	PREDICTED: protein disulfide-isomerase [Vitis vinifera]
comp36081_c1	Brassinosteroid-regulated protein BRU1 OS=Glycine max PE=2 SV=1	xyloglucan endotransglucosylase/hydrolase [Diospyros kaki]
comp38211_c2	Ras-related protein RHN1 OS=Nicotiana plumbaginifolia GN=RHN1 PE=2 SV=1	PREDICTED: ras-related protein RHN1-like [Glycine max]
comp39558_c1	Nicotinamide mononucleotide adenylyltransferase 1 OS=Bos taurus GN=NMNAT1 PE=2 SV=1	unknown [Lotus japonicus]
comp40726_c1	60S ribosomal protein L9 OS=Pisum sativum GN=RPL9 PE=1 SV=1	60S ribosomal protein l9 [Cucumis melo subsp. melo]
comp41360_c0	Probable xyloglucan endotransglucosylase/hydrolase protein 23 OS=Arabidopsis thaliana GN=XTH23 PE=2 SV=1	xyloglucan endotransglucosylase [Beta vulgaris subsp. vulgaris]
comp41791_c1	Inositol-3-phosphate synthase OS=Sesamum indicum PE=2 SV=1	myo-inositol-1-phosphate synthase [Suaeda salsa]
comp41792_c0	Glyceraldehyde-3-phosphate dehydrogenase OS=Atriplex nummularia PE=2 SV=1	RecName: Full=Glyceraldehyde-3-phosphate dehydrogenase; Short=GAPDH
comp41839_c0	L-ascorbate peroxidase, cytosolic OS=Pisum sativum GN=APX1 PE=1 SV=2	ascorbate peroxidase [Spinacia oleracea]
comp41867_c0	ATP-dependent zinc metalloprotease FTSH 2, chloroplastic OS=Arabidopsis thaliana GN=FTSH2 PE=1 SV=1	PREDICTED: ATP-dependent zinc metalloprotease FTSH 2, chloroplastic-like [Vitis vinifera]
comp41880_c0	--	hypothetical protein ARALYDRAFT_904624 [Arabidopsis lyrata subsp. lyrata]
comp41899_c0	Galactinol synthase 1 OS=Arabidopsis thaliana GN=GOLS1 PE=1 SV=1	PREDICTED: glycogenin-1-like [Glycine max]
comp41968_c0	Calreticulin OS=Beta vulgaris PE=2 SV=1	RecName: Full=Calreticulin; Flags: Precursor
comp41997_c0	DnaJ protein homolog ANJ1 OS=Atriplex nummularia PE=2 SV=1	RecName: Full=DnaJ protein homolog ANJ1; Flags: Precursor
comp42049_c0	Probable xyloglucan endotransglucosylase/hydrolase protein 6 OS=Arabidopsis thaliana GN=XTH6 PE=2 SV=2	xyloglucan endotransglycosylase/hydrolase precursor XTH-36 [Populus tremula x Populus tremuloides]
comp42054_c0	Small ubiquitin-related modifier 1 OS=Arabidopsis thaliana GN=SUMO1 PE=1 SV=2	hypothetical protein PRUPE_ppa012976mg [Prunus persica]
comp42125_c0	Putative glycine-rich cell wall structural protein 1 OS=Oryza sativa subsp. indica GN=GRP-1 PE=4 SV=1	conserved hypothetical protein [Ricinus communis]
comp42160_c0	Multiprotein-bridging factor 1c OS=Arabidopsis thaliana GN=MBF1C PE=1 SV=1	predicted protein [Populus trichocarpa]
comp42175_c0	Zeaxanthin epoxidase, chloroplastic OS=Nicotiana plumbaginifolia GN=ABA2 PE=1 SV=1	predicted protein [Populus trichocarpa]
comp42195_c0	Calcyclin-binding protein OS=Mus musculus GN=Cacybp PE=1 SV=1	SGS domain-containing protein isoform 1 [Theobroma cacao]
comp42413_c0	--	conserved hypothetical protein [Ricinus communis]

## Sheet: Additional file 13f
Additional file 13f. Summary of 33 putative HSP unigenes with RBH in Arabidopsis.The HSP genes list and subcellular location are derived from Finka et al. (2011). The twelve unigenes include into the top 1000 accumulated unigenes are showed with red font and seven unigene assigned into response to heat term are highlighted in purple.
	Query_id	Presumed subcellular location	Query_length	Query_start	Query_end	Subject_id	Subject_length	Subject_start	Subject_end	Identity	Positive	Gap	Align_length	Score	E_value	Annotation
Small HSPs	AT1G06460	Peroxisome	285	4	285	comp36488_c0	1450	177	992	0.35	0.52	0.03	293	165	1e-47	| Symbols: ACD32.1, ACD31.2 | ACD32.1 (ALPHA-CRYSTALLIN DOMAIN 32.1) | chr1:1967308-1969414 REVERSE	--
	AT1G52560	Mitochondrion	232	1	231	comp20043_c0	1124	132	851	0.45	0.59	0.06	248	169	1e-50	| Symbols: | 26.5 kDa class I small heat shock protein-like (HSP26.5-P) | chr1:19574783-19575766 REVERSE	--
	AT1G54400	Cytosol	183	10	181	comp32782_c0	886	169	747	0.35	0.48	0.11	195	101	4e-26	| Symbols: | FUNCTIONS IN: molecular_function unknown; INVOLVED IN: response to heat; LOCATED IN: cellular_component unknown; CONTAINS InterPro DOMAIN/s: HSP20-like chaperone (InterPro:IPR008978); BEST Arabidopsis thaliana protein match is: heat shock family protein (TAIR:AT2G27140.1); Has 35 Blast hits to 35 proteins in 11 species: Archae - 0; Bacteria - 0; Metazoa - 0; Fungi - 0; Plants - 35; V…	--
	AT1G54840	Cytosol	349	173	343	comp81796_c0	1388	655	176	0.49	0.63	0.01	173	152	7e-42	| Symbols: | FUNCTIONS IN: molecular_function unknown; INVOLVED IN: biological_process unknown; LOCATED IN: cellular_component unknown; EXPRESSED IN: 10 plant structures; EXPRESSED DURING: 6 growth stages; CONTAINS InterPro DOMAIN/s: Heat shock protein Hsp20 (InterPro:IPR002068), HSP20-like chaperone (InterPro:IPR008978); BEST Arabidopsis thaliana protein match is: unknown protein (TAIR:AT1G54850…	--
	AT1G76440	Cytosol	143	2	135	comp19788_c0	1050	763	365	0.52	0.68	0.01	136	135	4e-39	| Symbols: | FUNCTIONS IN: molecular_function unknown; INVOLVED IN: biological_process unknown; LOCATED IN: cellular_component unknown; CONTAINS InterPro DOMAIN/s: Heat shock protein Hsp20 (InterPro:IPR002068), HSP20-like chaperone (InterPro:IPR008978); BEST Arabidopsis thaliana protein match is: unknown protein (TAIR:AT1G20870.1); Has 32 Blast hits to 32 proteins in 6 species: Archae - 0; Bacter…	--
	AT1G76770	Cytosol	244	1	242	comp20245_c0	1029	819	16	0.37	0.56	0.1	271	132	1e-36	| Symbols: | heat shock protein-related | chr1:28813569-28814378 FORWARD	--
	AT2G27140	Cytosol	224	8	224	comp29151_c0	1045	180	797	0.34	0.52	0.03	225	124	1e-33	| Symbols: | heat shock family protein | chr2:11598496-11599264 REVERSE	--
	AT2G29500	Cytosol	153	1	152	comp19510_c0	760	648	181	0.73	0.83	0.02	156	211	5e-70	| Symbols: | 17.6 kDa class I small heat shock protein (HSP17.6B-CI) | chr2:12633279-12633740 REVERSE	--
	AT3G22530	Cytosol	198	59	198	comp33622_c0	1261	623	189	0.47	0.64	0.04	146	129	2e-35	| Symbols: | unknown protein | chr3:7977774-7978370 REVERSE	--
	AT3G46230	Cytosol	156	1	155	comp41797_c1	888	181	651	0.73	0.87	0.01	157	226	3e-75	| Symbols: ATHSP17.4, HSP17.4 | ATHSP17.4 | chr3:16984263-16984733 REVERSE	--
	AT4G10250	Endoplasmic reticulum	195	34	192	comp42214_c0	880	211	696	0.67	0.82	0.01	162	228	3e-75	| Symbols: ATHSP22.0 | ATHSP22.0 | chr4:6370537-6371124 FORWARD	--
	AT4G14830	Cytosol	152	1	129	comp37369_c0	1496	181	570	0.51	0.63	0.03	133	124	9e-34	| Symbols: | unknown protein | chr4:8510983-8511441 FORWARD	--
	AT4G25200	Mitochondrion	210	105	210	comp17632_c0	1054	658	326	0.43	0.69	0.04	111	94.4	8e-23	| Symbols: ATHSP23.6-MITO | ATHSP23.6-MITO (MITOCHONDRION-LOCALIZED SMALL HEAT SHOCK PROTEIN 23.6) | chr4:12917089-12917858 FORWARD	--
	AT4G27670	Chloroplast	227	7	227	comp52027_c0	1685	1614	997	0.39	0.57	0.09	244	142	3e-39	| Symbols: HSP21 | HSP21 (HEAT SHOCK PROTEIN 21) | chr4:13819048-13819895 REVERSE	--
	AT5G04890	Cytosol	366	2	107	comp38960_c0	1156	93	407	0.41	0.61	0	106	88.2	3e-19	| Symbols: RTM2 | RTM2 (RESTRICTED TEV MOVEMENT 2) | chr5:1427217-1428390 FORWARD	--
	AT5G12020	Cytosol	155	7	155	comp19571_c0	978	667	206	0.63	0.79	0.03	155	169	1e-52	| Symbols: HSP17.6II | HSP17.6II (17.6 KDA CLASS II HEAT SHOCK PROTEIN) | chr5:3882409-3882876 REVERSE	--
	AT5G54660	Cytosol	192	5	184	comp38904_c0	2234	1967	1449	0.51	0.73	0	180	196	5e-59	| Symbols: | heat shock protein-related | chr5:22203950-22204986 FORWARD	--
	AT5G59720	Cytosol	161	1	160	comp41538_c0	1008	696	214	0.78	0.86	0	161	238	4e-79	| Symbols: HSP18.2 | HSP18.2 (heat shock protein 18.2) | chr5:24062632-24063117 FORWARD	--
HSP110s	AT1G11660	Cytosol	773	1	773	comp41272_c0	4417	4056	1720	0.57	0.73	0.01	783	903	0	| Symbols: | heat shock protein, putative | chr1:3921056-3924347 FORWARD	--
	AT1G79920	Cytosol	831	1	826	comp20231_c0	3235	217	2736	0.74	0.84	0.02	849	1290	0	| Symbols: | ATP binding | chr1:30058935-30062224 REVERSE	--
	AT4G16660	Endoplasmic reticulum	867	8	863	comp20462_c0	3211	3091	485	0.65	0.82	0.02	874	1182	0	| Symbols: | heat shock protein 70, putative / HSP70, putative | chr4:9377225-9381232 FORWARD	--
HSP100s	AT1G74310	Cytosol	911	1	910	comp30253_c0	3127	127	2850	0.84	0.93	0	912	1568	0	| Symbols: ATHSP101, HSP101, HOT1 | ATHSP101 (ARABIDOPSIS THALIANA HEAT SHOCK PROTEIN 101); ATP binding / ATPase/ nucleoside-triphosphatase/ nucleotide binding / protein binding | chr1:27936715-27939862 REVERSE	--
	AT2G25140	Cytosol	964	43	964	comp36517_c1	4773	1738	4563	0.78	0.86	0.02	946	1481	0	| Symbols: HSP98.7, CLPB-M, CLPB4 | CLPB4 (CASEIN LYTIC PROTEINASE B4); ATP binding / ATPase/ nucleoside-triphosphatase/ nucleotide binding / protein binding | chr2:10697877-10701998 REVERSE	--
	AT5G15450	Chloroplast	968	1	964	comp33667_c0	3549	237	3152	0.83	0.9	0.01	976	1617	0	| Symbols: APG6, CLPB3, CLPB-P | CLPB3 (CASEIN LYTIC PROTEINASE B3); ATP binding / ATPase/ nucleoside-triphosphatase/ nucleotide binding / protein binding | chr5:5014399-5018255 REVERSE	--
	AT5G50920	Cytosol	929	3	921	comp41893_c0	3407	298	3054	0.88	0.93	0	920	1606	0	| Symbols: CLPC, ATHSP93-V, HSP93-V, DCA1, CLPC1 | CLPC1; ATP binding / ATP-dependent peptidase/ ATPase | chr5:20715710-20719800 REVERSE	--
HSP90s	AT2G04030	Chloroplast	780	1	780	comp42053_c0	2854	179	2551	0.8	0.88	0.01	795	1263	0	| Symbols: CR88, EMB1956, HSP90.5 | CR88; ATP binding | chr2:1281983-1285909 FORWARD	--
	AT3G07770	Mitochondrion	799	1	799	comp22433_c0	3034	173	2524	0.74	0.85	0	801	1175	0	| Symbols: | ATP binding | chr3:2479611-2483970 FORWARD	--
	AT4G24190	Endoplasmic reticulum	823	20	774	comp19523_c0	2931	2757	490	0.85	0.93	0	757	1295	0	| Symbols: SHD, HSP90.7 | SHD (SHEPHERD); ATP binding / unfolded protein binding | chr4:12551902-12555851 REVERSE	--
	AT5G56030	Cytosol	699	1	699	comp19665_c0	2426	2305	215	0.92	0.96	0	699	1187	0	| Symbols: HSP81-2, ERD8, HSP90.2 | HSP81-2 (HEAT SHOCK PROTEIN 81-2); ATP binding | chr5:22686923-22689433 FORWARD	--
HSP70s	AT2G32120	Cytosol	563	1	562	comp42608_c0	2476	315	2024	0.71	0.87	0.01	573	877	0	| Symbols: HSP70T-2 | HSP70T-2 (HEAT-SHOCK PROTEIN 70T-2); ATP binding | chr2:13651720-13653411 REVERSE	--
	AT4G24280	Chloroplast	718	1	718	comp31692_c0	2536	2398	266	0.85	0.9	0	722	1174	0	| Symbols: cpHsc70-1 | cpHsc70-1 (chloroplast heat shock protein 70-1); ATP binding | chr4:12590094-12593437 FORWARD	--
	AT5G02500	Cytosol	651	1	651	comp40565_c0	2674	235	2175	0.92	0.95	0	651	1222	0	| Symbols: HSC70-1, HSP70-1, AT-HSC70-1, HSC70 | HSC70-1 (HEAT SHOCK COGNATE PROTEIN 70-1); ATP binding | chr5:554055-556334 REVERSE	--
	AT5G09590	Mitochondrion	682	4	682	comp19691_c0	2514	2371	344	0.83	0.9	0	679	1138	0	| Symbols: MTHSC70-2, HSC70-5 | MTHSC70-2 (MITOCHONDRIAL HSP70 2); ATP binding | chr5:2975721-2978508 FORWARD	--

## Sheet: Additional file 13g
Additional file 13g. Summary of 12 putative HSF unigenes with RBH in Arabidopsis.
			Identity	Positive	Gap	E_value
At1g32330	HSFA1d	comp26937_c0	0.54	0.66	0.09	1e-149
At1g67970	HSFA8a	comp58870_c0	0.46	0.6	0.05	3e-91
At2g26150	HSFA2a	comp37882_c0	0.52	0.68	0.08	1e-125
At2g41690	HSFB3a	comp33654_c3	0.55	0.66	0	6e-72
At3g22830	HSFA6b	comp32893_c0	0.52	0.68	0.02	1e-128
At3g24520	HSFC1a	comp19143_c0	0.46	0.6	0.03	1e-87
At4g11660	HSFB2b	comp21221_c0	0.55	0.66	0.06	1e-105
At4g13980	HSFA5a	comp37366_c0	0.49	0.65	0.06	1e-152
At4g18880	HSFA4a	comp23078_c0	0.51	0.64	0.05	1e-120
At4g36990	HSFB1a	comp42695_c0	0.55	0.69	0.04	2e-76
At5g16820	HSFA1b	comp41082_c0	0.51	0.67	0.05	1e-131
At5g62020	HSFB2a	comp32642_c0	0.47	0.63	0.11	8e-84

## Sheet: Additional file 13h
Additional file 13h. Summary of possible heat stress-related and -specific genes in sand rice transcriptome. The Arabidopsis genes information was derived from Ma et al. (2014a,2014b)
Query_id	Query_length	Query_start	Query_end	Subject_id	Subject_length	Subject_start	Subject_end	Identity	Positive	Gap	Align_length	Score	E_value	Annotation
AT1G02120	598	37	597	comp34216_c0	2650	257	2119	0.47	0.61	0.12	639	534	0	| Symbols: VAD1 | VAD1 (VASCULAR ASSOCIATED DEATH1) | chr1:395761-399720 FORWARD	--
AT1G04170	465	1	465	comp20350_c0	2047	1774	383	0.89	0.96	0	465	876	0	| Symbols: EIF2 GAMMA | EIF2 GAMMA; translation factor, nucleic acid binding / translation initiation factor | chr1:1097423-1099702 FORWARD	--
AT1G04300	1074	1	1074	comp34371_c0	3901	213	3644	0.5	0.61	0.09	1183	884	0	| Symbols: | FUNCTIONS IN: molecular_function unknown; INVOLVED IN: biological_process unknown; EXPRESSED IN: 24 plant structures; EXPRESSED DURING: 15 growth stages; CONTAINS InterPro DOMAIN/s: TRAF-like (InterPro:IPR008974), MATH (InterPro:IPR002083), TRAF-type (InterPro:IPR013322); BEST Arabidopsis thaliana protein match is: meprin and TRAF homology domain-containing protein / MATH domain-cont…	--
AT1G07350	129	42	120	comp36531_c0	2336	324	560	0.72	0.87	0	79	126	1e-34	| Symbols: | transformer serine/arginine-rich ribonucleoprotein, putative | chr1:2258816-2259586 REVERSE	--
AT1G12410	279	1	279	comp19458_c0	1171	132	1001	0.72	0.84	0.03	290	435	1e-154	| Symbols: CLPR2, NCLPP2, CLP2 | CLP2 (CLP PROTEASE PROTEOLYTIC SUBUNIT 2); serine-type endopeptidase | chr1:4223099-4224954 FORWARD	--
AT1G12520	320	43	320	comp21407_c0	1298	1156	311	0.66	0.76	0.02	284	379	1e-131	| Symbols: ATCCS | ATCCS (COPPER CHAPERONE FOR SOD1); superoxide dismutase/ superoxide dismutase copper chaperone | chr1:4267277-4268900 REVERSE	--
AT1G12840	375	1	374	comp42754_c0	1557	1516	386	0.77	0.9	0	377	606	0	| Symbols: DET3, ATVHA-C | DET3 (DE-ETIOLATED 3); proton-transporting ATPase, rotational mechanism | chr1:4375584-4378220 FORWARD	--
AT1G15820	258	11	258	comp19565_c0	1109	911	156	0.77	0.86	0.01	253	374	1e-130	| Symbols: LHCB6, CP24 | LHCB6 (LIGHT HARVESTING COMPLEX PSII SUBUNIT 6); chlorophyll binding | chr1:5446685-5447676 REVERSE	--
AT1G25260	235	1	235	comp27382_c0	1221	1071	385	0.67	0.8	0	235	323	1e-110	| Symbols: | acidic ribosomal protein P0-related | chr1:8854163-8855766 REVERSE	--
AT1G26800	204	22	185	comp42996_c0	1210	1041	538	0.53	0.7	0.04	172	168	2e-50	| Symbols: | zinc finger (C3HC4-type RING finger) family protein | chr1:9285576-9286190 REVERSE	--
AT1G27090	420	1	420	comp32290_c0	1956	1864	500	0.49	0.62	0.09	466	330	1e-107	| Symbols: | glycine-rich protein | chr1:9404041-9406098 REVERSE	--
AT1G49320	280	49	278	comp36028_c0	1394	413	1090	0.47	0.69	0	230	235	1e-74	| Symbols: | BURP domain-containing protein | chr1:18246441-18247817 FORWARD	--
AT1G54140	183	20	65	comp41718_c0	654	653	516	0.8	0.82	0	46	82	6e-24	| Symbols: TAFII21, TAF9 | TAFII21 (TATA BINDING PROTEIN ASSOCIATED FACTOR 21KDA SUBUNIT); DNA binding / transcription initiation factor | chr1:20214076-20214869 REVERSE	--
AT1G54820	458	88	444	comp40924_c0	2868	1098	2285	0.55	0.68	0.14	418	429	1e-141	| Symbols: | protein kinase family protein | chr1:20447370-20450761 FORWARD	--
AT1G56230	752	216	751	comp17319_c0	1868	38	1678	0.5	0.67	0.03	554	531	0	| Symbols: | unknown protein | chr1:21046111-21048959 REVERSE	--
AT1G59740	591	27	573	comp33523_c0	2204	370	2034	0.74	0.84	0.02	560	844	0	| Symbols: | proton-dependent oligopeptide transport (POT) family protein | chr1:21968227-21972312 FORWARD	--
AT1G61590	424	8	409	comp37935_c0	1569	64	1287	0.7	0.81	0.01	409	588	0	| Symbols: | protein kinase, putative | chr1:22723691-22726022 REVERSE	--
AT1G65980	162	1	162	comp42045_c0	1070	172	657	0.78	0.87	0	162	268	6e-91	| Symbols: TPX1 | TPX1 (thioredoxin-dependent peroxidase 1); antioxidant/ oxidoreductase | chr1:24559524-24560753 REVERSE	--
AT1G66680	358	1	357	comp19451_c0	1383	1353	316	0.63	0.75	0.02	365	436	1e-152	| Symbols: AR401 | AR401 | chr1:24866352-24868888 REVERSE	--
AT1G67740	189	10	187	comp41832_c0	1089	888	331	0.53	0.64	0.1	199	172	9e-53	| Symbols: PSBY, YCF32 | PSBY | chr1:25394429-25394998 REVERSE	--
AT1G71950	136	16	131	comp42538_c0	912	818	477	0.52	0.75	0	117	124	1e-35	| Symbols: | identical protein binding / serine-type endopeptidase | chr1:27080453-27081573 REVERSE	--
AT1G74310	911	1	910	comp30253_c0	3127	127	2850	0.84	0.93	0	912	1568	0	| Symbols: ATHSP101, HSP101, HOT1 | ATHSP101 (ARABIDOPSIS THALIANA HEAT SHOCK PROTEIN 101); ATP binding / ATPase/ nucleoside-triphosphatase/ nucleotide binding / protein binding | chr1:27936715-27939862 REVERSE	--
AT1G74460	366	1	357	comp20051_c0	1505	1384	296	0.73	0.85	0.01	363	563	0	| Symbols: | GDSL-motif lipase/hydrolase family protein | chr1:27988150-27989765 REVERSE	--
AT1G76200	69	11	58	comp42247_c0	786	634	491	0.79	0.95	0	48	88.6	4e-23	| Symbols: | unknown protein | chr1:28593351-28593980 FORWARD	--
AT1G76690	374	11	371	comp38109_c0	1734	1346	264	0.78	0.89	0	361	616	0	| Symbols: OPR2, ATOPR2 | OPR2 | chr1:28778976-28780355 FORWARD	--
AT1G77180	613	3	609	comp28546_c0	2244	130	1908	0.72	0.82	0	611	781	0	| Symbols: | chromatin protein family | chr1:28999791-29001632 REVERSE	--
AT1G77800	1423	5	1396	comp39614_c0	5125	69	4433	0.41	0.56	0.07	1511	935	0	| Symbols: | PHD finger family protein | chr1:29253800-29260190 FORWARD	--
AT1G79730	589	129	545	comp34327_c0	3318	1499	2800	0.63	0.79	0.04	436	569	0	| Symbols: ELF7 | ELF7 (EARLY FLOWERING 7) | chr1:30000743-30003969 REVERSE	--
AT1G79920	831	1	826	comp20231_c0	3235	217	2736	0.74	0.84	0.02	849	1290	0	| Symbols: | ATP binding | chr1:30058935-30062224 REVERSE	--
AT2G05620	133	1	133	comp31609_c0	950	671	303	0.71	0.77	0	133	174	5e-55	| Symbols: PGR5 | PGR5 (proton gradient regulation 5); electron carrier | chr2:2081204-2081687 REVERSE	--
AT2G16860	298	1	298	comp27996_c0	1705	240	1166	0.7	0.84	0.03	309	447	1e-156	| Symbols: | GCIP-interacting family protein | chr2:7304139-7305959 REVERSE	--
AT2G17420	378	8	378	comp42666_c0	1649	1467	352	0.76	0.85	0.01	375	574	0	| Symbols: NTRA, ATNTRA, NTR2 | NTRA (NADPH-DEPENDENT THIOREDOXIN REDUCTASE A); thioredoxin-disulfide reductase | chr2:7564357-7566219 FORWARD	--
AT2G17840	452	11	452	comp40793_c0	2019	1687	323	0.58	0.73	0.05	467	481	1e-165	| Symbols: ERD7 | ERD7 (EARLY-RESPONSIVE TO DEHYDRATION 7) | chr2:7755923-7757798 REVERSE	--
AT2G20515	155	9	155	comp24814_c0	942	184	627	0.54	0.69	0.01	149	161	2e-49	| Symbols: | unknown protein | chr2:8839041-8839595 REVERSE	--
AT2G20560	337	1	336	comp33187_c0	1800	1521	475	0.78	0.87	0.03	349	496	1e-174	| Symbols: | DNAJ heat shock family protein | chr2:8848353-8849815 REVERSE	--
AT2G21940	304	1	293	comp34767_c0	1992	1339	455	0.53	0.68	0.01	297	306	1e-99	| Symbols: | shikimate kinase, putative | chr2:9351106-9352881 FORWARD	--
AT2G24360	411	1	411	comp42216_c0	2114	1747	515	0.76	0.84	0.01	417	642	0	| Symbols: | serine/threonine/tyrosine kinase, putative | chr2:10364742-10366075 REVERSE	--
AT2G25110	218	8	215	comp43244_c0	1271	287	907	0.8	0.88	0	208	348	1e-120	| Symbols: SDF2 | SDF2 (STROMAL CELL-DERIVED FACTOR 2-LIKE PROTEIN PRECURSOR) | chr2:10684428-10685838 FORWARD	--
AT2G25140	964	43	964	comp36517_c1	4773	1738	4563	0.78	0.86	0.02	946	1481	0	| Symbols: HSP98.7, CLPB-M, CLPB4 | CLPB4 (CASEIN LYTIC PROTEINASE B4); ATP binding / ATPase/ nucleoside-triphosphatase/ nucleotide binding / protein binding | chr2:10697877-10701998 REVERSE	--
AT2G25280	291	1	290	comp43235_c0	1330	227	1096	0.81	0.91	0	290	493	1e-176	| Symbols: | FUNCTIONS IN: molecular_function unknown; INVOLVED IN: biological_process unknown; LOCATED IN: cellular_component unknown; EXPRESSED IN: 22 plant structures; EXPRESSED DURING: 13 growth stages; CONTAINS InterPro DOMAIN/s: Mediator of ErbB2-driven cell motility (Memo), related (InterPro:IPR002737); Has 742 Blast hits to 742 proteins in 323 species: Archae - 138; Bacteria - 240; Metazo…	--
AT2G25490	628	1	626	comp19659_c2	2617	2325	412	0.58	0.76	0.02	639	717	0	| Symbols: EBF1, FBL6 | EBF1 (EIN3-BINDING F BOX PROTEIN 1); protein binding / ubiquitin-protein ligase | chr2:10848018-10850275 REVERSE	--
AT2G26150	345	1	341	comp37882_c0	2008	1801	713	0.52	0.68	0.08	373	374	1e-125	| Symbols: ATHSFA2, HSFA2 | ATHSFA2; DNA binding / transcription factor | chr2:11135856-11137217 FORWARD	--
AT2G26280	567	1	470	comp38153_c1	3370	650	2086	0.58	0.73	0.02	482	518	1e-172	| Symbols: CID7 | CID7; ATP binding / damaged DNA binding / protein binding | chr2:11188143-11190579 REVERSE	--
AT2G27230	650	284	629	comp19949_c0	4221	1771	608	0.53	0.67	0.12	395	360	1e-109	| Symbols: LHW | LHW (LONESOME HIGHWAY); protein homodimerization/ transcription activator/ transcription factor | chr2:11650895-11653840 FORWARD	--
AT2G32120	563	1	562	comp42608_c0	2476	315	2024	0.71	0.87	0.01	573	877	0	| Symbols: HSP70T-2 | HSP70T-2 (HEAT-SHOCK PROTEIN 70T-2); ATP binding | chr2:13651720-13653411 REVERSE	--
AT2G36910	1286	17	1285	comp40586_c0	4938	609	4415	0.87	0.95	0	1271	2279	0	| Symbols: ATPGP1, PGP1, ABCB1 | ABCB1 (ATP BINDING CASSETTE SUBFAMILY B1); ATPase, coupled to transmembrane movement of substances / auxin efflux transmembrane transporter/ calmodulin binding | chr2:15502162-15507050 FORWARD	--
AT2G39450	394	20	393	comp36404_c0	1966	1651	533	0.86	0.93	0	374	635	0	| Symbols: MTP11, ATMTP11 | MTP11; cation transmembrane transporter/ manganese ion transmembrane transporter/ manganese:hydrogen antiporter | chr2:16471744-16473735 REVERSE	--
AT2G40830	328	1	328	comp39513_c0	1652	1400	447	0.49	0.59	0.02	336	252	2e-79	| Symbols: RHC1A | RHC1A; protein binding / zinc ion binding | chr2:17043642-17044628 FORWARD	--
AT2G42220	234	40	234	comp18848_c0	1272	168	752	0.76	0.91	0	195	325	1e-111	| Symbols: | rhodanese-like domain-containing protein | chr2:17592105-17593305 FORWARD	--
AT2G42690	412	7	412	comp38539_c0	1783	1516	206	0.57	0.71	0.07	440	516	0	| Symbols: | lipase, putative | chr2:17776356-17777682 REVERSE	--
AT2G46240	1043	1	671	comp19559_c0	4221	3881	1905	0.28	0.43	0.09	741	206	5e-54	| Symbols: BAG6, ATBAG6 | BAG6 (BCL-2-ASSOCIATED ATHANOGENE 6); calmodulin binding / protein binding | chr2:18986586-18989827 FORWARD	--
AT3G03890	321	29	320	comp21070_c0	1326	1113	250	0.69	0.81	0	292	417	1e-145	| Symbols: | FMN binding | chr3:999667-1001996 REVERSE	--
AT3G03920	202	51	152	comp43698_c0	1051	286	591	0.86	0.97	0	102	195	2e-61	| Symbols: | Gar1 RNA-binding region family protein | chr3:1009123-1010379 REVERSE	--
AT3G03960	549	2	549	comp42997_c0	2128	114	1757	0.81	0.93	0	548	932	0	| Symbols: | chaperonin, putative | chr3:1024432-1027604 FORWARD	--
AT3G04090	240	5	227	comp19787_c0	1194	998	327	0.54	0.71	0.02	228	218	2e-69	| Symbols: SIP1;1, SIP1A | SIP1A (SMALL AND BASIC INTRINSIC PROTEIN 1A); water channel | chr3:1072340-1074031 REVERSE	--
AT3G04570	315	1	310	comp18909_c1	1362	1098	253	0.61	0.71	0.01	315	288	8e-95	| Symbols: | DNA-binding protein-related | chr3:1231221-1232168 FORWARD	--
AT3G04730	236	21	235	comp19569_c0	1395	1065	316	0.6	0.69	0.17	260	278	4e-92	| Symbols: IAA16 | IAA16; transcription factor | chr3:1288993-1290415 REVERSE	--
AT3G05000	173	1	172	comp25720_c0	1053	910	386	0.8	0.89	0.01	175	300	1e-103	| Symbols: | transport protein particle (TRAPP) component Bet3 family protein | chr3:1387444-1388697 REVERSE	--
AT3G07670	504	299	504	comp38768_c0	2198	1121	1738	0.76	0.87	0	206	314	0	| Symbols: | SET domain-containing protein | chr3:2451651-2454617 FORWARD	--
AT3G07770	799	1	799	comp22433_c0	3034	173	2524	0.74	0.85	0	801	1175	0	| Symbols: | ATP binding | chr3:2479611-2483970 FORWARD	--
AT3G08970	572	194	571	comp39185_c0	2169	1500	376	0.54	0.77	0	378	450	1e-150	| Symbols: ATERDJ3A, TMS1 | ATERDJ3A; oxidoreductase | chr3:2737589-2740265 FORWARD	--
AT3G09350	363	1	363	comp27235_c0	1678	154	1263	0.72	0.83	0.02	371	538	0	| Symbols: | armadillo/beta-catenin repeat family protein | chr3:2871216-2873109 FORWARD	--
AT3G09970	309	6	305	comp29028_c1	1233	67	966	0.69	0.85	0	300	461	1e-163	| Symbols: | calcineurin-like phosphoesterase family protein | chr3:3063813-3065337 FORWARD	--
AT3G10380	1053	1	1051	comp26931_c0	3805	3499	392	0.69	0.81	0.01	1066	1477	0	| Symbols: SEC8, ATSEC8 | SEC8 (SUBUNIT OF EXOCYST COMPLEX 8) | chr3:3219922-3228356 REVERSE	--
AT3G10920	231	1	229	comp30016_c0	1263	1090	407	0.78	0.89	0	229	380	1e-133	| Symbols: MSD1, MEE33, ATMSD1 | MSD1 (MANGANESE SUPEROXIDE DISMUTASE 1); metal ion binding / superoxide dismutase | chr3:3418015-3419581 FORWARD	--
AT3G11410	399	1	391	comp19508_c0	1704	140	1354	0.57	0.72	0.05	414	460	1e-159	| Symbols: ATPP2CA, AHG3, PP2CA | PP2CA (ARABIDOPSIS THALIANA PROTEIN PHOSPHATASE 2CA); protein binding / protein serine/threonine phosphatase | chr3:3584181-3585649 REVERSE	--
AT3G12700	461	68	460	comp21063_c0	1920	508	1707	0.43	0.57	0.02	404	310	6e-99	| Symbols: | aspartyl protease family protein | chr3:4037136-4039043 FORWARD	--
AT3G13330	1781	1	1781	comp39364_c0	7110	6868	1442	0.66	0.79	0.02	1822	2449	0	| Symbols: | binding | chr3:4319804-4330061 REVERSE	--
AT3G13860	572	1	570	comp38934_c0	3691	98	1801	0.78	0.89	0	571	913	0	| Symbols: HSP60-3A | HSP60-3A (HEAT SHOCK PROTEIN 60-3A); ATP binding / protein binding | chr3:4561704-4565133 REVERSE	--
AT3G14290	237	40	152	comp327603_c0	348	1	348	0.73	0.85	0.02	116	178	3e-57	| Symbols: PAE2 | PAE2; endopeptidase/ peptidase/ threonine-type endopeptidase | chr3:4764364-4766381 FORWARD	--
AT3G16050	314	10	304	comp37811_c0	1951	270	1154	0.68	0.82	0.01	298	425	1e-145	| Symbols: A37, ATPDX1.2, PDX1.2 | A37; protein heterodimerization | chr3:5444121-5445065 REVERSE	--
AT3G16060	684	5	684	comp45283_c0	2746	145	2178	0.69	0.78	0.02	701	925	0	| Symbols: | kinesin motor family protein | chr3:5447503-5451196 FORWARD	--
AT3G20000	309	1	309	comp44263_c0	1486	1323	394	0.69	0.81	0	311	452	1e-159	| Symbols: TOM40 | TOM40; P-P-bond-hydrolysis-driven protein transmembrane transporter/ voltage-gated anion channel | chr3:6967685-6970247 FORWARD	--
AT3G20290	545	1	545	comp34489_c0	2236	2034	400	0.81	0.9	0	546	934	0	| Symbols: ATEHD1 | ATEHD1 (EPS15 HOMOLOGY DOMAIN 1); GTP binding / GTPase/ calcium ion binding | chr3:7075057-7078655 REVERSE	--
AT3G23280	462	1	462	comp38834_c0	2194	430	1872	0.52	0.64	0.08	503	499	1e-171	| Symbols: | zinc finger (C3HC4-type RING finger) family protein / ankyrin repeat family protein | chr3:8321588-8324109 FORWARD	--
AT3G23620	314	1	310	comp44837_c0	1149	113	1045	0.67	0.84	0	311	442	1e-156	| Symbols: | brix domain-containing protein | chr3:8480147-8481873 FORWARD	--
AT3G24100	69	1	52	comp19367_c0	719	556	398	0.77	0.81	0.01	53	75.1	3e-18	| Symbols: | FUNCTIONS IN: molecular_function unknown; INVOLVED IN: biological_process unknown; LOCATED IN: cellular_component unknown; EXPRESSED IN: male gametophyte, pollen tube; EXPRESSED DURING: L mature pollen stage, M germinated pollen stage; CONTAINS InterPro DOMAIN/s: Four F5 protein (InterPro:IPR007513); BEST Arabidopsis thaliana protein match is: four F5 protein-related / 4F5 protein-re…	--
AT3G24490	333	73	327	comp38650_c0	1718	399	1154	0.47	0.67	0.03	265	208	2e-62	| Symbols: | transcription factor | chr3:8911022-8912023 FORWARD	--
AT3G24500	148	1	148	comp42160_c0	962	773	339	0.72	0.83	0	148	211	6e-69	| Symbols: MBF1C, ATMBF1C | MBF1C (MULTIPROTEIN BRIDGING FACTOR 1C); DNA binding / transcription coactivator/ transcription factor | chr3:8918755-8919201 FORWARD	--
AT3G26410	477	1	477	comp55536_c0	1746	77	1528	0.7	0.85	0.01	484	735	0	| Symbols: | methyltransferase/ nucleic acid binding | chr3:9669508-9671273 REVERSE	--
AT3G27170	780	16	775	comp41512_c0	2861	2576	297	0.76	0.87	0	761	1191	0	| Symbols: CLC-B, ATCLC-B | CLC-B (CHLORIDE CHANNEL B); anion channel/ voltage-gated chloride channel | chr3:10024147-10026921 FORWARD	--
AT3G27310	251	12	251	comp35558_c0	1470	430	1140	0.59	0.77	0	241	284	1e-93	| Symbols: PUX1 | PUX1 (PLANT UBX DOMAIN-CONTAINING PROTEIN 1) | chr3:10087360-10089077 REVERSE	--
AT3G43810	149	1	149	comp20190_c0	1243	193	639	0.98	1	0	149	298	1e-102	| Symbols: CAM7 | CAM7 (CALMODULIN 7); calcium ion binding | chr3:15664619-15666355 REVERSE	--
AT3G46630	207	80	206	comp20541_c0	1160	307	687	0.79	0.91	0	127	217	2e-69	| Symbols: | FUNCTIONS IN: molecular_function unknown; INVOLVED IN: biological_process unknown; LOCATED IN: chloroplast; EXPRESSED IN: 23 plant structures; EXPRESSED DURING: 15 growth stages; BEST Arabidopsis thaliana protein match is: defective chloroplasts and leaves protein-related / DCL protein-related (TAIR:AT1G45230.1); Has 102 Blast hits to 102 proteins in 23 species: Archae - 0; Bacteria …	--
AT3G46900	158	26	142	comp18256_c0	618	573	226	0.39	0.66	0	117	99.8	1e-26	| Symbols: COPT2 | COPT2; copper ion transmembrane transporter/ high affinity copper ion transmembrane transporter | chr3:17268887-17269363 FORWARD	--
AT3G49910	146	1	146	comp38601_c0	818	125	562	0.87	0.95	0	146	265	4e-91	| Symbols: | 60S ribosomal protein L26 (RPL26A) | chr3:18504311-18504751 FORWARD	--
AT3G51670	409	1	406	comp36424_c0	1850	1634	345	0.71	0.83	0.05	430	621	0	| Symbols: | SEC14 cytosolic factor family protein / phosphoglyceride transfer family protein | chr3:19168912-19170848 FORWARD	--
AT3G53700	754	7	754	comp32644_c0	2841	240	2516	0.63	0.81	0.01	761	1028	0	| Symbols: MEE40 | MEE40 (maternal effect embryo arrest 40) | chr3:19900303-19902567 FORWARD	--
AT3G56760	577	1	577	comp35297_c0	3063	682	2418	0.8	0.9	0	582	971	0	| Symbols: | calcium-dependent protein kinase, putative / CDPK, putative | chr3:21020661-21023756 REVERSE	--
AT3G59040	583	1	546	comp18832_c0	2285	2062	446	0.66	0.81	0	546	759	0	| Symbols: | pentatricopeptide (PPR) repeat-containing protein | chr3:21821495-21824233 REVERSE	--
AT3G60360	228	1	228	comp41481_c0	1699	487	1305	0.46	0.64	0.16	273	243	3e-77	| Symbols: EDA14, UTP11 | EDA14 (EMBRYO SAC DEVELOPMENT ARREST 14) | chr3:22312477-22314002 REVERSE	--
AT4G01210	1031	238	1024	comp39788_c1	3800	2698	287	0.58	0.73	0.02	807	983	0	| Symbols: | transferase, transferring glycosyl groups | chr4:507738-512362 REVERSE	--
AT4G01320	424	1	424	comp44271_c0	1909	93	1367	0.81	0.88	0	425	719	0	| Symbols: ATSTE24, STE24 | ATSTE24; endopeptidase/ metalloendopeptidase | chr4:545905-549002 FORWARD	--
AT4G02940	569	1	546	comp32193_c0	2385	167	1681	0.54	0.68	0	548	519	1e-176	| Symbols: | oxidoreductase, 2OG-Fe(II) oxygenase family protein | chr4:1306658-1310699 FORWARD	--
AT4G08980	317	8	309	comp18838_c0	1430	64	948	0.51	0.66	0	302	269	6e-87	| Symbols: | F-box family protein (FBW2) | chr4:5758993-5760108 FORWARD	--
AT4G11660	377	53	366	comp21221_c0	2310	1826	894	0.55	0.66	0.06	336	327	1e-105	| Symbols: AT-HSFB2B, HSFB2B | AT-HSFB2B; transcription factor/ transcription repressor | chr4:7043006-7044227 FORWARD	--
AT4G13270	215	11	213	comp46636_c0	1059	113	718	0.52	0.7	0	203	196	7e-62	| Symbols: | unknown protein | chr4:7731280-7732902 FORWARD	--
AT4G14500	433	7	433	comp36303_c0	1996	172	1482	0.64	0.78	0.02	438	577	0	| Symbols: | FUNCTIONS IN: molecular_function unknown; INVOLVED IN: biological_process unknown; LOCATED IN: cellular_component unknown; EXPRESSED IN: 24 plant structures; EXPRESSED DURING: 15 growth stages; CONTAINS InterPro DOMAIN/s: Lipid-binding START (InterPro:IPR002913); BEST Arabidopsis thaliana protein match is: unknown protein (TAIR:AT3G23080.1); Has 257 Blast hits to 256 proteins in 63 s…	--
AT4G15800	116	12	116	comp29540_c1	577	164	505	0.6	0.67	0.07	114	128	1e-38	| Symbols: RALFL33 | RALFL33 (ralf-like 33); signal transducer | chr4:8984915-8985265 FORWARD	--
AT4G17040	305	34	305	comp32446_c0	1451	1175	366	0.81	0.9	0	272	424	1e-148	| Symbols: | ATP-dependent Clp protease proteolytic subunit, putative | chr4:9586740-9589297 REVERSE	--
AT4G17570	510	138	505	comp39272_c0	4008	1899	754	0.44	0.6	0.05	389	245	1e-70	| Symbols: | zinc finger (GATA type) family protein | chr4:9784329-9786974 REVERSE	--
AT4G20360	476	64	476	comp20188_c0	1962	1566	328	0.88	0.95	0	413	751	0	| Symbols: ATRAB8D, ATRABE1B | ATRABE1B (ARABIDOPSIS RAB GTPASE HOMOLOG E1B); GTP binding / GTPase/ translation elongation factor | chr4:10990036-10991466 FORWARD	--
AT4G21320	286	1	286	comp43343_c0	1377	1212	352	0.7	0.85	0	287	441	1e-155	| Symbols: HSA32 | HSA32 (HEAT-STRESS-ASSOCIATED 32); catalytic | chr4:11340492-11341732 FORWARD	--
AT4G24280	718	1	718	comp31692_c0	2536	2398	266	0.85	0.9	0	722	1174	0	| Symbols: cpHsc70-1 | cpHsc70-1 (chloroplast heat shock protein 70-1); ATP binding | chr4:12590094-12593437 FORWARD	--
AT4G25640	488	3	486	comp19835_c0	2079	1887	442	0.7	0.82	0	485	689	0	| Symbols: | MATE efflux family protein | chr4:13076953-13078965 REVERSE	--
AT4G26780	327	1	327	comp29040_c0	1645	1509	487	0.53	0.67	0.05	345	319	1e-105	| Symbols: AR192 | AR192; adenyl-nucleotide exchange factor/ chaperone binding / protein binding / protein homodimerization | chr4:13485066-13486560 REVERSE	--
AT4G29520	306	24	223	comp29141_c1	762	639	34	0.67	0.84	0	202	291	7e-99	| Symbols: | LOCATED IN: endoplasmic reticulum, plasma membrane; EXPRESSED IN: 23 plant structures; EXPRESSED DURING: 13 growth stages; CONTAINS InterPro DOMAIN/s: Saposin B (InterPro:IPR008139); Has 120 Blast hits to 120 proteins in 43 species: Archae - 2; Bacteria - 0; Metazoa - 42; Fungi - 10; Plants - 19; Viruses - 0; Other Eukaryotes - 47 (source: NCBI BLink). | chr4:14494056-14495657 REVERSE	--
AT4G31850	1112	45	931	comp40560_c0	3994	480	3122	0.59	0.76	0	888	1096	0	| Symbols: PGR3 | PGR3 (PROTON GRADIENT REGULATION 3) | chr4:15403020-15406358 FORWARD	--
AT4G32720	433	1	431	comp20086_c0	1714	1600	203	0.53	0.66	0.09	477	441	1e-151	| Symbols: AtLa1 | AtLa1 (Arabidopsis thaliana La protein 1); RNA binding | chr4:15787313-15789683 FORWARD	--
AT4G33220	525	95	523	comp27871_c0	2426	952	2262	0.62	0.78	0.02	441	572	0	| Symbols: PME44, ATPME44 | enzyme inhibitor/ pectinesterase | chr4:16022506-16026130 FORWARD	--
AT4G33470	423	27	423	comp40486_c3	3772	1488	217	0.57	0.7	0.06	425	477	1e-157	| Symbols: hda14, ATHDA14 | hda14 (histone deacetylase 14); histone deacetylase | chr4:16102774-16105439 REVERSE	--
AT4G35760	376	129	373	comp33641_c0	1739	662	1396	0.58	0.74	0	245	281	4e-93	| Symbols: | LOCATED IN: chloroplast; EXPRESSED IN: 23 plant structures; EXPRESSED DURING: 13 growth stages; CONTAINS InterPro DOMAIN/s: Vitamin K epoxide reductase (InterPro:IPR012932), Thioredoxin-like fold (InterPro:IPR012336); Has 447 Blast hits to 447 proteins in 86 species: Archae - 0; Bacteria - 179; Metazoa - 0; Fungi - 0; Plants - 31; Viruses - 0; Other Eukaryotes - 237 (source: NCBI BLi…	--
AT4G36250	484	6	269	comp35044_c0	1954	228	1019	0.56	0.78	0	264	342	1e-172	| Symbols: ALDH3F1 | ALDH3F1 (Aldehyde Dehydrogenase 3F1); 3-chloroallyl aldehyde dehydrogenase/ aldehyde dehydrogenase (NAD) | chr4:17151029-17153381 FORWARD	--
AT4G36680	412	40	411	comp92495_c0	1417	1336	224	0.61	0.76	0	372	475	1e-166	| Symbols: | pentatricopeptide (PPR) repeat-containing protein | chr4:17292479-17293717 REVERSE	--
AT4G38510	487	4	487	comp42149_c0	2395	157	1611	0.96	0.98	0	485	956	0	| Symbols: | vacuolar ATP synthase subunit B, putative / V-ATPase B subunit, putative / vacuolar proton pump B subunit, putative / V-ATPase 57 kDa subunit, putative | chr4:18011155-18014789 REVERSE	--
AT5G04830	178	23	137	comp143488_c0	683	191	532	0.29	0.53	0.02	118	55.1	3e-09	| Symbols: | unknown protein | chr5:1402294-1403671 REVERSE	--
AT5G09310	146	2	144	comp35908_c1	752	54	467	0.67	0.79	0	143	193	7e-63	| Symbols: | unknown protein | chr5:2887403-2888501 REVERSE	--
AT5G10160	219	60	216	comp43899_c0	975	679	209	0.9	0.94	0	157	299	1e-102	| Symbols: | beta-hydroxyacyl-ACP dehydratase, putative | chr5:3185819-3187159 FORWARD	--
AT5G10480	221	1	221	comp43646_c0	1240	927	265	0.74	0.86	0	221	350	1e-121	| Symbols: PAS2, PEP | PAS2 (PASTICCINO 2); enoyl-CoA hydratase/ protein tyrosine phosphatase | chr5:3298047-3300048 REVERSE	--
AT5G11480	318	1	318	comp28067_c0	1704	1546	560	0.64	0.74	0.06	340	392	1e-134	| Symbols: | GTP binding | chr5:3669350-3671471 REVERSE	--
AT5G12370	825	19	824	comp33562_c0	3083	2847	400	0.81	0.91	0.01	816	1350	0	| Symbols: SEC10 | SEC10 (EXOCYST COMPLEX COMPONENT SEC10) | chr5:4003002-4008445 REVERSE	--
AT5G13450	238	1	235	comp42250_c0	1199	158	883	0.54	0.73	0.04	245	270	2e-89	| Symbols: | ATP synthase delta chain, mitochondrial, putative / H(+)-transporting two-sector ATPase, delta (OSCP) subunit, putative | chr5:4310558-4311941 REVERSE	--
AT5G14520	590	1	587	comp20388_c0	2296	94	1827	0.64	0.78	0	590	773	0	| Symbols: | pescadillo-related | chr5:4680789-4684330 REVERSE	--
AT5G19320	545	12	545	comp41335_c1	2195	189	1766	0.69	0.83	0	534	691	0	| Symbols: RANGAP2 | RANGAP2 (RAN GTPASE ACTIVATING PROTEIN 2); RAN GTPase activator | chr5:6505310-6506947 REVERSE	--
AT5G22620	482	137	274	comp36016_c0	2621	1923	1510	0.81	0.89	0	138	244	1e-106	| Symbols: | phosphoglycerate/bisphosphoglycerate mutase family protein | chr5:7517731-7520223 REVERSE	--
AT5G25220	419	152	415	comp28516_c0	1461	46	843	0.88	0.94	0.01	267	476	1e-166	| Symbols: KNAT3 | KNAT3 (KNOTTED1-LIKE HOMEOBOX GENE 3); transcription activator/ transcription factor | chr5:8736208-8738087 FORWARD	--
AT5G37370	393	1	258	comp41245_c3	1894	1619	840	0.76	0.84	0	260	400	1e-135	| Symbols: ATSRL1 | ATSRL1; binding | chr5:14812845-14815988 REVERSE	--
AT5G46630	438	1	438	comp43196_c0	2139	1770	457	0.95	0.97	0	438	866	0	| Symbols: | clathrin adaptor complexes medium subunit family protein | chr5:18920580-18923252 FORWARD	--
AT5G46700	269	1	269	comp74804_c0	1243	176	982	0.68	0.82	0	269	384	1e-133	| Symbols: TET1, TRN2 | TRN2 (TORNADO 2) | chr5:18951035-18952439 FORWARD	--
AT5G47080	287	1	287	comp33915_c0	1875	1385	528	0.79	0.86	0.01	291	472	1e-165	| Symbols: CKB1 | CKB1; protein kinase regulator | chr5:19124969-19126397 REVERSE	--
AT5G47830	173	25	170	comp42872_c0	1139	315	770	0.58	0.71	0.03	152	176	4e-54	| Symbols: | unknown protein | chr5:19373013-19374300 REVERSE	--
AT5G49210	195	22	192	comp28958_c0	1184	1062	550	0.49	0.67	0	171	137	6e-39	| Symbols: | unknown protein | chr5:19950093-19951464 FORWARD	--
AT5G49940	235	17	235	comp23820_c0	1266	328	984	0.7	0.81	0.01	223	304	1e-102	| Symbols: NFU2, ATCNFU2 | NFU2 (NIFU-LIKE PROTEIN 2); structural molecule | chr5:20315464-20317228 FORWARD	--
AT5G51970	364	1	364	comp29187_c0	1677	158	1243	0.82	0.92	0	364	644	0	| Symbols: | sorbitol dehydrogenase, putative / L-iditol 2-dehydrogenase, putative | chr5:21111820-21113284 FORWARD	--
AT5G53350	579	143	579	comp19387_c0	1616	75	1361	0.79	0.9	0	437	706	0	| Symbols: CLPX | CLPX; ATP binding / ATPase/ nucleoside-triphosphatase/ nucleotide binding / protein binding | chr5:21644060-21647503 FORWARD	--
AT5G56030	699	1	699	comp19665_c0	2426	2305	215	0.92	0.96	0	699	1187	0	| Symbols: HSP81-2, ERD8, HSP90.2 | HSP81-2 (HEAT SHOCK PROTEIN 81-2); ATP binding | chr5:22686923-22689433 FORWARD	--
AT5G56140	315	147	313	comp39518_c0	2279	982	479	0.83	0.92	0	168	291	1e-92	| Symbols: | KH domain-containing protein | chr5:22725462-22727932 FORWARD	--
AT5G57290	120	1	72	comp36715_c0	1050	136	351	0.69	0.81	0	72	105	4e-28	| Symbols: | 60S acidic ribosomal protein P3 (RPP3B) | chr5:23207049-23207835 REVERSE	--
AT5G57900	300	5	300	comp18884_c0	1341	1162	275	0.62	0.75	0	298	375	1e-129	| Symbols: SKIP1 | SKIP1 (SKP1 INTERACTING PARTNER 1); protein binding | chr5:23449916-23450915 REVERSE	--
AT5G60160	477	4	476	comp42955_c0	2473	2287	872	0.75	0.88	0	474	765	0	| Symbols: | aspartyl aminopeptidase, putative | chr5:24223887-24226783 REVERSE	--
AT5G64510	424	11	424	comp34415_c0	1699	144	1409	0.63	0.81	0.02	425	538	0	| Symbols: | unknown protein | chr5:25784592-25786152 FORWARD	--
AT1G07350	129	42	120	comp36531_c0	2336	324	560	0.72	0.87	0	79	126	1e-34	| Symbols: | transformer serine/arginine-rich ribonucleoprotein, putative | chr1:2258816-2259586 REVERSE	--
AT1G26800	204	22	185	comp42996_c0	1210	1041	538	0.53	0.7	0.04	172	168	2e-50	| Symbols: | zinc finger (C3HC4-type RING finger) family protein | chr1:9285576-9286190 REVERSE	--
AT1G31335	70	1	68	comp18867_c0	638	537	343	0.63	0.72	0.01	69	55.8	4e-11	| Symbols: | unknown protein | chr1:11217117-11217329 REVERSE	--
AT1G51340	515	1	514	comp19690_c0	2186	264	1793	0.7	0.82	0	516	686	0	| Symbols: | MATE efflux family protein | chr1:19032021-19034681 FORWARD	--
AT1G52560	232	1	231	comp20043_c0	1124	132	851	0.45	0.59	0.06	248	169	1e-50	| Symbols: | 26.5 kDa class I small heat shock protein-like (HSP26.5-P) | chr1:19574783-19575766 REVERSE	--
AT1G52870	366	2	366	comp29624_c0	1860	214	1284	0.64	0.75	0.01	370	457	1e-158	| Symbols: | peroxisomal membrane protein-related | chr1:19685856-19687678 FORWARD	--
AT1G66510	399	1	277	comp36162_c0	2643	2521	1694	0.67	0.81	0	277	390	1e-128	| Symbols: | AAR2 protein family | chr1:24812881-24815804 FORWARD	--
AT1G74240	364	13	353	comp28929_c0	1487	217	1248	0.68	0.8	0	344	475	1e-167	| Symbols: | mitochondrial substrate carrier family protein | chr1:27917437-27919987 FORWARD	--
AT1G74310	911	1	910	comp30253_c0	3127	127	2850	0.84	0.93	0	912	1568	0	| Symbols: ATHSP101, HSP101, HOT1 | ATHSP101 (ARABIDOPSIS THALIANA HEAT SHOCK PROTEIN 101); ATP binding / ATPase/ nucleoside-triphosphatase/ nucleotide binding / protein binding | chr1:27936715-27939862 REVERSE	--
AT1G76080	302	11	302	comp29773_c0	2489	1221	2087	0.67	0.81	0	293	396	1e-132	| Symbols: ATCDSP32, CDSP32 | CDSP32 (CHLOROPLASTIC DROUGHT-INDUCED STRESS PROTEIN OF 32 KD) | chr1:28548063-28549348 REVERSE	--
AT2G20560	337	1	336	comp33187_c0	1800	1521	475	0.78	0.87	0.03	349	496	1e-174	| Symbols: | DNAJ heat shock family protein | chr2:8848353-8849815 REVERSE	--
AT2G21940	304	1	293	comp34767_c0	1992	1339	455	0.53	0.68	0.01	297	306	1e-99	| Symbols: | shikimate kinase, putative | chr2:9351106-9352881 FORWARD	--
AT2G25140	964	43	964	comp36517_c1	4773	1738	4563	0.78	0.86	0.02	946	1481	0	| Symbols: HSP98.7, CLPB-M, CLPB4 | CLPB4 (CASEIN LYTIC PROTEINASE B4); ATP binding / ATPase/ nucleoside-triphosphatase/ nucleotide binding / protein binding | chr2:10697877-10701998 REVERSE	--
AT2G26150	345	1	341	comp37882_c0	2008	1801	713	0.52	0.68	0.08	373	374	1e-125	| Symbols: ATHSFA2, HSFA2 | ATHSFA2; DNA binding / transcription factor | chr2:11135856-11137217 FORWARD	--
AT2G29500	153	1	152	comp19510_c0	760	648	181	0.73	0.83	0.02	156	211	5e-70	| Symbols: | 17.6 kDa class I small heat shock protein (HSP17.6B-CI) | chr2:12633279-12633740 REVERSE	--
AT2G32120	563	1	562	comp42608_c0	2476	315	2024	0.71	0.87	0.01	573	877	0	| Symbols: HSP70T-2 | HSP70T-2 (HEAT-SHOCK PROTEIN 70T-2); ATP binding | chr2:13651720-13653411 REVERSE	--
AT2G46240	1043	1	671	comp19559_c0	4221	3881	1905	0.28	0.43	0.09	741	206	5e-54	| Symbols: BAG6, ATBAG6 | BAG6 (BCL-2-ASSOCIATED ATHANOGENE 6); calmodulin binding / protein binding | chr2:18986586-18989827 FORWARD	--
AT3G02860	313	1	313	comp37109_c1	1470	1281	358	0.46	0.61	0.05	331	222	8e-69	| Symbols: | zinc ion binding | chr3:625299-627157 REVERSE	--
AT3G08970	572	194	571	comp39185_c0	2169	1500	376	0.54	0.77	0	378	450	1e-150	| Symbols: ATERDJ3A, TMS1 | ATERDJ3A; oxidoreductase | chr3:2737589-2740265 FORWARD	--
AT3G10020	149	11	148	comp42228_c0	739	579	160	0.49	0.73	0.02	141	128	2e-37	| Symbols: | unknown protein | chr3:3091225-3091674 REVERSE	--
AT3G16050	314	10	304	comp37811_c0	1951	270	1154	0.68	0.82	0.01	298	425	1e-145	| Symbols: A37, ATPDX1.2, PDX1.2 | A37; protein heterodimerization | chr3:5444121-5445065 REVERSE	--
AT3G23990	577	21	565	comp33520_c0	2368	2115	481	0.84	0.94	0	545	946	0	| Symbols: HSP60, HSP60-3B | HSP60 (HEAT SHOCK PROTEIN 60); ATP binding | chr3:8669013-8672278 FORWARD	--
AT3G24100	69	1	52	comp19367_c0	719	556	398	0.77	0.81	0.01	53	75.1	3e-18	| Symbols: | FUNCTIONS IN: molecular_function unknown; INVOLVED IN: biological_process unknown; LOCATED IN: cellular_component unknown; EXPRESSED IN: male gametophyte, pollen tube; EXPRESSED DURING: L mature pollen stage, M germinated pollen stage; CONTAINS InterPro DOMAIN/s: Four F5 protein (InterPro:IPR007513); BEST Arabidopsis thaliana protein match is: four F5 protein-related / 4F5 protein-re…	--
AT3G24500	148	1	148	comp42160_c0	962	773	339	0.72	0.83	0	148	211	6e-69	| Symbols: MBF1C, ATMBF1C | MBF1C (MULTIPROTEIN BRIDGING FACTOR 1C); DNA binding / transcription coactivator/ transcription factor | chr3:8918755-8919201 FORWARD	--
AT3G46230	156	1	155	comp41797_c1	888	181	651	0.73	0.87	0.01	157	226	3e-75	| Symbols: ATHSP17.4, HSP17.4 | ATHSP17.4 | chr3:16984263-16984733 REVERSE	--
AT4G13550	715	21	475	comp37689_c0	3380	595	1914	0.5	0.68	0.01	460	461	0	| Symbols: | triacylglycerol lipase | chr4:7871251-7876160 REVERSE	--
AT4G15420	561	1	557	comp21257_c0	2202	224	1915	0.64	0.8	0.01	568	778	0	| Symbols: | PRLI-interacting factor K | chr4:8823822-8825949 FORWARD	--
AT4G21320	286	1	286	comp43343_c0	1377	1212	352	0.7	0.85	0	287	441	1e-155	| Symbols: HSA32 | HSA32 (HEAT-STRESS-ASSOCIATED 32); catalytic | chr4:11340492-11341732 FORWARD	--
AT4G24280	718	1	718	comp31692_c0	2536	2398	266	0.85	0.9	0	722	1174	0	| Symbols: cpHsc70-1 | cpHsc70-1 (chloroplast heat shock protein 70-1); ATP binding | chr4:12590094-12593437 FORWARD	--
AT4G25200	210	105	210	comp17632_c0	1054	658	326	0.43	0.69	0.04	111	94.4	8e-23	| Symbols: ATHSP23.6-MITO | ATHSP23.6-MITO (MITOCHONDRION-LOCALIZED SMALL HEAT SHOCK PROTEIN 23.6) | chr4:12917089-12917858 FORWARD	--
AT4G26270	489	3	463	comp38786_c0	2302	327	1709	0.79	0.88	0	461	768	0	| Symbols: PFK3 | PFK3 (PHOSPHOFRUCTOKINASE 3); 6-phosphofructokinase | chr4:13301094-13304030 REVERSE	--
AT4G26780	327	1	327	comp29040_c0	1645	1509	487	0.53	0.67	0.05	345	319	1e-105	| Symbols: AR192 | AR192; adenyl-nucleotide exchange factor/ chaperone binding / protein binding / protein homodimerization | chr4:13485066-13486560 REVERSE	--
AT4G29330	266	4	266	comp28430_c0	1360	265	993	0.69	0.77	0	263	351	1e-120	| Symbols: DER1 | DER1 (DERLIN-1) | chr4:14444937-14446952 FORWARD	--
AT4G32590	173	56	173	comp36372_c0	860	561	220	0.82	0.89	0	118	177	1e-55	| Symbols: | ferredoxin-related | chr4:15721417-15722776 FORWARD	--
AT4G36990	284	8	244	comp42695_c0	1622	1192	491	0.55	0.69	0.04	248	242	2e-76	| Symbols: HSF4, HSFB1, AT-HSFB1, ATHSF4 | HSF4 (HEAT SHOCK FACTOR 4); DNA binding / transcription factor/ transcription repressor | chr4:17440660-17441706 FORWARD	--
AT5G02810	727	58	711	comp42588_c0	2651	2174	138	0.46	0.6	0.06	703	431	1e-139	| Symbols: PRR7, APRR7 | PRR7 (PSEUDO-RESPONSE REGULATOR 7); transcription regulator/ two-component response regulator | chr5:638283-641461 REVERSE	--
AT5G10695	67	1	66	comp24415_c0	678	512	315	0.59	0.75	0	66	91.3	2e-24	| Symbols: | unknown protein | chr5:3377817-3378020 FORWARD	--
AT5G11680	207	1	202	comp42583_c0	1130	214	798	0.76	0.85	0	202	324	1e-111	| Symbols: | unknown protein | chr5:3759463-3760634 FORWARD	--
AT5G12020	155	7	155	comp19571_c0	978	667	206	0.63	0.79	0.03	155	169	1e-52	| Symbols: HSP17.6II | HSP17.6II (17.6 KDA CLASS II HEAT SHOCK PROTEIN) | chr5:3882409-3882876 REVERSE	--
AT5G17310	470	1	470	comp19521_c0	3501	3175	1766	0.82	0.92	0	470	794	0	| Symbols: | UTP--glucose-1-phosphate uridylyltransferase, putative / UDP-glucose pyrophosphorylase, putative / UGPase, putative | chr5:5696955-5700845 REVERSE	--
AT5G25450	122	10	122	comp35316_c0	1011	811	473	0.8	0.93	0	113	191	2e-61	| Symbols: | ubiquinol-cytochrome C reductase complex 14 kDa protein, putative | chr5:8857036-8857849 FORWARD	--
AT5G41620	623	48	623	comp40803_c0	2519	1861	161	0.43	0.58	0.05	609	394	1e-127	| Symbols: | FUNCTIONS IN: molecular_function unknown; INVOLVED IN: biological_process unknown; LOCATED IN: chloroplast, plasma membrane; EXPRESSED IN: 9 plant structures; EXPRESSED DURING: 6 growth stages; BEST Arabidopsis thaliana protein match is: intracellular protein transport protein USO1-related (TAIR:AT1G64180.1); Has 2568 Blast hits to 2157 proteins in 267 species: Archae - 27; Bacteria …	--
AT5G47830	173	25	170	comp42872_c0	1139	315	770	0.58	0.71	0.03	152	176	4e-54	| Symbols: | unknown protein | chr5:19373013-19374300 REVERSE	--
AT5G58787	242	5	241	comp20502_c1	1091	153	866	0.67	0.78	0.01	240	326	1e-112	| Symbols: | zinc finger (C3HC4-type RING finger) family protein | chr5:23742733-23744324 FORWARD	--
AT5G59720	161	1	160	comp41538_c0	1008	696	214	0.78	0.86	0	161	238	4e-79	| Symbols: HSP18.2 | HSP18.2 (heat shock protein 18.2) | chr5:24062632-24063117 FORWARD	--
AT5G64510	424	11	424	comp34415_c0	1699	144	1409	0.63	0.81	0.02	425	538	0	| Symbols: | unknown protein | chr5:25784592-25786152 FORWARD	--
Shared genes between heat stress-related and -specific genes
comp19367_c0
comp19559_c0
comp29040_c0
comp30253_c0
comp31692_c0
comp33187_c0
comp34415_c0
comp34767_c0
comp36517_c1
comp36531_c0
comp37811_c0
comp37882_c0
comp39185_c0
comp42160_c0
comp42608_c0
comp42872_c0
comp42996_c0
comp43343_c0
List of unigenes included in the 1000 most highly expressed category
comp19508_c0
comp19510_c0
comp19521_c0
comp19559_c0
comp19565_c0
comp19569_c0
comp19571_c0
comp19665_c0
comp19690_c0
comp20188_c0
comp20190_c0
comp20231_c0
comp29187_c0
comp29540_c1
comp29624_c0
comp29773_c0
comp30016_c0
comp30253_c0
comp31609_c0
comp31692_c0
comp35316_c0
comp36404_c0
comp36531_c0
comp36715_c0
comp38601_c0
comp41538_c0
comp41797_c1
comp41832_c0
comp42045_c0
comp42149_c0
comp42160_c0
comp42216_c0
comp42228_c0
comp42250_c0
References
Ma C, Xin M, Feldmann KA, Wang X (2014) Data from: Machine learning-based differential network analysis: a study of stress-responsive transcriptomes in Arabidopsis thaliana. In. Dryad Data Repository
Ma C, Xin M, Feldmann KA, Wang X (2014) Machine learning-based differential network analysis: a study of stress-responsive transcriptomes in Arabidopsis. Plant Cell 26: 520-537

## Sheet: Additional file 13i
Additional file 13i. Summary of possible multiple stress specific genes in sand rice transcriptome. The Arabidopsis genes information was derived from Sewelam et al. (2014). The unigenes included in the top 1000 expressed category were highlighted in yellow.
Query_id	Query_length	Query_start	Query_end	Subject_id	Subject_length	Subject_start	Subject_end	Identity	Positive	Gap	Align_length	Score	E_value	Annotation
AT1G03070	247	4	247	comp42993_c0	1474	209	928	0.76	0.88	0	244	387	1e-134	| Symbols: | glutamate binding | chr1:730148-731379 FORWARD	--
AT1G07120	392	2	387	comp28873_c0	1634	170	1378	0.53	0.67	0.04	403	381	1e-129	| Symbols: | FUNCTIONS IN: molecular_function unknown; INVOLVED IN: biological_process unknown; LOCATED IN: chloroplast envelope; EXPRESSED IN: leaf whorl, petal, inflorescence meristem, flower; EXPRESSED DURING: 4 anthesis, petal differentiation and expansion stage; BEST Arabidopsis thaliana protein match is: proline-rich family protein (TAIR:AT4G18570.1); Has 197 Blast hits to 171 proteins in 4…	--
AT1G07985	144	1	129	comp25907_c0	855	665	279	0.48	0.69	0.03	133	96.3	1e-24	| Symbols: | Expressed protein | chr1:2475508-2475942 FORWARD	--
AT1G12064	109	2	78	comp3140_c0	265	62	265	0.38	0.58	0	77	56.2	1e-11	| Symbols: | unknown protein | chr1:4077705-4078034 REVERSE	--
AT1G13990	277	1	272	comp43760_c0	1103	997	173	0.6	0.71	0.03	281	324	1e-110	| Symbols: | unknown protein | chr1:4794810-4796476 FORWARD	--
AT1G17870	573	1	571	comp29894_c0	2248	277	1962	0.74	0.85	0	571	822	0	| Symbols: ATEGY3, EGY3 | EGY3 (ETHYLENE-DEPENDENT GRAVITROPISM-DEFICIENT AND YELLOW-GREEN-LIKE 3) | chr1:6150036-6152185 REVERSE	--
AT1G18530	157	1	156	comp21136_c0	1047	280	747	0.78	0.89	0	156	251	3e-84	| Symbols: | calmodulin, putative | chr1:6376783-6377256 FORWARD	--
AT1G20160	769	11	762	comp19662_c0	3302	2660	387	0.57	0.74	0.01	765	879	0	| Symbols: ATSBT5.2 | ATSBT5.2; identical protein binding / serine-type endopeptidase | chr1:6990852-6993854 REVERSE	--
AT1G32560	134	1	80	comp24335_c0	322	246	1	0.63	0.79	0.02	82	90.9	1e-24	| Symbols: | late embryogenesis abundant group 1 domain-containing protein / LEA group 1 domain-containing protein | chr1:11774528-11775032 FORWARD	--
AT1G33500	276	1	77	comp247657_c0	301	233	3	0.7	0.84	0	77	110	9e-31	| Symbols: | FUNCTIONS IN: molecular_function unknown; INVOLVED IN: biological_process unknown; LOCATED IN: cellular_component unknown; EXPRESSED IN: sperm cell, embryo, flower; EXPRESSED DURING: petal differentiation and expansion stage, D bilateral stage; BEST Arabidopsis thaliana protein match is: kinase interacting family protein (TAIR:AT3G22790.1); Has 3639 Blast hits to 2952 proteins in 364…	--
AT1G47960	205	21	157	comp42358_c0	980	206	634	0.37	0.58	0.04	143	99.4	9e-25	| Symbols: C/VIF1, ATC/VIF1 | C/VIF1 (CELL WALL / VACUOLAR INHIBITOR OF FRUCTOSIDASE 1); enzyme inhibitor/ pectinesterase/ pectinesterase inhibitor | chr1:17681954-17683516 REVERSE	--
AT1G52560	232	1	231	comp20043_c0	1124	132	851	0.45	0.59	0.06	248	169	1e-50	| Symbols: | 26.5 kDa class I small heat shock protein-like (HSP26.5-P) | chr1:19574783-19575766 REVERSE	--
AT1G56600	335	3	335	comp20124_c0	1502	1362	376	0.76	0.85	0	334	538	0	| Symbols: AtGolS2 | AtGolS2 (Arabidopsis thaliana galactinol synthase 2); transferase, transferring glycosyl groups / transferase, transferring hexosyl groups | chr1:21207620-21209291 FORWARD	--
AT1G64110	827	5	827	comp18549_c0	2825	2825	345	0.73	0.84	0.01	838	1196	0	| Symbols: | AAA-type ATPase family protein | chr1:23796887-23801255 REVERSE	--
AT1G64660	441	17	438	comp19222_c0	1697	249	1511	0.74	0.86	0	422	644	0	| Symbols: ATMGL | ATMGL (ARABIDOPSIS THALIANA METHIONINE GAMMA-LYASE); catalytic/ methionine gamma-lyase | chr1:24028977-24030537 FORWARD	--
AT1G65980	162	1	162	comp42045_c0	1070	172	657	0.78	0.87	0	162	268	6e-91	| Symbols: TPX1 | TPX1 (thioredoxin-dependent peroxidase 1); antioxidant/ oxidoreductase | chr1:24559524-24560753 REVERSE	--
AT1G67360	240	5	236	comp41821_c0	1371	1235	549	0.52	0.71	0	232	248	3e-80	| Symbols: | rubber elongation factor (REF) family protein | chr1:25237072-25237913 REVERSE	--
AT1G68570	596	2	588	comp21260_c0	2005	70	1797	0.73	0.84	0	587	898	0	| Symbols: | proton-dependent oligopeptide transport (POT) family protein | chr1:25746811-25750110 FORWARD	--
AT1G72100	480	1	479	comp60838_c0	1708	1661	216	0.33	0.48	0.1	533	241	4e-73	| Symbols: | late embryogenesis abundant domain-containing protein / LEA domain-containing protein | chr1:27127250-27128811 FORWARD	--
AT1G78680	347	4	299	comp37911_c2	2436	114	1034	0.61	0.75	0.04	311	387	1e-128	| Symbols: ATGGH2 | ATGGH2 (gamma-glutamyl hydrolase 2); omega peptidase | chr1:29593933-29596037 FORWARD	--
AT2G02390	221	1	216	comp20027_c0	1275	1086	436	0.62	0.78	0.01	219	281	7e-94	| Symbols: ATGSTZ1, GST18 | ATGSTZ1 (ARABIDOPSIS THALIANA GLUTATHIONE S-TRANSFERASE ZETA 1); catalytic/ glutathione transferase | chr2:629015-630955 FORWARD	--
AT2G18050	167	23	93	comp31180_c0	848	173	385	0.71	0.85	0	71	112	8e-31	| Symbols: HIS1-3 | HIS1-3 (HISTONE H1-3); DNA binding / nucleosomal DNA binding | chr2:7846095-7846670 FORWARD	--
AT2G25625	151	1	151	comp54181_c0	580	549	97	0.34	0.48	0.01	154	82	6e-20	| Symbols: | unknown protein | chr2:10906562-10907099 FORWARD	--
AT2G29500	153	1	152	comp19510_c0	760	648	181	0.73	0.83	0.02	156	211	5e-70	| Symbols: | 17.6 kDa class I small heat shock protein (HSP17.6B-CI) | chr2:12633279-12633740 REVERSE	--
AT2G37900	575	11	569	comp21297_c0	2115	2036	345	0.58	0.74	0	564	666	0	| Symbols: | proton-dependent oligopeptide transport (POT) family protein | chr2:15864396-15866408 REVERSE	--
AT2G38530	118	4	117	comp43040_c0	633	576	241	0.49	0.64	0	114	107	3e-30	| Symbols: LTP2, LP2 | LTP2 (LIPID TRANSFER PROTEIN 2); lipid binding | chr2:16128481-16128948 FORWARD	--
AT2G38540	118	2	117	comp20987_c0	690	598	254	0.45	0.65	0	117	101	2e-27	| Symbols: LP1, LTP1, ATLTP1 | LP1; calmodulin binding | chr2:16130418-16130893 FORWARD	--
AT2G46240	1043	1	671	comp19559_c0	4221	3881	1905	0.28	0.43	0.09	741	206	5e-54	| Symbols: BAG6, ATBAG6 | BAG6 (BCL-2-ASSOCIATED ATHANOGENE 6); calmodulin binding / protein binding | chr2:18986586-18989827 FORWARD	--
AT2G46270	382	4	371	comp19883_c0	1901	1678	452	0.5	0.61	0.11	417	312	1e-101	| Symbols: GBF3 | GBF3 (G-BOX BINDING FACTOR 3); sequence-specific DNA binding / transcription factor | chr2:19000859-19002901 FORWARD	--
AT3G09640	251	1	250	comp31491_c0	1566	303	1049	0.82	0.9	0	250	427	1e-149	| Symbols: APX2, APX1B | APX2 (ASCORBATE PEROXIDASE 2); L-ascorbate peroxidase | chr3:2956301-2958163 FORWARD	--
AT3G15780	117	71	117	comp36899_c0	2798	981	841	0.46	0.61	0	47	52.8	5e-09	| Symbols: | unknown protein | chr3:5341434-5342351 FORWARD	--
AT3G16360	127	9	124	comp22926_c0	798	133	480	0.66	0.87	0	116	177	7e-57	| Symbols: AHP4 | AHP4 (HPT PHOSPHOTRANSMITTER 4); histidine phosphotransfer kinase/ transferase, transferring phosphorus-containing groups | chr3:5554484-5555367 FORWARD	--
AT3G19620	781	26	771	comp41801_c0	9183	9089	6819	0.66	0.78	0.02	762	1035	0	| Symbols: | glycosyl hydrolase family 3 protein | chr3:6815613-6818308 REVERSE	--
AT3G22560	175	1	172	comp21264_c0	871	38	544	0.53	0.75	0	172	197	2e-63	| Symbols: | GCN5-related N-acetyltransferase (GNAT) family protein | chr3:7998915-7999442 REVERSE	--
AT3G24310	269	7	242	comp72014_c0	1407	1303	596	0.6	0.7	0.02	242	259	3e-84	| Symbols: MYB305, ATMYB71 | MYB305 (myb domain protein 305); DNA binding / transcription factor | chr3:8811336-8812330 REVERSE	--
AT3G27170	780	16	775	comp41512_c0	2861	2576	297	0.76	0.87	0	761	1191	0	| Symbols: CLC-B, ATCLC-B | CLC-B (CHLORIDE CHANNEL B); anion channel/ voltage-gated chloride channel | chr3:10024147-10026921 FORWARD	--
AT3G46230	156	1	155	comp41797_c1	888	181	651	0.73	0.87	0.01	157	226	3e-75	| Symbols: ATHSP17.4, HSP17.4 | ATHSP17.4 | chr3:16984263-16984733 REVERSE	--
AT3G53970	302	1	301	comp43021_c0	1146	990	79	0.51	0.65	0.05	319	275	5e-91	| Symbols: | proteasome inhibitor-related | chr3:19985208-19987132 FORWARD	--
AT3G55290	279	16	279	comp47074_c0	1252	102	920	0.67	0.8	0.03	273	366	1e-126	| Symbols: | short-chain dehydrogenase/reductase (SDR) family protein | chr3:20502653-20503730 FORWARD	--
AT3G61920	187	1	160	comp47068_c0	1016	94	666	0.46	0.6	0.16	192	139	2e-40	| Symbols: | unknown protein | chr3:22932638-22933201 REVERSE	--
AT4G00870	423	29	421	comp36711_c2	1635	85	1398	0.35	0.54	0.12	448	248	9e-77	| Symbols: | basic helix-loop-helix (bHLH) family protein | chr4:362230-363639 REVERSE	--
AT4G08230	113	1	111	comp19682_c0	695	112	423	0.64	0.72	0	111	119	1e-34	| Symbols: | glycine-rich protein | chr4:5188047-5189574 REVERSE	--
AT4G08570	150	1	150	comp33962_c1	764	263	703	0.66	0.82	0	151	200	2e-65	| Symbols: | heavy-metal-associated domain-containing protein / copper chaperone (CCH)-related | chr4:5455123-5455975 REVERSE	--
AT4G10250	195	34	192	comp42214_c0	880	211	696	0.67	0.82	0.01	162	228	3e-75	| Symbols: ATHSP22.0 | ATHSP22.0 | chr4:6370537-6371124 FORWARD	--
AT4G12790	271	1	259	comp20401_c0	1398	1158	382	0.76	0.92	0	259	409	1e-142	| Symbols: | ATP-binding family protein | chr4:7517280-7518892 REVERSE	--
AT4G14020	111	21	111	comp41340_c4	566	98	349	0.3	0.5	0	91	46.2	5e-07	| Symbols: | rapid alkalinization factor (RALF) family protein | chr4:8095370-8095705 REVERSE	--
AT4G15440	384	1	382	comp42439_c0	1762	1361	213	0.55	0.73	0	384	455	1e-157	| Symbols: HPL1, CYP74B2 | HPL1 (HYDROPEROXIDE LYASE 1); electron carrier/ heme binding / iron ion binding / monooxygenase | chr4:8835869-8838462 FORWARD	--
AT4G25000	423	101	423	comp40921_c0	1870	1163	183	0.65	0.8	0.01	327	452	1e-155	| Symbols: ATAMY1, AMY1 | AMY1 (ALPHA-AMYLASE-LIKE); alpha-amylase | chr4:12852109-12853825 REVERSE	--
AT4G27670	227	7	227	comp52027_c0	1685	1614	997	0.39	0.57	0.09	244	142	3e-39	| Symbols: HSP21 | HSP21 (HEAT SHOCK PROTEIN 21) | chr4:13819048-13819895 REVERSE	--
AT4G28390	379	2	376	comp42091_c0	1571	130	1263	0.78	0.89	0	378	609	0	| Symbols: AAC3, ATAAC3 | AAC3 (ADP/ATP CARRIER 3); ATP:ADP antiporter/ binding | chr4:14041486-14042781 REVERSE	--
AT4G32480	287	7	270	comp32342_c0	1486	1324	533	0.5	0.68	0.02	272	261	4e-84	| Symbols: | unknown protein | chr4:15676488-15677776 FORWARD	--
AT4G36990	284	8	244	comp42695_c0	1622	1192	491	0.55	0.69	0.04	248	242	2e-76	| Symbols: HSF4, HSFB1, AT-HSFB1, ATHSF4 | HSF4 (HEAT SHOCK FACTOR 4); DNA binding / transcription factor/ transcription repressor | chr4:17440660-17441706 FORWARD	--
AT5G01300	162	4	161	comp49942_c0	800	55	543	0.61	0.8	0.03	163	217	6e-72	| Symbols: | phosphatidylethanolamine-binding family protein | chr5:121643-122448 REVERSE	--
AT5G07330	165	52	157	comp34120_c0	1034	634	323	0.48	0.68	0	106	109	6e-29	| Symbols: | unknown protein | chr5:2316064-2316641 FORWARD	--
AT5G13210	673	2	673	comp59274_c0	2107	3	1910	0.58	0.72	0	673	786	0	| Symbols: | CONTAINS InterPro DOMAIN/s: Uncharacterized conserved protein UCP015417, vWA (InterPro:IPR011205), von Willebrand factor, type A (InterPro:IPR002035); BEST Arabidopsis thaliana protein match is: unknown protein (TAIR:AT3G24780.1); Has 250 Blast hits to 233 proteins in 28 species: Archae - 0; Bacteria - 8; Metazoa - 0; Fungi - 23; Plants - 45; Viruses - 15; Other Eukaryotes - 159 (sou…	--
AT5G14180	418	15	417	comp20802_c0	1528	73	1284	0.46	0.67	0	406	407	1e-139	| Symbols: MPL1 | MPL1 (MYZUS PERSICAE-INDUCED LIPASE 1); catalytic | chr5:4571442-4574413 REVERSE	--
AT5G23660	285	1	273	comp36464_c0	1467	124	912	0.5	0.69	0.01	277	284	3e-93	| Symbols: MTN3 | MTN3 (Arabidopsis homolog of Medicago truncatula MTN3) | chr5:7971936-7973796 REVERSE	--
AT5G41120	684	71	681	comp41279_c0	2451	364	2211	0.54	0.7	0.02	628	663	0	| Symbols: | esterase/lipase/thioesterase family protein | chr5:16455312-16459198 REVERSE	--
AT5G43150	91	11	67	comp34344_c0	1203	274	453	0.36	0.55	0.05	60	52.4	3e-09	| Symbols: | unknown protein | chr5:17325076-17325689 FORWARD	--
AT5G45690	247	79	236	comp313510_c0	484	3	476	0.6	0.74	0	158	209	9e-69	| Symbols: | unknown protein | chr5:18535139-18536259 REVERSE	--
AT5G47550	122	26	110	comp335796_c0	349	254	3	0.63	0.76	0	85	111	1e-32	| Symbols: | cysteine protease inhibitor, putative / cystatin, putative | chr5:19286596-19286964 REVERSE	--
AT5G53120	359	1	359	comp29975_c0	1561	1360	293	0.79	0.87	0	360	562	0	| Symbols: SPDS3, SPMS | SPDS3 (SPERMIDINE SYNTHASE 3); spermidine synthase/ spermine synthase | chr5:21535429-21537653 FORWARD	--
AT5G57150	247	12	232	comp38571_c0	1154	55	747	0.36	0.61	0.06	236	156	2e-45	| Symbols: | basic helix-loop-helix (bHLH) family protein | chr5:23152361-23154872 FORWARD	--
AT5G58070	186	3	186	comp39558_c1	4648	4591	4034	0.77	0.89	0.01	186	308	3e-97	| Symbols: ATTIL, TIL | TIL (TEMPERATURE-INDUCED LIPOCALIN); binding / transporter | chr5:23500512-23501156 REVERSE	--
AT5G59310	112	15	112	comp19684_c0	809	192	500	0.54	0.68	0.04	103	101	2e-27	| Symbols: LTP4 | LTP4 (LIPID TRANSFER PROTEIN 4); lipid binding | chr5:23925296-23925772 REVERSE	--
AT5G59720	161	1	160	comp41538_c0	1008	696	214	0.78	0.86	0	161	238	4e-79	| Symbols: HSP18.2 | HSP18.2 (heat shock protein 18.2) | chr5:24062632-24063117 FORWARD	--
AT5G66400	186	11	184	comp44282_c0	1024	879	253	0.44	0.51	0.19	215	67.4	2e-13	| Symbols: RAB18, ATDI8 | RAB18 (RESPONSIVE TO ABA 18) | chr5:26518511-26519153 REVERSE	--
Reference
Sewelam N, Oshima Y, Mitsuda N, Ohme-Takagi M (2014) A Step towards Understanding Plant Responses to Multiple Environmental Stresses: a Genome-wide Study. Plant Cell Environ 10.1111/pce.12274
